# Supplementary material for: Transcriptome-wide study revealed m6A regulation of embryonic muscle development in Dingan goose (Anser cygnoides orientalis)
Source: BMC Genomics. 2021 Apr 14;22:270. doi: 10.1186/s12864-021-07556-8 (PMC8048326; doi:10.1186/s12864-021-07556-8)
Supplement: Supplementary file 3 — Additional file 3: Supplementary Table S4. Differentially methylated genes (DMGs) in E21 vs. E30 groups. [file 12864_2021_7556_MOESM3_ESM.xlsx]

## Sheet: Sheet1
Supplementary Table S4. Differentially methylated genes (DMGs) in E21 vs. E30 groups.
seqnames	start	end	width	geneId	transcriptId	distanceToTSS	geneName	Description	GO	KEGG	score	blockCount	blockSizes	blockStarts	lg.p	lg.fdr	fold_enrchment	diff.lg.fdr	diff.lg.p	diff.log2.fc	annotation	geneChr	geneStart	geneEnd	geneLength	geneStrand
NW_013185654.1	969833	970339	507	106040068	XM_013188080.1	565	R3HCC1L	PREDICTED: coiled-coil domain-containing protein R3HCC1L [Anser cygnoides domesticus]	GO:0000166(nucleotide binding);GO:0035145(exon-exon junction complex)	NA	2.5e-33	1	507,	0	-32.6	-31.4	6.17	-12	-13.6	1.74	Exon (XM_013188080.1/106040068, exon 1 of 5)	2	969268	976049	6782	1
NW_013185654.1	6166930	6169344	2415	106029735	XM_013171009.1	4909	HIF1AN	PREDICTED: hypoxia-inducible factor 1-alpha inhibitor [Anser cygnoides domesticus]	GO:0005112(Notch binding);GO:0005506(iron ion binding);GO:0005654(nucleoplasm);GO:0008270(zinc ion binding);GO:0031406(carboxylic acid binding);GO:0036138(peptidyl-histidine hydroxylation);GO:0036139(peptidyl-histidine dioxygenase activity);GO:0036140(peptidyl-asparagine 3-dioxygenase activity);GO:0042264(peptidyl-aspartic acid hydroxylation);GO:0042265(peptidyl-asparagine hydroxylation);GO:00428…	NA	1e-263	3	41,111,863,	0,279,1552	-263	-261	5.76	-41.1	-43.6	0.761	3' UTR	2	6162021	6170896	8876	1
NW_013185654.1	7556289	7556468	180	106030136	XM_013171768.1	3771	ZNF511	PREDICTED: zinc finger protein 511 [Anser cygnoides domesticus]	GO:0046872(metal ion binding)	NA	6.3e-17	1	180,	0	-16.2	-15.2	1.73	-13.6	-15.3	-1.24	3' UTR	2	7552518	7556468	3951	1
NW_013185654.1	7656505	7730547	74043	106030728	XM_013172668.1	843	RNLS	PREDICTED: renalase, partial [Anser cygnoides domesticus]	GO:0016491(oxidoreductase activity);GO:0055114(oxidation-reduction process)	NA	1.6e-33	4	73,159,174,44,	0,1240,60112,73999	-32.8	-31.6	4.65	-10.5	-12.1	-2.18	Exon (XM_013172668.1/106030728, exon 2 of 6)	2	7655662	7737748	82087	1
NW_013185654.1	23172459	23173015	557	106033083	XM_013176416.1	4785	AP3M1	PREDICTED: LOW QUALITY PROTEIN: AP-3 complex subunit mu-1 [Anser cygnoides domesticus]	GO:0005765(lysosomal membrane);GO:0006886(intracellular protein transport);GO:0017137(Rab GTPase binding);GO:0030131(clathrin adaptor complex);GO:0048490(anterograde synaptic vesicle transport)	04142(Lysosome)	1.3e-22	2	127,24,	0,533	-21.9	-20.9	1.88	-5.31	-6.54	-0.756	Exon (XM_013176416.1/106033083, exon 6 of 9)	2	23167674	23180405	12732	1
NW_013185654.1	6675714	6675924	211	106029825	XM_013171153.1	100686	GBF1	PREDICTED: Golgi-specific brefeldin A-resistance guanine nucleotide exchange factor 1 isoform X2 [Anser cygnoides domesticus]	GO:0000139(Golgi membrane);GO:0002263(cell activation involved in immune response);GO:0005086(ARF guanyl-nucleotide exchange factor activity);GO:0005547(phosphatidylinositol-3,4,5-trisphosphate binding);GO:0005793(endoplasmic reticulum-Golgi intermediate compartment);GO:0005801(cis-Golgi network);GO:0005802(trans-Golgi network);GO:0005829(cytosol);GO:0006890(retrograde vesicle-mediated transport,…	04144(Endocytosis)	5e-99	1	211,	0	-98.3	-96.7	2.6	-7.94	-9.36	0.616	3' UTR	2	6674399	6776610	102212	2
NW_013185654.1	11115916	11116901	986	106030800	XM_013172798.1	106125	CDH23	PREDICTED: LOW QUALITY PROTEIN: cadherin-23 [Anser cygnoides domesticus]	GO:0005509(calcium ion binding);GO:0005829(cytosol);GO:0005886(plasma membrane);GO:0006816(calcium ion transport);GO:0007156(homophilic cell adhesion via plasma membrane adhesion molecules);GO:0007605(sensory perception of sound);GO:0007626(locomotory behavior);GO:0016021(integral component of membrane);GO:0032420(stereocilium);GO:0045494(photoreceptor cell maintenance);GO:0050953(sensory percept…	04391(Hippo signaling pathway -fly)	1e-214	1	986,	0	-214	-212	3.21	-38.5	-40.9	0.891	3' UTR	2	11009791	11141598	131808	1
NW_013185655.1	19487946	19488754	809	106036496	XM_013181950.1	49777	RIN3	PREDICTED: ras and Rab interactor 3 [Anser cygnoides domesticus]	GO:0005769(early endosome);GO:0007165(signal transduction);GO:0017112(Rab guanyl-nucleotide exchange factor activity);GO:0017137(Rab GTPase binding);GO:0031410(cytoplasmic vesicle);GO:0043547(positive regulation of GTPase activity)	04014(Ras signaling pathway)	6.9e-07	1	809,	0	-6.16	-5.45	2.67	-3.75	-4.86	-1.21	Exon (XM_013181950.1/106036496, exon 6 of 10)	3	19470542	19538531	67990	2
NW_013185656.1	12199108	12199526	419	106039895	XM_013187392.1	43534	PTGFRN	PREDICTED: LOW QUALITY PROTEIN: prostaglandin F2 receptor negative regulator [Anser cygnoides domesticus]	GO:0009986(cell surface);GO:0016021(integral component of membrane);GO:0034389(lipid particle organization)	NA	1e-292	1	419,	0	-292	-290	3.27	-28.1	-30.3	1.46	3' UTR	4	12155574	12200093	44520	1
NW_013185656.1	12554410	12554530	121	106039971	XM_013187500.1	82080	BCL9	PREDICTED: LOW QUALITY PROTEIN: B-cell CLL/lymphoma 9 protein [Anser cygnoides domesticus]	GO:0005634(nucleus);GO:0005794(Golgi apparatus);GO:0005801(cis-Golgi network);GO:0008013(beta-catenin binding);GO:0014908(myotube differentiation involved in skeletal muscle regeneration);GO:0035019(somatic stem cell population maintenance);GO:0035914(skeletal muscle cell differentiation);GO:0045944(positive regulation of transcription from RNA polymerase II promoter);GO:0060070(canonical Wnt sig…	NA	4e-14	1	121,	0	-13.4	-12.5	1.28	-11.4	-13	1.14	Exon (XM_013187500.1/106039971, exon 11 of 11)	4	12472330	12557767	85438	1
NW_013185656.1	467918	473994	6077	106037514	XR_001208082.1	60	LOC106037514	NA	NA	NA	0	3	158,118,24,	0,4548,6053	-396	-Inf	4.4	-10.1	-11.7	0.35	Exon (XR_001208082.1/106037514, exon 1 of 3)	4	467768	474054	6287	2
NW_013185656.1	12014940	12018153	3214	106039859	XM_013187315.1	90	LOC106039859	PREDICTED: zinc finger protein 239-like [Anser cygnoides domesticus]	GO:0003676(nucleic acid binding);GO:0003700(transcription factor activity, sequence-specific DNA binding);GO:0006355(regulation of transcription, DNA-templated);GO:0046872(metal ion binding)	NA	5e-66	3	1219,87,71,	0,1801,3143	-65.3	-63.9	3.43	-22.2	-24.2	0.657	5' UTR	4	12011112	12018243	7132	2
NW_013185657.1	2493434	2493673	240	106040619	XM_013188634.1	0	SNAI1	PREDICTED: zinc finger protein SNAI1 [Anser cygnoides domesticus]	GO:0003676(nucleic acid binding);GO:0005623(cell);GO:0046872(metal ion binding)	04520(Adherens junction)	5e-52	1	240,	0	-51.3	-50	2.07	-5.83	-7.1	-0.664	3' UTR	5	2493649	2500711	7063	1
NW_013185657.1	2993411	2994154	744	106040648	XM_013188676.1	476	MOCS3	PREDICTED: adenylyltransferase and sulfurtransferase MOCS3, partial [Anser cygnoides domesticus]	GO:0002143(tRNA wobble position uridine thiolation);GO:0004792(thiosulfate sulfurtransferase activity);GO:0005524(ATP binding);GO:0005829(cytosol);GO:0006777(Mo-molybdopterin cofactor biosynthetic process);GO:0018117(protein adenylylation);GO:0018192(enzyme active site formation via cysteine modification to L-cysteine persulfide);GO:0032447(protein urmylation);GO:0042292(URM1 activating enzyme ac…	04122(Sulfur relay system)	1e-125	1	744,	0	-125	-124	6.68	-10.5	-12	1.06	3' UTR	5	2992935	2994154	1220	1
NW_013185657.1	7791449	7791929	481	106040707	XM_013188782.1	5027	LOC106040707	PREDICTED: acyl-coenzyme A amino acid N-acyltransferase 2-like, partial [Anser cygnoides domesticus]	GO:0006637(acyl-CoA metabolic process);GO:0016790(thiolester hydrolase activity)	00062(Fatty acid elongation);01040(Biosynthesis of unsaturated fatty acids)	5e-32	1	481,	0	-31.3	-30.2	2	-18.5	-20.4	0.912	3' UTR	5	7786422	7792857	6436	1
NW_013185657.1	10202305	10203534	1230	106040782	XM_013188882.1	2777	SLC35C1	PREDICTED: GDP-fucose transporter 1, partial [Anser cygnoides domesticus]	GO:0002230(positive regulation of defense response to virus by host);GO:0005794(Golgi apparatus);GO:0016021(integral component of membrane);GO:0030259(lipid glycosylation);GO:0045746(negative regulation of Notch signaling pathway)	NA	1e-301	1	1230,	0	-301	-299	3.1	-31	-33.2	0.623	3' UTR	5	10199528	10203534	4007	1
NW_013185657.1	10758738	10759397	660	106043608	XM_013193125.1	270	ZNF408	PREDICTED: zinc finger protein 408 [Anser cygnoides domesticus]	GO:0003676(nucleic acid binding);GO:0005634(nucleus);GO:0042802(identical protein binding);GO:0046872(metal ion binding)	NA	2e-78	1	660,	0	-77.7	-76.2	2.54	-25.7	-27.8	1.2	5' UTR	5	10758468	10760866	2399	1
NW_013185657.1	9841029	9842772	1744	106043247	XM_013192598.1	6613	VPS18	PREDICTED: vacuolar protein sorting-associated protein 18 homolog [Anser cygnoides domesticus]	GO:0003779(actin binding);GO:0005765(lysosomal membrane);GO:0005768(endosome);GO:0005769(early endosome);GO:0005770(late endosome);GO:0005884(actin filament);GO:0006886(intracellular protein transport);GO:0006904(vesicle docking involved in exocytosis);GO:0007032(endosome organization);GO:0007040(lysosome organization);GO:0008333(endosome to lysosome transport);GO:0019905(syntaxin binding);GO:003…	NA	1e-159	2	959,58,	0,1686	-159	-157	13	-16.8	-18.6	1.29	3' UTR	5	9841029	9849385	8357	2
NW_013185658.1	1533965	1534616	652	106046253	XM_013197169.1	442	WBP2NL	PREDICTED: postacrosomal sheath WW domain-binding protein isoform X3 [Anser cygnoides domesticus]	GO:0016021(integral component of membrane)	NA	0.0015	2	58,62,	0,590	-2.81	-2.31	1.2	-5.41	-6.65	-1.08	Exon (XM_013197169.1/106046253, exon 2 of 8)	6	1528595	1535058	6464	2
NW_013185658.1	1730734	1732153	1420	106046333	XM_013197300.1	90	ACO2	PREDICTED: aconitate hydratase, mitochondrial [Egretta garzetta]	GO:0003994(aconitate hydratase activity);GO:0005506(iron ion binding);GO:0005634(nucleus);GO:0005739(mitochondrion);GO:0006099(tricarboxylic acid cycle);GO:0043209(myelin sheath);GO:0051539(4 iron, 4 sulfur cluster binding)	01200(Carbon metabolism);01210(2-Oxocarboxylic acid metabolism);01230(Biosynthesis of amino acids);00020(Citrate cycle (TCA cycle));00630(Glyoxylate and dicarboxylate metabolism)	1e-166	2	257,74,	0,1346	-166	-164	1.42	-19.4	-21.3	-0.291	Exon (XM_013197300.1/106046333, exon 1 of 17)	6	1716321	1732243	15923	2
NW_013185659.1	9741592	9742101	510	106029732	XM_013171000.1	35685	TJAP1	PREDICTED: tight junction-associated protein 1 isoform X2 [Anser cygnoides domesticus]	GO:0005768(endosome);GO:0005802(trans-Golgi network);GO:0005886(plasma membrane);GO:0005923(bicellular tight junction);GO:0007030(Golgi organization)	04530(Tight junction)	1.3e-94	1	510,	0	-93.9	-92.4	3.15	-13.6	-15.3	1.01	3' UTR	7	9705907	9744076	38170	1
NW_013185659.1	9763545	9764492	948	106029736	XM_013171006.1	617	POLR1C	DNA-directed RNA polymerases I and III subunit RPAC1, partial [Anas platyrhynchos]	GO:0001054(RNA polymerase I activity);GO:0001056(RNA polymerase III activity);GO:0003677(DNA binding);GO:0005666(DNA-directed RNA polymerase III complex);GO:0005736(DNA-directed RNA polymerase I complex);GO:0006360(transcription from RNA polymerase I promoter);GO:0006383(transcription from RNA polymerase III promoter);GO:0046983(protein dimerization activity)	00230(Purine metabolism);00240(Pyrimidine metabolism);03020(RNA polymerase);04623(Cytosolic DNA-sensing pathway)	1.6e-36	4	65,120,153,107,	0,184,512,841	-35.8	-34.6	1.46	-23.7	-25.8	0.94	Exon (XM_013171006.1/106029736, exon 2 of 8)	7	9762928	9765598	2671	1
NW_013185659.1	10551889	10554880	2992	106029753	XM_013171030.1	6424	CMTR1	PREDICTED: cap-specific mRNA (nucleoside-2'-O-)-methyltransferase 1 [Anser cygnoides domesticus]	GO:0003676(nucleic acid binding);GO:0004483(mRNA (nucleoside-2'-O-)-methyltransferase activity);GO:0005654(nucleoplasm);GO:0005737(cytoplasm);GO:0006370(7-methylguanosine mRNA capping);GO:0097309(cap1 mRNA methylation)	NA	1.3e-22	4	13,93,72,91,	0,1368,2186,2901	-21.9	-20.9	1.72	-10.3	-11.9	1.47	Exon (XM_013171030.1/106029753, exon 3 of 23)	7	10545465	10571444	25980	1
NW_013185659.1	15156668	15156993	326	106048299	XM_013200196.1	3514	SIX2	PREDICTED: homeobox protein SIX2 [Anser cygnoides domesticus]	GO:0000978(RNA polymerase II core promoter proximal region sequence-specific DNA binding);GO:0001077(transcriptional activator activity, RNA polymerase II core promoter proximal region sequence-specific binding);GO:0002062(chondrocyte differentiation);GO:0003337(mesenchymal to epithelial transition involved in metanephros morphogenesis);GO:0005654(nucleoplasm);GO:0005737(cytoplasm);GO:0005886(pla…	05202(Transcriptional misregulation in cancers)	0	1	326,	0	-658	-Inf	2.83	-37.1	-39.5	0.585	3' UTR	7	15153154	15157317	4164	1
NW_013185659.1	186895	187966	1072	106048031	XM_013199807.1	3452	RHOU	PREDICTED: rho-related GTP-binding protein RhoU [Anser cygnoides domesticus]	GO:0000082(G1/S transition of mitotic cell cycle);GO:0000139(Golgi membrane);GO:0002102(podosome);GO:0003924(GTPase activity);GO:0005515(protein binding);GO:0005525(GTP binding);GO:0005829(cytosol);GO:0005886(plasma membrane);GO:0005925(focal adhesion);GO:0007010(cytoskeleton organization);GO:0008360(regulation of cell shape);GO:0016601(Rac protein signal transduction);GO:0030036(actin cytoskelet…	04144(Endocytosis);04933(AGE-RAGE signaling pathway in diabetic complications)	0	1	1072,	0	-503	-Inf	2.9	-75.1	-78.1	0.782	3' UTR	7	185079	191418	6340	2
NW_013185659.1	9809252	9810000	749	106029737	XM_013171007.1	7771	GTPBP2	PREDICTED: GTP-binding protein 2 [Anser cygnoides domesticus]	GO:0003746(translation elongation factor activity);GO:0003924(GTPase activity);GO:0005525(GTP binding);GO:0005622(intracellular);GO:0006414(translational elongation);GO:0043231(intracellular membrane-bounded organelle)	NA	1e-107	1	749,	0	-107	-105	3.31	-51.8	-54.5	1.18	3' UTR	7	9807667	9817771	10105	2
NW_013185659.1	10333990	10337993	4004	106029746	XM_013171019.1	1485	MRPL14	PREDICTED: LOW QUALITY PROTEIN: 39S ribosomal protein L14, mitochondrial [Anser cygnoides domesticus]	GO:0003735(structural constituent of ribosome);GO:0005739(mitochondrion);GO:0005840(ribosome);GO:0006412(translation);GO:0044822(poly(A) RNA binding)	03010(Ribosome)	1e-230	4	363,294,94,52,	0,364,2264,3952	-230	-228	9.5	-12.1	-13.7	0.886	3' UTR	7	10333990	10339478	5489	2
NW_013185659.1	10451398	10451906	509	106029749	XM_013171022.1	4225	SLC35B2	PREDICTED: LOW QUALITY PROTEIN: adenosine 3'-phospho 5'-phosphosulfate transporter 1 [Anser cygnoides domesticus]	GO:0004871(signal transducer activity);GO:0007165(signal transduction);GO:0030173(integral component of Golgi membrane);GO:0030176(integral component of endoplasmic reticulum membrane);GO:0043123(positive regulation of I-kappaB kinase/NF-kappaB signaling);GO:0046964(3'-phosphoadenosine 5'-phosphosulfate transmembrane transporter activity);GO:1902559(3'-phospho-5'-adenylyl sulfate transmembrane tr…	03008(Ribosome biogenesis in eukaryotes)	1.3e-80	1	509,	0	-79.9	-78.4	2.08	-21.9	-23.9	0.693	3' UTR	7	10450801	10456131	5331	2
NW_013185659.1	10458169	10458468	300	106029750	XM_013171023.1	8260	NFKBIE	PREDICTED: NF-kappa-B inhibitor epsilon isoform X3 [Anser cygnoides domesticus]	GO:0005515(protein binding);GO:0005737(cytoplasm);GO:0005794(Golgi apparatus);GO:0005829(cytosol);GO:0042942(D-serine transport);GO:0042994(cytoplasmic sequestering of transcription factor);GO:0048471(perinuclear region of cytoplasm)	04920(Adipocytokine signaling pathway)	7.9e-39	1	300,	0	-38.1	-36.9	1.89	-21	-22.9	1.2	3' UTR	7	10457331	10466728	9398	2
NW_013185660.1	2978842	2979321	480	106029911	XM_013171288.1	26382	LOC106029911	PREDICTED: TGF-beta receptor type-2-like [Anser cygnoides domesticus]	GO:0004702(receptor signaling protein serine/threonine kinase activity);GO:0005026(transforming growth factor beta receptor activity, type II);GO:0005524(ATP binding);GO:0005886(plasma membrane);GO:0006915(apoptotic process);GO:0007179(transforming growth factor beta receptor signaling pathway);GO:0016021(integral component of membrane);GO:0023014(signal transduction by protein phosphorylation);G…	04010(MAPK signaling pathway);04350(TGF-beta signaling pathway);04068(FoxO signaling pathway);04060(Cytokine-cytokine receptor interaction);04144(Endocytosis);04520(Adherens junction);04933(AGE-RAGE signaling pathway in diabetic complications)	1.6e-43	1	480,	0	-42.8	-41.5	10	-10.4	-11.9	1.17	3' UTR	8	2952460	2979321	26862	1
NW_013185660.1	12431574	12436615	5042	106029848	XM_013171164.1	4687	LOC106029848	PREDICTED: cytochrome P450 20A1 [Anser cygnoides domesticus]	GO:0005506(iron ion binding);GO:0016021(integral component of membrane);GO:0016705(oxidoreductase activity, acting on paired donors, with incorporation or reduction of molecular oxygen);GO:0020037(heme binding);GO:0055114(oxidation-reduction process)	00100(Steroid biosynthesis)	1.6e-29	6	46,168,79,116,55,76,	0,730,1401,2946,3477,4966	-28.8	-27.7	2.21	-4.46	-5.63	-0.674	Exon (XM_013171164.1/106029848, exon 5 of 14)	8	12426887	12445451	18565	1
NW_013185660.1	2652031	2652597	567	106029904	XM_013171266.1	44791	ITGB5	PREDICTED: integrin beta-5 [Anser cygnoides domesticus]	GO:0004872(receptor activity);GO:0005925(focal adhesion);GO:0007160(cell-matrix adhesion);GO:0007179(transforming growth factor beta receptor signaling pathway);GO:0007229(integrin-mediated signaling pathway);GO:0009986(cell surface);GO:0034684(integrin alphav-beta5 complex);GO:0035987(endodermal cell differentiation);GO:0043149(stress fiber assembly);GO:0070062(extracellular exosome);GO:0090136(…	04512(ECM-receptor interaction);04145(Phagosome);04810(Regulation of actin cytoskeleton);04510(Focal adhesion)	1e-289	1	567,	0	-289	-287	13.1	-22	-24	0.819	3' UTR	8	2652031	2697388	45358	2
NW_013185660.1	6979351	6982581	3231	106029966	XM_013171469.1	19842	FASTKD1	PREDICTED: FAST kinase domain-containing protein 1 isoform X4 [Anser cygnoides domesticus]	GO:0004672(protein kinase activity);GO:0005739(mitochondrion);GO:0006468(protein phosphorylation);GO:0044822(poly(A) RNA binding)	NA	1e-114	4	5,565,105,13,	0,496,2009,3218	-114	-113	3.37	-34.9	-37.3	-1.24	3' UTR	8	6965411	7002423	37013	2
NW_013185660.1	14019826	14021037	1212	106030091	XM_013171712.1	38	METTL21A	Protein N-lysine methyltransferase METTL21A, partial [Nipponia nippon]	GO:0016279(protein-lysine N-methyltransferase activity);GO:0018022(peptidyl-lysine methylation);GO:0030544(Hsp70 protein binding);GO:0051117(ATPase binding)	NA	0	2	475,103,	0,1109	-393	-Inf	8.75	-9.79	-11.3	0.829	5' UTR	8	14019826	14021075	1250	2
NW_013185661.1	1116175	1117394	1220	106030125	XM_013171753.1	1198	TWIST1	PREDICTED: twist-related protein 1 [Anser cygnoides domesticus]	GO:0046983(protein dimerization activity)	05205(Proteoglycans in cancer)	2.5e-35	2	265,268,	0,952	-34.6	-33.4	6.33	-9.56	-11.1	1.43	3' UTR	9	1116146	1118592	2447	2
NW_013185662.1	564298	564807	510	106030358	XM_013172130.1	124192	FILIP1	PREDICTED: filamin-A-interacting protein 1 isoform X3 [Anser cygnoides domesticus]	GO:0005737(cytoplasm);GO:0005856(cytoskeleton)	NA	2e-23	1	510,	0	-22.7	-21.6	7.3	-3.34	-4.41	2.43	3' UTR	10	440106	564837	124732	1
NW_013185662.1	589382	592299	2918	106030385	XM_013172208.1	1566	LOC106030385	PREDICTED: cytochrome c oxidase subunit 7A2, mitochondrial [Anser cygnoides domesticus]	GO:0004129(cytochrome-c oxidase activity);GO:0005746(mitochondrial respiratory chain);GO:0016021(integral component of membrane);GO:1902600(hydrogen ion transmembrane transport)	00190(Oxidative phosphorylation);04260(Cardiac muscle contraction)	5e-95	4	47,90,85,222,	0,378,1802,2696	-94.3	-92.8	2.77	-8.69	-10.2	0.509	3' UTR	10	587816	592299	4484	1
NW_013185663.1	6244193	6249744	5552	106030635	XM_013172536.1	16058	ZBTB10	PREDICTED: zinc finger and BTB domain-containing protein 10 [Anser cygnoides domesticus]	GO:0003676(nucleic acid binding);GO:0046872(metal ion binding)	04110(Cell cycle)	1e-111	3	357,176,95,	0,3150,5457	-111	-110	7.93	-10	-11.5	1.49	3' UTR	11	6244193	6265802	21610	2
NW_013185665.1	10781176	10781893	718	106031002	XM_013173102.1	35596	DENND2A	PREDICTED: DENN domain-containing protein 2A isoform X2 [Anser cygnoides domesticus]	GO:0005829(cytosol);GO:0015629(actin cytoskeleton);GO:0017112(Rab guanyl-nucleotide exchange factor activity);GO:0042147(retrograde transport, endosome to Golgi);GO:0043547(positive regulation of GTPase activity)	03420(Nucleotide excision repair);03460(Fanconi anemia pathway)	0	1	718,	0	-516	-Inf	2.91	-74.1	-77	0.763	3' UTR	13	10745580	10782012	36433	1
NW_013185665.1	7965956	7966434	479	106030962	XM_013173039.1	11346	FAM60A	PREDICTED: protein FAM60A isoform X3 [Gallus gallus]	GO:0016580(Sin3 complex);GO:0030336(negative regulation of cell migration)	NA	3.2e-11	1	479,	0	-10.5	-9.7	5	-5.13	-6.35	3.94	3' UTR	13	7965567	7977780	12214	2
NW_013185665.1	10194773	10194983	211	106030991	XM_013173082.1	57927	CREB3L2	PREDICTED: cyclic AMP-responsive element-binding protein 3-like protein 2 isoform X2 [Anser cygnoides domesticus]	GO:0000978(RNA polymerase II core promoter proximal region sequence-specific DNA binding);GO:0001077(transcriptional activator activity, RNA polymerase II core promoter proximal region sequence-specific binding);GO:0002062(chondrocyte differentiation);GO:0005654(nucleoplasm);GO:0005783(endoplasmic reticulum);GO:0006366(transcription from RNA polymerase II promoter);GO:0006888(ER to Golgi vesicle-…	04916(Melanogenesis);04261(Adrenergic signaling in cardiomyocytes);04931(Insulin resistance)	2.5e-24	1	211,	0	-23.6	-22.5	3.19	-6.72	-8.06	-1.38	3' UTR	13	10192586	10252910	60325	2
NW_013185666.1	299805	300429	625	106031384	XM_013173756.1	5374	HPS4	PREDICTED: Hermansky-Pudlak syndrome 4 protein, partial [Anser cygnoides domesticus]	GO:0005764(lysosome);GO:0006605(protein targeting);GO:0007040(lysosome organization);GO:0007596(blood coagulation);GO:0016020(membrane);GO:0030318(melanocyte differentiation);GO:0031085(BLOC-3 complex);GO:0042470(melanosome);GO:0042803(protein homodimerization activity);GO:0042827(platelet dense granule);GO:0050821(protein stabilization)	NA	5e-81	1	625,	0	-80.3	-78.8	1.98	-31.6	-33.9	0.718	Exon (XM_013173756.1/106031384, exon 8 of 11)	14	294431	307195	12765	1
NW_013185666.1	306184	306452	269	106031384	XM_013173756.1	11753	HPS4	PREDICTED: Hermansky-Pudlak syndrome 4 protein, partial [Anser cygnoides domesticus]	GO:0005764(lysosome);GO:0006605(protein targeting);GO:0007040(lysosome organization);GO:0007596(blood coagulation);GO:0016020(membrane);GO:0030318(melanocyte differentiation);GO:0031085(BLOC-3 complex);GO:0042470(melanosome);GO:0042803(protein homodimerization activity);GO:0042827(platelet dense granule);GO:0050821(protein stabilization)	NA	1e-165	1	269,	0	-165	-163	3.82	-8.42	-9.87	0.768	3' UTR	14	294431	307195	12765	1
NW_013185666.1	1455805	1461829	6025	106031402	XM_013173774.1	0	ERP29	PREDICTED: endoplasmic reticulum resident protein 29 [Anser cygnoides domesticus]	GO:0000187(activation of MAPK activity);GO:0005788(endoplasmic reticulum lumen);GO:0009306(protein secretion);GO:0009986(cell surface);GO:0010628(positive regulation of gene expression);GO:0010629(negative regulation of gene expression);GO:0016020(membrane);GO:0050709(negative regulation of protein secretion);GO:0070062(extracellular exosome);GO:1902235(regulation of endoplasmic reticulum stress-…	04141(Protein processing in endoplasmic reticulum)	0	3	6,139,1869,	0,2828,4156	-327	-Inf	4.15	-47.2	-49.8	0.524	3' UTR	14	1455805	1461829	6025	1
NW_013185666.1	1538075	1540040	1966	106031404	XM_013173776.1	12319	BRAP	PREDICTED: BRCA1-associated protein [Anser cygnoides domesticus]	GO:0000151(ubiquitin ligase complex);GO:0000165(MAPK cascade);GO:0000166(nucleotide binding);GO:0004842(ubiquitin-protein transferase activity);GO:0005737(cytoplasm);GO:0007265(Ras protein signal transduction);GO:0008139(nuclear localization sequence binding);GO:0008270(zinc ion binding);GO:0009968(negative regulation of signal transduction);GO:0016567(protein ubiquitination);GO:0031965(nuclear m…	04014(Ras signaling pathway)	1e-146	2	61,629,	0,1337	-146	-144	3.04	-11.3	-12.9	0.572	3' UTR	14	1525756	1543184	17429	1
NW_013185666.1	2936954	2937190	237	106031419	XM_013173791.1	4619	TMED2	Transmembrane emp24 domain-containing protein 2, partial [Anas platyrhynchos]	GO:0001843(neural tube closure);GO:0001947(heart looping);GO:0005783(endoplasmic reticulum);GO:0005793(endoplasmic reticulum-Golgi intermediate compartment);GO:0005794(Golgi apparatus);GO:0007030(Golgi organization);GO:0010628(positive regulation of gene expression);GO:0016021(integral component of membrane);GO:0032525(somite rostral/caudal axis specification);GO:0034260(negative regulation of GT…	NA	1.3e-77	1	237,	0	-76.9	-75.5	2.81	-12.9	-14.6	1.31	3' UTR	14	2932335	2937190	4856	1
NW_013185666.1	9317142	9319483	2342	106031441	XM_013173815.1	7243	DDX51	PREDICTED: ATP-dependent RNA helicase DDX51 [Anser cygnoides domesticus]	GO:0004004(ATP-dependent RNA helicase activity);GO:0010501(RNA secondary structure unwinding)	03040(Spliceosome)	1e-165	4	76,64,135,532,	0,613,932,1810	-165	-163	3.92	-21.2	-23.2	0.781	3' UTR	14	9309899	9319483	9585	1
NW_013185666.1	10360271	10360719	449	106031333	XM_013173693.1	20293	EIF4ENIF1	PREDICTED: LOW QUALITY PROTEIN: eukaryotic translation initiation factor 4E transporter [Anser cygnoides domesticus]	GO:0000932(cytoplasmic mRNA processing body);GO:0003729(mRNA binding);GO:0005634(nucleus);GO:0005829(cytosol);GO:0016020(membrane);GO:0017148(negative regulation of translation);GO:0019827(stem cell population maintenance);GO:0045665(negative regulation of neuron differentiation)	NA	5e-89	1	449,	0	-88.3	-86.7	11.2	-6.4	-7.72	1.29	3' UTR	14	10339978	10362153	22176	1
NW_013185666.1	1418964	1419054	91	106031101	XM_013173232.1	2653	TRAFD1	PREDICTED: TRAF-type zinc finger domain-containing protein 1 [Anser cygnoides domesticus]	GO:0045824(negative regulation of innate immune response)	NA	8.9e-06	1	91,	0	-5.05	-4.4	1.15	-8.58	-10	0.829	Exon (XM_013173232.1/106031101, exon 4 of 11)	14	1412873	1421707	8835	2
NW_013185666.1	2545265	2548951	3687	106031156	XM_013173349.1	0	ARPC3	actin-related protein 2/3 complex subunit 3 [Gallus gallus]	GO:0005200(structural constituent of cytoskeleton);GO:0005885(Arp2/3 protein complex);GO:0005925(focal adhesion);GO:0016020(membrane);GO:0030027(lamellipodium);GO:0034314(Arp2/3 complex-mediated actin nucleation);GO:0051015(actin filament binding);GO:0070062(extracellular exosome)	04144(Endocytosis);04810(Regulation of actin cytoskeleton);05132(Salmonella infection)	1e-238	6	474,95,127,69,77,136,	0,1300,1960,2339,2691,3551	-238	-236	5.45	-18.9	-20.8	0.921	5' UTR	14	2545265	2548951	3687	2
NW_013185666.1	7343093	7349026	5934	106031231	XM_013173508.1	3140	PGAM5	PREDICTED: serine/threonine-protein phosphatase PGAM5, mitochondrial isoform X2 [Anser cygnoides domesticus]	GO:0005096(GTPase activator activity);GO:0005739(mitochondrion);GO:0006470(protein dephosphorylation);GO:0009400(receptor signaling protein serine/threonine phosphatase activity);GO:0032403(protein complex binding);GO:0035556(intracellular signal transduction);GO:0043547(positive regulation of GTPase activity);GO:0070266(necroptotic process)	04668(TNF signaling pathway)	1e-187	5	1778,134,89,126,27,	0,3717,4146,5352,5907	-187	-185	5.33	-13.2	-14.9	0.442	3' UTR	14	7343063	7352166	9104	2
NW_013185666.1	7837268	7856288	19021	106031240	XM_013173523.1	0	COMT	PREDICTED: catechol O-methyltransferase [Anser cygnoides domesticus]	GO:0000287(magnesium ion binding);GO:0005739(mitochondrion);GO:0016021(integral component of membrane);GO:0016036(cellular response to phosphate starvation);GO:0016206(catechol O-methyltransferase activity);GO:0032259(methylation);GO:0042135(neurotransmitter catabolic process);GO:0042420(dopamine catabolic process);GO:0070062(extracellular exosome)	00140(Steroid hormone biosynthesis);00350(Tyrosine metabolism)	1e-129	6	422,132,194,283,85,81,	0,2868,4759,6786,17426,18940	-129	-127	5.68	-12.3	-14	-0.568	5' UTR	14	7836610	7856223	19614	2
NW_013185666.1	8138251	8138371	121	106031250	XM_013173539.1	1707	GP1BB	PREDICTED: platelet glycoprotein Ib beta chain [Anser cygnoides domesticus]	GO:0016021(integral component of membrane);GO:0042802(identical protein binding)	04512(ECM-receptor interaction)	6.8e-06	1	121,	0	-5.17	-4.52	1.38	-3.19	-4.23	-1.63	5' UTR	14	8132669	8140078	7410	2
NW_013185666.1	8612782	8615513	2732	106031262	XM_013173551.1	118	SDF2L1	PREDICTED: LOW QUALITY PROTEIN: stromal cell-derived factor 2-like protein 1 [Anser cygnoides domesticus]	GO:0000032(cell wall mannoprotein biosynthetic process);GO:0004169(dolichyl-phosphate-mannose-protein mannosyltransferase activity);GO:0007275(multicellular organism development);GO:0031502(dolichyl-phosphate-mannose-protein mannosyltransferase complex);GO:0034663(endoplasmic reticulum chaperone complex);GO:0035269(protein O-linked mannosylation);GO:0044845(chain elongation of O-linked mannose re…	00514(Other types of O-glycan biosynthesis)	1e-287	2	605,189,	0,2543	-287	-285	33.7	-12.1	-13.7	0.716	3' UTR	14	8612782	8615631	2850	2
NW_013185666.1	9533203	9537153	3951	106031305	XM_013173601.1	12622	KLHL22	PREDICTED: kelch-like protein 22 [Anas platyrhynchos]	GO:0000070(mitotic sister chromatid segregation);GO:0004842(ubiquitin-protein transferase activity);GO:0005737(cytoplasm);GO:0005813(centrosome);GO:0005827(polar microtubule);GO:0006513(protein monoubiquitination);GO:0007094(mitotic spindle assembly checkpoint);GO:0031463(Cul3-RING ubiquitin ligase complex);GO:0051301(cell division);GO:0072686(mitotic spindle)	04120(Ubiquitin mediated proteolysis)	1e-101	3	1180,234,116,	0,2191,3835	-101	-99	11.6	-20.6	-22.5	1.21	3' UTR	14	9530863	9549775	18913	2
NW_013185666.1	9721398	9725643	4246	106031313	XM_013173618.1	0	SNRPD3	PREDICTED: small nuclear ribonucleoprotein Sm D3 [Callorhinchus milii]	GO:0000243(commitment complex);GO:0000245(spliceosomal complex assembly);GO:0000387(spliceosomal snRNP assembly);GO:0003723(RNA binding);GO:0005654(nucleoplasm);GO:0005682(U5 snRNP);GO:0005683(U7 snRNP);GO:0005685(U1 snRNP);GO:0005686(U2 snRNP);GO:0005687(U4 snRNP);GO:0005689(U12-type spliceosomal complex);GO:0005697(telomerase holoenzyme complex);GO:0005829(cytosol);GO:0006479(protein methylatio…	03040(Spliceosome)	1e-104	6	1239,193,150,25,24,12,	0,2129,3024,3305,3394,4234	-104	-102	8.77	-9.62	-11.1	-0.228	5' UTR	14	9721398	9724727	3330	2
NW_013185666.1	10169719	10175980	6262	106031322	XM_013173642.1	3345	LOC106031322	PREDICTED: sodium/glucose cotransporter 1-like isoform X3 [Anser cygnoides domesticus]	GO:0005412(glucose:sodium symporter activity);GO:0005887(integral component of plasma membrane);GO:0006814(sodium ion transport)	04976(Bile secretion);04973(Carbohydrate digestion and absorption);04978(Mineral absorption)	0	3	750,59,87,	0,4906,6175	-610	-Inf	6.38	-38.4	-40.8	0.67	3' UTR	14	10107546	10179325	71780	2
NW_013185667.1	2627002	2627508	507	106031615	XM_013174083.1	30	TBCC	PREDICTED: tubulin-specific chaperone C, partial [Anser cygnoides domesticus]	GO:0000902(cell morphogenesis);GO:0003924(GTPase activity);GO:0005737(cytoplasm);GO:0006457(protein folding);GO:0007021(tubulin complex assembly);GO:0007023(post-chaperonin tubulin folding pathway);GO:0015631(tubulin binding);GO:0032391(photoreceptor connecting cilium)	NA	1e-136	1	507,	0	-136	-134	3.05	-22.6	-24.6	1.19	3' UTR	15	2626972	2629383	2412	1
NW_013185667.1	3716795	3718113	1319	106031529	XM_013173922.1	19931	INTS7	PREDICTED: integrator complex subunit 7 [Anser cygnoides domesticus]	GO:0000077(DNA damage checkpoint);GO:0005694(chromosome);GO:0016180(snRNA processing);GO:0032039(integrator complex);GO:0071479(cellular response to ionizing radiation)	NA	4e-27	2	274,146,	0,1173	-26.4	-25.3	4.57	-7.68	-9.08	-1.93	Exon (XM_013173922.1/106031529, exon 19 of 20)	15	3712722	3738044	25323	2
NW_013185667.1	9326544	9326930	387	106031632	XM_013174101.1	55493	ITPKB	PREDICTED: inositol-trisphosphate 3-kinase B, partial [Anser cygnoides domesticus]	GO:0000165(MAPK cascade);GO:0001932(regulation of protein phosphorylation);GO:0002262(myeloid cell homeostasis);GO:0005634(nucleus);GO:0005829(cytosol);GO:0007166(cell surface receptor signaling pathway);GO:0008440(inositol-1,4,5-trisphosphate 3-kinase activity);GO:0016020(membrane);GO:0033030(negative regulation of neutrophil apoptotic process);GO:0035726(common myeloid progenitor cell prolifera…	00562(Inositol phosphate metabolism);04020(Calcium signaling pathway);04070(Phosphatidylinositol signaling system)	1e-142	1	387,	0	-142	-140	2.73	-23.1	-25.1	0.886	3' UTR	15	9326425	9382423	55999	2
NW_013185667.1	9381888	9382126	239	106031632	XM_013174101.1	297	ITPKB	PREDICTED: inositol-trisphosphate 3-kinase B, partial [Anser cygnoides domesticus]	GO:0000165(MAPK cascade);GO:0001932(regulation of protein phosphorylation);GO:0002262(myeloid cell homeostasis);GO:0005634(nucleus);GO:0005829(cytosol);GO:0007166(cell surface receptor signaling pathway);GO:0008440(inositol-1,4,5-trisphosphate 3-kinase activity);GO:0016020(membrane);GO:0033030(negative regulation of neutrophil apoptotic process);GO:0035726(common myeloid progenitor cell prolifera…	00562(Inositol phosphate metabolism);04020(Calcium signaling pathway);04070(Phosphatidylinositol signaling system)	4.1e-08	1	239,	0	-7.39	-6.65	1.27	-22.6	-24.6	1.16	Exon (XM_013174101.1/106031632, exon 1 of 7)	15	9326425	9382423	55999	2
NW_013185668.1	5122541	5128223	5683	106031775	XM_013174392.1	46631	AQR	PREDICTED: LOW QUALITY PROTEIN: intron-binding protein aquarius [Anser cygnoides domesticus]	GO:0000398(mRNA splicing, via spliceosome);GO:0016020(membrane);GO:0044822(poly(A) RNA binding);GO:0071013(catalytic step 2 spliceosome)	03040(Spliceosome)	5e-82	4	43,175,114,476,	0,862,2118,5207	-81.3	-79.8	15	-18.2	-20.1	1.67	3' UTR	16	5075910	5130495	54586	1
NW_013185668.1	1393556	1396954	3399	106031675	XM_013174193.1	2786	VTI1B	PREDICTED: vesicle transport through interaction with t-SNAREs homolog 1B [Meleagris gallopavo]	GO:0000149(SNARE binding);GO:0005484(SNAP receptor activity);GO:0005765(lysosomal membrane);GO:0005789(endoplasmic reticulum membrane);GO:0005794(Golgi apparatus);GO:0005829(cytosol);GO:0006623(protein targeting to vacuole);GO:0006888(ER to Golgi vesicle-mediated transport);GO:0006891(intra-Golgi vesicle-mediated transport);GO:0006896(Golgi to vacuole transport);GO:0012507(ER to Golgi transport v…	04130(SNARE interactions in vesicular transport)	1e-268	4	235,62,174,98,	0,786,1798,3301	-268	-266	22.4	-6.6	-7.92	0.393	3' UTR	16	1393556	1399740	6185	2
NW_013185669.1	3778626	3778925	300	106031830	XM_013174470.1	10802	TMEM180	PREDICTED: transmembrane protein 180 [Anser cygnoides domesticus]	GO:0016021(integral component of membrane)	NA	1.6e-15	1	300,	0	-14.8	-13.9	1.47	-16	-17.8	1.32	3' UTR	17	3767824	3779552	11729	1
NW_013185669.1	4160797	4163448	2652	106031838	XM_013174486.1	109291	CNNM2	PREDICTED: metal transporter CNNM2 [Anser cygnoides domesticus]	GO:0010960(magnesium ion homeostasis);GO:0015693(magnesium ion transport);GO:0016021(integral component of membrane);GO:0016323(basolateral plasma membrane)	NA	3.2e-89	2	20,580,	0,2072	-88.5	-87	4.95	-14.3	-16	1.45	3' UTR	17	4051506	4165542	114037	1
NW_013185669.1	3782670	3784656	1987	106031831	XM_013174471.1	7447	ACTR1A	PREDICTED: alpha-centractin [Corvus cornix cornix]	GO:0005524(ATP binding);GO:0005737(cytoplasm);GO:0005813(centrosome);GO:0005869(dynactin complex);GO:0043209(myelin sheath);GO:0070062(extracellular exosome)	04145(Phagosome)	1e-122	4	269,41,62,47,	0,914,1317,1940	-122	-120	2.04	-15.6	-17.4	0.594	3' UTR	17	3780665	3792103	11439	2
NW_013185670.1	6340704	6341026	323	106032204	XM_013175049.1	1456	ALG3	PREDICTED: dol-P-Man:Man(5)GlcNAc(2)-PP-Dol alpha-1,3-mannosyltransferase [Anser cygnoides domesticus]	GO:0000033(alpha-1,3-mannosyltransferase activity);GO:0005789(endoplasmic reticulum membrane);GO:0016021(integral component of membrane);GO:0097502(mannosylation)	00510(N-Glycan biosynthesis)	2.5e-19	1	323,	0	-18.6	-17.6	1.89	-13.4	-15.1	0.647	3' UTR	18	6339248	6341026	1779	1
NW_013185670.1	8256418	8257583	1166	106032186	XM_013175028.1	4656	GID4	PREDICTED: glucose-induced degradation protein 4 homolog [Gallus gallus]	GO:0003674(molecular_function);GO:0005575(cellular_component);GO:0008150(biological_process)	NA	7.9e-70	2	30,390,	0,776	-69.1	-67.6	4.07	-9	-10.5	0.834	3' UTR	18	8251762	8259979	8218	1
NW_013185670.1	8362002	8362269	268	106032191	XM_013175034.1	4717	SMCR8	PREDICTED: Smith-Magenis syndrome chromosomal region candidate gene 8 protein [Anser cygnoides domesticus]	GO:0005654(nucleoplasm)	NA	3.2e-82	1	268,	0	-81.5	-80	2.09	-35.4	-37.8	1.5	3' UTR	18	8357285	8362269	4985	1
NW_013185670.1	9372041	9372311	271	106032130	XM_013174955.1	1371	RPUSD1	PREDICTED: LOW QUALITY PROTEIN: RNA pseudouridylate synthase domain-containing protein 1 [Anser cygnoides domesticus]	GO:0003723(RNA binding);GO:0005739(mitochondrion);GO:0009982(pseudouridine synthase activity);GO:0019239(deaminase activity);GO:0031119(tRNA pseudouridine synthesis)	NA	7.9e-56	1	271,	0	-55.1	-53.8	1.49	-9.03	-10.5	0.732	3' UTR	18	9370670	9374438	3769	1
NW_013185670.1	9373389	9373599	211	106032130	XM_013174955.1	2719	RPUSD1	PREDICTED: LOW QUALITY PROTEIN: RNA pseudouridylate synthase domain-containing protein 1 [Anser cygnoides domesticus]	GO:0003723(RNA binding);GO:0005739(mitochondrion);GO:0009982(pseudouridine synthase activity);GO:0019239(deaminase activity);GO:0031119(tRNA pseudouridine synthesis)	NA	2e-15	1	211,	0	-14.7	-13.7	1.42	-8.82	-10.3	1.57	3' UTR	18	9370670	9374438	3769	1
NW_013185670.1	9441174	9442157	984	106032133	XM_013174962.1	357	FAHD1	PREDICTED: acylpyruvase FAHD1, mitochondrial [Anser cygnoides domesticus]	GO:0005654(nucleoplasm);GO:0005743(mitochondrial inner membrane);GO:0005829(cytosol);GO:0008152(metabolic process);GO:0008948(oxaloacetate decarboxylase activity);GO:0018773(acetylpyruvate hydrolase activity);GO:0034545(fumarylpyruvate hydrolase activity)	00350(Tyrosine metabolism)	0	1	984,	0	-459	-Inf	6.69	-15.7	-17.5	0.397	3' UTR	18	9440817	9442783	1967	1
NW_013185670.1	1982769	1985134	2366	106031995	XM_013174721.1	155008	TNIK	PREDICTED: TRAF2 and NCK-interacting protein kinase isoform X7 [Lepidothrix coronata]	GO:0004702(receptor signaling protein serine/threonine kinase activity);GO:0005737(cytoplasm)	04010(MAPK signaling pathway)	0	2	276,84,	0,2282	-449	-Inf	3.67	-36.5	-38.9	0.916	3' UTR	18	1982769	2140142	157374	2
NW_013185670.1	4941911	4953875	11965	106032040	XM_013174811.1	13481	FXR1	PREDICTED: fragile X mental retardation syndrome-related protein 1 isoform X3 [Parus major]	GO:0005623(cell);GO:0002151(G-quadruplex RNA binding);GO:0003729(mRNA binding);GO:0003730(mRNA 3'-UTR binding);GO:0005634(nucleus);GO:0005737(cytoplasm);GO:0005844(polysome);GO:0007517(muscle organ development);GO:0016020(membrane);GO:0017148(negative regulation of translation);GO:0030424(axon);GO:0035770(ribonucleoprotein granule);GO:0043034(costamere);GO:0043197(dendritic spine);GO:0048471(peri…	03013(RNA transport)	0	5	181,552,71,77,74,	0,9058,10286,11485,11891	-339	-Inf	4	-13	-14.7	-0.431	3' UTR	18	4928430	4947755	19326	1
NW_013185672.1	7130265	7133787	3523	106032507	XM_013175493.1	10136	TBPL1	PREDICTED: TATA box-binding protein-like protein 1 isoform X1 [Tupaia chinensis]	GO:0001675(acrosome assembly);GO:0003677(DNA binding);GO:0005672(transcription factor TFIIA complex);GO:0005737(cytoplasm);GO:0006235(dTTP biosynthetic process);GO:0006352(DNA-templated transcription, initiation);GO:0006355(regulation of transcription, DNA-templated);GO:0007289(spermatid nucleus differentiation)	03022(Basal transcription factors);05203(Viral carcinogenesis);05016(Huntington's disease);05166(HTLV-I infection);05168(Herpes simplex infection);05169(Epstein-Barr virus infection)	1.3e-88	3	34,95,520,	0,128,3003	-87.9	-86.4	23.5	-7.47	-8.86	1.58	3' UTR	20	7120129	7133787	13659	1
NW_013185673.1	5348331	5353144	4814	106032541	XM_013175549.1	144068	PREP	PREDICTED: prolyl endopeptidase [Anser cygnoides domesticus]	GO:0004252(serine-type endopeptidase activity);GO:0005634(nucleus);GO:0005737(cytoplasm);GO:0006508(proteolysis);GO:0016020(membrane);GO:0070008(serine-type exopeptidase activity)	04614(Renin-angiotensin system)	0.00018	2	23,68,	0,4746	-3.74	-3.16	1.28	-5.22	-6.44	-1.28	Exon (XM_013175549.1/106032541, exon 13 of 15)	21	5204263	5357230	152968	1
NW_013185673.1	8500703	8502950	2248	106032545	XM_013175553.1	3497	COQ3	PREDICTED: ubiquinone biosynthesis O-methyltransferase, mitochondrial, partial [Anser cygnoides domesticus]	GO:0005737(cytoplasm);GO:0006071(glycerol metabolic process);GO:0006744(ubiquinone biosynthetic process);GO:0008425(2-polyprenyl-6-methoxy-1,4-benzoquinone methyltransferase activity);GO:0008757(S-adenosylmethionine-dependent methyltransferase activity);GO:0010420(polyprenyldihydroxybenzoate methyltransferase activity);GO:0031314(extrinsic component of mitochondrial inner membrane);GO:0032259(met…	00130(Ubiquinone and other terpenoid-quinone biosynthesis)	1e-188	2	134,461,	0,1787	-188	-186	3.81	-13.8	-15.5	0.813	3' UTR	21	8497206	8504673	7468	1
NW_013185674.1	3139748	3140406	659	106032772	XM_013175850.1	58798	JADE2	PREDICTED: protein Jade-2 isoform X2 [Anser cygnoides domesticus]	GO:0005654(nucleoplasm);GO:0008270(zinc ion binding);GO:0060395(SMAD protein signal transduction)	04080(Neuroactive ligand-receptor interaction);04727(GABAergic synapse);04723(Retrograde endocannabinoid signaling);04742(Taste transduction);05032(Morphine addiction);05033(Nicotine addiction)	1.6e-90	1	659,	0	-89.8	-88.3	2.98	-19.2	-21.1	0.985	Exon (XM_013175850.1/106032772, exon 12 of 12)	22	3080950	3140705	59756	1
NW_013185674.1	4645370	4647518	2149	106032791	XM_013175890.1	60	MYOT	PREDICTED: myotilin [Tauraco erythrolophus]	GO:0030018(Z disc)	NA	1e-247	2	344,346,	0,1803	-247	-245	8.92	-128	-131	0.823	5' UTR	22	4645310	4657874	12565	1
NW_013185674.1	6404125	6407699	3575	106032898	XM_013176112.1	0	ATOX1	PREDICTED: copper transport protein ATOX1 isoform X2 [Anser cygnoides domesticus]	GO:0005737(cytoplasm);GO:0006878(cellular copper ion homeostasis);GO:0006979(response to oxidative stress);GO:0015680(intracellular copper ion transport);GO:0016531(copper chaperone activity);GO:0032767(copper-dependent protein binding)	04978(Mineral absorption)	0	4	226,138,76,102,	0,1491,3018,3473	-990	-Inf	5.2	-12.2	-13.9	0.327	5' UTR	22	6404125	6407675	3551	2
NW_013185675.1	726428	727087	660	106032921	XM_013176138.1	4745	KANK4	PREDICTED: KN motif and ankyrin repeat domain-containing protein 4 [Anser cygnoides domesticus]	GO:0005737(cytoplasm)	03015(mRNA surveillance pathway);04810(Regulation of actin cytoskeleton);04114(Oocyte meiosis);04510(Focal adhesion);04910(Insulin signaling pathway);04261(Adrenergic signaling in cardiomyocytes);04270(Vascular smooth muscle contraction);04931(Insulin resistance);05168(Herpes simplex infection)	1.3e-95	1	660,	0	-94.9	-93.3	1.89	-51.1	-53.8	0.914	Exon (XM_013176138.1/106032921, exon 4 of 11)	23	721683	743091	21409	1
NW_013185675.1	7368724	7369199	476	106032953	XM_013176172.1	10472	POMGNT1	PREDICTED: protein O-linked-mannose beta-1,2-N-acetylglucosaminyltransferase 1 [Anser cygnoides domesticus]	GO:0006493(protein O-linked glycosylation);GO:0016021(integral component of membrane);GO:0047223(beta-1,3-galactosyl-O-glycosyl-glycoprotein beta-1,3-N-acetylglucosaminyltransferase activity)	00514(Other types of O-glycan biosynthesis)	6.3e-44	1	476,	0	-43.2	-42	2.02	-21.1	-23.1	0.619	3' UTR	23	7358252	7369199	10948	1
NW_013185675.1	7730173	7734685	4513	106033085	XM_013176413.1	3430	NASP	PREDICTED: nuclear autoantigenic sperm protein isoform X2 [Anser cygnoides domesticus]	GO:0000790(nuclear chromatin);GO:0005654(nucleoplasm);GO:0006335(DNA replication-dependent nucleosome assembly);GO:0006336(DNA replication-independent nucleosome assembly);GO:0032403(protein complex binding);GO:0043234(protein complex)	00040(Pentose and glucuronate interconversions);00051(Fructose and mannose metabolism);00052(Galactose metabolism);00561(Glycerolipid metabolism)	1e-158	5	60,74,86,83,838,	0,1131,1327,2198,3675	-158	-156	3.77	-14.3	-16	1.06	Exon (XM_013176413.1/106033085, exon 5 of 14)	23	7727261	7738115	10855	2
NW_013185676.1	214142	216064	1923	106033119	XM_013176454.1	18220	PDPR	PREDICTED: pyruvate dehydrogenase phosphatase regulatory subunit, mitochondrial, partial [Anser cygnoides domesticus]	GO:0005739(mitochondrion);GO:0016491(oxidoreductase activity);GO:0055114(oxidation-reduction process)	00760(Nicotinate and nicotinamide metabolism)	1e-175	2	148,872,	0,1051	-175	-173	2.65	-32.9	-35.2	0.607	3' UTR	24	195922	217803	21882	1
NW_013185676.1	562432	562849	418	106033126	XM_013176462.1	4720	SLC38A7	PREDICTED: putative sodium-coupled neutral amino acid transporter 7 [Anser cygnoides domesticus]	GO:0005290(L-histidine transmembrane transporter activity);GO:0005313(L-glutamate transmembrane transporter activity);GO:0006814(sodium ion transport);GO:0006867(asparagine transport);GO:0006868(glutamine transport);GO:0015180(L-alanine transmembrane transporter activity);GO:0015182(L-asparagine transmembrane transporter activity);GO:0015183(L-aspartate transmembrane transporter activity);GO:0015…	04974(Protein digestion and absorption);04724(Glutamatergic synapse);04727(GABAergic synapse)	4e-94	2	22,309,	0,109	-93.4	-91.9	2.16	-7.68	-9.09	0.614	3' UTR	24	557712	565514	7803	1
NW_013185676.1	2110197	2110825	629	106033304	XM_013176734.1	7469	CIAPIN1	PREDICTED: anamorsin isoform X1 [Anser cygnoides domesticus]	GO:0005654(nucleoplasm);GO:0005730(nucleolus);GO:0005758(mitochondrial intermembrane space);GO:0006915(apoptotic process);GO:0008168(methyltransferase activity);GO:0009055(electron carrier activity);GO:0016226(iron-sulfur cluster assembly);GO:0030097(hemopoiesis);GO:0032259(methylation);GO:0043066(negative regulation of apoptotic process);GO:0046872(metal ion binding);GO:0051537(2 iron, 2 sulfur …	NA	1.6e-66	1	629,	0	-65.8	-64.4	3.14	-20.6	-22.6	0.668	3' UTR	24	2102728	2110825	8098	1
NW_013185676.1	933830	933890	61	106033181	XM_013176521.1	14619	AARS	PREDICTED: alanine--tRNA ligase, cytoplasmic [Anser cygnoides domesticus]	GO:0000049(tRNA binding);GO:0002161(aminoacyl-tRNA editing activity);GO:0004813(alanine-tRNA ligase activity);GO:0005524(ATP binding);GO:0005739(mitochondrion);GO:0005829(cytosol);GO:0006400(tRNA modification);GO:0006419(alanyl-tRNA aminoacylation);GO:0006450(regulation of translational fidelity);GO:0006457(protein folding);GO:0008270(zinc ion binding);GO:0016020(membrane);GO:0016597(amino acid b…	00970(Aminoacyl-tRNA biosynthesis)	4.9e-06	1	61,	0	-5.31	-4.65	1.08	-12.8	-14.5	0.638	Exon (XM_013176521.1/106033181, exon 21 of 21)	24	933711	948509	14799	2
NW_013185676.1	1258529	1271420	12892	106033291	XM_013176707.1	3850	NUTF2	PREDICTED: nuclear transport factor 2 [Anas platyrhynchos]	GO:0000060(protein import into nucleus, translocation);GO:0005737(cytoplasm);GO:0006611(protein export from nucleus);GO:0008536(Ran GTPase binding);GO:0070062(extracellular exosome)	NA	0	3	522,99,36,	0,8479,12856	-753	-Inf	5.64	-21.7	-23.6	0.601	3' UTR	24	1258529	1275270	16742	2
NW_013185676.1	1895816	1896024	209	106033316	XM_013176746.1	3982	MMP15	PREDICTED: matrix metalloproteinase-15 [Anser cygnoides domesticus]	GO:0004222(metalloendopeptidase activity);GO:0005509(calcium ion binding);GO:0005887(integral component of plasma membrane);GO:0006508(proteolysis);GO:0008270(zinc ion binding);GO:0031012(extracellular matrix);GO:0035987(endodermal cell differentiation)	04668(TNF signaling pathway);04912(GnRH signaling pathway)	1e-128	1	209,	0	-128	-127	1.42	-11.1	-12.7	0.31	Exon (XM_013176746.1/106033316, exon 9 of 9)	24	1894743	1900006	5264	2
NW_013185676.1	2088721	2091146	2426	106033151	XM_013176488.1	2676	POLR2C	PREDICTED: DNA-directed RNA polymerase II subunit RPB3, partial [Anser cygnoides domesticus]	GO:0001055(RNA polymerase II activity);GO:0003677(DNA binding);GO:0005665(DNA-directed RNA polymerase II, core complex);GO:0005737(cytoplasm);GO:0006366(transcription from RNA polymerase II promoter);GO:0015630(microtubule cytoskeleton);GO:0046983(protein dimerization activity)	00230(Purine metabolism);00240(Pyrimidine metabolism);03020(RNA polymerase)	0	3	623,75,169,	0,1308,2257	-800	-Inf	33	-13.7	-15.4	0.289	3' UTR	24	2087257	2093822	6566	2
NW_013185677.1	5090018	5099942	9925	106033377	XM_013176814.1	0	LOC106033377	PREDICTED: cytochrome b-c1 complex subunit 2, mitochondrial [Anser cygnoides domesticus]	GO:0004222(metalloendopeptidase activity);GO:0005654(nucleoplasm);GO:0005750(mitochondrial respiratory chain complex III);GO:0006122(mitochondrial electron transport, ubiquinol to cytochrome c);GO:0008270(zinc ion binding);GO:0009060(aerobic respiration);GO:0016485(protein processing);GO:0043209(myelin sheath);GO:0070062(extracellular exosome)	00190(Oxidative phosphorylation);04260(Cardiac muscle contraction)	1e-184	14	24,93,150,65,57,125,98,58,96,200,81,77,154,155,	0,758,962,2008,3057,3464,4102,4625,4866,5977,6446,7079,8798,9770	-184	-182	1.97	-22.6	-24.6	-0.32	3' UTR	25	5090018	5100032	10015	1
NW_013185677.1	1770095	1775206	5112	106033360	XM_013176797.1	5085	LOC106033360	PREDICTED: uncharacterized protein C7orf26 homolog [Anser cygnoides domesticus]	GO:0003674(molecular_function);GO:0005575(cellular_component);GO:0008150(biological_process)	NA	1e-173	3	537,40,439,	0,2018,4673	-173	-172	2.55	-20.2	-22.2	0.425	3' UTR	25	1769856	1780291	10436	2
NW_013185678.1	669838	678402	8565	106033797	XM_013177559.1	0	DUT	PREDICTED: deoxyuridine 5'-triphosphate nucleotidohydrolase, mitochondrial [Anser cygnoides domesticus]	GO:0000287(magnesium ion binding);GO:0004170(dUTP diphosphatase activity);GO:0005654(nucleoplasm);GO:0005737(cytoplasm);GO:0005739(mitochondrion);GO:0006226(dUMP biosynthetic process);GO:0044822(poly(A) RNA binding);GO:0046081(dUTP catabolic process);GO:0070062(extracellular exosome)	00240(Pyrimidine metabolism)	1.3e-14	4	44,45,92,168,	0,5920,6909,8397	-13.9	-13	1.29	-12.3	-14	-0.641	5' UTR	26	668061	678402	10342	2
NW_013185678.1	5103763	5107691	3929	106033793	XM_013177553.1	455	LOC106033793	PREDICTED: threonine--tRNA ligase, cytoplasmic-like isoform X1 [Anser cygnoides domesticus]	GO:0016021(integral component of membrane);GO:0003723(RNA binding);GO:0004829(threonine-tRNA ligase activity);GO:0005524(ATP binding);GO:0005737(cytoplasm);GO:0006435(threonyl-tRNA aminoacylation)	03460(Fanconi anemia pathway);00970(Aminoacyl-tRNA biosynthesis)	5e-49	5	227,76,175,158,23,	0,1553,2192,2955,3906	-48.3	-47	4.05	-6.9	-8.26	1.11	3' UTR	26	5103763	5108146	4384	2
NW_013185679.1	31856	32213	358	106033820	XM_013177584.1	1703	CLP1	PREDICTED: polyribonucleotide 5'-hydroxyl-kinase Clp1 [Anser cygnoides domesticus]	GO:0000214(tRNA-intron endonuclease complex);GO:0005524(ATP binding);GO:0005634(nucleus);GO:0005737(cytoplasm);GO:0005849(mRNA cleavage factor complex);GO:0006378(mRNA polyadenylation);GO:0006379(mRNA cleavage);GO:0006388(tRNA splicing, via endonucleolytic cleavage and ligation);GO:0016310(phosphorylation);GO:0021695(cerebellar cortex development);GO:0030423(targeting of mRNA for destruction invo…	03015(mRNA surveillance pathway)	1e-142	1	358,	0	-142	-140	1.58	-32.2	-34.5	0.602	Exon (XM_013177584.1/106033820, exon 2 of 2)	27	30153	32392	2240	1
NW_013185679.1	84757	85585	829	106033868	XM_013177609.1	12218	CTNND1	PREDICTED: catenin delta-1 isoform X8 [Anser cygnoides domesticus]	GO:0005102(receptor binding);GO:0005634(nucleus);GO:0005829(cytosol);GO:0005886(plasma membrane);GO:0005911(cell-cell junction);GO:0016337(single organismal cell-cell adhesion);GO:0030496(midbody);GO:0045296(cadherin binding);GO:0070062(extracellular exosome);GO:0090090(negative regulation of canonical Wnt signaling pathway);GO:0001738(morphogenesis of a polarized epithelium);GO:0001822(kidney de…	04520(Adherens junction)	1e-116	2	129,680,	0,149	-116	-115	4.28	-57.6	-60.4	0.566	3' UTR	27	72539	84885	12347	1
NW_013185679.1	110580	111235	656	106033838	XM_013177592.1	16123	ZFP91	PREDICTED: LOW QUALITY PROTEIN: E3 ubiquitin-protein ligase ZFP91 [Anser cygnoides domesticus]	GO:0003676(nucleic acid binding);GO:0004842(ubiquitin-protein transferase activity);GO:0007250(activation of NF-kappaB-inducing kinase activity);GO:0046872(metal ion binding);GO:0070534(protein K63-linked ubiquitination)	04020(Calcium signaling pathway);04921(Oxytocin signaling pathway);04730(Long-term depression);04713(Circadian entrainment)	0	1	656,	0	-390	-Inf	2.42	-46.3	-48.9	0.661	3' UTR	27	94457	113710	19254	1
NW_013185679.1	201751	202594	844	106033872	XM_013177623.1	16338	RAB3IL1	PREDICTED: guanine nucleotide exchange factor for Rab-3A isoform X1 [Anser cygnoides domesticus]	GO:0017112(Rab guanyl-nucleotide exchange factor activity);GO:0043547(positive regulation of GTPase activity)	NA	1e-122	2	42,409,	0,435	-122	-121	3.56	-19.3	-21.3	1.15	3' UTR	27	185413	204656	19244	1
NW_013185680.1	4220743	4223067	2325	106034000	XM_013177839.1	118	LOC106034000	PREDICTED: UPF0690 protein C1orf52 homolog [Anser cygnoides domesticus]	GO:0005634(nucleus);GO:0044822(poly(A) RNA binding)	NA	1e-128	2	548,132,	0,2193	-128	-127	5.04	-7.58	-8.98	0.389	3' UTR	28	4220743	4223185	2443	2
NW_013185681.1	7468996	7470831	1836	106034176	XM_013178140.1	16292	CTSC	PREDICTED: dipeptidyl peptidase 1 [Anser cygnoides domesticus]	GO:0004197(cysteine-type endopeptidase activity);GO:0005615(extracellular space);GO:0005764(lysosome);GO:0051603(proteolysis involved in cellular protein catabolic process)	04142(Lysosome)	0	2	27,1078,	0,758	-488	-Inf	3.88	-44.2	-46.7	0.697	3' UTR	29	7452704	7470920	18217	1
NW_013185682.1	1921160	1923501	2342	106034268	XM_013178294.1	58664	TAB2	PREDICTED: TGF-beta-activated kinase 1 and MAP3K7-binding protein 2 [Anser cygnoides domesticus]	GO:0007507(heart development);GO:0008270(zinc ion binding);GO:0043123(positive regulation of I-kappaB kinase/NF-kappaB signaling);GO:0045860(positive regulation of protein kinase activity);GO:0070530(K63-linked polyubiquitin binding)	04010(MAPK signaling pathway);04620(Toll-like receptor signaling pathway);04621(NOD-like receptor signaling pathway);05168(Herpes simplex infection)	7.9e-25	2	62,1018,	0,1324	-24.1	-23.1	9.8	-9.92	-11.5	1.02	3' UTR	30	1862496	1926258	63763	1
NW_013185682.1	5979621	5983535	3915	106034298	XM_013178350.1	0	GTF2H5	PREDICTED: general transcription factor IIH subunit 5 isoform X1 [Aquila chrysaetos canadensis]	GO:0000182(rDNA binding);GO:0000439(core TFIIH complex);GO:0005654(nucleoplasm);GO:0005730(nucleolus);GO:0006281(DNA repair);GO:0006294(nucleotide-excision repair, preincision complex assembly);GO:0006355(regulation of transcription, DNA-templated);GO:0006362(transcription elongation from RNA polymerase I promoter);GO:0006364(rRNA processing);GO:0071480(cellular response to gamma radiation)	03022(Basal transcription factors);03420(Nucleotide excision repair)	1e-276	2	129,1026,	0,2889	-276	-274	11	-14.7	-16.4	0.605	5' UTR	30	5979621	5983535	3915	1
NW_013185683.1	4682	5310	629	106034313	XM_013178376.1	4626	LOC106034313	PREDICTED: LOW QUALITY PROTEIN: protocadherin Fat 4-like, partial [Anser cygnoides domesticus]	GO:0005509(calcium ion binding);GO:0005886(plasma membrane);GO:0007156(homophilic cell adhesion via plasma membrane adhesion molecules);GO:0016021(integral component of membrane)	04391(Hippo signaling pathway -fly)	1e-258	1	629,	0	-258	-256	2.46	-46.1	-48.7	0.675	Exon (XM_013178376.1/106034313, exon 2 of 7)	31	56	34165	34110	1
NW_013185683.1	602548	606874	4327	106034420	XM_013178581.1	16921	ECSCR	PREDICTED: endothelial cell-specific chemotaxis regulator isoform X2 [Anser cygnoides domesticus]	GO:0005829(cytosol);GO:0005886(plasma membrane);GO:0016021(integral component of membrane);GO:0016525(negative regulation of angiogenesis)	NA	3.2e-26	5	23,99,37,100,218,	0,1318,2030,3457,4109	-25.5	-24.4	1.5	-12.6	-14.2	-0.495	3' UTR	31	585627	607438	21812	1
NW_013185683.1	639615	647923	8309	106034411	XM_013178559.1	89	PAIP2	PREDICTED: polyadenylate-binding protein-interacting protein 2 isoform X1 [Struthio camelus australis]	GO:0003729(mRNA binding);GO:0005737(cytoplasm);GO:0007283(spermatogenesis);GO:0007613(memory);GO:0030371(translation repressor activity);GO:0045947(negative regulation of translational initiation);GO:1900271(regulation of long-term synaptic potentiation)	NA	6.3e-96	4	1046,180,160,42,	0,2296,4869,8267	-95.2	-93.7	15	-20.3	-22.3	-0.476	5' UTR	31	639615	648012	8398	2
NW_013185683.1	5478138	5479504	1367	106034405	XR_001206047.1	131	CCNG1	PREDICTED: cyclin-G1 [Anser cygnoides domesticus]	GO:0051726(regulation of cell cycle)	04115(p53 signaling pathway)	3e-09	2	225,133,	0,1234	-8.52	-7.74	1.88	-4.95	-6.16	-1.2	Exon (XR_001206047.1/106034405, exon 1 of 7)	31	5474529	5479635	5107	2
NW_013185684.1	1013629	1013985	357	106034560	XM_013178791.1	562	ARL4C	PREDICTED: ADP-ribosylation factor-like protein 4C isoform X1 [Ficedula albicollis]	GO:0005525(GTP binding);GO:0005737(cytoplasm);GO:0005886(plasma membrane);GO:0007264(small GTPase mediated signal transduction);GO:0032456(endocytic recycling);GO:0043014(alpha-tubulin binding)	04144(Endocytosis)	2.5e-43	1	357,	0	-42.6	-41.4	1.63	-17.4	-19.2	1.35	3' UTR	32	1013067	1014547	1481	1
NW_013185684.1	2630113	2630231	119	106034458	XM_013178608.1	21981	ATIC	PREDICTED: bifunctional purine biosynthesis protein PURH, partial [Anser cygnoides domesticus]	GO:0003937(IMP cyclohydrolase activity);GO:0004643(phosphoribosylaminoimidazolecarboxamide formyltransferase activity);GO:0005739(mitochondrion);GO:0006164(purine nucleotide biosynthetic process);GO:0016020(membrane);GO:0042803(protein homodimerization activity);GO:0070062(extracellular exosome)	00230(Purine metabolism);00670(One carbon pool by folate)	4e-24	1	119,	0	-23.4	-22.4	2.56	-3.87	-4.99	1.09	3' UTR	32	2630113	2652212	22100	2
NW_013185684.1	4539384	4539885	502	106034462	XM_013178612.1	958	RPE	PREDICTED: ribulose-phosphate 3-epimerase, partial [Anser cygnoides domesticus]	GO:0004750(ribulose-phosphate 3-epimerase activity);GO:0005829(cytosol);GO:0009052(pentose-phosphate shunt, non-oxidative branch);GO:0019323(pentose catabolic process);GO:0044262(cellular carbohydrate metabolic process);GO:0046872(metal ion binding)	01200(Carbon metabolism);01230(Biosynthesis of amino acids);00030(Pentose phosphate pathway);00040(Pentose and glucuronate interconversions)	1e-269	1	502,	0	-269	-267	3.71	-24.6	-26.7	0.906	3' UTR	32	4539384	4540843	1460	2
NW_013185685.1	1371311	1371640	330	106034825	XM_013179226.1	7499	FAM20A	PREDICTED: protein FAM20A, partial [Anser cygnoides domesticus]	GO:0005783(endoplasmic reticulum);GO:0005794(Golgi apparatus);GO:0031214(biomineral tissue development);GO:0043539(protein serine/threonine kinase activator activity);GO:0055074(calcium ion homeostasis);GO:0070062(extracellular exosome);GO:0071902(positive regulation of protein serine/threonine kinase activity)	NA	4e-13	1	330,	0	-12.4	-11.6	2.52	-15.5	-17.3	2.26	3' UTR	33	1363812	1372984	9173	1
NW_013185685.1	6544535	6545703	1169	106034705	XM_013178993.1	45808	UBE2O	PREDICTED: LOW QUALITY PROTEIN: E2/E3 hybrid ubiquitin-protein ligase UBE2O [Anser cygnoides domesticus]	GO:0005634(nucleus);GO:0005737(cytoplasm);GO:0005829(cytosol);GO:0006513(protein monoubiquitination);GO:0030513(positive regulation of BMP signaling pathway);GO:0031625(ubiquitin protein ligase binding);GO:0042147(retrograde transport, endosome to Golgi);GO:0044822(poly(A) RNA binding);GO:0061630(ubiquitin protein ligase activity);GO:0061631(ubiquitin conjugating enzyme activity);GO:0070534(prote…	04120(Ubiquitin mediated proteolysis)	1e-153	2	642,526,	0,643	-153	-151	3.09	-29.1	-31.3	0.505	3' UTR	33	6541844	6591511	49668	2
NW_013185685.1	6772349	6772767	419	106034792	XM_013179182.1	8136	JMJD6	PREDICTED: bifunctional arginine demethylase and lysyl-hydroxylase JMJD6 [Anser cygnoides domesticus]	GO:0001822(kidney development);GO:0002040(sprouting angiogenesis);GO:0003727(single-stranded RNA binding);GO:0004872(receptor activity);GO:0005506(iron ion binding);GO:0005654(nucleoplasm);GO:0005730(nucleolus);GO:0005829(cytosol);GO:0005886(plasma membrane);GO:0007166(cell surface receptor signaling pathway);GO:0007507(heart development);GO:0018395(peptidyl-lysine hydroxylation to 5-hydroxy-L-ly…	NA	7.9e-100	1	419,	0	-99.1	-97.5	3.9	-6.3	-7.61	0.734	3' UTR	33	6770586	6780903	10318	2
NW_013185687.1	4262506	4267545	5040	106034946	XM_013179395.1	1424	TUBB6	PREDICTED: tubulin beta-6 chain [Columba livia]	GO:0003924(GTPase activity);GO:0005200(structural constituent of cytoskeleton);GO:0005525(GTP binding);GO:0005634(nucleus);GO:0005737(cytoplasm);GO:0005874(microtubule);GO:0007017(microtubule-based process);GO:0070062(extracellular exosome)	04145(Phagosome);04540(Gap junction)	1e-126	2	49,431,	0,4609	-126	-124	2.67	-14.8	-16.6	0.871	Exon (XM_013179395.1/106034946, exon 2 of 3)	35	4261082	4268353	7272	1
NW_013185687.1	4267784	4268353	570	106034946	XM_013179395.1	6702	TUBB6	PREDICTED: tubulin beta-6 chain [Columba livia]	GO:0003924(GTPase activity);GO:0005200(structural constituent of cytoskeleton);GO:0005525(GTP binding);GO:0005634(nucleus);GO:0005737(cytoplasm);GO:0005874(microtubule);GO:0007017(microtubule-based process);GO:0070062(extracellular exosome)	04145(Phagosome);04540(Gap junction)	1.6e-48	1	570,	0	-47.8	-46.5	2.13	-30.7	-33	1.15	3' UTR	35	4261082	4268353	7272	1
NW_013185688.1	1490362	1491524	1163	106035044	XM_013179567.1	3855	TRIM13	PREDICTED: E3 ubiquitin-protein ligase TRIM13 [Anser cygnoides domesticus]	GO:0004842(ubiquitin-protein transferase activity);GO:0004871(signal transducer activity);GO:0005789(endoplasmic reticulum membrane);GO:0007165(signal transduction);GO:0008270(zinc ion binding);GO:0010332(response to gamma radiation);GO:0010942(positive regulation of cell death);GO:0016021(integral component of membrane);GO:0016239(positive regulation of macroautophagy);GO:0030433(ER-associated u…	04120(Ubiquitin mediated proteolysis)	1e-172	1	1163,	0	-172	-170	7.26	-30.1	-32.3	1.07	3' UTR	36	1488961	1495379	6419	2
NW_013185689.1	1741666	1742171	506	106035205	XM_013179890.1	16992	CNOT7	CCR4-NOT transcription complex subunit 7 [Gallus gallus]	GO:0000175(3'-5'-exoribonuclease activity);GO:0000288(nuclear-transcribed mRNA catabolic process, deadenylation-dependent decay);GO:0000289(nuclear-transcribed mRNA poly(A) tail shortening);GO:0000290(deadenylation-dependent decapping of nuclear-transcribed mRNA);GO:0000932(cytoplasmic mRNA processing body);GO:0003723(RNA binding);GO:0004532(exoribonuclease activity);GO:0004535(poly(A)-specific r…	03018(RNA degradation)	7.9e-37	1	506,	0	-36.1	-34.9	6.59	-9.16	-10.7	-1.35	3' UTR	37	1741309	1759163	17855	2
NW_013185692.1	63715	64225	511	106035454	XM_013180253.1	20612	QRICH1	PREDICTED: glutamine-rich protein 1 isoform X1 [Anser cygnoides domesticus]	GO:0000981(RNA polymerase II transcription factor activity, sequence-specific DNA binding);GO:0003677(DNA binding);GO:0005654(nucleoplasm);GO:0005737(cytoplasm);GO:0007010(cytoskeleton organization);GO:0007275(multicellular organism development);GO:0022604(regulation of cell morphogenesis)	NA	0	1	511,	0	-309	-307	5.55	-13.9	-15.6	0.94	3' UTR	40	43103	64225	21123	1
NW_013185695.1	2513665	2518221	4557	106035703	XM_013180692.1	975	NIPA2	PREDICTED: magnesium transporter NIPA2 isoform X1 [Corvus cornix cornix]	GO:0005769(early endosome);GO:0005886(plasma membrane);GO:0015095(magnesium ion transmembrane transporter activity);GO:0015693(magnesium ion transport);GO:0016021(integral component of membrane)	NA	0	5	132,57,91,161,995,	0,1367,1860,2469,3562	-359	-Inf	6.3	-27.2	-29.4	0.846	3' UTR	43	2512690	2518325	5636	1
NW_013185696.1	4387395	4387483	89	106035947	XM_013181105.1	3214	CDC42EP1	PREDICTED: LOW QUALITY PROTEIN: cdc42 effector protein 1 [Anser cygnoides domesticus]	GO:0005096(GTPase activator activity);GO:0005737(cytoplasm);GO:0005794(Golgi apparatus);GO:0005886(plasma membrane);GO:0005925(focal adhesion);GO:0007266(Rho protein signal transduction);GO:0008360(regulation of cell shape);GO:0015629(actin cytoskeleton);GO:0017049(GTP-Rho binding);GO:0030838(positive regulation of actin filament polymerization);GO:0031274(positive regulation of pseudopodium asse…	NA	1.2e-08	1	89,	0	-7.92	-7.16	1.37	-6.05	-7.34	1.51	5' UTR	44	4384181	4389388	5208	1
NW_013185696.1	4388471	4388944	474	106035947	XM_013181105.1	4290	CDC42EP1	PREDICTED: LOW QUALITY PROTEIN: cdc42 effector protein 1 [Anser cygnoides domesticus]	GO:0005096(GTPase activator activity);GO:0005737(cytoplasm);GO:0005794(Golgi apparatus);GO:0005886(plasma membrane);GO:0005925(focal adhesion);GO:0007266(Rho protein signal transduction);GO:0008360(regulation of cell shape);GO:0015629(actin cytoskeleton);GO:0017049(GTP-Rho binding);GO:0030838(positive regulation of actin filament polymerization);GO:0031274(positive regulation of pseudopodium asse…	NA	1.6e-60	1	474,	0	-59.8	-58.4	2.2	-27.3	-29.5	0.73	Exon (XM_013181105.1/106035947, exon 4 of 4)	44	4384181	4389388	5208	1
NW_013185696.1	4427441	4427677	237	106035787	XM_013180827.1	1042	PDXP	PREDICTED: pyridoxal phosphate phosphatase [Anser cygnoides domesticus]	GO:0004721(phosphoprotein phosphatase activity);GO:0005829(cytosol);GO:0006470(protein dephosphorylation);GO:0007088(regulation of mitotic nuclear division);GO:0015629(actin cytoskeleton);GO:0030027(lamellipodium);GO:0030496(midbody);GO:0030836(positive regulation of actin filament depolymerization);GO:0031072(heat shock protein binding);GO:0031247(actin rod assembly);GO:0032154(cleavage furrow);…	00750(Vitamin B6 metabolism)	7.6e-10	1	237,	0	-9.12	-8.32	1.39	-13.8	-15.5	1.51	3' UTR	44	4426399	4428885	2487	1
NW_013185696.1	4538481	4538630	150	106035874	XM_013180973.1	7328	MICALL1	PREDICTED: MICAL-like protein 1 [Anser cygnoides domesticus]	GO:0005770(late endosome);GO:0006612(protein targeting to membrane);GO:0006898(receptor-mediated endocytosis);GO:0008270(zinc ion binding);GO:0017137(Rab GTPase binding);GO:0019898(extrinsic component of membrane);GO:0031175(neuron projection development);GO:0032458(slow endocytic recycling);GO:0036010(protein localization to endosome);GO:0042802(identical protein binding);GO:0055038(recycling en…	04144(Endocytosis);04810(Regulation of actin cytoskeleton)	7.9e-33	1	150,	0	-32.1	-31	1.36	-22.2	-24.2	1.01	Exon (XM_013180973.1/106035874, exon 7 of 17)	44	4531153	4545318	14166	1
NW_013185696.1	4549602	4553555	3954	106035792	XM_013180833.1	207	POLR2F	PREDICTED: DNA-directed RNA polymerases I, II, and III subunit RPABC2, partial [Anser cygnoides domesticus]	GO:0003677(DNA binding);GO:0003899(DNA-directed RNA polymerase activity);GO:0005634(nucleus);GO:0005665(DNA-directed RNA polymerase II, core complex);GO:0005730(nucleolus);GO:0006351(transcription, DNA-templated)	00230(Purine metabolism);00240(Pyrimidine metabolism);03020(RNA polymerase);04623(Cytosolic DNA-sensing pathway);05016(Huntington's disease);05169(Epstein-Barr virus infection)	1e-192	4	20,81,72,183,	0,107,1983,3771	-192	-190	3.87	-6.77	-8.11	0.515	3' UTR	44	4549395	4553555	4161	1
NW_013185696.1	4805499	4805886	388	106035886	XM_013180984.1	14512	GTPBP1	PREDICTED: GTP-binding protein 1 isoform X2 [Anser cygnoides domesticus]	GO:0003746(translation elongation factor activity);GO:0003924(GTPase activity);GO:0005525(GTP binding);GO:0005622(intracellular);GO:0006414(translational elongation);GO:0016020(membrane);GO:0044822(poly(A) RNA binding)	03013(RNA transport);05134(Legionellosis)	1e-127	1	388,	0	-127	-125	1.65	-58.2	-61.1	0.807	3' UTR	44	4790987	4805916	14930	1
NW_013185696.1	4978098	4978337	240	106035856	XM_013180935.1	8464	TAB1	PREDICTED: TGF-beta-activated kinase 1 and MAP3K7-binding protein 1 [Anser cygnoides domesticus]	GO:0000185(activation of MAPKKK activity);GO:0001701(in utero embryonic development);GO:0003007(heart morphogenesis);GO:0003279(cardiac septum development);GO:0003824(catalytic activity);GO:0004722(protein serine/threonine phosphatase activity);GO:0005515(protein binding);GO:0005654(nucleoplasm);GO:0005737(cytoplasm);GO:0006470(protein dephosphorylation);GO:0007179(transforming growth factor beta…	04010(MAPK signaling pathway);04620(Toll-like receptor signaling pathway);04621(NOD-like receptor signaling pathway);05168(Herpes simplex infection)	1e-147	1	240,	0	-147	-145	2.21	-27.7	-29.8	0.946	3' UTR	44	4969634	4978667	9034	1
NW_013185696.1	5029135	5029638	504	106035877	XM_013180978.1	5454	MIEF1	PREDICTED: mitochondrial dynamics protein MID51 [Anser cygnoides domesticus]	GO:0005739(mitochondrion);GO:0016021(integral component of membrane);GO:0090141(positive regulation of mitochondrial fission)	00510(N-Glycan biosynthesis)	1e-160	1	504,	0	-160	-158	1.93	-61.9	-64.8	0.935	Exon (XM_013180978.1/106035877, exon 5 of 5)	44	5023681	5030171	6491	1
NW_013185696.1	794886	795932	1047	106035806	XR_001206971.1	235	LOC106035806	uncharacterized protein C12orf73 homolog [Gallus gallus]	NA	NA	0	2	349,92,	0,955	-391	-Inf	10.6	-8.56	-10	1.12	Exon (XR_001206971.1/106035806, exon 1 of 2)	44	794886	796167	1282	2
NW_013185696.1	1588407	1599527	11121	106035861	XM_013180944.1	11835	NUAK1	NUAK family SNF1-like kinase 1, partial [Anas platyrhynchos]	GO:0002039(p53 binding);GO:0004674(protein serine/threonine kinase activity);GO:0005524(ATP binding);GO:0005634(nucleus);GO:0005730(nucleolus);GO:0005737(cytoplasm);GO:0006468(protein phosphorylation);GO:0015630(microtubule cytoskeleton);GO:0030155(regulation of cell adhesion);GO:0035507(regulation of myosin-light-chain-phosphatase activity);GO:0035556(intracellular signal transduction);GO:200077…	04068(FoxO signaling pathway);04150(mTOR signaling pathway);04140(Regulation of autophagy);04931(Insulin resistance)	1e-125	5	1406,133,120,66,5,	0,2669,3073,9729,11116	-125	-124	12.6	-6.82	-8.16	0.926	3' UTR	44	1585784	1611362	25579	2
NW_013185696.1	2636721	2642968	6248	106035834	XM_013180903.1	175122	LARGE	PREDICTED: glycosyltransferase-like protein LARGE1 isoform X2 [Anser cygnoides domesticus]	GO:0005794(Golgi apparatus);GO:0015020(glucuronosyltransferase activity);GO:0016021(integral component of membrane);GO:0030145(manganese ion binding);GO:0035269(protein O-linked mannosylation);GO:0042285(xylosyltransferase activity);GO:0043403(skeletal muscle tissue regeneration);GO:0046716(muscle cell cellular homeostasis);GO:0060538(skeletal muscle organ development)	00533(Glycosaminoglycan biosynthesis - keratan sulfate);00601(Glycosphingolipid biosynthesis - lacto and neolacto series)	5e-97	2	1609,161,	0,6087	-96.3	-94.7	5.82	-23.9	-26	0.961	3' UTR	44	2635462	2818090	182629	2
NW_013185696.1	4726080	4732010	5931	106035830	XM_013180898.1	7868	DDX17	PREDICTED: LOW QUALITY PROTEIN: probable ATP-dependent RNA helicase DDX17 [Anser cygnoides domesticus]	GO:0003676(nucleic acid binding);GO:0004004(ATP-dependent RNA helicase activity);GO:0005524(ATP binding);GO:0005654(nucleoplasm);GO:0010501(RNA secondary structure unwinding);GO:0045893(positive regulation of transcription, DNA-templated)	03040(Spliceosome)	1e-259	4	332,240,60,58,	0,1012,5454,5873	-259	-257	2.75	-22.3	-24.3	0.556	Exon (XM_013180898.1/106035830, exon 10 of 13)	44	4723263	4739878	16616	2
NW_013185696.1	4782576	4784712	2137	106035890	XM_013180989.1	5097	JOSD1	PREDICTED: josephin-1 [Chrysemys picta bellii]	GO:0004843(thiol-dependent ubiquitin-specific protease activity);GO:0008242(omega peptidase activity);GO:0016020(membrane);GO:0016579(protein deubiquitination)	04514(Cell adhesion molecules (CAMs))	7.9e-57	2	294,6,	0,2131	-56.1	-54.8	2.63	-17	-18.8	1.1	3' UTR	44	4781442	4789809	8368	2
NW_013185698.1	2940924	2941253	330	106036054	XM_013181230.1	41688	C2CD2	PREDICTED: C2 domain-containing protein 2 [Anser cygnoides domesticus]	GO:0005634(nucleus);GO:0005829(cytosol);GO:0016021(integral component of membrane)	NA	2.5e-15	1	330,	0	-14.6	-13.6	3.53	-6.08	-7.37	-2.05	3' UTR	46	2899236	2941283	42048	1
NW_013185699.1	2046012	2047091	1080	106036170	XM_013181435.1	7106	CHST2	PREDICTED: carbohydrate sulfotransferase 2 [Anser cygnoides domesticus]	GO:0001517(N-acetylglucosamine 6-O-sulfotransferase activity);GO:0006790(sulfur compound metabolic process);GO:0016021(integral component of membrane)	00533(Glycosaminoglycan biosynthesis - keratan sulfate)	1e-169	1	1080,	0	-169	-167	4.24	-31.5	-33.8	0.55	3' UTR	47	2044663	2054197	9535	2
NW_013185700.1	812977	815319	2343	106036330	XM_013181637.1	1537	HMGCS1	PREDICTED: hydroxymethylglutaryl-CoA synthase, cytoplasmic [Anser cygnoides domesticus]	GO:0004421(hydroxymethylglutaryl-CoA synthase activity);GO:0005654(nucleoplasm);GO:0005737(cytoplasm);GO:0005886(plasma membrane);GO:0008299(isoprenoid biosynthetic process)	00650(Butanoate metabolism);00072(Synthesis and degradation of ketone bodies);00280(Valine, leucine and isoleucine degradation);00900(Terpenoid backbone biosynthesis)	3.2e-33	5	34,169,171,107,26,	0,711,1005,1868,2317	-32.5	-31.4	4.26	-7.87	-9.29	1.04	Exon (XM_013181637.1/106036330, exon 3 of 9)	48	811440	818552	7113	1
NW_013185700.1	5008455	5018285	9831	106036346	XM_013181705.1	20323	GOLPH3	PREDICTED: Golgi phosphoprotein 3 [Anser cygnoides domesticus]	GO:0000139(Golgi membrane);GO:0005654(nucleoplasm);GO:0005739(mitochondrion);GO:0005802(trans-Golgi network);GO:0005829(cytosol);GO:0008283(cell proliferation);GO:0009101(glycoprotein biosynthetic process);GO:0009306(protein secretion);GO:0010467(gene expression);GO:0010821(regulation of mitochondrion organization);GO:0019899(enzyme binding);GO:0030032(lamellipodium assembly);GO:0031985(Golgi cis…	05202(Transcriptional misregulation in cancers)	4e-87	3	69,115,685,	0,5938,9146	-86.4	-84.8	5.59	-7.9	-9.32	0.679	3' UTR	48	4988132	5021550	33419	1
NW_013185700.1	5475215	5475599	385	106036305	XM_013181615.1	3495	LOC106036305	PREDICTED: gamma-secretase subunit Aph-1b-like [Anser cygnoides domesticus]	GO:0016021(integral component of membrane);GO:0016485(protein processing);GO:0043085(positive regulation of catalytic activity)	04330(Notch signaling pathway)	3.2e-83	1	385,	0	-82.5	-81	1.65	-37.5	-39.9	0.961	3' UTR	48	5474890	5479094	4205	2
NW_013185701.1	33618	34006	389	106036492	XM_013181943.1	8504	KIF7	PREDICTED: kinesin-like protein KIF7 isoform X2 [Anser cygnoides domesticus]	GO:0003777(microtubule motor activity);GO:0005524(ATP binding);GO:0005871(kinesin complex);GO:0005929(cilium);GO:0007018(microtubule-based movement);GO:0008017(microtubule binding);GO:0016887(ATPase activity)	04144(Endocytosis)	1e-24	1	389,	0	-24	-23	1.49	-21.2	-23.2	0.965	3' UTR	49	25114	34843	9730	1
NW_013185701.1	152106	152432	327	106036491	XM_013181941.1	1568	POLG	PREDICTED: LOW QUALITY PROTEIN: DNA polymerase subunit gamma-1 [Anser cygnoides domesticus]	GO:0002020(protease binding);GO:0003677(DNA binding);GO:0003682(chromatin binding);GO:0003887(DNA-directed DNA polymerase activity);GO:0005760(gamma DNA polymerase complex);GO:0006260(DNA replication);GO:0006287(base-excision repair, gap-filling);GO:0042645(mitochondrial nucleoid);GO:0070062(extracellular exosome);GO:0071897(DNA biosynthetic process)	NA	9.3e-07	2	148,92,	0,235	-6.03	-5.34	1.28	-21.3	-23.3	1.44	Exon (XM_013181941.1/106036491, exon 5 of 21)	49	150538	159694	9157	1
NW_013185701.1	393422	393601	180	106036480	XM_013181918.1	10575	DET1	PREDICTED: DET1 homolog [Melopsittacus undulatus]	GO:0005634(nucleus)	04120(Ubiquitin mediated proteolysis)	1.1e-09	1	180,	0	-8.95	-8.16	1.52	-7.74	-9.16	1.46	3' UTR	49	382847	395157	12311	1
NW_013185701.1	407519	409568	2050	106036481	XM_013181920.1	140	MRPL46	PREDICTED: 39S ribosomal protein L46, mitochondrial, partial [Anser cygnoides domesticus]	GO:0003735(structural constituent of ribosome);GO:0005654(nucleoplasm);GO:0005762(mitochondrial large ribosomal subunit);GO:0016787(hydrolase activity);GO:0030054(cell junction)	NA	0	3	140,174,461,	0,727,1589	-422	-Inf	5.26	-28.3	-30.5	0.812	3' UTR	49	407379	409568	2190	1
NW_013185701.1	5064888	5065547	660	106036495	XM_013181948.1	35098	ALDH1A3	PREDICTED: aldehyde dehydrogenase family 1 member A3 isoform X1 [Haliaeetus leucocephalus]	GO:0002072(optic cup morphogenesis involved in camera-type eye development);GO:0002138(retinoic acid biosynthetic process);GO:0004029(aldehyde dehydrogenase (NAD) activity);GO:0004030(aldehyde dehydrogenase [NAD(P)+] activity);GO:0005737(cytoplasm);GO:0007626(locomotory behavior);GO:0021768(nucleus accumbens development);GO:0042472(inner ear morphogenesis);GO:0042574(retinal metabolic process);GO…	00010(Glycolysis / Gluconeogenesis);00340(Histidine metabolism);00350(Tyrosine metabolism);00360(Phenylalanine metabolism);00410(beta-Alanine metabolism);00980(Metabolism of xenobiotics by cytochrome P450);00982(Drug metabolism - cytochrome P450)	5e-20	1	660,	0	-19.3	-18.3	2.97	-15.4	-17.2	1.02	3' UTR	49	5029790	5065547	35758	1
NW_013185704.1	565851	566714	864	106036780	XR_001207644.1	2081	LOC106036780	Von Hippel-Lindau disease tumor suppressor, partial [Anas platyrhynchos]	GO:0001525(angiogenesis);GO:0003309(type B pancreatic cell differentiation);GO:0003310(pancreatic A cell differentiation);GO:0005634(nucleus);GO:0005654(nucleoplasm);GO:0005730(nucleolus);GO:0005929(cilium);GO:0006582(melanin metabolic process);GO:0006607(NLS-bearing protein import into nucleus);GO:0010498(proteasomal protein catabolic process);GO:0010629(negative regulation of gene expression);G…	04120(Ubiquitin mediated proteolysis)	1e-208	1	864,	0	-208	-206	4.72	-18.3	-20.2	0.865	Exon (XR_001207644.1/106036780, exon 2 of 2)	52	563770	566714	2945	1
NW_013185706.1	5483759	5488479	4721	106036947	XM_013182640.1	0	STRA8	PREDICTED: stimulated by retinoic acid gene 8 protein homolog [Aptenodytes forsteri]	GO:0001541(ovarian follicle development);GO:0005634(nucleus);GO:0005737(cytoplasm);GO:0007066(female meiosis sister chromatid cohesion);GO:0007129(synapsis);GO:0007131(reciprocal meiotic recombination);GO:0007283(spermatogenesis);GO:0009566(fertilization);GO:0010032(meiotic chromosome condensation);GO:0033315(meiotic DNA replication checkpoint);GO:0042138(meiotic DNA double-strand break formation…	NA	2.5e-45	4	51,125,178,126,	0,2223,4146,4595	-44.6	-43.4	2.11	-9.87	-11.4	-0.8	5' UTR	54	5465663	5485970	20308	2
NW_013185708.1	5193974	5194123	150	106037101	XM_013182851.1	28075	ABCA2	PREDICTED: ATP-binding cassette sub-family A member 2 isoform X4 [Anas platyrhynchos]	GO:0005524(ATP binding);GO:0005764(lysosome);GO:0005768(endosome);GO:0006357(regulation of transcription from RNA polymerase II promoter);GO:0016021(integral component of membrane);GO:0032383(regulation of intracellular cholesterol transport);GO:0033344(cholesterol efflux);GO:0033700(phospholipid efflux);GO:0042626(ATPase activity, coupled to transmembrane movement of substances);GO:0042632(chole…	02010(ABC transporters);04142(Lysosome)	2.5e-14	1	150,	0	-13.6	-12.7	1.61	-7.59	-8.98	1.08	3' UTR	56	5165899	5194123	28225	1
NW_013185708.1	52004	52593	590	106037061	XM_013182766.1	841	NAIF1	PREDICTED: nuclear apoptosis-inducing factor 1 isoform X1 [Parus major]	GO:0005654(nucleoplasm);GO:0005739(mitochondrion);GO:0005886(plasma membrane);GO:0030308(negative regulation of cell growth);GO:1902108(regulation of mitochondrial membrane permeability involved in apoptotic process)	NA	0	1	590,	0	-560	-Inf	5.12	-48	-50.6	0.608	3' UTR	56	52004	53434	1431	2
NW_013185708.1	3237909	3257003	19095	106037080	XM_013182809.1	201	EHMT1	PREDICTED: histone-lysine N-methyltransferase EHMT1 isoform X9 [Anser cygnoides domesticus]	GO:0000122(negative regulation of transcription from RNA polymerase II promoter);GO:0002039(p53 binding);GO:0005654(nucleoplasm);GO:0005694(chromosome);GO:0006306(DNA methylation);GO:0008270(zinc ion binding);GO:0009790(embryo development);GO:0018026(peptidyl-lysine monomethylation);GO:0018027(peptidyl-lysine dimethylation);GO:0046974(histone methyltransferase activity (H3-K9 specific));GO:004697…	00310(Lysine degradation)	1e-118	4	36,42,557,86,	0,6780,9444,19009	-118	-117	8.7	-7.88	-9.3	1.03	5' UTR	56	3196214	3257204	60991	2
NW_013185708.1	3541945	3545489	3545	106037046	XM_013182751.1	6562	ANAPC2	PREDICTED: LOW QUALITY PROTEIN: anaphase-promoting complex subunit 2, partial [Anser cygnoides domesticus]	GO:0005680(anaphase-promoting complex);GO:0031625(ubiquitin protein ligase binding);GO:0031915(positive regulation of synaptic plasticity);GO:0042787(protein ubiquitination involved in ubiquitin-dependent protein catabolic process);GO:0061630(ubiquitin protein ligase activity);GO:0070979(protein K11-linked ubiquitination);GO:0090129(positive regulation of synapse maturation)	04120(Ubiquitin mediated proteolysis);04110(Cell cycle);04114(Oocyte meiosis);04914(Progesterone-mediated oocyte maturation)	1e-50	4	452,236,130,111,	0,1191,1764,3434	-50	-48.7	2.62	-24.8	-26.9	0.899	3' UTR	56	3541885	3552051	10167	2
NW_013185708.1	3930666	3931103	438	106037115	XM_013182883.1	88	HDHD3	PREDICTED: haloacid dehalogenase-like hydrolase domain-containing protein 3 [Anser cygnoides domesticus]	GO:0005739(mitochondrion);GO:0008152(metabolic process);GO:0016787(hydrolase activity)	00860(Porphyrin and chlorophyll metabolism)	1e-101	1	438,	0	-101	-99.7	2.06	-14	-15.7	0.483	3' UTR	56	3930666	3931191	526	2
NW_013185708.1	5043069	5043576	508	106037086	XM_013182825.1	10123	FBXW5	PREDICTED: F-box/WD repeat-containing protein 5 [Anser cygnoides domesticus]	GO:0005737(cytoplasm);GO:0007067(mitotic nuclear division);GO:0016567(protein ubiquitination);GO:0019005(SCF ubiquitin ligase complex);GO:0019901(protein kinase binding);GO:0031146(SCF-dependent proteasomal ubiquitin-dependent protein catabolic process);GO:0051298(centrosome duplication);GO:0080008(Cul4-RING E3 ubiquitin ligase complex)	NA	1e-230	1	508,	0	-230	-228	2.32	-12.6	-14.3	0.394	3' UTR	56	5041699	5053699	12001	2
NW_013185709.1	233940	234418	479	106037250	XM_013183080.1	4504	DACT1	PREDICTED: dapper homolog 1 [Aquila chrysaetos canadensis]	GO:0000122(negative regulation of transcription from RNA polymerase II promoter);GO:0001085(RNA polymerase II transcription factor binding);GO:0005080(protein kinase C binding);GO:0005654(nucleoplasm);GO:0005737(cytoplasm);GO:0008013(beta-catenin binding);GO:0021915(neural tube development);GO:0030177(positive regulation of Wnt signaling pathway);GO:0030877(beta-catenin destruction complex);GO:00…	NA	1e-117	1	479,	0	-117	-115	2.17	-31.7	-33.9	1.13	Exon (XM_013183080.1/106037250, exon 3 of 4)	57	229436	235794	6359	1
NW_013185709.1	561561	562008	448	106037279	XM_013183119.1	3335	JKAMP	JNK1-associated membrane protein, partial [Anas platyrhynchos]	GO:0016021(integral component of membrane)	NA	4e-84	1	448,	0	-83.4	-81.9	8.04	-16.5	-18.3	1.38	3' UTR	57	558226	562008	3783	1
NW_013185709.1	1184474	1187370	2897	106037277	XM_013183114.1	1537	TRMT5	PREDICTED: tRNA (guanine(37)-N1)-methyltransferase isoform X1 [Anser cygnoides domesticus]	GO:0005634(nucleus);GO:0005759(mitochondrial matrix);GO:0030488(tRNA methylation);GO:0052906(tRNA (guanine(37)-N(1))-methyltransferase activity)	00740(Riboflavin metabolism)	1e-306	3	319,655,74,	0,659,2823	-306	-304	8.13	-9.02	-10.5	0.66	3' UTR	57	1184474	1188907	4434	2
NW_013185711.1	2093266	2093607	342	106037418	XR_001208009.1	120	LOC106037418	NA	NA	NA	5e-10	2	240,60,	0,282	-9.3	-8.49	2.26	-9.86	-11.4	-1.83	Exon (XR_001208009.1/106037418, exon 1 of 2)	59	2093146	2094415	1270	1
NW_013185711.1	4665455	4665664	210	106037378	XM_013183249.1	12543	LOC106037378	PREDICTED: LOW QUALITY PROTEIN: UAP56-interacting factor-like [Anser cygnoides domesticus]	GO:0003729(mRNA binding);GO:0005622(intracellular);GO:0006406(mRNA export from nucleus)	NA	2e-79	1	210,	0	-78.7	-77.2	4.33	-7.09	-8.46	-0.887	3' UTR	59	4665455	4678207	12753	2
NW_013185714.1	370566	392617	22052	106037711	XM_013183723.1	15448	ENOX2	PREDICTED: ecto-NOX disulfide-thiol exchanger 2 isoform X3 [Anser cygnoides domesticus]	GO:0000166(nucleotide binding);GO:0003676(nucleic acid binding);GO:0007624(ultradian rhythm);GO:0009897(external side of plasma membrane);GO:0015035(protein disulfide oxidoreductase activity);GO:0055114(oxidation-reduction process)	NA	1.3e-38	10	270,86,109,57,108,182,115,107,213,126,	0,4459,6050,7411,8299,10331,11397,18827,20449,21926	-37.9	-36.7	5.69	-4.04	-5.17	0.752	3' UTR	62	369493	408065	38573	2
NW_013185714.1	5096444	5096894	451	106037756	XM_013183804.1	15240	F8	PREDICTED: LOW QUALITY PROTEIN: coagulation factor VIII [Anser cygnoides domesticus]	GO:0005507(copper ion binding);GO:0016491(oxidoreductase activity);GO:0030168(platelet activation);GO:0055114(oxidation-reduction process)	04610(Complement and coagulation cascades)	7.9e-60	1	451,	0	-59.1	-57.7	3.12	-14.7	-16.5	1.6	Exon (XM_013183804.1/106037756, exon 15 of 30)	62	5085740	5112134	26395	2
NW_013185715.1	4436884	4444805	7922	106037792	XM_013183853.1	46358	PDK3	PREDICTED: pyruvate dehydrogenase kinase, isozyme 3 [Anser cygnoides domesticus]	GO:0004674(protein serine/threonine kinase activity);GO:0004740(pyruvate dehydrogenase (acetyl-transferring) kinase activity);GO:0005524(ATP binding);GO:0005739(mitochondrion);GO:0010510(regulation of acetyl-CoA biosynthetic process from pyruvate);GO:0010906(regulation of glucose metabolic process);GO:0018105(peptidyl-serine phosphorylation);GO:0035357(peroxisome proliferator activated receptor s…	04066(HIF-1 signaling pathway);04360(Axon guidance);05230(Central carbon metabolism in cancer)	0	5	74,102,111,114,527,	0,1238,1551,6197,7395	-581	-Inf	5.16	-4.05	-5.18	-0.371	3' UTR	63	4390526	4449951	59426	1
NW_013185716.1	980410	980859	450	106037883	XM_013184060.1	5593	RNF19B	PREDICTED: LOW QUALITY PROTEIN: E3 ubiquitin-protein ligase RNF19B, partial [Anser cygnoides domesticus]	GO:0000151(ubiquitin ligase complex);GO:0000209(protein polyubiquitination);GO:0031624(ubiquitin conjugating enzyme binding);GO:0032436(positive regulation of proteasomal ubiquitin-dependent protein catabolic process);GO:0042787(protein ubiquitination involved in ubiquitin-dependent protein catabolic process);GO:0044194(cytolytic granule);GO:0061630(ubiquitin protein ligase activity)	NA	6.3e-94	1	450,	0	-93.2	-91.6	2.55	-11.3	-12.9	1.08	3' UTR	64	974817	980859	6043	1
NW_013185716.1	1029481	1029631	151	106038076	XM_013184355.1	4015	YARS	PREDICTED: tyrosine--tRNA ligase, cytoplasmic [Meleagris gallopavo]	GO:0000049(tRNA binding);GO:0004831(tyrosine-tRNA ligase activity);GO:0005524(ATP binding);GO:0005634(nucleus);GO:0005737(cytoplasm);GO:0006437(tyrosyl-tRNA aminoacylation);GO:0044822(poly(A) RNA binding)	00970(Aminoacyl-tRNA biosynthesis)	6.3e-20	1	151,	0	-19.2	-18.3	1.37	-16.1	-17.9	1.1	3' UTR	64	1025466	1029989	4524	1
NW_013185716.1	1148088	1149368	1281	106037887	XM_013184065.1	4305	TXLNA	PREDICTED: alpha-taxilin [Anser cygnoides domesticus]	GO:0005737(cytoplasm);GO:0016020(membrane);GO:0019905(syntaxin binding);GO:0042113(B cell activation)	NA	1e-144	3	14,96,638,	0,405,643	-144	-142	2.18	-37	-39.4	0.738	3' UTR	64	1143783	1149936	6154	1
NW_013185716.1	2266755	2268008	1254	106038081	XM_013184361.1	989	NCDN	PREDICTED: LOW QUALITY PROTEIN: neurochondrin [Anser cygnoides domesticus]	GO:0016020(membrane);GO:0031175(neuron projection development);GO:0043005(neuron projection);GO:0045453(bone resorption)	NA	2e-73	2	747,3,	0,1251	-72.7	-71.3	2.84	-22.2	-24.2	1.3	Exon (XM_013184361.1/106038081, exon 3 of 8)	64	2265766	2270934	5169	1
NW_013185716.1	4225890	4226399	510	106038037	XM_013184292.1	23418	ABHD6	PREDICTED: monoacylglycerol lipase ABHD6 [Anser cygnoides domesticus]	GO:0004620(phospholipase activity);GO:0005739(mitochondrion);GO:0009395(phospholipid catabolic process);GO:0030336(negative regulation of cell migration);GO:0032281(AMPA glutamate receptor complex);GO:0046464(acylglycerol catabolic process);GO:0046889(positive regulation of lipid biosynthetic process);GO:0047372(acylglycerol lipase activity);GO:0060292(long term synaptic depression);GO:0070062(ex…	04723(Retrograde endocannabinoid signaling)	2e-57	1	510,	0	-56.7	-55.3	3.67	-18.1	-20	1.65	3' UTR	64	4202472	4226998	24527	1
NW_013185716.1	36753	38521	1769	106037872	XM_013184048.1	0	MTFR1L	PREDICTED: uncharacterized protein LOC106043945 isoform X1 [Anser cygnoides domesticus]	GO:0000266(mitochondrial fission);GO:0005739(mitochondrion);GO:0009060(aerobic respiration)	NA	0	2	557,13,	0,1756	-312	-309	3.04	-21.6	-23.6	0.603	3' UTR	64	15016	36870	21855	2
NW_013185716.1	954505	954891	387	106038036	XR_001208398.1	2113	LOC106038036	NA	NA	NA	0	1	387,	0	-335	-Inf	4.3	-53.3	-56	0.934	Exon (XR_001208398.1/106038036, exon 2 of 2)	64	954178	957004	2827	2
NW_013185716.1	2234973	2239816	4844	106038029	XM_013184280.1	24668	KIAA0319L	PREDICTED: dyslexia-associated protein KIAA0319-like protein homolog [Anser cygnoides domesticus]	GO:0016021(integral component of membrane);GO:0031410(cytoplasmic vesicle);GO:0070062(extracellular exosome)	NA	0	5	850,92,91,123,13,	0,2906,3362,4005,4831	-355	-Inf	5.17	-19.2	-21.1	0.592	3' UTR	64	2234104	2264484	30381	2
NW_013185716.1	2258525	2264273	5749	106038029	XM_013184280.1	211	KIAA0319L	PREDICTED: dyslexia-associated protein KIAA0319-like protein homolog [Anser cygnoides domesticus]	GO:0016021(integral component of membrane);GO:0031410(cytoplasmic vesicle);GO:0070062(extracellular exosome)	NA	6.3e-51	2	561,159,	0,5590	-50.2	-48.9	5.59	-24	-26.1	0.984	5' UTR	64	2234104	2264484	30381	2
NW_013185716.1	2546472	2548838	2367	106038063	XM_013184341.1	1491	TRAPPC3	PREDICTED: trafficking protein particle complex subunit 3 isoform X1 [Gallus gallus]	GO:0000139(Golgi membrane);GO:0005783(endoplasmic reticulum);GO:0005829(cytosol);GO:0006888(ER to Golgi vesicle-mediated transport);GO:0030008(TRAPP complex)	NA	0	4	640,183,100,31,	0,1283,2024,2336	-471	-Inf	4.87	-9.03	-10.5	0.273	3' UTR	64	2546472	2550329	3858	2
NW_013185716.1	2659424	2665812	6389	106037859	XM_013184030.1	239	MRPS15	PREDICTED: 28S ribosomal protein S15, mitochondrial [Anser cygnoides domesticus]	GO:0003735(structural constituent of ribosome);GO:0005763(mitochondrial small ribosomal subunit);GO:0006412(translation);GO:0031965(nuclear membrane);GO:0044822(poly(A) RNA binding)	03010(Ribosome)	0	8	181,192,59,85,49,76,63,11,	0,912,2226,3249,4117,5035,5656,6378	-369	-Inf	3.13	-25.5	-27.6	0.453	5' UTR	64	2659424	2666051	6628	2
NW_013185717.1	839219	857719	18501	106038151	XM_013184432.1	65363	EXTL3	Exostosin-like 3, partial [Anas platyrhynchos]	GO:0005783(endoplasmic reticulum);GO:0006024(glycosaminoglycan biosynthetic process);GO:0008375(acetylglucosaminyltransferase activity);GO:0015012(heparan sulfate proteoglycan biosynthetic process);GO:0016021(integral component of membrane)	00534(Glycosaminoglycan biosynthesis - heparan sulfate / heparin)	1e-274	2	399,49,	0,18452	-274	-272	3.04	-12.6	-14.3	0.395	Exon (XM_013184432.1/106038151, exon 4 of 8)	65	773856	862182	88327	1
NW_013185717.1	3883975	3884094	120	106038189	XM_013184530.1	7333	MUT	PREDICTED: LOW QUALITY PROTEIN: methylmalonyl-CoA mutase, mitochondrial [Anser cygnoides domesticus]	GO:0004494(methylmalonyl-CoA mutase activity);GO:0005739(mitochondrion);GO:0009791(post-embryonic development);GO:0031419(cobalamin binding);GO:0046872(metal ion binding);GO:0050667(homocysteine metabolic process);GO:0072341(modified amino acid binding)	01200(Carbon metabolism);00630(Glyoxylate and dicarboxylate metabolism);00640(Propanoate metabolism);00280(Valine, leucine and isoleucine degradation)	9.3e-08	1	120,	0	-7.03	-6.3	1.49	-6.99	-8.35	-2.35	Exon (XM_013184530.1/106038189, exon 7 of 14)	65	3876642	3898114	21473	1
NW_013185717.1	5118432	5119651	1220	106038187	XM_013184528.1	25263	TNFRSF21	PREDICTED: LOW QUALITY PROTEIN: tumor necrosis factor receptor superfamily member 21, partial [Anser cygnoides domesticus]	GO:0001783(B cell apoptotic process);GO:0002250(adaptive immune response);GO:0005031(tumor necrosis factor-activated receptor activity);GO:0005887(integral component of plasma membrane);GO:0006954(inflammatory response);GO:0006955(immune response);GO:0006959(humoral immune response);GO:0030424(axon);GO:0030889(negative regulation of B cell proliferation);GO:0031642(negative regulation of myelinat…	04060(Cytokine-cytokine receptor interaction)	1e-277	1	1220,	0	-277	-274	8.33	-39.2	-41.7	0.629	3' UTR	65	5118432	5144914	26483	2
NW_013185719.1	4802470	4805795	3326	106038336	XM_013184757.1	0	CDV3	PREDICTED: protein CDV3 homolog isoform X3 [Anser cygnoides domesticus]	GO:0005730(nucleolus);GO:0005737(cytoplasm);GO:0005886(plasma membrane)	NA	2.5e-26	3	17,80,24,	0,2084,3302	-25.6	-24.5	2.05	-8.28	-9.72	1.1	5' UTR	67	4790882	4805795	14914	2
NW_013185721.1	2112176	2125619	13444	106038475	XM_013185005.1	4591	RNF139	PREDICTED: E3 ubiquitin-protein ligase RNF139, partial [Anser cygnoides domesticus]	GO:0000209(protein polyubiquitination);GO:0002020(protease binding);GO:0005783(endoplasmic reticulum);GO:0008270(zinc ion binding);GO:0008285(negative regulation of cell proliferation);GO:0016021(integral component of membrane);GO:0017148(negative regulation of translation);GO:0031648(protein destabilization);GO:0042787(protein ubiquitination involved in ubiquitin-dependent protein catabolic proc…	03010(Ribosome)	4e-42	12	19,66,50,64,144,43,86,41,77,71,127,172,	0,127,1139,3039,4323,4567,8772,8979,10454,11207,12171,13272	-41.4	-40.2	28	-7.1	-8.46	-1.09	5' UTR	69	2125195	2130210	5016	2
NW_013185721.1	4695638	4839777	144140	106038456	XM_013184993.1	299	EXT1	PREDICTED: LOW QUALITY PROTEIN: exostosin-1, partial [Anser cygnoides domesticus]	GO:0015012(heparan sulfate proteoglycan biosynthetic process);GO:0030176(integral component of endoplasmic reticulum membrane);GO:0050508(glucuronosyl-N-acetylglucosaminyl-proteoglycan 4-alpha-N-acetylglucosaminyltransferase activity);GO:0050509(N-acetylglucosaminyl-proteoglycan 4-beta-glucuronosyltransferase activity)	00534(Glycosaminoglycan biosynthesis - heparan sulfate / heparin)	1e-183	3	263,139,77,	0,265,144063	-183	-181	3.14	-21.3	-23.3	1.16	Exon (XM_013184993.1/106038456, exon 1 of 12)	69	4695339	4864465	169127	1
NW_013185721.1	4864286	4864465	180	106038456	XM_013184993.1	168947	EXT1	PREDICTED: LOW QUALITY PROTEIN: exostosin-1, partial [Anser cygnoides domesticus]	GO:0015012(heparan sulfate proteoglycan biosynthetic process);GO:0030176(integral component of endoplasmic reticulum membrane);GO:0050508(glucuronosyl-N-acetylglucosaminyl-proteoglycan 4-alpha-N-acetylglucosaminyltransferase activity);GO:0050509(N-acetylglucosaminyl-proteoglycan 4-beta-glucuronosyltransferase activity)	00534(Glycosaminoglycan biosynthesis - heparan sulfate / heparin)	1e-16	1	180,	0	-16	-15.1	1.55	-11.4	-13	1.13	3' UTR	69	4695339	4864465	169127	1
NW_013185722.1	183842	184351	510	106038554	XM_013185125.1	100710	LOC106038554	PREDICTED: vascular endothelial growth factor receptor kdr-like isoform X3 [Anser cygnoides domesticus]	GO:0005021(vascular endothelial growth factor-activated receptor activity);GO:0005524(ATP binding);GO:0005887(integral component of plasma membrane);GO:0018108(peptidyl-tyrosine phosphorylation);GO:0038084(vascular endothelial growth factor signaling pathway);GO:0048010(vascular endothelial growth factor receptor signaling pathway)	04060(Cytokine-cytokine receptor interaction);04144(Endocytosis);04510(Focal adhesion)	1e-166	1	510,	0	-166	-164	4.88	-16.6	-18.4	-0.812	3' UTR	70	83132	184351	101220	1
NW_013185723.1	825067	825396	330	106038647	XR_001208751.1	78742	LOC106038647	PREDICTED: bifunctional heparan sulfate N-deacetylase/N-sulfotransferase 3-like [Anser cygnoides domesticus]	GO:0015016([heparan sulfate]-glucosamine N-sulfotransferase activity);GO:0016021(integral component of membrane);GO:0016787(hydrolase activity)	00534(Glycosaminoglycan biosynthesis - heparan sulfate / heparin)	1.5e-08	1	330,	0	-7.83	-7.07	2.5	-3.46	-4.54	-1.47	Exon (XR_001208751.1/106038647, exon 19 of 20)	71	792109	904138	112030	2
NW_013185724.1	1055533	1059976	4444	106038732	XM_013185446.1	0	CHCHD3	PREDICTED: MICOS complex subunit MIC19 isoform X7 [Anser cygnoides domesticus]	GO:0061617(MICOS complex);GO:0000122(negative regulation of transcription from RNA polymerase II promoter);GO:0001227(transcriptional repressor activity, RNA polymerase II transcription regulatory region sequence-specific binding);GO:0005634(nucleus);GO:0008053(mitochondrial fusion);GO:0019902(phosphatase binding);GO:0032947(protein complex scaffold);GO:0042407(cristae formation);GO:0070062(extra…	NA	1e-233	2	104,166,	0,4278	-233	-231	2.64	-9.71	-11.2	-0.711	5' UTR	72	1055533	1202905	147373	1
NW_013185724.1	2083223	2083492	270	106038724	XM_013185434.1	18686	PODXL	PREDICTED: podocalyxin isoform X2 [Anser cygnoides domesticus]	GO:0001726(ruffle);GO:0005615(extracellular space);GO:0005737(cytoplasm);GO:0016021(integral component of membrane);GO:0016324(apical plasma membrane);GO:0022408(negative regulation of cell-cell adhesion);GO:0030027(lamellipodium);GO:0030175(filopodium);GO:0030335(positive regulation of cell migration);GO:0031528(microvillus membrane);GO:0032534(regulation of microvillus assembly);GO:0033634(posi…	NA	0.0013	1	270,	0	-2.87	-2.36	1.35	-6.9	-8.25	-1.28	3' UTR	72	2064537	2085163	20627	1
NW_013185724.1	233576	233756	181	106038699	XM_013185404.1	20141	FAM208B	PREDICTED: protein FAM208B [Anser cygnoides domesticus]	GO:0005654(nucleoplasm);GO:0005737(cytoplasm)	NA	1.2e-07	1	181,	0	-6.93	-6.19	1.21	-16.4	-18.3	1.08	Exon (XM_013185404.1/106038699, exon 16 of 25)	72	223037	253897	30861	2
NW_013185725.1	458915	464535	5621	106038811	XM_013185566.1	179	LOC106038811	PREDICTED: ribonuclease inhibitor-like [Anser cygnoides domesticus]	GO:0005654(nucleoplasm);GO:0005737(cytoplasm);GO:0008428(ribonuclease inhibitor activity);GO:0032311(angiogenin-PRI complex);GO:0043086(negative regulation of catalytic activity);GO:0045765(regulation of angiogenesis);GO:0070062(extracellular exosome)	04621(NOD-like receptor signaling pathway)	5e-77	4	169,171,108,91,	0,1861,3310,5530	-76.3	-74.9	1.57	-11.8	-13.4	0.529	5' UTR	73	454071	464714	10644	2
NW_013185725.1	3034862	3035683	822	106038793	XM_013185549.1	10264	TMED10	PREDICTED: transmembrane emp24 domain-containing protein 10 [Anser cygnoides domesticus]	GO:0000139(Golgi membrane);GO:0005789(endoplasmic reticulum membrane);GO:0005793(endoplasmic reticulum-Golgi intermediate compartment);GO:0006886(intracellular protein transport);GO:0007030(Golgi organization);GO:0016021(integral component of membrane);GO:0019905(syntaxin binding);GO:0035964(COPI-coated vesicle budding);GO:0042589(zymogen granule membrane);GO:0045055(regulated exocytosis);GO:0070…	NA	0	2	413,121,	0,701	-788	-Inf	1.63	-51.5	-54.2	0.245	3' UTR	73	3033855	3045947	12093	2
NW_013185725.1	3782187	3782336	150	106038817	XM_013185585.1	2957	ANGEL1	PREDICTED: protein angel homolog 1 isoform X1 [Anser cygnoides domesticus]	GO:0005634(nucleus);GO:0005783(endoplasmic reticulum);GO:0005801(cis-Golgi network);GO:0005829(cytosol);GO:0008190(eukaryotic initiation factor 4E binding);GO:0019904(protein domain specific binding);GO:0048471(perinuclear region of cytoplasm)	03018(RNA degradation)	6.3e-11	1	150,	0	-10.2	-9.33	1.52	-7.32	-8.71	-1.4	Exon (XM_013185585.1/106038817, exon 4 of 9)	73	3776116	3785293	9178	2
NW_013185725.1	4132431	4136608	4178	106038799	XM_013185556.1	1025	VIPAS39	PREDICTED: spermatogenesis-defective protein 39 homolog, partial [Anser cygnoides domesticus]	GO:0005769(early endosome);GO:0005770(late endosome);GO:0006886(intracellular protein transport);GO:0008333(endosome to lysosome transport);GO:0030897(HOPS complex);GO:0055037(recycling endosome)	NA	3.2e-20	6	13,93,57,65,39,90,	0,660,1712,2688,3059,4088	-19.5	-18.5	1.83	-5.52	-6.77	0.78	Exon (XM_013185556.1/106038799, exon 2 of 18)	73	4127106	4137633	10528	2
NW_013185727.1	2099399	2110452	11054	106038973	XM_013185809.1	2002	ZRANB1	ubiquitin thioesterase ZRANB1 [Alligator mississippiensis]	GO:0004843(thiol-dependent ubiquitin-specific protease activity);GO:0005634(nucleus);GO:0005654(nucleoplasm);GO:0005737(cytoplasm);GO:0007010(cytoskeleton organization);GO:0008270(zinc ion binding);GO:0016477(cell migration);GO:0022604(regulation of cell morphogenesis);GO:0030177(positive regulation of Wnt signaling pathway);GO:0035523(protein K29-linked deubiquitination);GO:0070530(K63-linked po…	04120(Ubiquitin mediated proteolysis)	1e-122	2	718,120,	0,10934	-122	-120	5.83	-12.2	-13.8	1.13	Exon (XM_013185809.1/106038973, exon 3 of 12)	75	2097397	2129897	32501	1
NW_013185727.1	4490627	4495563	4937	106038946	XM_013185791.1	2914	GLRX3	PREDICTED: glutaredoxin-3 [Anser cygnoides domesticus]	GO:0002026(regulation of the force of heart contraction);GO:0009055(electron carrier activity);GO:0010614(negative regulation of cardiac muscle hypertrophy);GO:0015035(protein disulfide oxidoreductase activity);GO:0030018(Z disc);GO:0044822(poly(A) RNA binding);GO:0045454(cell redox homeostasis);GO:0055114(oxidation-reduction process);GO:0070062(extracellular exosome)	NA	0.00016	3	24,109,46,	0,1915,4891	-3.79	-3.21	1.95	-12.6	-14.3	-1.33	Exon (XM_013185791.1/106038946, exon 2 of 12)	75	4487713	4509347	21635	1
NW_013185730.1	1833681	1834161	481	106039251	XM_013186258.1	299	RNF168	PREDICTED: E3 ubiquitin-protein ligase RNF168 [Anser cygnoides domesticus]	GO:0000151(ubiquitin ligase complex);GO:0004842(ubiquitin-protein transferase activity);GO:0005654(nucleoplasm);GO:0005737(cytoplasm);GO:0006302(double-strand break repair);GO:0006511(ubiquitin-dependent protein catabolic process);GO:0008270(zinc ion binding);GO:0010212(response to ionizing radiation);GO:0031491(nucleosome binding);GO:0034244(negative regulation of transcription elongation from R…	NA	1e-123	1	481,	0	-123	-121	7.21	-9.12	-10.6	1.01	5' UTR	78	1833382	1843553	10172	1
NW_013185730.1	4207329	4208891	1563	106039161	XM_013186069.1	7124	LSG1	PREDICTED: large subunit GTPase 1 homolog [Anser cygnoides domesticus]	GO:0003924(GTPase activity);GO:0005525(GTP binding);GO:0005783(endoplasmic reticulum);GO:0015030(Cajal body);GO:0016020(membrane);GO:0051168(nuclear export)	03008(Ribosome biogenesis in eukaryotes)	1.6e-67	3	317,102,31,	0,607,1532	-66.8	-65.4	1.9	-9.02	-10.5	0.517	Exon (XM_013186069.1/106039161, exon 7 of 13)	78	4200205	4212855	12651	1
NW_013185730.1	2131919	2132128	210	106039224	XM_013186189.1	21552	HDLBP	PREDICTED: vigilin [Anser cygnoides domesticus]	GO:0003723(RNA binding);GO:0005737(cytoplasm)	NA	1e-188	1	210,	0	-188	-186	1.57	-5.85	-7.11	0.206	3' UTR	78	2129918	2153680	23763	2
NW_013185730.1	3032732	3033061	330	106039184	XM_013186099.1	210773	GPC1	Glypican-1, partial [Anas platyrhynchos]	GO:1902723(negative regulation of skeletal muscle satellite cell proliferation);GO:1902724(positive regulation of skeletal muscle satellite cell proliferation);GO:1902725(negative regulation of satellite cell differentiation);GO:1902726(positive regulation of skeletal muscle satellite cell differentiation)	05205(Proteoglycans in cancer)	3.2e-66	1	330,	0	-65.5	-64.1	2.09	-20.1	-22.1	1.16	3' UTR	78	3031119	3243834	212716	2
NW_013185731.1	3964701	3964911	211	106039375	XM_013186497.1	7032	ATG9A	PREDICTED: autophagy-related protein 9A, partial [Anas platyrhynchos]	GO:0000045(autophagosome assembly);GO:0000407(pre-autophagosomal structure);GO:0000422(mitophagy);GO:0005770(late endosome);GO:0005776(autophagosome);GO:0005802(trans-Golgi network);GO:0016021(integral component of membrane);GO:0034497(protein localization to pre-autophagosomal structure);GO:0034727(piecemeal microautophagy of nucleus);GO:0044805(late nucleophagy);GO:0055037(recycling endosome)	NA	1.6e-17	1	211,	0	-16.8	-15.9	1.59	-23.2	-25.2	1.51	3' UTR	79	3957669	3966615	8947	1
NW_013185731.1	1056878	1057894	1017	106039354	XM_013186456.1	20436	RAB3GAP1	PREDICTED: rab3 GTPase-activating protein catalytic subunit [Anser cygnoides domesticus]	GO:0005096(GTPase activator activity);GO:0005737(cytoplasm);GO:0005794(Golgi apparatus);GO:0005811(lipid particle);GO:0010628(positive regulation of gene expression);GO:0017112(Rab guanyl-nucleotide exchange factor activity);GO:0017137(Rab GTPase binding);GO:0021854(hypothalamus development);GO:0034389(lipid particle organization);GO:0043010(camera-type eye development);GO:0043234(protein complex…	NA	6.3e-45	1	1017,	0	-44.2	-42.9	5.2	-9.54	-11.1	-0.76	3' UTR	79	1056878	1078330	21453	2
NW_013185733.1	3472567	3479935	7369	106039499	XM_013186750.1	3934	SOD2	PREDICTED: superoxide dismutase [Mn], mitochondrial [Anser cygnoides domesticus]	GO:0001306(age-dependent response to oxidative stress);GO:0001836(release of cytochrome c from mitochondria);GO:0001889(liver development);GO:0003032(detection of oxygen);GO:0003069(vasodilation by acetylcholine involved in regulation of systemic arterial blood pressure);GO:0004784(superoxide dismutase activity);GO:0005743(mitochondrial inner membrane);GO:0006357(regulation of transcription from …	04068(FoxO signaling pathway);04146(Peroxisome)	1e-207	4	226,117,180,519,	0,4533,5553,6850	-207	-205	4.92	-21	-23	-0.467	3' UTR	81	3468633	3479935	11303	1
NW_013185734.1	2216647	2217451	805	106039566	XM_013186829.1	0	LOC106039566	Cytochrome b-c1 complex subunit Rieske, mitochondrial, partial [Anas platyrhynchos]	GO:0005743(mitochondrial inner membrane);GO:0008121(ubiquinol-cytochrome-c reductase activity);GO:0016021(integral component of membrane);GO:0043209(myelin sheath);GO:0046872(metal ion binding);GO:0051537(2 iron, 2 sulfur cluster binding);GO:0055114(oxidation-reduction process);GO:0070469(respiratory chain);GO:1902600(hydrogen ion transmembrane transport)	00190(Oxidative phosphorylation);04260(Cardiac muscle contraction)	0	1	805,	0	-557	-Inf	2.83	-17.2	-19	-0.248	5' UTR	82	2216647	2217451	805	2
NW_013185735.1	88541	112091	23551	106039666	XM_013186989.1	77492	RSU1	PREDICTED: ras suppressor protein 1 isoform X5 [Anser cygnoides domesticus]	GO:0005925(focal adhesion);GO:0010811(positive regulation of cell-substrate adhesion);GO:0043547(positive regulation of GTPase activity);GO:0070062(extracellular exosome)	NA	1e-158	3	5,19,456,	0,87,23095	-158	-156	6.63	-9.11	-10.6	0.641	3' UTR	83	11049	88545	77497	1
NW_013185736.1	2785912	2786031	120	106039731	XM_013187092.1	8383	BACE1	PREDICTED: beta-secretase 1 [Anser cygnoides domesticus]	GO:0001540(beta-amyloid binding);GO:0004190(aspartic-type endopeptidase activity);GO:0005771(multivesicular body);GO:0005794(Golgi apparatus);GO:0005802(trans-Golgi network);GO:0005887(integral component of plasma membrane);GO:0006509(membrane protein ectodomain proteolysis);GO:0019899(enzyme binding);GO:0030163(protein catabolic process);GO:0030424(axon);GO:0031410(cytoplasmic vesicle);GO:005043…	05010(Alzheimer's disease)	2.5e-71	1	120,	0	-70.6	-69.2	1.61	-18.9	-20.8	1.09	3' UTR	84	2777529	2787731	10203	1
NW_013185736.1	2814136	2814346	211	106039821	XM_013187257.1	16315	PCSK7	PREDICTED: proprotein convertase subtilisin/kexin type 7 [Anser cygnoides domesticus]	GO:0004252(serine-type endopeptidase activity);GO:0016485(protein processing);GO:0030173(integral component of Golgi membrane)	05164(Influenza A)	1.8e-10	1	211,	0	-9.75	-8.94	1.62	-7.84	-9.25	1.42	Exon (XM_013187257.1/106039821, exon 15 of 15)	84	2797821	2815451	17631	1
NW_013185736.1	2830374	2830583	210	106039814	XM_013187243.1	4285	PAFAH1B2	Platelet-activating factor acetylhydrolase IB subunit beta, partial [Anas platyrhynchos]	GO:0005730(nucleolus);GO:0005737(cytoplasm);GO:0005886(plasma membrane);GO:0007283(spermatogenesis);GO:0016239(positive regulation of macroautophagy);GO:0070062(extracellular exosome)	00565(Ether lipid metabolism)	1e-42	1	210,	0	-42	-40.7	2.46	-8.41	-9.86	-1.08	3' UTR	84	2828545	2834868	6324	2
NW_013185736.1	2831483	2831932	450	106039814	XM_013187243.1	2936	PAFAH1B2	Platelet-activating factor acetylhydrolase IB subunit beta, partial [Anas platyrhynchos]	GO:0005730(nucleolus);GO:0005737(cytoplasm);GO:0005886(plasma membrane);GO:0007283(spermatogenesis);GO:0016239(positive regulation of macroautophagy);GO:0070062(extracellular exosome)	00565(Ether lipid metabolism)	4e-83	1	450,	0	-82.4	-80.9	1.92	-34.1	-36.4	0.907	3' UTR	84	2828545	2834868	6324	2
NW_013185737.1	1383062	1391248	8187	106039891	XM_013187384.1	0	LOC106039891	PREDICTED: protein Hikeshi isoform X4 [Lepidothrix coronata]	GO:0005622(intracellular);GO:0005634(nucleus);GO:0005829(cytosol);GO:0006606(protein import into nucleus);GO:0008565(protein transporter activity);GO:0015031(protein transport);GO:0030054(cell junction);GO:0030544(Hsp70 protein binding);GO:0034605(cellular response to heat);GO:0070062(extracellular exosome)	04630(Jak-STAT signaling pathway)	1e-157	6	90,119,152,238,77,5,	0,1791,2714,7723,8083,8182	-157	-155	3.33	-4.62	-5.81	0.337	5' UTR	85	1383062	1391221	8160	2
NW_013185740.1	3273578	3273698	121	106040046	XM_013187659.1	36790	FAM120A	PREDICTED: constitutive coactivator of PPAR-gamma-like protein 1, partial [Meleagris gallopavo]	GO:0005634(nucleus)	NA	0.0019	1	121,	0	-2.71	-2.21	1.48	-5.07	-6.28	1.79	Exon (XM_013187659.1/106040046, exon 13 of 16)	88	3262773	3310488	47716	2
NW_013185741.1	126777	126866	90	106040107	XM_013187783.1	35700	FBXO42	PREDICTED: F-box only protein 42 [Anser cygnoides domesticus]	GO:0005515(protein binding)	05168(Herpes simplex infection)	2e-24	1	90,	0	-23.7	-22.7	1.73	-10.2	-11.8	0.873	3' UTR	89	126777	162566	35790	2
NW_013185741.1	757864	758370	507	106040118	XM_013187794.1	11034	EMC1	PREDICTED: ER membrane protein complex subunit 1 [Anser cygnoides domesticus]	GO:0016021(integral component of membrane);GO:0034975(protein folding in endoplasmic reticulum);GO:0072546(ER membrane protein complex)	NA	0	1	507,	0	-504	-Inf	5.12	-17.7	-19.6	0.447	3' UTR	89	757864	769404	11541	2
NW_013185741.1	765797	765856	60	106040118	XM_013187794.1	3548	EMC1	PREDICTED: ER membrane protein complex subunit 1 [Anser cygnoides domesticus]	GO:0016021(integral component of membrane);GO:0034975(protein folding in endoplasmic reticulum);GO:0072546(ER membrane protein complex)	NA	0.011	1	60,	0	-1.95	-1.53	1.09	-2.62	-3.59	-0.576	Exon (XM_013187794.1/106040118, exon 9 of 22)	89	757864	769404	11541	2
NW_013185742.1	3104913	3111179	6267	106040313	XM_013188110.1	11114	HS6ST1	PREDICTED: heparan-sulfate 6-O-sulfotransferase 1 isoform X2 [Anser cygnoides domesticus]	GO:0001525(angiogenesis);GO:0015015(heparan sulfate proteoglycan biosynthetic process, enzymatic modification);GO:0016021(integral component of membrane);GO:0017095(heparan sulfate 6-O-sulfotransferase activity);GO:0048286(lung alveolus development);GO:0048666(neuron development)	00534(Glycosaminoglycan biosynthesis - heparan sulfate / heparin)	1e-171	2	18,1110,	0,5157	-171	-169	9.64	-39.5	-41.9	1.71	3' UTR	90	3093799	3111179	17381	1
NW_013185742.1	3205496	3206671	1176	106040260	XM_013188015.1	17526	SAP130	PREDICTED: histone deacetylase complex subunit SAP130 [Anser cygnoides domesticus]	GO:0000122(negative regulation of transcription from RNA polymerase II promoter);GO:0003713(transcription coactivator activity);GO:0004402(histone acetyltransferase activity);GO:0030914(STAGA complex);GO:0043966(histone H3 acetylation)	NA	1e-189	2	72,884,	0,292	-189	-187	3.34	-14.9	-16.6	0.635	3' UTR	90	3187970	3206761	18792	1
NW_013185742.1	3209205	3209385	181	106040325	XR_001209833.1	1405	AMMECR1L	PREDICTED: AMMECR1-like protein isoform X2 [Gallus gallus]	GO:0003674(molecular_function);GO:0005575(cellular_component);GO:0008150(biological_process)	NA	2e-18	1	181,	0	-17.7	-16.7	1.63	-8.26	-9.7	1.19	Exon (XR_001209833.1/106040325, exon 1 of 6)	90	3207800	3221970	14171	1
NW_013185744.1	2660934	2671255	10322	106040419	XM_013188255.1	0	FNTA	PREDICTED: protein farnesyltransferase/geranylgeranyltransferase type-1 subunit alpha, partial [Anser cygnoides domesticus]	GO:0004660(protein farnesyltransferase activity);GO:0004662(CAAX-protein geranylgeranyltransferase activity);GO:0004663(Rab geranylgeranyltransferase activity);GO:0005875(microtubule associated complex);GO:0005886(plasma membrane);GO:0005953(CAAX-protein geranylgeranyltransferase complex);GO:0005965(protein farnesyltransferase complex);GO:0008017(microtubule binding);GO:0018343(protein farnesylat…	00900(Terpenoid backbone biosynthesis)	3.2e-42	8	100,115,105,127,149,63,172,664,	0,711,1662,5102,5644,7408,8000,9658	-41.5	-40.3	2.78	-27.6	-29.8	-0.838	3' UTR	92	2660934	2671255	10322	1
NW_013185748.1	2571032	2571419	388	106040671	XM_013188694.1	2892	RABEPK	PREDICTED: rab9 effector protein with kelch motifs, partial [Anser cygnoides domesticus]	GO:0005886(plasma membrane);GO:0043231(intracellular membrane-bounded organelle)	NA	0	1	388,	0	-455	-Inf	6.31	-19.2	-21.1	0.505	3' UTR	96	2568140	2571419	3280	1
NW_013185748.1	964503	966082	1580	106040656	XM_013188680.1	6268	PSMD5	PREDICTED: 26S proteasome non-ATPase regulatory subunit 5 [Anser cygnoides domesticus]	GO:0008540(proteasome regulatory particle, base subcomplex);GO:0070682(proteasome regulatory particle assembly)	NA	2.5e-82	3	260,141,75,	0,743,1505	-81.6	-80.1	6.18	-9	-10.5	-1.42	3' UTR	96	962927	972350	9424	2
NW_013185749.1	25552	26029	478	106040831	XM_013188966.1	4311	LOC106040831	PREDICTED: LOW QUALITY PROTEIN: tyrosine-protein phosphatase non-receptor type substrate 1-like [Anser cygnoides domesticus]	GO:0016021(integral component of membrane);GO:0017124(SH3 domain binding)	04380(Osteoclast differentiation)	1e-176	1	478,	0	-176	-174	2.2	-62	-64.9	1.42	3' UTR	97	21241	26327	5087	1
NW_013185749.1	266830	282724	15895	106040795	XM_013188889.1	7052	ZBTB46	PREDICTED: zinc finger and BTB domain-containing protein 46 isoform X4 [Anser cygnoides domesticus]	GO:0003676(nucleic acid binding);GO:0030853(negative regulation of granulocyte differentiation);GO:0045650(negative regulation of macrophage differentiation);GO:0045656(negative regulation of monocyte differentiation);GO:0046872(metal ion binding);GO:2001199(negative regulation of dendritic cell differentiation);GO:2001200(positive regulation of dendritic cell differentiation)	04110(Cell cycle);05202(Transcriptional misregulation in cancers);04146(Peroxisome)	7.9e-85	2	22,397,	0,15498	-84.1	-82.6	2.72	-29	-31.1	1.39	Exon (XM_013188889.1/106040795, exon 2 of 8)	97	244277	289776	45500	2
NW_013185750.1	576503	577459	957	106040857	XM_013189014.1	34178	PARVA	PREDICTED: alpha-parvin [Anser cygnoides domesticus]	GO:0002040(sprouting angiogenesis);GO:0003148(outflow tract septum morphogenesis);GO:0003779(actin binding);GO:0005634(nucleus);GO:0005737(cytoplasm);GO:0005925(focal adhesion);GO:0007163(establishment or maintenance of cell polarity);GO:0015629(actin cytoskeleton);GO:0030027(lamellipodium);GO:0031532(actin cytoskeleton reorganization);GO:0034113(heterotypic cell-cell adhesion);GO:0034446(substra…	04510(Focal adhesion)	1.3e-12	1	957,	0	-11.9	-11	32	-3.5	-4.58	-1.56	3' UTR	98	576503	611637	35135	2
NW_013185752.1	3394414	3394742	329	106041004	XM_013189237.1	3882	LOC106041004	PREDICTED: origin recognition complex subunit 4 [Nipponia nippon]	GO:0000784(nuclear chromosome, telomeric region);GO:0003688(DNA replication origin binding);GO:0005524(ATP binding);GO:0005654(nucleoplasm);GO:0005664(nuclear origin of replication recognition complex);GO:0005730(nucleolus);GO:0005737(cytoplasm);GO:0006270(DNA replication initiation);GO:0015629(actin cytoskeleton)	04110(Cell cycle)	1e-123	1	329,	0	-123	-121	9.9	-7.36	-8.74	1.01	3' UTR	100	3394414	3398624	4211	2
NW_013185753.1	51593	51919	327	106041084	XM_013189334.1	4536	WBSCR22	PREDICTED: probable 18S rRNA (guanine-N(7))-methyltransferase isoform X1 [Serinus canaria]	GO:0044822(poly(A) RNA binding)	NA	2.5e-75	1	327,	0	-74.6	-73.1	1.86	-28.2	-30.4	0.88	3' UTR	101	47057	51919	4863	1
NW_013185753.1	648563	650962	2400	106041078	XM_013189326.1	117	SUPT4H1	PREDICTED: transcription elongation factor SPT4, partial [Anas platyrhynchos]	GO:0005634(nucleus);GO:0006351(transcription, DNA-templated);GO:0008270(zinc ion binding);GO:0032786(positive regulation of DNA-templated transcription, elongation)	NA	0	4	412,54,56,92,	0,1888,2152,2308	-523	-Inf	2.83	-10.7	-12.3	0.311	5' UTR	101	648563	651079	2517	2
NW_013185754.1	19363	24053	4691	106041108	XM_013189354.1	19355	CDK8	PREDICTED: cyclin-dependent kinase 8 [Anser cygnoides domesticus]	GO:0000151(ubiquitin ligase complex);GO:0000166(nucleotide binding);GO:0004672(protein kinase activity);GO:0004674(protein serine/threonine kinase activity);GO:0004693(cyclin-dependent protein serine/threonine kinase activity);GO:0005524(ATP binding);GO:0005634(nucleus);GO:0006351(transcription, DNA-templated);GO:0006355(regulation of transcription, DNA-templated);GO:0006468(protein phosphorylati…	03022(Basal transcription factors);03420(Nucleotide excision repair)	3.1e-07	3	111,144,43,	0,2497,4648	-6.51	-5.8	4.08	-3.22	-4.26	-2.9	Exon (XM_013189354.1/106041108, exon 5 of 12)	102	8	39351	39344	1
NW_013185757.1	300769	303802	3034	106041269	XM_013189582.1	0	BCAS2	PREDICTED: pre-mRNA-splicing factor SPF27, partial [Anser cygnoides domesticus]	GO:0000398(mRNA splicing, via spliceosome);GO:0000974(Prp19 complex);GO:0005662(DNA replication factor A complex);GO:0030054(cell junction);GO:0071011(precatalytic spliceosome);GO:0071012(catalytic step 1 spliceosome);GO:0071013(catalytic step 2 spliceosome)	03040(Spliceosome)	1e-159	4	104,51,81,82,	0,1155,2308,2952	-159	-157	2.19	-9.17	-10.7	0.372	Exon (XM_013189582.1/106041269, exon 1 of 4)	105	300769	303917	3149	1
NW_013185757.1	664982	666680	1699	106041336	XM_013189710.1	3900	SLC16A1	PREDICTED: LOW QUALITY PROTEIN: monocarboxylate transporter 1 [Anser cygnoides domesticus]	GO:0005739(mitochondrion);GO:0005813(centrosome);GO:0005887(integral component of plasma membrane);GO:0006629(lipid metabolic process);GO:0015129(lactate transmembrane transporter activity);GO:0032094(response to food);GO:0035879(plasma membrane lactate transport);GO:0042593(glucose homeostasis);GO:0050796(regulation of insulin secretion);GO:0051297(centrosome organization);GO:0051780(behavioral …	05230(Central carbon metabolism in cancer)	0	4	331,487,157,396,	0,333,1145,1303	-337	-Inf	3.51	-35.1	-37.5	0.368	3' UTR	105	661082	667723	6642	1
NW_013185757.1	2168419	2169243	825	106041349	XM_013189731.1	3739	MAPKAPK2	PREDICTED: MAP kinase-activated protein kinase 2 [Anser cygnoides domesticus]	GO:0000165(MAPK cascade);GO:0002224(toll-like receptor signaling pathway);GO:0004683(calmodulin-dependent protein kinase activity);GO:0004871(signal transducer activity);GO:0005516(calmodulin binding);GO:0005524(ATP binding);GO:0005634(nucleus);GO:0005654(nucleoplasm);GO:0005737(cytoplasm);GO:0005813(centrosome);GO:0006954(inflammatory response);GO:0009931(calcium-dependent protein serine/threoni…	04010(MAPK signaling pathway);04370(VEGF signaling pathway)	0	2	422,26,	0,799	-795	-Inf	2.68	-26.8	-28.9	0.405	3' UTR	105	2168061	2172982	4922	2
NW_013185758.1	265238	265538	301	106041478	XM_013189960.1	24196	PITPNA	PREDICTED: phosphatidylinositol transfer protein alpha isoform [Anser cygnoides domesticus]	GO:0005622(intracellular);GO:0006810(transport);GO:0043209(myelin sheath);GO:0070062(extracellular exosome)	NA	7.9e-35	1	301,	0	-34.1	-33	3.17	-6.45	-7.77	-1.31	3' UTR	106	241042	266944	25903	1
NW_013185758.1	1583262	1583681	420	106041469	XM_013189949.1	30001	DTX2	PREDICTED: probable E3 ubiquitin-protein ligase DTX2 isoform X4 [Anser cygnoides domesticus]	GO:0005654(nucleoplasm);GO:0007219(Notch signaling pathway);GO:0008270(zinc ion binding);GO:0031965(nuclear membrane)	04330(Notch signaling pathway)	7.9e-63	1	420,	0	-62.1	-60.7	1.8	-29.3	-31.5	1.13	3' UTR	106	1553261	1583920	30660	1
NW_013185758.1	737067	739257	2191	106041426	XM_013189842.1	2643	SUMF2	PREDICTED: LOW QUALITY PROTEIN: sulfatase-modifying factor 2 [Anser cygnoides domesticus]	GO:0005783(endoplasmic reticulum);GO:0042803(protein homodimerization activity)	04142(Lysosome)	2.5e-20	5	221,163,85,56,101,	0,569,1252,1779,2090	-19.6	-18.6	3.25	-12.5	-14.1	-1.51	3' UTR	106	736413	741900	5488	2
NW_013185758.1	3035077	3037687	2611	106041416	XM_013189830.1	60108	MYBBP1A	PREDICTED: myb-binding protein 1A [Anser cygnoides domesticus]	GO:0001047(core promoter binding);GO:0001649(osteoblast differentiation);GO:0003714(transcription corepressor activity);GO:0003887(DNA-directed DNA polymerase activity);GO:0005730(nucleolus);GO:0005737(cytoplasm);GO:0006351(transcription, DNA-templated);GO:0006913(nucleocytoplasmic transport);GO:0016020(membrane);GO:0022904(respiratory electron transport chain);GO:0032922(circadian regulation of …	NA	1e-222	2	630,27,	0,2584	-222	-220	3.97	-18.1	-19.9	0.457	3' UTR	106	3035077	3097795	62719	2
NW_013185760.1	1347294	1351281	3988	106041594	XM_013190157.1	89	ATF6	PREDICTED: cyclic AMP-dependent transcription factor ATF-6 alpha [Anser cygnoides domesticus]	GO:0000977(RNA polymerase II regulatory region sequence-specific DNA binding);GO:0003700(transcription factor activity, sequence-specific DNA binding);GO:0005634(nucleus);GO:0005794(Golgi apparatus);GO:0030176(integral component of endoplasmic reticulum membrane);GO:0030968(endoplasmic reticulum unfolded protein response);GO:0035497(cAMP response element binding);GO:0042802(identical protein bind…	04141(Protein processing in endoplasmic reticulum)	4e-14	5	20,95,130,204,57,	0,324,891,1194,3931	-13.4	-12.5	1.72	-17.4	-19.2	1.44	Exon (XM_013190157.1/106041594, exon 1 of 15)	108	1347205	1423514	76310	1
NW_013185760.1	2002460	2003188	729	106041547	XM_013190082.1	12772	LOC106041547	PREDICTED: LOW QUALITY PROTEIN: myomegalin-like [Anser cygnoides domesticus]	GO:0005815(microtubule organizing center)	NA	2.5e-67	2	91,90,	0,639	-66.6	-65.2	1.42	-18.6	-20.4	-0.515	Exon (XM_013190082.1/106041547, exon 14 of 38)	108	1989688	2014985	25298	1
NW_013185760.1	3046022	3046230	209	106041605	XM_013190170.1	23337	LOC106041605	PREDICTED: pre-B-cell leukemia transcription factor 1 [Anser cygnoides domesticus]	GO:0003700(transcription factor activity, sequence-specific DNA binding);GO:0005634(nucleus);GO:0006355(regulation of transcription, DNA-templated);GO:0043565(sequence-specific DNA binding)	05202(Transcriptional misregulation in cancers)	2.5e-20	1	209,	0	-19.6	-18.6	1.72	-17.8	-19.6	1.31	3' UTR	108	3046022	3069567	23546	2
NW_013185761.1	949166	979207	30042	106041651	XM_013190212.1	14147	NCK2	PREDICTED: cytoplasmic protein NCK2 [Anser cygnoides domesticus]	GO:0005086(ARF guanyl-nucleotide exchange factor activity);GO:0005783(endoplasmic reticulum);GO:0005802(trans-Golgi network);GO:0007015(actin filament organization);GO:0012506(vesicle membrane);GO:0016192(vesicle-mediated transport);GO:0016477(cell migration);GO:0030032(lamellipodium assembly);GO:0030838(positive regulation of actin filament polymerization);GO:0032403(protein complex binding);GO:…	04012(ErbB signaling pathway)	1e-148	3	1304,722,105,	0,8789,29937	-148	-146	10.4	-24.1	-26.1	0.769	3' UTR	109	941579	993354	51776	2
NW_013185761.1	1251417	1276975	25559	106041674	XM_013190244.1	118	MRPS9	28S ribosomal protein S9, mitochondrial, partial [Anas platyrhynchos]	GO:0000462(maturation of SSU-rRNA from tricistronic rRNA transcript (SSU-rRNA, 5.8S rRNA, LSU-rRNA));GO:0003735(structural constituent of ribosome);GO:0005730(nucleolus);GO:0005763(mitochondrial small ribosomal subunit);GO:0006412(translation);GO:0044822(poly(A) RNA binding)	03010(Ribosome)	3.2e-92	10	222,170,109,169,76,83,80,31,63,62,	0,1520,2862,4652,6980,9773,15540,17945,18066,25497	-91.5	-89.9	54	-14.4	-16.1	-0.613	5' UTR	109	1251417	1277093	25677	2
NW_013185761.1	2308663	2332173	23511	106041648	XM_013190208.1	0	TMEM182	PREDICTED: transmembrane protein 182 [Anser cygnoides domesticus]	GO:0016021(integral component of membrane)	NA	1e-117	5	152,138,99,100,141,	0,12054,20889,22851,23370	-117	-116	2.21	-7.29	-8.66	-0.388	Exon (XM_013190208.1/106041648, exon 1 of 5)	109	2308633	2332173	23541	2
NW_013185766.1	231536	232533	998	106041879	XM_013190529.1	0	COPS4	PREDICTED: COP9 signalosome complex subunit 4 [Anas platyrhynchos]	GO:0005654(nucleoplasm);GO:0005829(cytosol);GO:0008021(synaptic vesicle);GO:0008180(COP9 signalosome);GO:0010388(cullin deneddylation);GO:0019784(NEDD8-specific protease activity);GO:0030054(cell junction);GO:0070062(extracellular exosome)	NA	2e-15	2	105,134,	0,864	-14.7	-13.8	2.92	-5.79	-7.06	-0.526	5' UTR	114	231536	239424	7889	1
NW_013185777.1	408866	410064	1199	106042398	XM_013191275.1	51549	SLCO2B1	PREDICTED: solute carrier organic anion transporter family member 2B1 isoform X1 [Anser cygnoides domesticus]	GO:0005887(integral component of plasma membrane);GO:0015125(bile acid transmembrane transporter activity);GO:0015347(sodium-independent organic anion transmembrane transporter activity);GO:0015721(bile acid and bile salt transport);GO:0043252(sodium-independent organic anion transport)	04919(Thyroid hormone signaling pathway)	1e-143	2	28,419,	0,780	-143	-141	1.96	-17.4	-19.3	0.571	3' UTR	125	357317	410094	52778	1
NW_013185779.1	739941	740481	541	106042499	XM_013191420.1	32238	SMG7	PREDICTED: protein SMG7 isoform X2 [Anser cygnoides domesticus]	GO:0005634(nucleus);GO:0005737(cytoplasm);GO:0045111(intermediate filament cytoskeleton);GO:0051721(protein phosphatase 2A binding)	03015(mRNA surveillance pathway)	1.3e-70	1	541,	0	-69.9	-68.5	3.29	-26.5	-28.6	1.01	3' UTR	127	738652	772719	34068	2
NW_013185781.1	1291980	1292446	467	106042618	XM_013191654.1	17479	CD81	PREDICTED: CD81 antigen [Anas platyrhynchos]	GO:0000187(activation of MAPK activity);GO:0001772(immunological synapse);GO:0005887(integral component of plasma membrane);GO:0005925(focal adhesion);GO:0007166(cell surface receptor signaling pathway);GO:0023026(MHC class II protein complex binding);GO:0030890(positive regulation of B cell proliferation);GO:0031623(receptor internalization);GO:0031647(regulation of protein stability);GO:0043128…	04662(B cell receptor signaling pathway);05160(Hepatitis C);05144(Malaria)	2.5e-82	2	49,72,	0,395	-81.6	-80.1	1.37	-14.3	-16.1	-0.444	Exon (XM_013191654.1/106042618, exon 5 of 7)	129	1288279	1309925	21647	2
NW_013185781.1	1691795	1702617	10823	106042631	XM_013191671.1	373	MRPL23	PREDICTED: 39S ribosomal protein L23, mitochondrial [Anser cygnoides domesticus]	GO:0000166(nucleotide binding);GO:0003723(RNA binding);GO:0003735(structural constituent of ribosome);GO:0005762(mitochondrial large ribosomal subunit);GO:0032543(mitochondrial translation)	03010(Ribosome)	0	4	364,74,83,62,	0,8027,9980,10761	-1280	-Inf	16.3	-12.4	-14.1	0.422	3' UTR	129	1691795	1702990	11196	2
NW_013185782.1	316722	321171	4450	106042643	XM_013191686.1	106465	NRP1	PREDICTED: neuropilin-1 [Anser cygnoides domesticus]	GO:0001569(patterning of blood vessels);GO:0002042(cell migration involved in sprouting angiogenesis);GO:0005021(vascular endothelial growth factor-activated receptor activity);GO:0005515(protein binding);GO:0005615(extracellular space);GO:0005623(cell);GO:0005769(early endosome);GO:0005829(cytosol);GO:0005883(neurofilament);GO:0005886(plasma membrane);GO:0005925(focal adhesion);GO:0007413(axonal…	04360(Axon guidance);05166(HTLV-I infection)	1e-166	4	7,94,57,1011,	0,510,2116,3439	-166	-164	16.9	-15.8	-17.6	1.25	3' UTR	130	210257	323896	113640	1
NW_013185785.1	799669	802639	2971	106042760	XM_013191835.1	81546	LOC106042760	PREDICTED: LOW QUALITY PROTEIN: ankyrin repeat and KH domain-containing protein 1-like [Anser cygnoides domesticus]	GO:0003723(RNA binding);GO:0005737(cytoplasm);GO:0045087(innate immune response)	03013(RNA transport)	1.3e-56	5	3,117,175,454,30,	0,276,1466,2057,2941	-55.9	-54.6	6.76	-13	-14.6	1.68	Exon (XM_013191835.1/106042760, exon 24 of 39)	133	718123	822826	104704	1
NW_013185785.1	1135311	1138222	2912	106042747	XM_013191819.1	21333	STK10	PREDICTED: LOW QUALITY PROTEIN: serine/threonine-protein kinase 10 [Anser cygnoides domesticus]	GO:0004674(protein serine/threonine kinase activity);GO:0004702(receptor signaling protein serine/threonine kinase activity);GO:0005524(ATP binding);GO:0005737(cytoplasm);GO:0005886(plasma membrane);GO:0007049(cell cycle);GO:0016020(membrane);GO:0023014(signal transduction by protein phosphorylation);GO:0042803(protein homodimerization activity);GO:0046777(protein autophosphorylation);GO:2000401(…	04114(Oocyte meiosis)	5e-55	4	56,135,242,77,	0,1217,2544,2835	-54.3	-52.9	2.81	-12.7	-14.4	1.18	Exon (XM_013191819.1/106042747, exon 7 of 22)	133	1113978	1150438	36461	1
NW_013185785.1	1227288	1227527	240	106042764	XM_013191841.1	67441	SH3PXD2B	PREDICTED: SH3 and PX domain-containing protein 2B isoform X7 [Anser cygnoides domesticus]	GO:0001654(eye development);GO:0002102(podosome);GO:0005737(cytoplasm);GO:0006801(superoxide metabolic process);GO:0007507(heart development);GO:0010314(phosphatidylinositol-5-phosphate binding);GO:0022617(extracellular matrix disassembly);GO:0032266(phosphatidylinositol-3-phosphate binding);GO:0042169(SH2 domain binding);GO:0045600(positive regulation of fat cell differentiation);GO:0060348(bone…	04145(Phagosome);04666(Fc gamma R-mediated phagocytosis);04670(Leukocyte transendothelial migration);04062(Chemokine signaling pathway);04380(Osteoclast differentiation);05140(Leishmaniasis)	7.9e-96	1	240,	0	-95.1	-93.5	2.3	-24.2	-26.2	1.41	Exon (XM_013191841.1/106042764, exon 17 of 17)	133	1159847	1228305	68459	1
NW_013185785.1	823366	824172	807	106042746	XM_013191818.1	6291	LOC106042746	PREDICTED: amyloid beta A4 precursor protein-binding family B member 3-like [Anser cygnoides domesticus]	GO:0001540(beta-amyloid binding);GO:0005634(nucleus);GO:0005737(cytoplasm);GO:0006355(regulation of transcription, DNA-templated);GO:0008134(transcription factor binding)	05010(Alzheimer's disease)	1e-64	3	398,109,4,	0,485,803	-64	-62.6	1.96	-12.5	-14.2	0.562	3' UTR	133	823007	830463	7457	2
NW_013185785.1	1237948	1238308	361	106042772	XM_013191867.1	86503	NEURL1B	PREDICTED: E3 ubiquitin-protein ligase NEURL1B [Haliaeetus leucocephalus]	GO:0005769(early endosome);GO:0008270(zinc ion binding);GO:0016874(ligase activity);GO:0070086(ubiquitin-dependent endocytosis)	NA	1e-107	1	361,	0	-107	-105	2.76	-24.8	-26.9	1.09	Exon (XM_013191867.1/106042772, exon 4 of 6)	133	1234001	1324811	90811	2
NW_013185785.1	2497409	2498064	656	106042786	XM_013191903.1	2136	N4BP3	PREDICTED: LOW QUALITY PROTEIN: NEDD4-binding protein 3 [Anser cygnoides domesticus]	GO:0030659(cytoplasmic vesicle membrane)	NA	1.6e-83	1	656,	0	-82.8	-81.2	1.74	-30.7	-32.9	0.843	3' UTR	133	2497171	2500200	3030	2
NW_013185785.1	2505567	2506298	732	106042753	XM_013191826.1	3018	B4GALT7	PREDICTED: beta-1,4-galactosyltransferase 7 [Anser cygnoides domesticus]	GO:0005794(Golgi apparatus);GO:0006024(glycosaminoglycan biosynthetic process);GO:0006029(proteoglycan metabolic process);GO:0008378(galactosyltransferase activity);GO:0016021(integral component of membrane);GO:0043206(extracellular fibril organization);GO:0046525(xylosylprotein 4-beta-galactosyltransferase activity);GO:0048147(negative regulation of fibroblast proliferation)	00532(Glycosaminoglycan biosynthesis - chondroitin sulfate / dermatan sulfate);00534(Glycosaminoglycan biosynthesis - heparan sulfate / heparin)	1e-288	2	520,79,	0,653	-288	-286	2.7	-46.7	-49.3	0.78	3' UTR	133	2504821	2509316	4496	2
NW_013185785.1	2595628	2595886	259	106042767	XR_001211311.1	0	DDX41	PREDICTED: probable ATP-dependent RNA helicase DDX41 [Aptenodytes forsteri]	GO:0003676(nucleic acid binding);GO:0004004(ATP-dependent RNA helicase activity);GO:0005524(ATP binding);GO:0010501(RNA secondary structure unwinding);GO:0071013(catalytic step 2 spliceosome)	04622(RIG-I-like receptor signaling pathway);05203(Viral carcinogenesis);05161(Hepatitis B)	3.2e-17	2	74,77,	0,182	-16.5	-15.5	1.41	-6.97	-8.33	0.748	5' UTR	133	2589297	2595886	6590	2
NW_013185786.1	2134921	2135368	448	106042803	XM_013191917.1	506	RBM15B	PREDICTED: putative RNA-binding protein 15B, partial [Anser cygnoides domesticus]	GO:0000166(nucleotide binding);GO:0000381(regulation of alternative mRNA splicing, via spliceosome);GO:0000398(mRNA splicing, via spliceosome);GO:0003676(nucleic acid binding);GO:0005634(nucleus);GO:0005654(nucleoplasm);GO:0044822(poly(A) RNA binding)	03040(Spliceosome)	1.6e-87	1	448,	0	-86.8	-85.3	1.71	-25.9	-28.1	0.726	Exon (XM_013191917.1/106042803, exon 1 of 1)	134	2134415	2137274	2860	1
NW_013185786.1	2135636	2136410	775	106042803	XM_013191917.1	1221	RBM15B	PREDICTED: putative RNA-binding protein 15B, partial [Anser cygnoides domesticus]	GO:0000166(nucleotide binding);GO:0000381(regulation of alternative mRNA splicing, via spliceosome);GO:0000398(mRNA splicing, via spliceosome);GO:0003676(nucleic acid binding);GO:0005634(nucleus);GO:0005654(nucleoplasm);GO:0044822(poly(A) RNA binding)	03040(Spliceosome)	1e-160	1	775,	0	-160	-158	3.19	-22.4	-24.4	0.588	3' UTR	134	2134415	2137274	2860	1
NW_013185786.1	2516111	2520223	4113	106042813	XM_013191927.1	15467	WDR82	PREDICTED: WD repeat-containing protein 82 [Anser cygnoides domesticus]	GO:0000781(chromosome, telomeric region);GO:0000785(chromatin);GO:0003682(chromatin binding);GO:0042800(histone methyltransferase activity (H3-K4 specific));GO:0048188(Set1C/COMPASS complex);GO:0051568(histone H3-K4 methylation);GO:0072357(PTW/PP1 phosphatase complex)	03015(mRNA surveillance pathway)	0	5	10,156,70,143,748,	0,363,939,2751,3365	-386	-Inf	4.33	-31.9	-34.2	0.805	3' UTR	134	2500644	2520223	19580	1
NW_013185786.1	1679942	1682594	2653	106042835	XM_013191980.1	5744	LOC106042835	PREDICTED: uncharacterized protein C3orf18 homolog isoform X2 [Anser cygnoides domesticus]	GO:0016021(integral component of membrane)	NA	4e-26	2	230,11,	0,2642	-25.4	-24.4	1.94	-8.77	-10.2	0.956	3' UTR	134	1676290	1688338	12049	2
NW_013185789.1	1084601	1090313	5713	106042991	XM_013192251.1	464	ITM2A	PREDICTED: integral membrane protein 2A [Anser cygnoides domesticus]	GO:0001540(beta-amyloid binding);GO:0005794(Golgi apparatus);GO:0005886(plasma membrane);GO:0007399(nervous system development);GO:0016021(integral component of membrane);GO:0042985(negative regulation of amyloid precursor protein biosynthetic process);GO:0070062(extracellular exosome)	NA	0	4	1096,151,111,141,	0,3533,4817,5572	-396	-Inf	7.64	-25.4	-27.5	-0.36	3' UTR	137	1084601	1090777	6177	2
NW_013185791.1	1133	1521	389	106043124	XM_013192430.1	4863	BCAR1	PREDICTED: breast cancer anti-estrogen resistance protein 1 isoform X2 [Anser cygnoides domesticus]	GO:0001726(ruffle);GO:0004871(signal transducer activity);GO:0005730(nucleolus);GO:0005737(cytoplasm);GO:0005886(plasma membrane);GO:0005925(focal adhesion);GO:0007015(actin filament organization);GO:0007186(G-protein coupled receptor signaling pathway);GO:0007229(integrin-mediated signaling pathway);GO:0010595(positive regulation of endothelial cell migration);GO:0015629(actin cytoskeleton);GO:0…	04810(Regulation of actin cytoskeleton);04510(Focal adhesion)	0	1	389,	0	-327	-Inf	2.16	-15.6	-17.3	0.411	3' UTR	139	685	6384	5700	2
NW_013185792.1	512743	514388	1646	106043132	XM_013192439.1	5072	TRMT61B	PREDICTED: tRNA (adenine(58)-N(1))-methyltransferase, mitochondrial, partial [Anser cygnoides domesticus]	GO:0005739(mitochondrion);GO:0016429(tRNA (adenine-N1-)-methyltransferase activity);GO:0031515(tRNA (m1A) methyltransferase complex);GO:0051260(protein homooligomerization);GO:0070901(mitochondrial tRNA methylation)	NA	1.3e-22	4	77,239,108,75,	0,489,1319,1571	-21.9	-20.9	3.8	-6.83	-8.18	-1.51	3' UTR	140	507671	514417	6747	1
NW_013185793.1	2425297	2425745	449	106043209	XM_013192550.1	4169	DOK1	PREDICTED: docking protein 1 [Anser cygnoides domesticus]	GO:0005057(receptor signaling protein activity);GO:0005158(insulin receptor binding);GO:0005634(nucleus);GO:0005737(cytoplasm);GO:0007169(transmembrane receptor protein tyrosine kinase signaling pathway);GO:0007265(Ras protein signal transduction)	05162(Measles)	6.3e-26	1	449,	0	-25.2	-24.2	2.27	-6.51	-7.83	1.16	Exon (XM_013192550.1/106043209, exon 3 of 3)	141	2421128	2426732	5605	1
NW_013185798.1	677422	679230	1809	106043343	XM_013192756.1	0	MESDC1	PREDICTED: mesoderm development candidate 1, partial [Anser cygnoides domesticus]	GO:0005515(protein binding);GO:0005575(cellular_component);GO:0008150(biological_process)	NA	1e-119	1	1809,	0	-119	-118	10.9	-25.2	-27.3	0.548	3' UTR	146	677422	679260	1839	1
NW_013185798.1	2140850	2141805	956	106043350	XM_013192762.1	23544	GATM	PREDICTED: glycine amidinotransferase, mitochondrial [Anser cygnoides domesticus]	GO:0005758(mitochondrial intermembrane space);GO:0006601(creatine biosynthetic process);GO:0015068(glycine amidinotransferase activity);GO:0070062(extracellular exosome)	00260(Glycine, serine and threonine metabolism);00330(Arginine and proline metabolism)	0	1	956,	0	-989	-Inf	24.6	-23.8	-25.9	-0.546	3' UTR	146	2140850	2165349	24500	2
NW_013185799.1	468366	476899	8534	106043452	XM_013192916.1	0	SMIM11	PREDICTED: small integral membrane protein 11 isoform X1 [Falco cherrug]	GO:0016021(integral component of membrane)	00230(Purine metabolism);00240(Pyrimidine metabolism);00480(Glutathione metabolism)	1e-297	5	178,180,106,61,35,	0,1948,3694,8059,8499	-297	-295	9.46	-32.3	-34.6	-1.18	5' UTR	147	468366	476899	8534	2
NW_013185803.1	984224	984731	508	106043640	XM_013193176.1	7258	FEM1B	PREDICTED: protein fem-1 homolog B [Anser cygnoides domesticus]	GO:0004842(ubiquitin-protein transferase activity);GO:0005123(death receptor binding);GO:0005654(nucleoplasm);GO:0005737(cytoplasm);GO:0016567(protein ubiquitination);GO:0051438(regulation of ubiquitin-protein transferase activity);GO:0060442(branching involved in prostate gland morphogenesis);GO:0060743(epithelial cell maturation involved in prostate gland development);GO:1902041(regulation of e…	NA	1e-103	1	508,	0	-103	-101	7.5	-25.8	-27.9	1.04	3' UTR	151	984224	991989	7766	2
NW_013185808.1	1708069	1710554	2486	106043811	XM_013193524.1	1411	DYNLL2	PREDICTED: dynein light chain 2, cytoplasmic isoform X1 [Crocodylus porosus]	GO:0005634(nucleus);GO:0005813(centrosome);GO:0007017(microtubule-based process);GO:0016020(membrane);GO:0016459(myosin complex);GO:0030286(dynein complex)	04962(Vasopressin-regulated water reabsorption)	0	2	50,754,	0,1732	-767	-Inf	4.54	-14	-15.8	0.36	3' UTR	156	1706658	1711655	4998	1
NW_013185808.1	927217	928176	960	106043803	XM_013193513.1	10889	TNFAIP1	PREDICTED: BTB/POZ domain-containing adapter for CUL3-mediated RhoA degradation protein 2 isoform X1 [Apteryx australis mantelli]	GO:0004842(ubiquitin-protein transferase activity);GO:0005730(nucleolus);GO:0005737(cytoplasm);GO:0005768(endosome);GO:0006260(DNA replication);GO:0006955(immune response);GO:0009790(embryo development);GO:0016477(cell migration);GO:0016567(protein ubiquitination);GO:0017049(GTP-Rho binding);GO:0031463(Cul3-RING ubiquitin ligase complex);GO:0035024(negative regulation of Rho protein signal transd…	NA	5e-12	1	960,	0	-11.3	-10.4	3.57	-7.88	-9.3	-1.27	3' UTR	156	926768	939065	12298	2
NW_013185810.1	1009187	1009697	511	106043849	XM_013193580.1	36752	DUSP22	PREDICTED: LOW QUALITY PROTEIN: dual specificity protein phosphatase 22 [Anser cygnoides domesticus]	GO:0000122(negative regulation of transcription from RNA polymerase II promoter);GO:0002710(negative regulation of T cell mediated immunity);GO:0004725(protein tyrosine phosphatase activity);GO:0007179(transforming growth factor beta receptor signaling pathway);GO:0008138(protein tyrosine/serine/threonine phosphatase activity);GO:0035335(peptidyl-tyrosine dephosphorylation);GO:0042127(regulation …	04214(Apoptosis - fly)	2e-54	1	511,	0	-53.7	-52.4	12.2	-16.5	-18.4	-1.66	3' UTR	158	1009187	1046449	37263	2
NW_013185810.1	1585202	1588746	3545	106043855	XM_013193584.1	178646	TRIO	PREDICTED: LOW QUALITY PROTEIN: triple functional domain protein [Anser cygnoides domesticus]	GO:0004674(protein serine/threonine kinase activity);GO:0005089(Rho guanyl-nucleotide exchange factor activity);GO:0005524(ATP binding);GO:0006468(protein phosphorylation);GO:0035023(regulation of Rho protein signal transduction);GO:0043547(positive regulation of GTPase activity)	05200(Pathways in cancer);05219(Bladder cancer)	1e-198	3	1878,139,22,	0,2658,3523	-198	-196	8.67	-17.5	-19.4	0.752	3' UTR	158	1584453	1767392	182940	2
NW_013185811.1	1730405	1730673	269	106043877	XM_013193604.1	90	MN1	PREDICTED: probable tumor suppressor protein MN1 [Anser cygnoides domesticus]	GO:0001957(intramembranous ossification)	NA	7.9e-92	1	269,	0	-91.1	-89.6	1.6	-30.7	-32.9	0.803	Exon (XM_013193604.1/106043877, exon 1 of 3)	159	1690987	1730763	39777	2
NW_013185815.1	1751836	1754422	2587	106044014	XM_013193814.1	27296	FERMT2	PREDICTED: LOW QUALITY PROTEIN: fermitin family homolog 2 [Anser cygnoides domesticus]	GO:0001725(stress fiber);GO:0005547(phosphatidylinositol-3,4,5-trisphosphate binding);GO:0005654(nucleoplasm);GO:0005737(cytoplasm);GO:0005925(focal adhesion);GO:0007179(transforming growth factor beta receptor signaling pathway);GO:0007229(integrin-mediated signaling pathway);GO:0016055(Wnt signaling pathway);GO:0031234(extrinsic component of cytoplasmic side of plasma membrane);GO:0031941(filam…	04611(Platelet activation)	2.5e-17	3	46,21,53,	0,1990,2534	-16.6	-15.6	1.2	-10.9	-12.5	-0.515	Exon (XM_013193814.1/106044014, exon 13 of 17)	163	1724540	1757734	33195	1
NW_013185815.1	561580	563708	2129	106044036	XM_013193858.1	28240	TMEM260	PREDICTED: transmembrane protein 260 isoform X2 [Anser cygnoides domesticus]	GO:0016021(integral component of membrane)	NA	1.3e-89	3	564,91,5,	0,1627,2124	-88.9	-87.4	4.71	-28.7	-30.9	1.68	3' UTR	163	556873	591948	35076	2
NW_013185815.1	1797516	1801417	3902	106044045	XM_013193866.1	8546	PSMC6	PREDICTED: 26S protease regulatory subunit 10B isoform X2 [Anser cygnoides domesticus]	GO:0008540(proteasome regulatory particle, base subcomplex);GO:0017025(TBP-class protein binding);GO:0030433(ER-associated ubiquitin-dependent protein catabolic process);GO:0031595(nuclear proteasome complex);GO:0031597(cytosolic proteasome complex);GO:0036402(proteasome-activating ATPase activity);GO:0045899(positive regulation of RNA polymerase II transcriptional preinitiation complex assembly)	03050(Proteasome)	0	4	513,72,125,99,	0,1621,3632,3803	-347	-Inf	8.38	-23.6	-25.6	-0.497	3' UTR	163	1797516	1809963	12448	2
NW_013185815.1	1836920	1837399	480	106044016	XM_013193817.1	12146	GPR137C	PREDICTED: integral membrane protein GPR137C [Anser cygnoides domesticus]	GO:0016021(integral component of membrane)	NA	3.2e-81	1	480,	0	-80.5	-79	5.91	-7.68	-9.08	1.33	3' UTR	163	1834886	1849545	14660	2
NW_013185816.1	196588	197424	837	106044113	XM_013193979.1	72901	ABL1	PREDICTED: tyrosine-protein kinase ABL1 isoform X3 [Anser cygnoides domesticus]	GO:0000287(magnesium ion binding);GO:0001922(B-1 B cell homeostasis);GO:0002322(B cell proliferation involved in immune response);GO:0002333(transitional one stage B cell differentiation);GO:0004715(non-membrane spanning protein tyrosine kinase activity);GO:0005102(receptor binding);GO:0005524(ATP binding);GO:0005654(nucleoplasm);GO:0005730(nucleolus);GO:0005829(cytosol);GO:0006909(phagocytosis);…	04012(ErbB signaling pathway);04110(Cell cycle)	1e-230	1	837,	0	-230	-228	2.57	-57.1	-59.9	0.688	3' UTR	164	123687	198261	74575	1
NW_013185816.1	260072	261993	1922	106044133	XM_013194010.1	4386	AIF1L	PREDICTED: LOW QUALITY PROTEIN: allograft inflammatory factor 1-like, partial [Colius striatus]	GO:0005509(calcium ion binding);GO:0005884(actin filament);GO:0005925(focal adhesion);GO:0051015(actin filament binding);GO:0070062(extracellular exosome)	NA	1e-153	2	90,360,	0,1562	-153	-151	1.81	-6.75	-8.09	-0.261	3' UTR	164	255686	262412	6727	1
NW_013185816.1	407790	408789	1000	106044105	XM_013193963.1	31247	PRRC2B	PREDICTED: protein PRRC2B isoform X3 [Anser cygnoides domesticus]	GO:0044822(poly(A) RNA binding)	NA	1e-123	2	2,568,	0,432	-123	-122	3.15	-16.2	-18.1	0.822	3' UTR	164	376543	411785	35243	1
NW_013185816.1	1773566	1773804	239	106044107	XM_013193966.1	32255	RXRA	Retinoic acid receptor RXR-alpha, partial [Columba livia]	GO:0000122(negative regulation of transcription from RNA polymerase II promoter);GO:0000790(nuclear chromatin);GO:0000977(RNA polymerase II regulatory region sequence-specific DNA binding);GO:0003707(steroid hormone receptor activity);GO:0004886(9-cis retinoic acid receptor activity);GO:0005623(cell);GO:0006351(transcription, DNA-templated);GO:0008270(zinc ion binding);GO:0019048(modulation by vi…	04920(Adipocytokine signaling pathway);03320(PPAR signaling pathway)	4e-21	1	239,	0	-20.4	-19.4	2.01	-9.21	-10.7	0.885	3' UTR	164	1741311	1775619	34309	1
NW_013185816.1	429507	429805	299	106044075	XM_013193910.1	2699	UCK1	PREDICTED: uridine-cytidine kinase 1 [Anser cygnoides domesticus]	GO:0004849(uridine kinase activity);GO:0005524(ATP binding);GO:0005829(cytosol);GO:0006206(pyrimidine nucleobase metabolic process);GO:0016310(phosphorylation);GO:0043097(pyrimidine nucleoside salvage);GO:0044206(UMP salvage);GO:0044211(CTP salvage)	00240(Pyrimidine metabolism);00983(Drug metabolism - other enzymes)	1e-228	1	299,	0	-228	-226	3.33	-33.6	-35.9	1.12	3' UTR	164	426798	432504	5707	2
NW_013185818.1	1347514	1350221	2708	106044241	XM_013194169.1	3973	CD276	PREDICTED: CD276 antigen [Anser cygnoides domesticus]	GO:0005102(receptor binding);GO:0009897(external side of plasma membrane);GO:0016021(integral component of membrane);GO:0030501(positive regulation of bone mineralization);GO:0042102(positive regulation of T cell proliferation);GO:0042110(T cell activation);GO:0042130(negative regulation of T cell proliferation);GO:0045077(negative regulation of interferon-gamma biosynthetic process);GO:0045078(p…	04514(Cell adhesion molecules (CAMs))	2e-33	4	387,36,42,14,	0,1029,1262,2694	-32.7	-31.6	1.38	-19.2	-21.1	0.84	3' UTR	166	1343452	1354194	10743	2
NW_013185819.1	636876	644400	7525	106044263	XM_013194205.1	5963	PEX3	PREDICTED: peroxisomal biogenesis factor 3, partial [Anas platyrhynchos]	GO:0003333(amino acid transmembrane transport);GO:0015171(amino acid transmembrane transporter activity)	04146(Peroxisome)	6.3e-15	9	147,97,123,71,157,55,67,125,14,	0,583,1832,2720,3665,4080,4233,6003,7511	-14.2	-13.3	3.33	-21.2	-23.2	-1.78	3' UTR	167	636729	650363	13635	2
NW_013185820.1	625605	636660	11056	106044317	XM_013194272.1	31890	NOC2L	PREDICTED: nucleolar complex protein 2 homolog, partial [Anser cygnoides domesticus]	GO:0000122(negative regulation of transcription from RNA polymerase II promoter);GO:0002903(negative regulation of B cell apoptotic process);GO:0003714(transcription corepressor activity);GO:0005654(nucleoplasm);GO:0005730(nucleolus);GO:0005737(cytoplasm);GO:0030690(Noc1p-Noc2p complex);GO:0030691(Noc2p-Noc3p complex);GO:0031491(nucleosome binding);GO:0031497(chromatin assembly);GO:0032066(nucleo…	NA	1e-155	4	56,136,144,409,	0,4163,8599,10647	-155	-153	2.9	-19.1	-21	0.424	3' UTR	168	593715	637702	43988	1
NW_013185821.1	178356	179259	904	106044359	XM_013194350.1	63636	EEPD1	PREDICTED: LOW QUALITY PROTEIN: endonuclease/exonuclease/phosphatase family domain-containing protein 1 [Anser cygnoides domesticus]	GO:0003677(DNA binding);GO:0006281(DNA repair)	NA	0	2	176,508,	0,396	-479	-Inf	2.44	-12.6	-14.2	0.286	3' UTR	169	114720	179437	64718	1
NW_013185822.1	780358	780891	534	106044383	XM_013194383.1	5933	BRF2	PREDICTED: LOW QUALITY PROTEIN: transcription factor IIIB 50 kDa subunit [Anser cygnoides domesticus]	GO:0006352(DNA-templated transcription, initiation);GO:0006355(regulation of transcription, DNA-templated);GO:0008270(zinc ion binding)	NA	5e-46	2	5,528,	0,6	-45.3	-44	2.64	-18.9	-20.8	1.36	3' UTR	170	774425	780891	6467	1
NW_013185829.1	1104083	1108489	4407	106044657	XM_013194827.1	0	RER1	PREDICTED: protein RER1 isoform X2 [Anser cygnoides domesticus]	GO:0005793(endoplasmic reticulum-Golgi intermediate compartment);GO:0005886(plasma membrane);GO:0006890(retrograde vesicle-mediated transport, Golgi to ER);GO:0009986(cell surface);GO:0030173(integral component of Golgi membrane);GO:0033130(acetylcholine receptor binding);GO:0071340(skeletal muscle acetylcholine-gated channel clustering);GO:0090004(positive regulation of establishment of protein …	NA	1e-164	8	88,22,86,105,100,79,136,336,	0,102,403,1057,2348,2907,3092,4071	-164	-163	4.51	-5.81	-7.07	-0.445	5' UTR	177	1104185	1108964	4780	1
NW_013185829.1	684855	685953	1099	106044612	XM_013194724.1	3120	TMEM52	PREDICTED: LOW QUALITY PROTEIN: transmembrane protein 52 [Anser cygnoides domesticus]	GO:0016021(integral component of membrane)	NA	1e-261	1	1099,	0	-261	-259	14.3	-7.32	-8.7	0.98	3' UTR	177	684855	689073	4219	2
NW_013185831.1	158952	162058	3107	106044691	XM_013194868.1	3541	WDR92	PREDICTED: WD repeat-containing protein 92 isoform X1 [Anser cygnoides domesticus]	GO:0043130(ubiquitin binding)	NA	5e-25	3	34,98,825,	0,1428,2282	-24.3	-23.2	12	-10	-11.6	-0.954	3' UTR	179	155411	161441	6031	1
NW_013185832.1	909963	910170	208	106044763	XM_013194951.1	2008	DSTN	PREDICTED: destrin [Ficedula albicollis]	GO:0003779(actin binding);GO:0030042(actin filament depolymerization);GO:0030836(positive regulation of actin filament depolymerization);GO:0030864(cortical actin cytoskeleton);GO:0051014(actin filament severing);GO:0070062(extracellular exosome)	04810(Regulation of actin cytoskeleton);04666(Fc gamma R-mediated phagocytosis);04360(Axon guidance);05133(Pertussis)	1e-114	1	208,	0	-114	-113	1.54	-24.8	-26.9	0.71	3' UTR	180	907955	911174	3220	1
NW_013185832.1	1100935	1112245	11311	106044729	XM_013194910.1	0	DTD1	PREDICTED: D-tyrosyl-tRNA(Tyr) deacylase 1 [Anser cygnoides domesticus]	GO:0002161(aminoacyl-tRNA editing activity);GO:0005737(cytoplasm);GO:0006399(tRNA metabolic process);GO:0006450(regulation of translational fidelity);GO:0019478(D-amino acid catabolic process);GO:0051500(D-tyrosyl-tRNA(Tyr) deacylase activity)	NA	0	6	7,184,56,91,236,50,	0,432,2415,3086,5445,11261	-610	-Inf	12.1	-9.98	-11.5	0.552	Exon (XM_013194910.1/106044729, exon 1 of 8)	180	1100935	1123844	22910	1
NW_013185832.1	171740	177628	5889	106044738	XM_013194919.1	17445	PPP2R5D	PREDICTED: serine/threonine-protein phosphatase 2A 56 kDa regulatory subunit delta isoform isoform X2 [Anser cygnoides domesticus]	GO:0000159(protein phosphatase type 2A complex);GO:0007165(signal transduction);GO:0008601(protein phosphatase type 2A regulator activity);GO:0034047(regulation of protein phosphatase type 2A activity)	03015(mRNA surveillance pathway);04114(Oocyte meiosis);04261(Adrenergic signaling in cardiomyocytes)	3.2e-47	4	131,117,73,8,	0,500,1032,5881	-46.5	-45.3	2	-8.62	-10.1	-0.729	Exon (XM_013194919.1/106044738, exon 13 of 15)	180	168782	195073	26292	2
NW_013185832.1	365881	367109	1229	106044757	XM_013194939.1	14878	TTL	PREDICTED: tubulin--tyrosine ligase, partial [Fulmarus glacialis]	GO:0000166(nucleotide binding);GO:0000226(microtubule cytoskeleton organization);GO:0004835(tubulin-tyrosine ligase activity);GO:0006464(cellular protein modification process);GO:0030516(regulation of axon extension);GO:0046872(metal ion binding)	NA	0	1	1229,	0	-365	-Inf	1.96	-88.2	-91.3	0.882	3' UTR	180	364054	381987	17934	2
NW_013185832.1	367977	370193	2217	106044757	XM_013194939.1	11794	TTL	PREDICTED: tubulin--tyrosine ligase, partial [Fulmarus glacialis]	GO:0000166(nucleotide binding);GO:0000226(microtubule cytoskeleton organization);GO:0004835(tubulin-tyrosine ligase activity);GO:0006464(cellular protein modification process);GO:0030516(regulation of axon extension);GO:0046872(metal ion binding)	NA	0	2	517,53,	0,2164	-478	-Inf	2.28	-67.3	-70.2	0.888	3' UTR	180	364054	381987	17934	2
NW_013185834.1	1258257	1258552	296	106044839	XM_013195033.1	20439	COTL1	PREDICTED: coactosin-like protein, partial [Anser cygnoides domesticus]	GO:0001755(neural crest cell migration);GO:0003779(actin binding);GO:0005622(intracellular);GO:0019899(enzyme binding);GO:0030041(actin filament polymerization);GO:0050832(defense response to fungus);GO:0070062(extracellular exosome)	NA	1e-142	1	296,	0	-142	-140	2.51	-17.6	-19.4	0.67	3' UTR	182	1258257	1278991	20735	2
NW_013185837.1	937278	938609	1332	106044959	XM_013195201.1	96285	PTPRS	PREDICTED: receptor-type tyrosine-protein phosphatase S isoform X8 [Anser cygnoides domesticus]	GO:0005001(transmembrane receptor protein tyrosine phosphatase activity);GO:0005515(protein binding);GO:0005886(plasma membrane);GO:0005887(integral component of plasma membrane);GO:0007155(cell adhesion);GO:0007268(chemical synaptic transmission);GO:0021510(spinal cord development);GO:0021549(cerebellum development);GO:0021766(hippocampus development);GO:0021987(cerebral cortex development);GO:0…	04514(Cell adhesion molecules (CAMs));04520(Adherens junction);04910(Insulin signaling pathway);04931(Insulin resistance)	0	2	26,755,	0,577	-726	-Inf	3.8	-52.7	-55.4	0.645	3' UTR	185	840993	938849	97857	1
NW_013185841.1	49429	62450	13022	106045120	XM_013195455.1	5561	YTHDF2	YTH domain family protein 2, partial [Manacus vitellinus]	GO:0000932(cytoplasmic mRNA processing body);GO:0005634(nucleus);GO:0005829(cytosol);GO:0043488(regulation of mRNA stability);GO:0044822(poly(A) RNA binding);GO:1903679(positive regulation of cap-independent translational initiation);GO:1990247(N6-methyladenosine-containing RNA binding)	NA	1e-296	2	963,561,	0,12461	-296	-294	8.85	-44.2	-46.7	0.593	3' UTR	189	49429	68011	18583	2
NW_013185841.1	1367872	1371685	3814	106045153	XM_013195525.1	4502	SNRNP40	PREDICTED: U5 small nuclear ribonucleoprotein 40 kDa protein [Anser cygnoides domesticus]	GO:0005682(U5 snRNP);GO:0008380(RNA splicing);GO:0071011(precatalytic spliceosome);GO:0071013(catalytic step 2 spliceosome)	03040(Spliceosome)	3.2e-08	3	6,62,23,	0,3301,3791	-7.49	-6.74	1.17	-4.82	-6.02	-0.73	Exon (XM_013195525.1/106045153, exon 5 of 9)	189	1365400	1376187	10788	2
NW_013185847.1	867615	868060	446	106045288	XM_013195695.1	1571	FZD8	PREDICTED: LOW QUALITY PROTEIN: frizzled-8, partial [Anser cygnoides domesticus]	GO:0004930(G-protein coupled receptor activity);GO:0005886(plasma membrane);GO:0007186(G-protein coupled receptor signaling pathway);GO:0007275(multicellular organism development);GO:0016021(integral component of membrane);GO:0017147(Wnt-protein binding);GO:0035567(non-canonical Wnt signaling pathway);GO:0042813(Wnt-activated receptor activity);GO:0060070(canonical Wnt signaling pathway)	04310(Wnt signaling pathway);04916(Melanogenesis)	7.9e-49	1	446,	0	-48.1	-46.8	2.1	-18.5	-20.4	1.2	3' UTR	195	866044	868297	2254	1
NW_013185851.1	1111345	1112121	777	106045422	XM_013195891.1	12540	DLGAP4	PREDICTED: disks large-associated protein 4 isoform X7 [Anser cygnoides domesticus]	GO:0023052(signaling);GO:0045202(synapse)	04724(Glutamatergic synapse)	1e-200	1	777,	0	-200	-198	5.56	-26.3	-28.4	0.745	3' UTR	199	1110658	1124661	14004	2
NW_013185851.1	1344803	1350873	6071	106045439	XM_013195941.1	359	AAR2	PREDICTED: protein AAR2 homolog [Anser cygnoides domesticus]	GO:0000244(spliceosomal tri-snRNP complex assembly)	NA	0	3	1213,230,85,	0,4326,5986	-386	-Inf	6.62	-16.2	-18	0.458	3' UTR	199	1344803	1351232	6430	2
NW_013185855.1	1021777	1022375	599	106045530	XM_013196091.1	40555	OPHN1	PREDICTED: oligophrenin-1, partial [Anser cygnoides domesticus]	GO:0003779(actin binding);GO:0005096(GTPase activator activity);GO:0005543(phospholipid binding);GO:0005829(cytosol);GO:0007165(signal transduction);GO:0015629(actin cytoskeleton);GO:0030036(actin cytoskeleton organization);GO:0030100(regulation of endocytosis);GO:0043195(terminal bouton);GO:0043197(dendritic spine);GO:0043547(positive regulation of GTPase activity);GO:0048488(synaptic vesicle en…	05100(Bacterial invasion of epithelial cells)	1e-228	1	599,	0	-228	-226	2.68	-56.3	-59.1	0.884	3' UTR	203	981222	1024349	43128	1
NW_013185855.1	885754	885844	91	106045563	XM_013196130.1	19062	STARD8	PREDICTED: LOW QUALITY PROTEIN: stAR-related lipid transfer protein 8 [Anser cygnoides domesticus]	GO:0007165(signal transduction);GO:0008289(lipid binding)	04144(Endocytosis)	2e-12	1	91,	0	-11.7	-10.9	1.16	-11.5	-13.1	0.703	Exon (XM_013196130.1/106045563, exon 5 of 15)	203	875711	904906	29196	2
NW_013185855.1	886293	886592	300	106045563	XM_013196130.1	18314	STARD8	PREDICTED: LOW QUALITY PROTEIN: stAR-related lipid transfer protein 8 [Anser cygnoides domesticus]	GO:0007165(signal transduction);GO:0008289(lipid binding)	04144(Endocytosis)	1e-139	1	300,	0	-139	-137	1.7	-41.8	-44.3	0.8	Exon (XM_013196130.1/106045563, exon 5 of 15)	203	875711	904906	29196	2
NW_013185856.1	1588652	1589768	1117	106045603	XM_013196193.1	22312	UGP2	PREDICTED: UTP--glucose-1-phosphate uridylyltransferase [Anser cygnoides domesticus]	GO:0003983(UTP:glucose-1-phosphate uridylyltransferase activity);GO:0005634(nucleus);GO:0006011(UDP-glucose metabolic process);GO:0042802(identical protein binding);GO:0070062(extracellular exosome)	00040(Pentose and glucuronate interconversions);00052(Galactose metabolism);00500(Starch and sucrose metabolism);00520(Amino sugar and nucleotide sugar metabolism)	3.2e-57	3	174,243,59,	0,358,1058	-56.5	-55.1	2.24	-9.83	-11.4	-0.836	Exon (XM_013196193.1/106045603, exon 7 of 10)	204	1566340	1591735	25396	1
NW_013185857.1	68273	68993	721	106045703	XM_013196334.1	16700	TMPRSS9	PREDICTED: transmembrane protease serine 9 isoform X2 [Anser cygnoides domesticus]	GO:0004252(serine-type endopeptidase activity);GO:0006508(proteolysis);GO:0016021(integral component of membrane)	05206(MicroRNAs in cancer)	1e-269	1	721,	0	-269	-267	4.29	-7.65	-9.05	0.564	3' UTR	205	51573	68993	17421	1
NW_013185857.1	419149	420535	1387	106045707	XR_001212926.1	418	LOC106045707	Tva short isoform [Gallus gallus]	GO:0016021(integral component of membrane);GO:0005251(delayed rectifier potassium channel activity);GO:0008076(voltage-gated potassium channel complex);GO:0034765(regulation of ion transmembrane transport);GO:0051260(protein homooligomerization);GO:0071805(potassium ion transmembrane transport)	04726(Serotonergic synapse)	1e-102	3	9,68,461,	0,363,926	-102	-101	2.32	-23	-25.1	1.57	Exon (XR_001212926.1/106045707, exon 1 of 2)	205	418731	419579	849	1
NW_013185857.1	357878	358089	212	106045711	XM_013196350.1	5106	ANGPTL4	PREDICTED: angiopoietin-related protein 4 [Anser cygnoides domesticus]	GO:0001525(angiogenesis);GO:0004857(enzyme inhibitor activity);GO:0051005(negative regulation of lipoprotein lipase activity);GO:0070328(triglyceride homeostasis);GO:0072562(blood microparticle);GO:2000352(negative regulation of endothelial cell apoptotic process)	03320(PPAR signaling pathway)	2.5e-18	2	36,84,	0,128	-17.6	-16.6	1.4	-21.1	-23.1	-1.26	Exon (XM_013196350.1/106045711, exon 3 of 6)	205	355739	363195	7457	2
NW_013185857.1	723223	724671	1449	106045690	XM_013196311.1	7814	FZR1	PREDICTED: fizzy-related protein homolog [Anas platyrhynchos]	GO:0005654(nucleoplasm);GO:0005680(anaphase-promoting complex);GO:0008284(positive regulation of cell proliferation);GO:0010997(anaphase-promoting complex binding);GO:0031145(anaphase-promoting complex-dependent catabolic process);GO:0031572(G2 DNA damage checkpoint);GO:0031965(nuclear membrane);GO:0040020(regulation of meiotic nuclear division);GO:0045732(positive regulation of protein catabolic…	04120(Ubiquitin mediated proteolysis);04110(Cell cycle);04914(Progesterone-mediated oocyte maturation)	2.5e-76	2	588,42,	0,1407	-75.6	-74.1	2.54	-26.6	-28.8	0.91	3' UTR	205	721247	732485	11239	2
NW_013185857.1	1178834	1179072	239	106045708	XM_013196345.1	2692	ABHD17A	PREDICTED: protein ABHD17A, partial [Corvus brachyrhynchos]	GO:0016020(membrane)	03008(Ribosome biogenesis in eukaryotes)	1e-279	1	239,	0	-279	-277	1.86	-7.17	-8.54	0.292	3' UTR	205	1178002	1181764	3763	2
NW_013185857.1	1179280	1179548	269	106045708	XM_013196345.1	2216	ABHD17A	PREDICTED: protein ABHD17A, partial [Corvus brachyrhynchos]	GO:0016020(membrane)	03008(Ribosome biogenesis in eukaryotes)	1e-187	1	269,	0	-187	-185	1.5	-21.6	-23.6	0.38	3' UTR	205	1178002	1181764	3763	2
NW_013185858.1	703787	704887	1101	106045717	XM_013196357.1	2313	DUSP12	PREDICTED: dual specificity protein phosphatase 12, partial [Anser cygnoides domesticus]	GO:0006470(protein dephosphorylation);GO:0008138(protein tyrosine/serine/threonine phosphatase activity)	NA	6.3e-83	2	68,440,	0,661	-82.2	-80.7	3.96	-25.9	-28	0.923	3' UTR	206	701474	707544	6071	1
NW_013185858.1	940039	941111	1073	106045750	XM_013196440.1	14315	TNFRSF1A	PREDICTED: tumor necrosis factor receptor superfamily member 1A isoform X1 [Anser cygnoides domesticus]	GO:0000139(Golgi membrane);GO:0005031(tumor necrosis factor-activated receptor activity);GO:0005615(extracellular space);GO:0005887(integral component of plasma membrane);GO:0006954(inflammatory response);GO:0006955(immune response);GO:0007275(multicellular organism development);GO:0008630(intrinsic apoptotic signaling pathway in response to DNA damage);GO:0009986(cell surface);GO:0032496(respons…	04010(MAPK signaling pathway);04060(Cytokine-cytokine receptor interaction);04920(Adipocytokine signaling pathway);04931(Insulin resistance);05164(Influenza A);05168(Herpes simplex infection)	0	1	1073,	0	-410	-Inf	4.71	-18.5	-20.3	0.471	3' UTR	206	925724	941617	15894	1
NW_013185858.1	1306610	1306878	269	106045744	XM_013196430.1	0	GTF2E1	PREDICTED: general transcription factor IIE subunit 1 [Anser cygnoides domesticus]	GO:0005634(nucleus);GO:0005737(cytoplasm);GO:0006367(transcription initiation from RNA polymerase II promoter);GO:0043565(sequence-specific DNA binding)	03022(Basal transcription factors)	4e-41	1	269,	0	-40.4	-39.2	2.97	-7.26	-8.63	-0.824	5' UTR	206	1261203	1306878	45676	2
NW_013185859.1	747370	748025	656	106045765	XM_013196460.1	0	EMC6	PREDICTED: ER membrane protein complex subunit 6, partial [Anser cygnoides domesticus]	GO:0000045(autophagosome assembly);GO:0034975(protein folding in endoplasmic reticulum);GO:0072546(ER membrane protein complex);GO:0097631(integral component of omegasome membrane)	NA	0	1	656,	0	-487	-Inf	2.42	-52.9	-55.6	0.612	3' UTR	207	747370	748025	656	1
NW_013185859.1	747619	748248	630	106045765	XM_013196460.1	249	EMC6	PREDICTED: ER membrane protein complex subunit 6, partial [Anser cygnoides domesticus]	GO:0000045(autophagosome assembly);GO:0034975(protein folding in endoplasmic reticulum);GO:0072546(ER membrane protein complex);GO:0097631(integral component of omegasome membrane)	NA	0	1	630,	0	-438	-Inf	2.8	-19.1	-21	0.423	3' UTR	207	747370	748025	656	1
NW_013185860.1	338673	338793	121	106045885	XM_013196647.1	5793	FRS3	PREDICTED: fibroblast growth factor receptor substrate 3 [Anser cygnoides domesticus]	GO:0005104(fibroblast growth factor receptor binding);GO:0005158(insulin receptor binding);GO:0008543(fibroblast growth factor receptor signaling pathway);GO:0042802(identical protein binding)	04722(Neurotrophin signaling pathway);05205(Proteoglycans in cancer)	2.5e-17	1	121,	0	-16.6	-15.7	1.47	-7.73	-9.14	0.957	Exon (XM_013196647.1/106045885, exon 6 of 6)	208	332880	340259	7380	1
NW_013185861.1	16717	17040	324	106045905	XM_013196674.1	10350	ARPC2	PREDICTED: LOW QUALITY PROTEIN: actin-related protein 2/3 complex subunit 2 [Anser cygnoides domesticus]	GO:0005885(Arp2/3 protein complex);GO:0034314(Arp2/3 complex-mediated actin nucleation)	04144(Endocytosis);04810(Regulation of actin cytoskeleton);05132(Salmonella infection)	1e-299	1	324,	0	-299	-297	10	-5.42	-6.65	-0.493	3' UTR	209	16717	27390	10674	2
NW_013185861.1	22576	26645	4070	106045905	XM_013196674.1	745	ARPC2	PREDICTED: LOW QUALITY PROTEIN: actin-related protein 2/3 complex subunit 2 [Anser cygnoides domesticus]	GO:0005885(Arp2/3 protein complex);GO:0034314(Arp2/3 complex-mediated actin nucleation)	04144(Endocytosis);04810(Regulation of actin cytoskeleton);05132(Salmonella infection)	3.2e-50	4	114,46,113,21,	0,691,2906,4049	-49.5	-48.2	1.43	-8	-9.43	-0.355	Exon (XM_013196674.1/106045905, exon 2 of 11)	209	16717	27390	10674	2
NW_013185864.1	415146	416054	909	106045983	XM_013196794.1	7575	STRADA	PREDICTED: STE20-related kinase adapter protein alpha isoform X2 [Anser cygnoides domesticus]	GO:0004672(protein kinase activity);GO:0005524(ATP binding);GO:0005654(nucleoplasm);GO:0005737(cytoplasm);GO:0006468(protein phosphorylation);GO:0006611(protein export from nucleus);GO:0019900(kinase binding);GO:0032147(activation of protein kinase activity);GO:0043539(protein serine/threonine kinase activator activity);GO:0071902(positive regulation of protein serine/threonine kinase activity)	04150(mTOR signaling pathway)	1e-222	3	78,105,174,	0,380,735	-222	-220	15.5	-6.53	-7.85	-0.835	Exon (XM_013196794.1/106045983, exon 8 of 12)	212	407571	418468	10898	1
NW_013185866.1	859977	860067	91	106046074	XM_013196908.1	13572	SRP72	PREDICTED: signal recognition particle subunit SRP72, partial [Anser cygnoides domesticus]	GO:0005047(signal recognition particle binding);GO:0005786(signal recognition particle, endoplasmic reticulum targeting)	03060(Protein export)	2.5e-41	1	91,	0	-40.6	-39.3	3.5	-4.22	-5.37	0.873	3' UTR	214	859977	873639	13663	2
NW_013185871.1	1431209	1431592	384	106046247	XM_013197149.1	5265	PCYOX1	PREDICTED: prenylcysteine oxidase 1 [Anser cygnoides domesticus]	GO:0001735(prenylcysteine oxidase activity);GO:0005764(lysosome);GO:0005774(vacuolar membrane);GO:0016021(integral component of membrane);GO:0030327(prenylated protein catabolic process);GO:0030328(prenylcysteine catabolic process);GO:0034361(very-low-density lipoprotein particle);GO:0055114(oxidation-reduction process);GO:0070062(extracellular exosome)	00900(Terpenoid backbone biosynthesis)	1e-187	1	384,	0	-187	-185	1.97	-23.3	-25.4	0.325	3' UTR	219	1431209	1436857	5649	2
NW_013185873.1	415101	415189	89	106046320	XM_013197266.1	3304	RNPS1	RNA-binding protein with serine-rich domain 1, partial [Columba livia]	GO:0000166(nucleotide binding);GO:0000184(nuclear-transcribed mRNA catabolic process, nonsense-mediated decay);GO:0000381(regulation of alternative mRNA splicing, via spliceosome);GO:0003730(mRNA 3'-UTR binding);GO:0005654(nucleoplasm);GO:0005737(cytoplasm);GO:0043065(positive regulation of apoptotic process);GO:0048025(negative regulation of mRNA splicing, via spliceosome);GO:0061574(ASAP comple…	03013(RNA transport);03015(mRNA surveillance pathway)	5e-60	1	89,	0	-59.3	-57.9	1.37	-7.53	-8.92	0.478	Exon (XM_013197266.1/106046320, exon 7 of 9)	221	411797	417660	5864	1
NW_013185873.1	417335	417660	326	106046320	XM_013197266.1	5538	RNPS1	RNA-binding protein with serine-rich domain 1, partial [Columba livia]	GO:0000166(nucleotide binding);GO:0000184(nuclear-transcribed mRNA catabolic process, nonsense-mediated decay);GO:0000381(regulation of alternative mRNA splicing, via spliceosome);GO:0003730(mRNA 3'-UTR binding);GO:0005654(nucleoplasm);GO:0005737(cytoplasm);GO:0043065(positive regulation of apoptotic process);GO:0048025(negative regulation of mRNA splicing, via spliceosome);GO:0061574(ASAP comple…	03013(RNA transport);03015(mRNA surveillance pathway)	1e-112	1	326,	0	-112	-110	1.64	-7.4	-8.79	0.31	3' UTR	221	411797	417660	5864	1
NW_013185882.1	796478	800000	3523	106046490	XM_013197560.1	0	ZC3H18	PREDICTED: LOW QUALITY PROTEIN: zinc finger CCCH domain-containing protein 18, partial [Anser cygnoides domesticus]	GO:0005654(nucleoplasm)	NA	1e-194	2	510,57,	0,3466	-194	-192	2.28	-17.8	-19.7	0.595	Exon (XM_013197560.1/106046490, exon 1 of 18)	230	796478	833722	37245	1
NW_013185882.1	853009	853633	625	106046518	XM_013197596.1	3069	RNF166	PREDICTED: RING finger protein 166, partial [Ficedula albicollis]	GO:0000209(protein polyubiquitination);GO:0005622(intracellular);GO:0008270(zinc ion binding);GO:0031624(ubiquitin conjugating enzyme binding);GO:0032436(positive regulation of proteasomal ubiquitin-dependent protein catabolic process);GO:0061630(ubiquitin protein ligase activity)	04622(RIG-I-like receptor signaling pathway)	1e-230	1	625,	0	-230	-228	2.6	-46.2	-48.8	0.953	3' UTR	230	852563	856702	4140	2
NW_013185886.1	157346	157733	388	106046599	XM_013197678.1	11482	LOC106046599	PREDICTED: uncharacterized protein LOC106046599 [Anser cygnoides domesticus]	GO:0005743(mitochondrial inner membrane);GO:0016021(integral component of membrane);GO:0020037(heme binding);GO:0046872(metal ion binding)	NA	1e-20	1	388,	0	-20	-19	1.29	-14.3	-16.1	0.533	3' UTR	234	145864	158330	12467	1
NW_013185886.1	1096230	1097159	930	106046623	XM_013197698.1	4437	ZNF821	PREDICTED: zinc finger protein 821 isoform X3 [Anser cygnoides domesticus]	GO:0003700(transcription factor activity, sequence-specific DNA binding);GO:0044212(transcription regulatory region DNA binding);GO:0045944(positive regulation of transcription from RNA polymerase II promoter);GO:0046872(metal ion binding)	NA	1.6e-56	1	930,	0	-55.8	-54.4	6.8	-16.9	-18.7	0.931	5' UTR	234	1091793	1104756	12964	1
NW_013185886.1	272870	278220	5351	106046637	XM_013197736.1	327	PSMD7	PREDICTED: 26S proteasome non-ATPase regulatory subunit 7, partial [Anas platyrhynchos]	GO:0000502(proteasome complex);GO:0005654(nucleoplasm);GO:0005838(proteasome regulatory particle);GO:0016020(membrane);GO:0042803(protein homodimerization activity);GO:0043161(proteasome-mediated ubiquitin-dependent protein catabolic process);GO:0070062(extracellular exosome)	03050(Proteasome)	0	6	445,92,81,98,93,114,	0,1154,2569,2934,3792,5237	-763	-Inf	3.95	-31.2	-33.5	-0.387	5' UTR	234	272870	278547	5678	2
NW_013185889.1	1154639	1155708	1070	106046704	XM_013197856.1	558	LOC106046704	PREDICTED: protoheme IX farnesyltransferase, mitochondrial isoform X1 [Anser cygnoides domesticus]	GO:0000266(mitochondrial fission);GO:0004129(cytochrome-c oxidase activity);GO:0006784(heme a biosynthetic process);GO:0008495(protoheme IX farnesyltransferase activity);GO:0008535(respiratory chain complex IV assembly);GO:0009060(aerobic respiration);GO:0016021(integral component of membrane);GO:0031966(mitochondrial membrane);GO:0048034(heme O biosynthetic process);GO:0070069(cytochrome complex…	00190(Oxidative phosphorylation);00860(Porphyrin and chlorophyll metabolism)	3.1e-10	2	266,3,	0,1067	-9.51	-8.7	1.71	-8.51	-9.96	-1.43	Exon (XM_013197856.1/106046704, exon 2 of 7)	237	1053519	1156266	102748	2
NW_013185890.1	35236	35627	392	106046731	XM_013197887.1	27455	SLC38A10	PREDICTED: putative sodium-coupled neutral amino acid transporter 10, partial [Anser cygnoides domesticus]	GO:0003333(amino acid transmembrane transport);GO:0015171(amino acid transmembrane transporter activity);GO:0016021(integral component of membrane);GO:0060348(bone development)	04974(Protein digestion and absorption);04724(Glutamatergic synapse);04727(GABAergic synapse)	0.00074	2	34,27,	0,365	-3.13	-2.6	1.07	-11.4	-13.1	0.792	Exon (XM_013197887.1/106046731, exon 15 of 16)	238	7781	36613	28833	1
NW_013185890.1	35955	36165	211	106046731	XM_013197887.1	28174	SLC38A10	PREDICTED: putative sodium-coupled neutral amino acid transporter 10, partial [Anser cygnoides domesticus]	GO:0003333(amino acid transmembrane transport);GO:0015171(amino acid transmembrane transporter activity);GO:0016021(integral component of membrane);GO:0060348(bone development)	04974(Protein digestion and absorption);04724(Glutamatergic synapse);04727(GABAergic synapse)	4e-90	1	211,	0	-89.4	-87.9	1.5	-17.1	-18.9	0.481	Exon (XM_013197887.1/106046731, exon 16 of 16)	238	7781	36613	28833	1
NW_013185890.1	407125	408007	883	106046740	XM_013197895.1	5501	GAA	PREDICTED: lysosomal alpha-glucosidase, partial [Anser cygnoides domesticus]	GO:0000023(maltose metabolic process);GO:0002026(regulation of the force of heart contraction);GO:0002086(diaphragm contraction);GO:0003007(heart morphogenesis);GO:0004558(alpha-1,4-glucosidase activity);GO:0004574(oligo-1,6-glucosidase activity);GO:0005764(lysosome);GO:0005765(lysosomal membrane);GO:0005980(glycogen catabolic process);GO:0005985(sucrose metabolic process);GO:0006006(glucose meta…	00052(Galactose metabolism);00500(Starch and sucrose metabolism);04142(Lysosome)	3.2e-93	2	501,8,	0,875	-92.5	-90.9	2.88	-16	-17.8	1.1	3' UTR	238	407006	413508	6503	2
NW_013185891.1	102139	102259	121	106046799	XM_013197978.1	24300	LOC106046799	PREDICTED: uncharacterized protein LOC106046799 [Anser cygnoides domesticus]	GO:0003676(nucleic acid binding);GO:0005622(intracellular);GO:0006355(regulation of transcription, DNA-templated);GO:0046872(metal ion binding)	NA	4e-11	1	121,	0	-10.4	-9.53	1.29	-4.44	-5.6	1.09	Exon (XM_013197978.1/106046799, exon 6 of 18)	239	77839	141293	63455	1
NW_013185894.1	415105	415838	734	106046940	XM_013198198.1	2360	FTSJ3	PREDICTED: pre-rRNA processing protein FTSJ3 [Anser cygnoides domesticus]	GO:0000453(enzyme-directed rRNA 2'-O-methylation);GO:0000463(maturation of LSU-rRNA from tricistronic rRNA transcript (SSU-rRNA, 5.8S rRNA, LSU-rRNA));GO:0000466(maturation of 5.8S rRNA from tricistronic rRNA transcript (SSU-rRNA, 5.8S rRNA, LSU-rRNA));GO:0005730(nucleolus);GO:0008650(rRNA (uridine-2'-O-)-methyltransferase activity);GO:0016435(rRNA (guanine) methyltransferase activity);GO:0030687…	NA	1e-252	3	43,153,132,	0,132,602	-252	-250	1.84	-10.5	-12.1	0.348	Exon (XM_013198198.1/106046940, exon 8 of 19)	242	412745	418869	6125	1
NW_013185894.1	590197	590376	180	106046907	XM_013198150.1	9900	ARHGAP27	PREDICTED: rho GTPase-activating protein 27 [Anser cygnoides domesticus]	GO:0005096(GTPase activator activity);GO:0005515(protein binding);GO:0005622(intracellular);GO:0005634(nucleus);GO:0005654(nucleoplasm);GO:0005737(cytoplasm);GO:0006898(receptor-mediated endocytosis);GO:0007165(signal transduction);GO:0016020(membrane);GO:0017124(SH3 domain binding);GO:0043547(positive regulation of GTPase activity)	00380(Tryptophan metabolism)	0.00035	1	180,	0	-3.46	-2.9	1.25	-10	-11.6	1.91	3' UTR	242	580297	591629	11333	1
NW_013185894.1	1168071	1168851	781	106046938	XM_013198196.1	10136	DBF4B	PREDICTED: protein DBF4 homolog B [Anser cygnoides domesticus]	GO:0000790(nuclear chromatin);GO:0003676(nucleic acid binding);GO:0005515(protein binding);GO:0005634(nucleus);GO:0005654(nucleoplasm);GO:0005737(cytoplasm);GO:0007049(cell cycle);GO:0008270(zinc ion binding);GO:0008284(positive regulation of cell proliferation);GO:0010571(positive regulation of nuclear cell cycle DNA replication);GO:0010971(positive regulation of G2/M transition of mitotic cell …	04110(Cell cycle)	7.9e-46	1	781,	0	-45.1	-43.9	2.85	-4.36	-5.53	0.966	Exon (XM_013198196.1/106046938, exon 10 of 10)	242	1166661	1178987	12327	2
NW_013185898.1	483480	484467	988	106047025	XM_013198316.1	585	RPUSD2	PREDICTED: RNA pseudouridylate synthase domain-containing protein 2, partial [Anser cygnoides domesticus]	GO:0005739(mitochondrion);GO:0009982(pseudouridine synthase activity);GO:0019239(deaminase activity);GO:0031119(tRNA pseudouridine synthesis);GO:0044822(poly(A) RNA binding)	NA	6.9e-07	2	8,201,	0,787	-6.16	-5.46	1.52	-3.79	-4.9	-1.25	Exon (XM_013198316.1/106047025, exon 2 of 3)	246	480025	485052	5028	2
NW_013185899.1	779207	780467	1261	106047095	XM_013198434.1	9	FOXK2	PREDICTED: forkhead box protein K2 isoform X2 [Anser cygnoides domesticus]	GO:0000287(magnesium ion binding);GO:0000978(RNA polymerase II core promoter proximal region sequence-specific DNA binding);GO:0000981(RNA polymerase II transcription factor activity, sequence-specific DNA binding);GO:0001077(transcriptional activator activity, RNA polymerase II core promoter proximal region sequence-specific binding);GO:0005634(nucleus);GO:0005654(nucleoplasm);GO:0006366(transcr…	04068(FoxO signaling pathway)	8.3e-06	4	15,126,204,14,	0,306,525,1247	-5.08	-4.43	2	-7.69	-9.1	-2.51	5' UTR	247	711683	780476	68794	2
NW_013185900.1	601538	605546	4009	106047135	XM_013198482.1	0	CTNNBL1	PREDICTED: beta-catenin-like protein 1, partial [Anser cygnoides domesticus]	GO:0000974(Prp19 complex);GO:0005654(nucleoplasm);GO:0005681(spliceosomal complex);GO:0016020(membrane);GO:0016445(somatic diversification of immunoglobulins);GO:0019899(enzyme binding);GO:0043065(positive regulation of apoptotic process)	03040(Spliceosome)	7.9e-73	3	26,107,195,	0,1399,3814	-72.1	-70.7	2.68	-5.63	-6.89	0.85	Exon (XM_013198482.1/106047135, exon 1 of 15)	248	564353	605546	41194	2
NW_013185900.1	794882	795943	1062	106047165	XM_013198526.1	9930	NCOA5	PREDICTED: nuclear receptor coactivator 5 isoform X2 [Anser cygnoides domesticus]	GO:0000166(nucleotide binding);GO:0003682(chromatin binding);GO:0005615(extracellular space);GO:0005634(nucleus);GO:0015629(actin cytoskeleton);GO:0042593(glucose homeostasis);GO:0044822(poly(A) RNA binding);GO:0046627(negative regulation of insulin receptor signaling pathway)	03040(Spliceosome)	1e-103	3	98,116,385,	0,312,677	-103	-102	3.45	-19.6	-21.6	1.05	Exon (XM_013198526.1/106047165, exon 3 of 8)	248	787378	805873	18496	2
NW_013185902.1	535273	535930	658	106047238	XM_013198606.1	4741	ZBTB48	Zinc finger and BTB domain-containing protein 48, partial [Pelecanus crispus]	GO:0003676(nucleic acid binding);GO:0005654(nucleoplasm);GO:0005737(cytoplasm);GO:0046872(metal ion binding)	NA	1e-118	1	658,	0	-118	-116	3.92	-16.3	-18.1	0.969	3' UTR	250	530532	535930	5399	1
NW_013185902.1	538193	539151	959	106047236	XM_013198603.1	6013	KLHL21	PREDICTED: kelch-like protein 21 [Anser cygnoides domesticus]	GO:0004842(ubiquitin-protein transferase activity);GO:0005813(centrosome);GO:0005827(polar microtubule);GO:0031463(Cul3-RING ubiquitin ligase complex);GO:0032465(regulation of cytokinesis);GO:0035853(chromosome passenger complex localization to spindle midzone);GO:0042787(protein ubiquitination involved in ubiquitin-dependent protein catabolic process)	04120(Ubiquitin mediated proteolysis)	1e-194	1	959,	0	-194	-192	2.82	-14.4	-16.1	0.397	3' UTR	250	537744	545164	7421	2
NW_013185903.1	299965	300325	361	106047314	XM_013198738.1	2778	ASB6	PREDICTED: ankyrin repeat and SOCS box protein 6 [Anser cygnoides domesticus]	GO:0005622(intracellular);GO:0016567(protein ubiquitination);GO:0035556(intracellular signal transduction)	NA	4e-47	1	361,	0	-46.4	-45.1	2.12	-17.8	-19.7	1.17	3' UTR	251	297187	302332	5146	1
NW_013185903.1	830334	830872	539	106047316	XM_013198740.1	1314	LOC106047316	PREDICTED: UPF0184 protein C9orf16 homolog [Anser cygnoides domesticus]	NA	NA	2.4e-09	1	539,	0	-8.62	-7.84	2.63	-5.35	-6.59	-1.6	3' UTR	251	829020	830902	1883	1
NW_013185903.1	1017033	1017691	659	106047272	XM_013198646.1	3224	CERCAM	PREDICTED: probable inactive glycosyltransferase 25 family member 3, partial [Anser cygnoides domesticus]	GO:0007155(cell adhesion);GO:0016021(integral component of membrane)	00310(Lysine degradation);00514(Other types of O-glycan biosynthesis)	1e-115	1	659,	0	-115	-113	3.25	-27.8	-30	0.886	3' UTR	251	1013809	1019903	6095	1
NW_013185903.1	57660	57840	181	106047291	XM_013198691.1	34251	GPR107	PREDICTED: protein GPR107 isoform X3 [Anser cygnoides domesticus]	GO:0005769(early endosome);GO:0016021(integral component of membrane);GO:0030136(clathrin-coated vesicle);GO:0032050(clathrin heavy chain binding);GO:0072583(clathrin-mediated endocytosis)	NA	6.3e-35	1	181,	0	-34.2	-33	3.18	-8.2	-9.64	-1.37	3' UTR	251	55865	92091	36227	2
NW_013185903.1	60862	76771	15910	106047291	XM_013198691.1	15320	GPR107	PREDICTED: protein GPR107 isoform X3 [Anser cygnoides domesticus]	GO:0005769(early endosome);GO:0016021(integral component of membrane);GO:0030136(clathrin-coated vesicle);GO:0032050(clathrin heavy chain binding);GO:0072583(clathrin-mediated endocytosis)	NA	6.3e-66	5	613,129,84,50,53,	0,7228,8155,9017,15857	-65.2	-63.8	4.92	-7.17	-8.55	1.24	3' UTR	251	55865	92091	36227	2
NW_013185903.1	542770	543592	823	106047262	XM_013198636.1	25821	NUP188	PREDICTED: nucleoporin NUP188 homolog, partial [Anser cygnoides domesticus]	GO:0006405(RNA export from nucleus);GO:0006606(protein import into nucleus);GO:0017056(structural constituent of nuclear pore);GO:0044611(nuclear pore inner ring)	03013(RNA transport)	1.6e-92	2	497,102,	0,721	-91.8	-90.2	2.29	-13.9	-15.6	0.846	3' UTR	251	542411	569413	27003	2
NW_013185903.1	830940	836624	5685	106047268	XM_013198642.1	13328	CIZ1	PREDICTED: cip1-interacting zinc finger protein, partial [Anser cygnoides domesticus]	GO:0003676(nucleic acid binding);GO:0005634(nucleus);GO:0008270(zinc ion binding);GO:0030332(cyclin binding);GO:0032298(positive regulation of DNA-dependent DNA replication initiation);GO:0051457(maintenance of protein location in nucleus)	NA	1e-91	5	534,122,70,177,48,	0,3187,4401,5132,5637	-91	-89.4	1.97	-31.4	-33.7	0.613	Exon (XM_013198642.1/106047268, exon 11 of 15)	251	830940	849952	19013	2
NW_013185903.1	953612	955246	1635	106047306	XM_013198726.1	3542	TRUB2	PREDICTED: probable tRNA pseudouridine synthase 2 [Anser cygnoides domesticus]	GO:0001522(pseudouridine synthesis);GO:0005737(cytoplasm);GO:0006396(RNA processing);GO:0009982(pseudouridine synthase activity);GO:0044822(poly(A) RNA binding)	NA	1e-183	3	771,127,77,	0,814,1558	-183	-182	9.47	-15.4	-17.1	1.01	3' UTR	251	953612	958788	5177	2
NW_013185909.1	740705	741021	317	106047383	XM_013198844.1	9891	VLDLR	PREDICTED: LOW QUALITY PROTEIN: very low-density lipoprotein receptor [Anser cygnoides domesticus]	GO:0000122(negative regulation of transcription from RNA polymerase II promoter);GO:0001948(glycoprotein binding);GO:0005509(calcium ion binding);GO:0005615(extracellular space);GO:0006898(receptor-mediated endocytosis);GO:0016021(integral component of membrane);GO:0021517(ventral spinal cord development);GO:0030229(very-low-density lipoprotein particle receptor activity);GO:0034185(apolipoprotei…	04144(Endocytosis);04913(Ovarian Steroidogenesis);04925(Aldosterone synthesis and secretion);04976(Bile secretion);05160(Hepatitis C);05145(Toxoplasmosis)	3.2e-17	2	3,148,	0,169	-16.5	-15.5	3.21	-4.87	-6.07	-1.54	Exon (XM_013198844.1/106047383, exon 11 of 20)	257	736607	750912	14306	2
NW_013185913.1	884175	884650	476	106047459	XM_013198944.1	9869	SHF	SH2 domain-containing adapter protein F, partial [Anas platyrhynchos]	GO:0006915(apoptotic process)	04013(MAPK signaling pathway - fly);04630(Jak-STAT signaling pathway);04068(FoxO signaling pathway);04320(Dorso-ventral axis formation)	1e-49	1	476,	0	-49	-47.7	1.75	-18	-19.9	0.646	3' UTR	261	874306	884858	10553	1
NW_013185915.1	932723	933053	331	106047518	XM_013199058.1	12162	TMLHE	PREDICTED: LOW QUALITY PROTEIN: trimethyllysine dioxygenase, mitochondrial [Anser cygnoides domesticus]	GO:0005506(iron ion binding);GO:0005759(mitochondrial matrix);GO:0016702(oxidoreductase activity, acting on single donors with incorporation of molecular oxygen, incorporation of two atoms of oxygen);GO:0031418(L-ascorbic acid binding);GO:0045329(carnitine biosynthetic process);GO:0050353(trimethyllysine dioxygenase activity);GO:0051354(negative regulation of oxidoreductase activity);GO:0055114(o…	00310(Lysine degradation)	2.5e-83	1	331,	0	-82.6	-81.1	1.62	-41.6	-44.1	0.844	3' UTR	263	920561	935688	15128	1
NW_013185922.1	393490	405261	11772	106047644	XM_013199226.1	1608	NFU1	PREDICTED: NFU1 iron-sulfur cluster scaffold homolog, mitochondrial isoform X2 [Anas platyrhynchos]	GO:0005506(iron ion binding);GO:0005654(nucleoplasm);GO:0005739(mitochondrion);GO:0005829(cytosol);GO:0016226(iron-sulfur cluster assembly);GO:0051539(4 iron, 4 sulfur cluster binding)	NA	5e-54	7	13,136,67,115,64,175,710,	0,3025,5758,6644,7897,10066,11062	-53.3	-52	11	-9.48	-11	-0.771	5' UTR	270	391882	406242	14361	1
NW_013185923.1	439909	462953	23045	106047692	XM_013199297.1	746	TSC22D2	PREDICTED: TSC22 domain family protein 2 isoform X3 [Anser cygnoides domesticus]	GO:0003700(transcription factor activity, sequence-specific DNA binding);GO:0006355(regulation of transcription, DNA-templated);GO:0006970(response to osmotic stress)	NA	2.5e-91	4	468,52,109,835,	0,1521,7793,22210	-90.6	-89	5.42	-23.9	-26	0.75	3' UTR	271	438715	463699	24985	2
NW_013185926.1	258626	260490	1865	106047755	XM_013199394.1	23731	TRPC4AP	PREDICTED: short transient receptor potential channel 4-associated protein isoform X3 [Anas platyrhynchos]	GO:0006511(ubiquitin-dependent protein catabolic process);GO:0016567(protein ubiquitination);GO:0019902(phosphatase binding);GO:0031464(Cul4A-RING E3 ubiquitin ligase complex)	NA	0	2	859,157,	0,1708	-341	-Inf	3.87	-13.5	-15.2	0.455	3' UTR	274	257194	284221	27028	2
NW_013185926.1	298281	301042	2762	106047756	XM_013199396.1	5066	EDEM2	PREDICTED: ER degradation-enhancing alpha-mannosidase-like protein 2, partial [Anser cygnoides domesticus]	GO:0001948(glycoprotein binding);GO:0004571(mannosyl-oligosaccharide 1,2-alpha-mannosidase activity);GO:0005509(calcium ion binding);GO:0006491(N-glycan processing);GO:0016020(membrane);GO:0030433(ER-associated ubiquitin-dependent protein catabolic process);GO:0030968(endoplasmic reticulum unfolded protein response);GO:0044322(endoplasmic reticulum quality control compartment)	04141(Protein processing in endoplasmic reticulum)	1e-130	3	644,122,95,	0,1402,2667	-130	-128	8.92	-30.7	-32.9	1.87	3' UTR	274	298281	306108	7828	2
NW_013185927.1	226978	230161	3184	106047771	XM_013199416.1	49857	FANCM	PREDICTED: LOW QUALITY PROTEIN: Fanconi anemia group M protein [Anser cygnoides domesticus]	GO:0000712(resolution of meiotic recombination intermediates);GO:0003677(DNA binding);GO:0003682(chromatin binding);GO:0004386(helicase activity);GO:0004518(nuclease activity);GO:0005524(ATP binding);GO:0031297(replication fork processing);GO:0043240(Fanconi anaemia nuclear complex);GO:0071821(FANCM-MHF complex);GO:0090305(nucleic acid phosphodiester bond hydrolysis)	03460(Fanconi anemia pathway)	1e-11	3	236,567,96,	0,961,3088	-11	-10.1	3.08	-9.26	-10.8	-1.34	Exon (XM_013199416.1/106047771, exon 16 of 20)	275	224234	280018	55785	2
NW_013185928.1	317914	321910	3997	106047795	XM_013199453.1	7808	STX6	PREDICTED: syntaxin-6, partial [Anas platyrhynchos]	GO:0000149(SNARE binding);GO:0005484(SNAP receptor activity);GO:0005769(early endosome);GO:0005829(cytosol);GO:0006886(intracellular protein transport);GO:0006906(vesicle fusion);GO:0007032(endosome organization);GO:0012505(endomembrane system);GO:0016021(integral component of membrane);GO:0019905(syntaxin binding);GO:0031201(SNARE complex);GO:0032588(trans-Golgi network membrane);GO:0042147(retr…	04130(SNARE interactions in vesicular transport)	1e-118	3	30,95,445,	0,1615,3552	-118	-116	1.9	-33.7	-36	0.668	3' UTR	276	310106	323800	13695	1
NW_013185928.1	322360	322570	211	106047795	XM_013199453.1	12254	STX6	PREDICTED: syntaxin-6, partial [Anas platyrhynchos]	GO:0000149(SNARE binding);GO:0005484(SNAP receptor activity);GO:0005769(early endosome);GO:0005829(cytosol);GO:0006886(intracellular protein transport);GO:0006906(vesicle fusion);GO:0007032(endosome organization);GO:0012505(endomembrane system);GO:0016021(integral component of membrane);GO:0019905(syntaxin binding);GO:0031201(SNARE complex);GO:0032588(trans-Golgi network membrane);GO:0042147(retr…	04130(SNARE interactions in vesicular transport)	1.6e-39	1	211,	0	-38.8	-37.6	2.56	-6.68	-8.01	-1.1	3' UTR	276	310106	323800	13695	1
NW_013185928.1	152664	159062	6399	106047797	XR_001213962.1	225	ZNF648	PREDICTED: zinc finger protein 648 [Anser cygnoides domesticus]	GO:0003676(nucleic acid binding);GO:0046872(metal ion binding)	NA	1e-307	3	1926,156,74,	0,4528,6325	-307	-304	28.3	-54	-56.7	0.811	5' UTR	276	141907	159287	17381	2
NW_013185931.1	290506	292379	1874	106047824	XM_013199488.1	0	PHB2	PREDICTED: prohibitin-2, partial [Anser cygnoides domesticus]	GO:0005743(mitochondrial inner membrane);GO:0006351(transcription, DNA-templated);GO:0006355(regulation of transcription, DNA-templated);GO:0016363(nuclear matrix)	NA	1.6e-55	2	198,11,	0,1863	-54.8	-53.4	1.63	-9.9	-11.4	-0.455	Exon (XM_013199488.1/106047824, exon 1 of 7)	279	290506	296278	5773	1
NW_013185931.1	656265	656832	568	106047831	XM_013199497.1	5011	NOP2	PREDICTED: probable 28S rRNA (cytosine(4447)-C(5))-methyltransferase, partial [Anser cygnoides domesticus]	GO:0005730(nucleolus);GO:0006364(rRNA processing);GO:0008757(S-adenosylmethionine-dependent methyltransferase activity);GO:0032259(methylation);GO:0044822(poly(A) RNA binding)	NA	0	1	568,	0	-549	-Inf	4.52	-57	-59.7	0.933	3' UTR	279	651254	660238	8985	1
NW_013185931.1	287310	289422	2113	106047841	XM_013199516.1	16168	EMG1	ribosomal RNA small subunit methyltransferase NEP1 [Gallus gallus]	GO:0000462(maturation of SSU-rRNA from tricistronic rRNA transcript (SSU-rRNA, 5.8S rRNA, LSU-rRNA));GO:0005730(nucleolus);GO:0017126(nucleologenesis);GO:0019843(rRNA binding);GO:0032040(small-subunit processome);GO:0070037(rRNA (pseudouridine) methyltransferase activity);GO:0070475(rRNA base methylation)	03008(Ribosome biogenesis in eukaryotes)	0	5	325,150,59,142,11,	0,707,1049,1467,2102	-505	-Inf	5.82	-19.5	-21.4	0.803	3' UTR	279	287310	305590	18281	2
NW_013185933.1	72836	75449	2614	106047921	XM_013199645.1	5921	DHDDS	PREDICTED: dehydrodolichyl diphosphate syntase complex subunit DHDDS isoform X2 [Anser cygnoides domesticus]	GO:0002094(polyprenyltransferase activity);GO:0006486(protein glycosylation)	00900(Terpenoid backbone biosynthesis)	6.3e-63	2	44,614,	0,2000	-62.2	-60.8	1.91	-8.99	-10.5	0.519	3' UTR	281	66915	77808	10894	1
NW_013185933.1	409306	409665	360	106047890	XM_013199609.1	16902	WDTC1	PREDICTED: WD and tetratricopeptide repeats protein 1 [Anser cygnoides domesticus]	GO:0000122(negative regulation of transcription from RNA polymerase II promoter);GO:0004857(enzyme inhibitor activity);GO:0005634(nucleus);GO:0005829(cytosol);GO:0006006(glucose metabolic process);GO:0008361(regulation of cell size);GO:0032869(cellular response to insulin stimulus);GO:0035264(multicellular organism growth);GO:0042393(histone binding);GO:0042826(histone deacetylase binding);GO:004…	04010(MAPK signaling pathway)	1e-186	1	360,	0	-186	-184	2.45	-12.9	-14.6	0.548	3' UTR	281	392404	412390	19987	1
NW_013185933.1	509812	510237	426	106047892	XM_013199611.1	12780	AHDC1	PREDICTED: LOW QUALITY PROTEIN: AT-hook DNA-binding motif-containing protein 1 [Anser cygnoides domesticus]	GO:0003674(molecular_function);GO:0003677(DNA binding);GO:0005575(cellular_component);GO:0008150(biological_process)	03460(Fanconi anemia pathway)	7.9e-12	2	98,201,	0,225	-11.1	-10.2	3	-13.7	-15.4	1.19	3' UTR	281	509812	523017	13206	2
NW_013185936.1	545507	545717	211	106048007	XM_013199772.1	28435	ATP6V0A1	V-type proton ATPase 116 kDa subunit a isoform 1, partial [Aptenodytes forsteri]	GO:0000220(vacuolar proton-transporting V-type ATPase, V0 domain);GO:0007035(vacuolar acidification);GO:0015986(ATP synthesis coupled proton transport);GO:0015991(ATP hydrolysis coupled proton transport);GO:0016021(integral component of membrane);GO:0016471(vacuolar proton-transporting V-type ATPase complex);GO:0030659(cytoplasmic vesicle membrane);GO:0042470(melanosome);GO:0046961(proton-transpo…	00190(Oxidative phosphorylation);04145(Phagosome);04142(Lysosome)	2e-25	1	211,	0	-24.7	-23.6	1.72	-6.97	-8.32	0.905	3' UTR	284	517072	547156	30085	1
NW_013185940.1	66829	72276	5448	106048087	XM_013199878.1	25030	FOXJ2	PREDICTED: forkhead box protein J2 isoform X2 [Anser cygnoides domesticus]	GO:0000978(RNA polymerase II core promoter proximal region sequence-specific DNA binding);GO:0000981(RNA polymerase II transcription factor activity, sequence-specific DNA binding);GO:0001077(transcriptional activator activity, RNA polymerase II core promoter proximal region sequence-specific binding);GO:0005634(nucleus);GO:0005730(nucleolus);GO:0006366(transcription from RNA polymerase II promot…	04068(FoxO signaling pathway)	1e-114	2	796,42,	0,5406	-114	-112	3.37	-30.9	-33.1	0.642	3' UTR	288	65962	97306	31345	2
NW_013185940.1	96678	96857	180	106048087	XM_013199878.1	449	FOXJ2	PREDICTED: forkhead box protein J2 isoform X2 [Anser cygnoides domesticus]	GO:0000978(RNA polymerase II core promoter proximal region sequence-specific DNA binding);GO:0000981(RNA polymerase II transcription factor activity, sequence-specific DNA binding);GO:0001077(transcriptional activator activity, RNA polymerase II core promoter proximal region sequence-specific binding);GO:0005634(nucleus);GO:0005730(nucleolus);GO:0006366(transcription from RNA polymerase II promot…	04068(FoxO signaling pathway)	1e-13	1	180,	0	-13	-12.1	1.37	-7.29	-8.66	0.709	5' UTR	288	65962	97306	31345	2
NW_013185942.1	511271	511680	410	106048111	XM_013199907.1	2418	LOC106048111	PREDICTED: histone H2A.Z [Anser cygnoides domesticus]	GO:0000786(nucleosome);GO:0000790(nuclear chromatin);GO:0000978(RNA polymerase II core promoter proximal region sequence-specific DNA binding);GO:0000979(RNA polymerase II core promoter sequence-specific DNA binding);GO:0000980(RNA polymerase II distal enhancer sequence-specific DNA binding);GO:0003677(DNA binding);GO:0005719(nuclear euchromatin);GO:0005720(nuclear heterochromatin);GO:0006342(chr…	05322(Systemic lupus erythematosus);05034(Alcoholism)	2e-95	1	410,	0	-94.7	-93.1	2.59	-30.8	-33	0.852	3' UTR	290	508853	511680	2828	1
NW_013185944.1	153470	153795	326	106048159	XM_013199993.1	3370	ARSA	PREDICTED: arylsulfatase A, partial [Anas platyrhynchos]	GO:0005886(plasma membrane);GO:0007339(binding of sperm to zona pellucida);GO:0008152(metabolic process);GO:0008484(sulfuric ester hydrolase activity);GO:0016021(integral component of membrane)	00600(Sphingolipid metabolism);04142(Lysosome)	0	1	326,	0	-442	-Inf	3.48	-18.2	-20.1	0.755	3' UTR	292	153470	157165	3696	2
NW_013185948.1	622828	630227	7400	106048208	XM_013200072.1	296	CCDC124	PREDICTED: coiled-coil domain-containing protein 124 [Anser cygnoides domesticus]	GO:0005737(cytoplasm);GO:0005886(plasma membrane);GO:0044822(poly(A) RNA binding)	NA	1e-184	4	160,187,130,296,	0,5992,6537,7104	-184	-182	1.92	-53.1	-55.9	0.439	5' UTR	296	622532	630435	7904	1
NW_013185951.1	575322	575408	87	106048292	XM_013200189.1	402	MRPL16	PREDICTED: 39S ribosomal protein L16, mitochondrial [Anser cygnoides domesticus]	GO:0003735(structural constituent of ribosome);GO:0005762(mitochondrial large ribosomal subunit);GO:0019843(rRNA binding);GO:0032543(mitochondrial translation)	03010(Ribosome)	1e-46	1	87,	0	-46	-44.7	1.45	-5.52	-6.77	0.442	3' UTR	299	574920	575408	489	1
NW_013185951.1	450349	450735	387	106048270	XM_013200165.1	520	SDHAF2	PREDICTED: succinate dehydrogenase assembly factor 2, mitochondrial, partial [Anser cygnoides domesticus]	GO:0005759(mitochondrial matrix);GO:0006121(mitochondrial electron transport, succinate to ubiquinone);GO:0006470(protein dephosphorylation);GO:0010719(negative regulation of epithelial to mesenchymal transition);GO:0018293(protein-FAD linkage);GO:0090090(negative regulation of canonical Wnt signaling pathway)	NA	1.6e-94	2	113,153,	0,234	-93.8	-92.3	1.65	-13.7	-15.4	0.525	Exon (XM_013200165.1/106048270, exon 2 of 3)	299	450349	451255	907	2
NW_013185951.1	556798	558077	1280	106048283	XM_013200179.1	3357	CCDC86	PREDICTED: coiled-coil domain-containing protein 86 [Anser cygnoides domesticus]	GO:0006364(rRNA processing);GO:0030687(preribosome, large subunit precursor)	NA	1e-170	3	491,75,57,	0,651,1223	-170	-168	2.34	-39.7	-42.1	0.484	3' UTR	299	556680	561434	4755	2
NW_013185953.1	6888	12284	5397	106048351	XM_013200250.1	0	PHB	Prohibitin, partial [Anas platyrhynchos]	GO:0000122(negative regulation of transcription from RNA polymerase II promoter);GO:0000981(RNA polymerase II transcription factor activity, sequence-specific DNA binding);GO:0001649(osteoblast differentiation);GO:0001850(complement component C3a binding);GO:0001851(complement component C3b binding);GO:0005515(protein binding);GO:0005654(nucleoplasm);GO:0005743(mitochondrial inner membrane);GO:00…	NA	0	8	71,142,126,162,143,117,96,338,	0,87,607,1128,1806,2738,3982,5059	-424	-Inf	6.26	-19.3	-21.2	0.268	5' UTR	301	6975	12284	5310	1
NW_013185953.1	37875	42648	4774	106048346	XM_013200244.1	268	ZNF652	PREDICTED: LOW QUALITY PROTEIN: zinc finger protein 652 [Anser cygnoides domesticus]	GO:0003676(nucleic acid binding);GO:0046872(metal ion binding)	NA	2.5e-89	4	604,260,148,31,	0,606,4286,4743	-88.6	-87.1	3.16	-19.1	-21.1	0.736	Exon (XM_013200244.1/106048346, exon 1 of 6)	301	37607	47409	9803	1
NW_013185958.1	172413	180371	7959	106048386	XM_013200278.1	1095	KIF3C	PREDICTED: kinesin-like protein KIF3C, partial [Anser cygnoides domesticus]	GO:0003777(microtubule motor activity);GO:0005524(ATP binding);GO:0005871(kinesin complex);GO:0005874(microtubule);GO:0007018(microtubule-based movement);GO:0008017(microtubule binding);GO:0016887(ATPase activity);GO:0072384(organelle transport along microtubule)	04144(Endocytosis)	5e-58	2	231,36,	0,7923	-57.3	-56	1.69	-17.8	-19.6	0.997	Exon (XM_013200278.1/106048386, exon 1 of 3)	306	171318	181657	10340	1
NW_013185960.1	151954	152343	390	106048411	XM_013200305.1	71414	ADAMTS10	PREDICTED: A disintegrin and metalloproteinase with thrombospondin motifs 10 [Anser cygnoides domesticus]	GO:0004222(metalloendopeptidase activity);GO:0005578(proteinaceous extracellular matrix);GO:0006508(proteolysis);GO:0008270(zinc ion binding)	04512(ECM-receptor interaction);04145(Phagosome);04510(Focal adhesion)	2.5e-23	1	390,	0	-22.6	-21.5	2.12	-13.4	-15.1	1.3	3' UTR	308	80540	153510	72971	1
NW_013185960.1	179439	179798	360	106048424	XM_013200334.1	6472	LOC106048424	PREDICTED: acidic leucine-rich nuclear phosphoprotein 32 family member B isoform X1 [Calidris pugnax]	GO:0005634(nucleus)	NA	1.3e-64	1	360,	0	-63.9	-62.5	24	-15.1	-16.8	1.39	3' UTR	308	179439	186270	6832	2
NW_013185962.1	167778	168018	241	106048439	XM_013200350.1	1998	RBM15	PREDICTED: putative RNA-binding protein 15 [Anser cygnoides domesticus]	GO:0000122(negative regulation of transcription from RNA polymerase II promoter);GO:0000166(nucleotide binding);GO:0000398(mRNA splicing, via spliceosome);GO:0001569(patterning of blood vessels);GO:0003676(nucleic acid binding);GO:0005634(nucleus);GO:0007221(positive regulation of transcription of Notch receptor target);GO:0016607(nuclear speck);GO:0044822(poly(A) RNA binding);GO:0045638(negative…	03013(RNA transport);03015(mRNA surveillance pathway);03018(RNA degradation)	1e-10	1	241,	0	-10	-9.21	1.82	-8.73	-10.2	1.81	Exon (XM_013200350.1/106048439, exon 2 of 2)	310	165780	174101	8322	1
NW_013185962.1	369352	385525	16174	106048445	XM_013200359.1	0	KCTD20	PREDICTED: BTB/POZ domain-containing protein KCTD20 isoform X3 [Anser cygnoides domesticus]	GO:0005737(cytoplasm);GO:0042327(positive regulation of phosphorylation)	00561(Glycerolipid metabolism)	6.3e-59	6	13,106,200,296,103,87,	0,3808,13635,14248,15450,16087	-58.2	-56.8	4.67	-15.5	-17.3	-0.861	5' UTR	310	373160	389060	15901	1
NW_013185962.1	524858	525126	269	106048440	XM_013200351.1	11170	MTCH1	PREDICTED: mitochondrial carrier homolog 1 [Anser cygnoides domesticus]	GO:0005739(mitochondrion);GO:0006810(transport);GO:0006919(activation of cysteine-type endopeptidase activity involved in apoptotic process);GO:0016020(membrane);GO:0016021(integral component of membrane);GO:0043065(positive regulation of apoptotic process)	NA	1e-47	1	269,	0	-47	-45.7	3.71	-3.47	-4.54	0.515	3' UTR	310	524858	536296	11439	2
NW_013185964.1	247619	247762	144	106048518	XR_001214217.1	422	LOC106048518	Keratinocyte-associated protein 2, partial [Tinamus guttatus]	GO:0008250(oligosaccharyltransferase complex);GO:0016021(integral component of membrane)	NA	7.9e-33	1	144,	0	-32.1	-30.9	1.44	-15	-16.8	0.608	Exon (XR_001214217.1/106048518, exon 2 of 2)	312	247197	247762	566	1
NW_013185964.1	413485	414015	531	106048529	XM_013200474.1	11099	ADAR	PREDICTED: double-stranded RNA-specific adenosine deaminase isoform X1 [Anser cygnoides domesticus]	GO:0001649(osteoblast differentiation);GO:0002244(hematopoietic progenitor cell differentiation);GO:0002566(somatic diversification of immune receptors via somatic mutation);GO:0003726(double-stranded RNA adenosine deaminase activity);GO:0005654(nucleoplasm);GO:0005730(nucleolus);GO:0005737(cytoplasm);GO:0006382(adenosine to inosine editing);GO:0006606(protein import into nucleus);GO:0006611(prot…	04623(Cytosolic DNA-sensing pathway);05164(Influenza A)	6.3e-12	2	90,180,	0,351	-11.2	-10.3	1.32	-6.88	-8.23	0.654	Exon (XM_013200474.1/106048529, exon 14 of 15)	312	402386	414583	12198	1
NW_013185964.1	159375	159704	330	106048532	XM_013200487.1	1464	RUSC1	PREDICTED: RUN and SH3 domain-containing protein 1 [Anser cygnoides domesticus]	GO:0000209(protein polyubiquitination);GO:0003779(actin binding);GO:0005070(SH3/SH2 adaptor activity);GO:0005515(protein binding);GO:0005634(nucleus);GO:0005769(early endosome);GO:0005794(Golgi apparatus);GO:0005874(microtubule);GO:0009967(positive regulation of signal transduction);GO:0014069(postsynaptic density);GO:0015630(microtubule cytoskeleton);GO:0016023(cytoplasmic, membrane-bounded vesi…	NA	1.6e-43	1	330,	0	-42.8	-41.5	2.27	-14.1	-15.8	1.69	Exon (XM_013200487.1/106048532, exon 1 of 8)	312	154208	161168	6961	2
NW_013185970.1	458230	460388	2159	106048610	XM_013200649.1	2472	PAICS	Multifunctional protein ADE2, partial [Anas platyrhynchos]	GO:0004638(phosphoribosylaminoimidazole carboxylase activity);GO:0004639(phosphoribosylaminoimidazolesuccinocarboxamide synthase activity);GO:0005524(ATP binding);GO:0005829(cytosol);GO:0006189('de novo' IMP biosynthetic process);GO:0016020(membrane);GO:0042802(identical protein binding);GO:0046084(adenine biosynthetic process);GO:0070062(extracellular exosome)	00230(Purine metabolism)	6.3e-42	5	146,84,114,180,76,	0,268,1112,1316,2083	-41.2	-40	3.93	-6.56	-7.89	-1.19	Exon (XM_013200649.1/106048610, exon 3 of 9)	318	455095	462860	7766	2
NW_013185976.1	197463	228982	31520	106048736	XM_013200823.1	10218	RAMP3	PREDICTED: receptor activity-modifying protein 3 isoform X2 [Anser cygnoides domesticus]	GO:0001921(positive regulation of receptor recycling);GO:0005764(lysosome);GO:0005886(plasma membrane);GO:0006816(calcium ion transport);GO:0006886(intracellular protein transport);GO:0008277(regulation of G-protein coupled receptor protein signaling pathway);GO:0008565(protein transporter activity);GO:0009986(cell surface);GO:0015026(coreceptor activity);GO:0016021(integral component of membrane…	04270(Vascular smooth muscle contraction)	1e-80	2	1477,125,	0,31395	-80	-78.5	17	-5.26	-6.49	1.09	3' UTR	324	197196	239200	42005	2
NW_013185979.1	10781	11200	420	106048798	XM_013200908.1	6727	FAM117A	PREDICTED: LOW QUALITY PROTEIN: protein FAM117A, partial [Anser cygnoides domesticus]	GO:0003674(molecular_function);GO:0005575(cellular_component);GO:0008150(biological_process)	NA	3.2e-85	1	420,	0	-84.5	-83	1.66	-18.9	-20.8	0.65	3' UTR	327	4054	11230	7177	1
NW_013185979.1	431827	436279	4453	106048781	XM_013200876.1	30	RUNDC1	PREDICTED: RUN domain-containing protein 1, partial [Anser cygnoides domesticus]	GO:0005096(GTPase activator activity);GO:0005622(intracellular);GO:0006886(intracellular protein transport);GO:0012505(endomembrane system);GO:0017137(Rab GTPase binding);GO:0031338(regulation of vesicle fusion)	NA	0	5	1348,108,199,159,30,	0,2373,2748,3219,4423	-360	-Inf	3.94	-13.8	-15.5	0.301	3' UTR	327	431411	436309	4899	2
NW_013185981.1	287166	287465	300	106048812	XM_013200920.1	4925	URB2	PREDICTED: unhealthy ribosome biogenesis protein 2 homolog [Anser cygnoides domesticus]	GO:0005730(nucleolus);GO:0016235(aggresome)	NA	1.6e-14	1	300,	0	-13.8	-12.9	2.43	-10.2	-11.7	-1.84	Exon (XM_013200920.1/106048812, exon 3 of 10)	329	273769	292390	18622	2
NW_013185990.1	32448	33371	924	106048887	XM_013200996.1	3328	TGOLN2	PREDICTED: trans-Golgi network integral membrane protein 2 [Anser cygnoides domesticus]	GO:0005768(endosome);GO:0005802(trans-Golgi network);GO:0006895(Golgi to endosome transport);GO:0030140(trans-Golgi network transport vesicle)	04310(Wnt signaling pathway);04520(Adherens junction);04916(Melanogenesis)	1e-59	2	38,653,	0,271	-59	-57.7	2.49	-14.7	-16.4	0.817	3' UTR	338	29120	35948	6829	1
NW_013185990.1	333507	343794	10288	106048909	XM_013201019.1	6380	GMCL1	PREDICTED: germ cell-less protein-like 1 [Anser cygnoides domesticus]	GO:0005635(nuclear envelope);GO:0006355(regulation of transcription, DNA-templated);GO:0016363(nuclear matrix)	NA	1e-15	6	18,85,91,141,70,15,	0,184,476,1352,5852,10273	-15	-14	2.98	-4.13	-5.27	-0.972	Exon (XM_013201019.1/106048909, exon 6 of 14)	338	327127	347426	20300	1
NW_013185990.1	395020	396894	1875	106048917	XM_013201028.1	203	SNRNP27	PREDICTED: U4/U6.U5 small nuclear ribonucleoprotein 27 kDa protein [Anser cygnoides domesticus]	GO:0071011(precatalytic spliceosome)	03040(Spliceosome)	4e-62	5	7,113,80,65,376,	0,163,411,747,1499	-61.4	-60	1.87	-16.4	-18.2	0.268	3' UTR	338	394817	396894	2078	1
NW_013185999.1	9214	9567	354	106049023	XM_013201153.1	11931	RNF41	PREDICTED: E3 ubiquitin-protein ligase NRDP1 [Falco peregrinus]	GO:0000209(protein polyubiquitination);GO:0005128(erythropoietin receptor binding);GO:0005135(interleukin-3 receptor binding);GO:0008270(zinc ion binding);GO:0008285(negative regulation of cell proliferation);GO:0010498(proteasomal protein catabolic process);GO:0016881(acid-amino acid ligase activity);GO:0017160(Ral GTPase binding);GO:0030336(negative regulation of cell migration);GO:0031386(prot…	04144(Endocytosis)	1e-287	1	354,	0	-287	-285	2.04	-44.9	-47.5	0.678	3' UTR	346	8978	21498	12521	2
NW_013186000.1	151480	151869	390	106049033	XM_013201173.1	8180	ABCF2	PREDICTED: ATP-binding cassette sub-family F member 2 isoform X1 [Anser cygnoides domesticus]	GO:0005524(ATP binding);GO:0005739(mitochondrion);GO:0016020(membrane);GO:0016887(ATPase activity)	02010(ABC transporters);04142(Lysosome)	0	1	390,	0	-338	-Inf	3.28	-34.7	-37	0.803	3' UTR	347	143300	152079	8780	1
NW_013186000.1	137030	140626	3597	106049036	XM_013201176.1	0	LOC106049036	Chondroitin sulfate glucuronyltransferase, partial [Anas platyrhynchos]	GO:0008376(acetylgalactosaminyltransferase activity);GO:0032580(Golgi cisterna membrane)	00532(Glycosaminoglycan biosynthesis - chondroitin sulfate / dermatan sulfate)	0	6	752,781,47,115,565,75,	0,754,1805,1854,2381,3522	-371	-Inf	5.25	-85.7	-88.8	0.732	5' UTR	347	136252	140626	4375	2
NW_013186001.1	171417	173897	2481	106049047	XM_013201192.1	49830	MTMR3	PREDICTED: myotubularin-related protein 3 isoform X3 [Anser cygnoides domesticus]	GO:0004438(phosphatidylinositol-3-phosphatase activity);GO:0004722(protein serine/threonine phosphatase activity);GO:0004725(protein tyrosine phosphatase activity);GO:0005654(nucleoplasm);GO:0005737(cytoplasm);GO:0019898(extrinsic component of membrane);GO:0035335(peptidyl-tyrosine dephosphorylation);GO:0042149(cellular response to glucose starvation);GO:0046856(phosphatidylinositol dephosphoryla…	00562(Inositol phosphate metabolism);04070(Phosphatidylinositol signaling system)	7.9e-71	2	719,120,	0,2361	-70.1	-68.6	2.83	-15.7	-17.4	0.725	3' UTR	348	169140	223727	54588	2
NW_013186002.1	238677	239754	1078	106049064	XM_013201225.1	11580	PLEKHO1	hypothetical protein Anapl_14937, partial [Anas platyrhynchos]	GO:0005634(nucleus);GO:0005737(cytoplasm);GO:0016020(membrane)	NA	1e-245	2	498,312,	0,766	-245	-243	3.14	-82.4	-85.5	1.12	3' UTR	349	227097	240534	13438	1
NW_013186007.1	27834	27924	91	106049105	XM_013201269.1	6538	MED16	PREDICTED: mediator of RNA polymerase II transcription subunit 16 [Tauraco erythrolophus]	GO:0003713(transcription coactivator activity);GO:0004872(receptor activity);GO:0006367(transcription initiation from RNA polymerase II promoter);GO:0016020(membrane);GO:0016592(mediator complex);GO:0030375(thyroid hormone receptor coactivator activity);GO:0030521(androgen receptor signaling pathway);GO:0045893(positive regulation of transcription, DNA-templated);GO:0046966(thyroid hormone recept…	04919(Thyroid hormone signaling pathway)	6.3e-13	1	91,	0	-12.2	-11.3	1.31	-8.1	-9.53	1.04	Exon (XM_013201269.1/106049105, exon 11 of 13)	353	21296	30418	9123	1
NW_013186007.1	223640	224735	1096	106049091	XM_013201254.1	0	CDC34	PREDICTED: ubiquitin-conjugating enzyme E2 R1 [Anser cygnoides domesticus]	GO:0005524(ATP binding);GO:0005654(nucleoplasm);GO:0005737(cytoplasm);GO:0031625(ubiquitin protein ligase binding);GO:0035458(cellular response to interferon-beta);GO:0043161(proteasome-mediated ubiquitin-dependent protein catabolic process);GO:0043951(negative regulation of cAMP-mediated signaling);GO:0061630(ubiquitin protein ligase activity);GO:0061631(ubiquitin conjugating enzyme activity);GO…	04120(Ubiquitin mediated proteolysis);05168(Herpes simplex infection)	6.3e-91	1	1096,	0	-90.2	-88.7	4.37	-10.5	-12	0.773	3' UTR	353	217265	223896	6632	2
NW_013186015.1	218992	226133	7142	106049203	XM_013201397.1	229	BIN3	PREDICTED: bridging integrator 3 isoform X3 [Anser cygnoides domesticus]	GO:0000917(barrier septum assembly);GO:0003674(molecular_function);GO:0005737(cytoplasm);GO:0005856(cytoskeleton);GO:0005884(actin filament);GO:0007049(cell cycle);GO:0008104(protein localization);GO:0009826(unidimensional cell growth);GO:0010591(regulation of lamellipodium assembly);GO:0014839(myoblast migration involved in skeletal muscle regeneration);GO:0043403(skeletal muscle tissue regenera…	NA	1e-17	5	69,62,41,121,8,	0,3284,3966,6478,7134	-17	-16	1.41	-35.7	-38	1.35	Exon (XM_013201397.1/106049203, exon 1 of 6)	360	217900	226362	8463	2
NW_013186022.1	175572	176081	510	106049278	XM_013201506.1	952	FAM63A	PREDICTED: protein FAM63A [Anser cygnoides domesticus]	GO:0005654(nucleoplasm);GO:0070062(extracellular exosome)	NA	0	1	510,	0	-389	-Inf	5.4	-26.3	-28.4	0.769	5' UTR	366	174620	179508	4889	1
NW_013186029.1	122425	124904	2480	106049324	XM_013201597.1	32181	IFT172	PREDICTED: intraflagellar transport protein 172 homolog isoform X4 [Anser cygnoides domesticus]	GO:0001843(neural tube closure);GO:0001947(heart looping);GO:0005930(axoneme);GO:0007219(Notch signaling pathway);GO:0007224(smoothened signaling pathway);GO:0007420(brain development);GO:0008544(epidermis development);GO:0009953(dorsal/ventral pattern formation);GO:0016485(protein processing);GO:0021522(spinal cord motor neuron differentiation);GO:0030992(intraciliary transport particle B);GO:00…	NA	1e-14	5	123,117,143,94,3,	0,202,1279,2139,2477	-14	-13.1	7.9	-6.74	-8.08	-2.04	Exon (XM_013201597.1/106049324, exon 26 of 46)	372	90244	139001	48758	1
NW_013186029.1	211996	212233	238	106049321	XM_013201586.1	23943	PPM1G	PREDICTED: protein phosphatase 1G [Anser cygnoides domesticus]	GO:0004722(protein serine/threonine phosphatase activity);GO:0005654(nucleoplasm);GO:0007050(cell cycle arrest);GO:0035970(peptidyl-threonine dephosphorylation);GO:0046872(metal ion binding)	04010(MAPK signaling pathway)	5e-76	1	238,	0	-75.3	-73.8	2.64	-21.8	-23.8	1.29	3' UTR	372	188053	212619	24567	1
NW_013186029.1	149549	149958	410	106049320	XM_013201585.1	32715	NRBP1	PREDICTED: nuclear receptor-binding protein [Cuculus canorus]	GO:0004672(protein kinase activity);GO:0005524(ATP binding);GO:0006468(protein phosphorylation);GO:0006888(ER to Golgi vesicle-mediated transport);GO:0012505(endomembrane system);GO:0042803(protein homodimerization activity);GO:0048471(perinuclear region of cytoplasm)	04310(Wnt signaling pathway);04214(Apoptosis - fly)	2e-14	2	37,83,	0,327	-13.7	-12.8	1.38	-7.76	-9.18	-0.988	Exon (XM_013201585.1/106049320, exon 10 of 17)	372	142212	182673	40462	2
NW_013186045.1	134099	134510	412	106049440	XM_013201769.1	0	LOC106049440	PREDICTED: zinc finger protein 2-like [Anser cygnoides domesticus]	NA	NA	1.3e-22	1	412,	0	-21.9	-20.8	3.09	-8.51	-9.96	1.72	Exon (XM_013201769.1/106049440, exon 1 of 3)	384	132595	134510	1916	2
NW_013186048.1	115443	116754	1312	106049470	XM_013201808.1	1410	DSN1	PREDICTED: kinetochore-associated protein DSN1 homolog, partial [Anser cygnoides domesticus]	GO:0000444(MIS12/MIND type complex);GO:0005634(nucleus);GO:0005737(cytoplasm);GO:0007059(chromosome segregation);GO:0051301(cell division)	NA	2e-87	4	76,73,74,13,	0,456,811,1299	-86.7	-85.2	1.8	-25	-27.1	-0.935	Exon (XM_013201808.1/106049470, exon 3 of 10)	387	114382	118164	3783	2
NW_013186052.1	102309	106883	4575	106049508	XM_013201856.1	3017	ZNF346	PREDICTED: zinc finger protein 346, partial [Anser cygnoides domesticus]	GO:0002039(p53 binding);GO:0003725(double-stranded RNA binding);GO:0072332(intrinsic apoptotic signaling pathway by p53 class mediator)	NA	2e-52	3	89,94,417,	0,2710,4158	-51.7	-50.4	2.33	-9.13	-10.6	0.755	3' UTR	391	99292	108171	8880	1
NW_013186052.1	180488	180908	421	106049510	XM_013201859.1	39339	NSD1	PREDICTED: LOW QUALITY PROTEIN: histone-lysine N-methyltransferase, H3 lysine-36 and H4 lysine-20 specific [Anser cygnoides domesticus]	GO:0000414(regulation of histone H3-K36 methylation);GO:0000979(RNA polymerase II core promoter sequence-specific DNA binding);GO:0003712(transcription cofactor activity);GO:0005634(nucleus);GO:0008270(zinc ion binding);GO:0010452(histone H3-K36 methylation);GO:0033135(regulation of peptidyl-serine phosphorylation);GO:0045893(positive regulation of transcription, DNA-templated);GO:0046975(histone…	00310(Lysine degradation)	1e-137	1	421,	0	-137	-136	2.22	-12.7	-14.4	0.5	3' UTR	391	141149	186188	45040	1
NW_013186056.1	11889	12229	341	106049541	XM_013201898.1	1417	PES1	PREDICTED: pescadillo homolog, partial [Anser cygnoides domesticus]	GO:0000463(maturation of LSU-rRNA from tricistronic rRNA transcript (SSU-rRNA, 5.8S rRNA, LSU-rRNA));GO:0000466(maturation of 5.8S rRNA from tricistronic rRNA transcript (SSU-rRNA, 5.8S rRNA, LSU-rRNA));GO:0000793(condensed chromosome);GO:0003723(RNA binding);GO:0005654(nucleoplasm);GO:0005737(cytoplasm);GO:0007000(nucleolus organization);GO:0008283(cell proliferation);GO:0016020(membrane);GO:003…	NA	1e-39	2	58,152,	0,189	-39	-37.8	1.41	-11.2	-12.8	0.493	Exon (XM_013201898.1/106049541, exon 4 of 14)	394	6837	13646	6810	2
NW_013186057.1	109283	113159	3877	106049554	XM_013201919.1	6145	NCLN	PREDICTED: nicalin [Aptenodytes forsteri]	GO:0005789(endoplasmic reticulum membrane);GO:0009966(regulation of signal transduction);GO:0016021(integral component of membrane);GO:0031648(protein destabilization);GO:0043254(regulation of protein complex assembly)	NA	1e-207	4	70,534,79,36,	0,2744,3676,3841	-207	-205	4.35	-15	-16.7	0.647	3' UTR	395	107966	119304	11339	2
NW_013186059.1	141061	141330	270	106049565	XM_013201934.1	2768	IGFBP4	PREDICTED: LOW QUALITY PROTEIN: insulin-like growth factor-binding protein 4 [Anser cygnoides domesticus]	GO:0001558(regulation of cell growth);GO:0005615(extracellular space);GO:0031994(insulin-like growth factor I binding);GO:0031995(insulin-like growth factor II binding);GO:0043567(regulation of insulin-like growth factor receptor signaling pathway)	NA	1e-147	1	270,	0	-147	-145	6.26	-21.1	-23.1	0.698	3' UTR	397	140942	144098	3157	2
NW_013186059.1	142495	142824	330	106049565	XM_013201934.1	1274	IGFBP4	PREDICTED: LOW QUALITY PROTEIN: insulin-like growth factor-binding protein 4 [Anser cygnoides domesticus]	GO:0001558(regulation of cell growth);GO:0005615(extracellular space);GO:0031994(insulin-like growth factor I binding);GO:0031995(insulin-like growth factor II binding);GO:0043567(regulation of insulin-like growth factor receptor signaling pathway)	NA	1e-207	1	330,	0	-207	-205	1.99	-42.7	-45.1	0.606	3' UTR	397	140942	144098	3157	2
NW_013186068.1	68788	69415	628	106049644	XM_013202018.1	989	WDR55	PREDICTED: WD repeat-containing protein 55, partial [Anser cygnoides domesticus]	GO:0042273(ribosomal large subunit biogenesis)	03008(Ribosome biogenesis in eukaryotes)	1e-121	1	628,	0	-121	-120	2.59	-34.4	-36.7	0.648	3' UTR	405	67799	70699	2901	1
NW_013186073.1	160671	161140	470	106049682	XM_013202074.1	30	CASC3	PREDICTED: protein CASC3 [Anser cygnoides domesticus]	GO:0016070(RNA metabolic process);GO:0035145(exon-exon junction complex)	03013(RNA transport);03015(mRNA surveillance pathway)	1e-143	2	38,201,	0,269	-143	-142	2.68	-43.8	-46.3	0.612	Exon (XM_013202074.1/106049682, exon 1 of 12)	408	160641	173569	12929	1
NW_013186077.1	54432	58088	3657	106049702	XM_013202095.1	4333	CHMP7	PREDICTED: charged multivesicular body protein 7 [Anser cygnoides domesticus]	GO:0000815(ESCRT III complex);GO:0000920(cell separation after cytokinesis);GO:0005635(nuclear envelope);GO:0007080(mitotic metaphase plate congression);GO:0008565(protein transporter activity);GO:0010458(exit from mitosis);GO:0015031(protein transport);GO:0031468(nuclear envelope reassembly);GO:0045324(late endosome to vacuole transport)	04144(Endocytosis)	1e-280	5	66,99,61,162,717,	0,352,1301,1993,2940	-280	-278	3.85	-24.9	-27	0.497	3' UTR	412	50099	59073	8975	1
NW_013186085.1	88224	88673	450	106049750	XM_013202160.1	4281	LOC106049750	PREDICTED: LOW QUALITY PROTEIN: zinc finger protein 883-like [Anser cygnoides domesticus]	NA	NA	1e-148	1	450,	0	-148	-146	3.97	-10.7	-12.3	0.94	3' UTR	419	87954	92954	5001	2
NW_013186105.1	87771	88221	451	106049859	XM_013202289.1	17266	CDK12	PREDICTED: LOW QUALITY PROTEIN: cyclin-dependent kinase 12 [Anser cygnoides domesticus]	GO:0002944(cyclin K-CDK12 complex);GO:0005524(ATP binding);GO:0005730(nucleolus);GO:0008353(RNA polymerase II carboxy-terminal domain kinase activity);GO:0016607(nuclear speck);GO:0030332(cyclin binding);GO:0043405(regulation of MAP kinase activity);GO:0046777(protein autophosphorylation);GO:0070816(phosphorylation of RNA polymerase II C-terminal domain)	05202(Transcriptional misregulation in cancers)	2e-62	1	451,	0	-61.7	-60.3	2.28	-16.8	-18.6	1.52	Exon (XM_013202289.1/106049859, exon 14 of 14)	436	70505	88251	17747	1
NW_013186110.1	82479	82747	269	106049886	XM_013202319.1	656	TNKS1BP1	PREDICTED: 182 kDa tankyrase-1-binding protein, partial [Anser cygnoides domesticus]	GO:0005654(nucleoplasm);GO:0005886(plasma membrane);GO:0030014(CCR4-NOT complex)	NA	6.2e-10	1	269,	0	-9.21	-8.41	1.19	-11.8	-13.4	0.517	Exon (XM_013202319.1/106049886, exon 1 of 5)	440	79074	83403	4330	2
NW_013186118.1	50384	50858	475	106049926	XM_013202355.1	4311	LOC106049926	PREDICTED: zinc finger protein CKR1-like [Anser cygnoides domesticus]	GO:0003676(nucleic acid binding);GO:0005622(intracellular);GO:0006355(regulation of transcription, DNA-templated);GO:0046872(metal ion binding)	NA	1e-107	1	475,	0	-107	-105	2.89	-31.5	-33.8	1.31	3' UTR	447	46073	51066	4994	1
NW_013186119.1	77809	78102	294	106049941	XM_013202366.1	439	ARF6	PREDICTED: ADP-ribosylation factor 6 [Chinchilla lanigera]	GO:0001726(ruffle);GO:0001889(liver development);GO:0005525(GTP binding);GO:0005737(cytoplasm);GO:0005768(endosome);GO:0005794(Golgi apparatus);GO:0005886(plasma membrane);GO:0005925(focal adhesion);GO:0005938(cell cortex);GO:0007264(small GTPase mediated signal transduction);GO:0015031(protein transport);GO:0016192(vesicle-mediated transport);GO:0030139(endocytic vesicle);GO:0030838(positive reg…	04144(Endocytosis)	0	1	294,	0	-430	-Inf	3.52	-33	-35.3	0.688	3' UTR	448	77809	78541	733	2
NW_013186137.1	53704	54406	703	106029367	XM_013170649.1	10338	RRP8	PREDICTED: ribosomal RNA-processing protein 8 isoform X4 [Anser cygnoides domesticus]	GO:0005654(nucleoplasm);GO:0005730(nucleolus);GO:0005737(cytoplasm);GO:0006974(cellular response to DNA damage stimulus);GO:0007062(sister chromatid cohesion);GO:0016567(protein ubiquitination);GO:0019005(SCF ubiquitin ligase complex);GO:0030332(cyclin binding);GO:0030674(protein binding, bridging);GO:0031146(SCF-dependent proteasomal ubiquitin-dependent protein catabolic process);GO:0031625(ubiq…	04120(Ubiquitin mediated proteolysis)	1e-104	2	419,90,	0,613	-104	-102	2.26	-20.6	-22.5	0.792	3' UTR	464	51226	64744	13519	2
NW_013186144.1	20599	27012	6414	106029382	XM_013170665.1	19881	SARNP	PREDICTED: SAP domain-containing ribonucleoprotein [Anser cygnoides domesticus]	GO:0000346(transcription export complex);GO:0006406(mRNA export from nucleus);GO:0016607(nuclear speck);GO:0044822(poly(A) RNA binding)	NA	1e-40	6	38,47,68,52,74,21,	0,321,1317,2932,5657,6393	-40	-38.8	1.29	-13.9	-15.6	0.451	Exon (XM_013170665.1/106029382, exon 2 of 11)	470	718	52598	51881	1
NW_013186166.1	20487	22208	1722	106029424	XM_013170709.1	4833	LOC106029424	PREDICTED: chromodomain-helicase-DNA-binding protein 8-like, partial [Anser cygnoides domesticus]	GO:0000122(negative regulation of transcription from RNA polymerase II promoter);GO:0001701(in utero embryonic development);GO:0002039(p53 binding);GO:0003677(DNA binding);GO:0003678(DNA helicase activity);GO:0003682(chromatin binding);GO:0005515(protein binding);GO:0005524(ATP binding);GO:0005634(nucleus);GO:0005654(nucleoplasm);GO:0006351(transcription, DNA-templated);GO:0007420(brain developme…	04310(Wnt signaling pathway)	1e-21	2	9,82,	0,1640	-21	-19.9	1.46	-8.97	-10.4	-1.14	Exon (XM_013170709.1/106029424, exon 10 of 22)	487	7	27041	27035	2
NW_013186251.1	11591	11797	207	106029537	XM_013170825.1	2798	CYHR1	PREDICTED: cysteine and histidine-rich protein 1, partial [Anser cygnoides domesticus]	GO:0008270(zinc ion binding)	NA	1e-307	1	207,	0	-307	-305	1.68	-25.6	-27.7	0.432	3' UTR	541	8793	12207	3415	1
NW_013190845.1	4	294	291	106029723	XM_013170990.1	0	LOC106029723	Ras-related protein Rap-2b, partial [Anas platyrhynchos]	GO:0005525(GTP binding);GO:0005829(cytosol);GO:0005886(plasma membrane);GO:0005923(bicellular tight junction);GO:0019003(GDP binding);GO:0019904(protein domain specific binding);GO:0030336(negative regulation of cell migration);GO:0031954(positive regulation of protein autophosphorylation);GO:0032486(Rap protein signal transduction);GO:0044291(cell-cell contact zone);GO:0045121(membrane raft);GO:…	04010(MAPK signaling pathway);04510(Focal adhesion)	2.5e-95	1	291,	0	-94.6	-93	3.52	-18.7	-20.6	1.24	Exon (XM_013170990.1/106029723, exon 1 of 1)	699	4	294	291	1
