# Supplementary material for: Transcriptome-wide study revealed m6A regulation of embryonic muscle development in Dingan goose (Anser cygnoides orientalis)
Source: BMC Genomics. 2021 Apr 14;22:270. doi: 10.1186/s12864-021-07556-8 (PMC8048326; doi:10.1186/s12864-021-07556-8)
Supplement: Supplementary file 4 — Additional file 4: Supplementary Table S5. Differetially methylated genes in GO analysis. [file 12864_2021_7556_MOESM4_ESM.xlsx]

## Sheet: Sheet1
Supplementary Table S5. Differetially methylated genes in GO analysis.
GO_ID	GO_Term	GO_function	GO_class	Genes	S gene number	TS gene number	B gene number	TB gene number	pvalue
GO:0043209	myelin sheath	cellular_component	5	ACO2;ACTR1A;ARF6;LOC106033377;LOC106039566;PITPNA;SOD2	7	184	8	389	0.023702
GO:0005515	protein binding	molecular_function	4	ARHGAP27;CTNND1;DBF4B;FBXO42;LOC106029424;MESDC1;NFKBIE;PTPRS;RHOU;RUSC1	10	184	13	389	0.0280195
GO:0006606	protein import into nucleus	biological_process	6	ADAR;LOC106039891;NUP188;SIX2	4	184	4	389	0.0491971
GO:0016477	cell migration	biological_process	7	NCK2;SIX2;TNFAIP1;ZRANB1	4	184	4	389	0.0491971
GO:0000790	nuclear chromatin	cellular_component	13	DBF4B;LOC106048111;NASP;RXRA	4	184	4	389	0.0491971
GO:0005524	ATP binding	molecular_function	9	ABL1;ACTR1A;CDC34;CDK12;CLP1;KIF3C;KIF7;LOC106029424;LOC106029911;LOC106033793;LOC106038554;MOCS3;NRBP1;NUAK1;PDK3;STRADA;TRIO;UCK1;YARS	19	184	30	389	0.0502861
GO:0030027	lamellipodium	cellular_component	6	ARPC3;BCAR1;CTNND1;PDXP;PODXL	5	184	6	389	0.0843977
GO:0006468	protein phosphorylation	biological_process	8	FASTKD1;NRBP1;NUAK1;STRADA;TRIO	5	184	6	389	0.0843977
GO:0005509	calcium ion binding	molecular_function	7	AIF1L;CDH23;EDEM2;LOC106034313;MMP15	5	184	6	389	0.0843977
GO:0070062	extracellular exosome	cellular_component	7	ACTR1A;AIF1L;ARF6;ARPC3;ATIC;ATP6V0A1;CD276;CHCHD3;COTL1;CTNND1;DSTN;DUT;ERP29;GAA;GATM;ITM2A;LOC106029723;LOC106033377;LOC106038811;LOC106039891;LOC106048111;NUTF2;PAFAH1B2;PDXP;PITPNA;PODXL;PTPRS;TUBB6;UGP2	29	184	51	389	0.0939973
GO:0017124	SH3 domain binding	molecular_function	6	ABL1;ARHGAP27;LOC106040831	3	184	3	389	0.104918
GO:0006611	protein export from nucleus	biological_process	6	ADAR;NUTF2;STRADA	3	184	3	389	0.104918
GO:0008017	microtubule binding	molecular_function	7	FNTA;KIF3C;KIF7	3	184	3	389	0.104918
GO:0001726	ruffle	cellular_component	6	ARF6;BCAR1;PODXL	3	184	3	389	0.104918
GO:0005102	receptor binding	molecular_function	5	ABL1;CD276;CTNND1	3	184	3	389	0.104918
GO:0004222	metalloendopeptidase activity	molecular_function	8	ADAMTS10;LOC106033377;MMP15	3	184	3	389	0.104918
GO:0005874	microtubule	cellular_component	11	KIF3C;RUSC1;TUBB6	3	184	3	389	0.104918
GO:0008152	metabolic process	biological_process	3	ARSA;FAHD1;HDHD3	3	184	3	389	0.104918
GO:0055038	recycling endosome membrane	cellular_component	11	ARF6;LOC106029723;MICALL1	3	184	3	389	0.104918
GO:0060070	canonical Wnt signaling pathway	biological_process	9	BCL9;FZD8;LOC106029424	3	184	3	389	0.104918
GO:0051015	actin filament binding	molecular_function	7	ABL1;AIF1L;ARPC3	3	184	3	389	0.104918
GO:0008013	beta-catenin binding	molecular_function	5	BCL9;DACT1;LOC106029424	3	184	3	389	0.104918
GO:0015630	microtubule cytoskeleton	cellular_component	10	NUAK1;POLR2C;RUSC1	3	184	3	389	0.104918
GO:0005622	intracellular	cellular_component	5	ARHGAP27;ASB6;COTL1;LOC106037378;LOC106039891;LOC106046799;PITPNA;RNF166	8	184	12	389	0.142119
GO:0005794	Golgi apparatus	cellular_component	9	ARF6;ATP6V0A1;B4GALT7;BACE1;BCL9;ITM2A;LARGE;NFKBIE;RUSC1;SLC35C1	10	184	16	389	0.161689
GO:0007165	signal transduction	biological_process	6	ARHGAP27;PPP2R5D;SLC35B2;STARD8;TRIM13	5	184	7	389	0.182504
GO:0016021	integral component of membrane	cellular_component	6	ARSA;ATP6V0A1;B4GALT7;CD276;CDH23;CHST2;CNNM2;EXTL3;FZD8;GP1BB;GPR137C;HS6ST1;ITM2A;LARGE;LOC106029911;LOC106033793;LOC106034313;LOC106036305;LOC106039566;LOC106040831;LOC106045707;LOC106046599;MIEF1;PODXL;POMGNT1;PTGFRN;PTPRS;SLC35C1;SLC38A10;SLC38A7;SMIM11;STX6;TMEM180;TMEM182;TMEM52;TRIM13	36	184	68	389	0.186196
GO:0009897	external side of plasma membrane	cellular_component	6	CD276;ENOX2	2	184	2	389	0.223094
GO:0000381	regulation of alternative mRNA splicing, via spliceosome	biological_process	13	RBM15B;RNPS1	2	184	2	389	0.223094
GO:0032436	positive regulation of proteasomal ubiquitin-dependent protein catabolic process	biological_process	12	RNF166;RNF19B	2	184	2	389	0.223094
GO:0030145	manganese ion binding	molecular_function	8	ABL1;LARGE	2	184	2	389	0.223094
GO:0016239	positive regulation of macroautophagy	biological_process	8	PAFAH1B2;TRIM13	2	184	2	389	0.223094
GO:0022408	negative regulation of cell-cell adhesion	biological_process	6	ABL1;PODXL	2	184	2	389	0.223094
GO:0001889	liver development	biological_process	8	ARF6;SOD2	2	184	2	389	0.223094
GO:0006024	glycosaminoglycan biosynthetic process	biological_process	8	B4GALT7;EXTL3	2	184	2	389	0.223094
GO:0048666	neuron development	biological_process	10	HS6ST1;SOD2	2	184	2	389	0.223094
GO:0007156	homophilic cell adhesion via plasma membrane adhesion molecules	biological_process	7	CDH23;LOC106034313	2	184	2	389	0.223094
GO:0050853	B cell receptor signaling pathway	biological_process	8	ABL1;BCAR1	2	184	2	389	0.223094
GO:0042102	positive regulation of T cell proliferation	biological_process	8	CD276;NCK2	2	184	2	389	0.223094
GO:0035357	peroxisome proliferator activated receptor signaling pathway	biological_process	8	PDK3;RXRA	2	184	2	389	0.223094
GO:0030154	cell differentiation	biological_process	6	ABL1;LOC106029911	2	184	2	389	0.223094
GO:1900042	positive regulation of interleukin-2 secretion	biological_process	10	ABL1;CD276	2	184	2	389	0.223094
GO:0005871	kinesin complex	cellular_component	12	KIF3C;KIF7	2	184	2	389	0.223094
GO:0031624	ubiquitin conjugating enzyme binding	molecular_function	7	RNF166;RNF19B	2	184	2	389	0.223094
GO:0007169	transmembrane receptor protein tyrosine kinase signaling pathway	biological_process	9	ABL1;DOK1	2	184	2	389	0.223094
GO:0007264	small GTPase mediated signal transduction	biological_process	8	ARF6;ARL4C	2	184	2	389	0.223094
GO:0043014	alpha-tubulin binding	molecular_function	7	ARL4C;FNTA	2	184	2	389	0.223094
GO:0005856	cytoskeleton	cellular_component	9	BIN3;FILIP1	2	184	2	389	0.223094
GO:0032147	activation of protein kinase activity	biological_process	12	DBF4B;STRADA	2	184	2	389	0.223094
GO:0007283	spermatogenesis	biological_process	7	PAFAH1B2;PAIP2	2	184	2	389	0.223094
GO:0048147	negative regulation of fibroblast proliferation	biological_process	6	B4GALT7;SOD2	2	184	2	389	0.223094
GO:0007015	actin filament organization	biological_process	7	BCAR1;NCK2	2	184	2	389	0.223094
GO:0003777	microtubule motor activity	molecular_function	10	KIF3C;KIF7	2	184	2	389	0.223094
GO:0006406	mRNA export from nucleus	biological_process	7	LOC106037378;SARNP	2	184	2	389	0.223094
GO:0043403	skeletal muscle tissue regeneration	biological_process	7	BIN3;LARGE	2	184	2	389	0.223094
GO:0002102	podosome	cellular_component	9	RHOU;SH3PXD2B	2	184	2	389	0.223094
GO:0005200	structural constituent of cytoskeleton	molecular_function	4	ARPC3;TUBB6	2	184	2	389	0.223094
GO:0015012	heparan sulfate proteoglycan biosynthetic process	biological_process	9	EXT1;EXTL3	2	184	2	389	0.223094
GO:0042273	ribosomal large subunit biogenesis	biological_process	7	NOC2L;WDR55	2	184	2	389	0.223094
GO:0030496	midbody	cellular_component	5	CTNND1;PDXP	2	184	2	389	0.223094
GO:0009791	post-embryonic development	biological_process	6	MUT;SOD2	2	184	2	389	0.223094
GO:0036010	protein localization to endosome	biological_process	8	ARF6;MICALL1	2	184	2	389	0.223094
GO:0007186	G-protein coupled receptor signaling pathway	biological_process	8	BCAR1;FZD8	2	184	2	389	0.223094
GO:0030177	positive regulation of Wnt signaling pathway	biological_process	10	DACT1;ZRANB1	2	184	2	389	0.223094
GO:0010332	response to gamma radiation	biological_process	7	SOD2;TRIM13	2	184	2	389	0.223094
GO:0007018	microtubule-based movement	biological_process	6	KIF3C;KIF7	2	184	2	389	0.223094
GO:0006814	sodium ion transport	biological_process	8	LOC106031322;SLC38A7	2	184	2	389	0.223094
GO:0046716	muscle cell cellular homeostasis	biological_process	6	GAA;LARGE	2	184	2	389	0.223094
GO:0007017	microtubule-based process	biological_process	5	DYNLL2;TUBB6	2	184	2	389	0.223094
GO:0030516	regulation of axon extension	biological_process	9	ABL1;TTL	2	184	2	389	0.223094
GO:0030836	positive regulation of actin filament depolymerization	biological_process	11	DSTN;PDXP	2	184	2	389	0.223094
GO:0051539	4 iron, 4 sulfur cluster binding	molecular_function	6	ACO2;NFU1	2	184	2	389	0.223094
GO:0035269	protein O-linked mannosylation	biological_process	10	LARGE;SDF2L1	2	184	2	389	0.223094
GO:0031175	neuron projection development	biological_process	6	MICALL1;NCDN	2	184	2	389	0.223094
GO:0030659	cytoplasmic vesicle membrane	cellular_component	11	ATP6V0A1;N4BP3	2	184	2	389	0.223094
GO:0046872	metal ion binding	molecular_function	6	LOC106029911;LOC106039566;LOC106046599;LOC106046799;MOCS3;MUT;PPM1G;RHOU;SNAI1;SOD2;TTL;ZBTB48;ZNF408;ZNF648;ZNF821	15	184	27	389	0.244661
GO:0004871	signal transducer activity	molecular_function	4	BCAR1;SLC35B2;TRIM13	3	184	4	389	0.272079
GO:0004672	protein kinase activity	molecular_function	7	FASTKD1;NRBP1;STRADA	3	184	4	389	0.272079
GO:0000287	magnesium ion binding	molecular_function	7	ABL1;DUT;FOXK2	3	184	4	389	0.272079
GO:0019901	protein kinase binding	molecular_function	7	BCAR1;CTNND1;DBF4B	3	184	4	389	0.272079
GO:0007626	locomotory behavior	biological_process	4	CDH23;GAA;SOD2	3	184	4	389	0.272079
GO:0090090	negative regulation of canonical Wnt signaling pathway	biological_process	11	CTNND1;DACT1;LOC106029424	3	184	4	389	0.272079
GO:0005634	nucleus	cellular_component	9	ACO2;ARHGAP27;BCL9;CHCHD3;CIZ1;CLP1;CTNND1;DBF4B;DET1;DOK1;DSN1;DYNLL2;FOXK2;LOC106029424;LOC106039891;LOC106048424;NCOA5;NUAK1;PLEKHO1;RBM15B;RUSC1;TUBB6;UGP2;YARS;YTHDF2;ZNF408;ZRANB1	27	184	52	389	0.284703
GO:0003674	molecular_function	molecular_function	2	AHDC1;BIN3;FAM117A;LOC106033360	4	184	6	389	0.293146
GO:0005743	mitochondrial inner membrane	cellular_component	13	FAHD1;LOC106039566;LOC106046599;SOD2	4	184	6	389	0.293146
GO:0008150	biological_process	biological_process	2	AHDC1;FAM117A;LOC106033360;MESDC1	4	184	6	389	0.293146
GO:0005575	cellular_component	cellular_component	2	AHDC1;FAM117A;LOC106033360;MESDC1	4	184	6	389	0.293146
GO:0005525	GTP binding	molecular_function	9	ARF6;ARL4C;LOC106029723;RHOU;TUBB6	5	184	8	389	0.304152
GO:0005886	plasma membrane	cellular_component	5	ARF6;ARL4C;ARSA;ATP6V0A1;BCAR1;CDH23;CTNND1;FNTA;FZD8;ITM2A;LOC106029723;LOC106029911;LOC106034313;PAFAH1B2;PTPRS;RHOU;SIX2	17	184	32	389	0.306684
GO:0045944	positive regulation of transcription from RNA polymerase II promoter	biological_process	13	BCL9;FOXK2;LOC106029424;LOC106048111;NCK2;SIX2;ZNF821	7	184	12	389	0.313808
GO:0005737	cytoplasm	cellular_component	7	ACTR1A;ADAR;ARF6;ARHGAP27;ARL4C;BCAR1;BIN3;CDC34;CLP1;CMTR1;CTNND1;DACT1;DBF4B;DOK1;DSN1;DUT;FILIP1;KANK4;LOC106033793;LOC106038811;NFKBIE;NOC2L;NUAK1;NUTF2;PAFAH1B2;PAIP2;PLEKHO1;PODXL;POLR2C;RNPS1;SH3PXD2B;SIX2;STRADA;TNFAIP1;TNIK;TUBB6;YARS;ZBTB48;ZRANB1	39	184	78	389	0.341603
GO:0008270	zinc ion binding	molecular_function	8	ADAMTS10;CIZ1;CYHR1;DBF4B;DTX2;LOC106033377;MICALL1;MMP15;NEURL1B;RNF166;RXRA;TRIM13;ZRANB1	13	184	25	389	0.389089
GO:0003676	nucleic acid binding	molecular_function	5	CIZ1;CMTR1;DBF4B;ENOX2;LOC106046799;RBM15B;SNAI1;ZBTB48;ZNF408;ZNF648	10	184	19	389	0.403482
GO:0005887	integral component of plasma membrane	cellular_component	7	BACE1;LOC106031322;LOC106038554;MMP15;PTPRS;SLCO2B1	6	184	11	389	0.426339
GO:0015629	actin cytoskeleton	cellular_component	10	ABL1;BCAR1;DENND2A;NCOA5;PDXP	5	184	9	389	0.433144
GO:0004674	protein serine/threonine kinase activity	molecular_function	8	NUAK1;PDK3;TRIO	3	184	5	389	0.449226
GO:0006366	transcription from RNA polymerase II promoter	biological_process	11	FOXK2;POLR2C;SIX2	3	184	5	389	0.449226
GO:0000978	RNA polymerase II core promoter proximal region sequence-specific DNA binding	molecular_function	11	FOXK2;LOC106048111;SIX2	3	184	5	389	0.449226
GO:0043123	positive regulation of I-kappaB kinase/NF-kappaB signaling	biological_process	10	ABL1;SLC35B2;TRIM13	3	184	5	389	0.449226
GO:0000209	protein polyubiquitination	biological_process	11	RNF166;RNF19B;RUSC1	3	184	5	389	0.449226
GO:0030054	cell junction	cellular_component	3	LOC106039891;MRPL46;RUSC1	3	184	5	389	0.449226
GO:0003682	chromatin binding	molecular_function	4	LOC106029424;NCOA5;WDR82	3	184	5	389	0.449226
GO:0030332	cyclin binding	molecular_function	5	CDK12;CIZ1	2	184	3	389	0.459446
GO:0016310	phosphorylation	biological_process	7	CLP1;UCK1	2	184	3	389	0.459446
GO:0030176	integral component of endoplasmic reticulum membrane	cellular_component	13	EXT1;SLC35B2	2	184	3	389	0.459446
GO:0045087	innate immune response	biological_process	5	ABL1;TRIM13	2	184	3	389	0.459446
GO:0035556	intracellular signal transduction	biological_process	7	ASB6;NUAK1	2	184	3	389	0.459446
GO:0019904	protein domain specific binding	molecular_function	5	CTNND1;LOC106029723	2	184	3	389	0.459446
GO:0007155	cell adhesion	biological_process	4	CTNND1;PTPRS	2	184	3	389	0.459446
GO:0051301	cell division	biological_process	5	BIN3;DSN1	2	184	3	389	0.459446
GO:0030838	positive regulation of actin filament polymerization	biological_process	11	ARF6;NCK2	2	184	3	389	0.459446
GO:0030433	ER-associated ubiquitin-dependent protein catabolic process	biological_process	11	EDEM2;TRIM13	2	184	3	389	0.459446
GO:0016787	hydrolase activity	molecular_function	4	HDHD3;MRPL46	2	184	3	389	0.459446
GO:0016887	ATPase activity	molecular_function	9	KIF3C;KIF7	2	184	3	389	0.459446
GO:0012505	endomembrane system	cellular_component	5	NRBP1;STX6	2	184	3	389	0.459446
GO:0016607	nuclear speck	cellular_component	14	CDK12;SARNP	2	184	3	389	0.459446
GO:0046983	protein dimerization activity	molecular_function	5	POLR1C;POLR2C	2	184	3	389	0.459446
GO:0046982	protein heterodimerization activity	molecular_function	6	LOC106048111;RXRA	2	184	3	389	0.459446
GO:0060348	bone development	biological_process	8	SH3PXD2B;SLC38A10	2	184	3	389	0.459446
GO:0006915	apoptotic process	biological_process	7	LOC106029911;SHF	2	184	3	389	0.459446
GO:0005923	bicellular tight junction	cellular_component	6	CTNND1;LOC106029723	2	184	3	389	0.459446
GO:0001540	beta-amyloid binding	molecular_function	6	BACE1;ITM2A	2	184	3	389	0.459446
GO:0007049	cell cycle	biological_process	5	BIN3;DBF4B	2	184	3	389	0.459446
GO:0007420	brain development	biological_process	9	CTNND1;LOC106029424	2	184	3	389	0.459446
GO:0015031	protein transport	biological_process	6	ARF6;LOC106039891	2	184	3	389	0.459446
GO:0051260	protein homooligomerization	biological_process	9	LOC106045707;TNFAIP1	2	184	3	389	0.459446
GO:0006898	receptor-mediated endocytosis	biological_process	8	ARHGAP27;MICALL1	2	184	3	389	0.459446
GO:0007010	cytoskeleton organization	biological_process	5	RHOU;ZRANB1	2	184	3	389	0.459446
GO:0016192	vesicle-mediated transport	biological_process	6	ARF6;NCK2	2	184	3	389	0.459446
GO:0004702	receptor signaling protein serine/threonine kinase activity	molecular_function	9	LOC106029911;TNIK	2	184	3	389	0.459446
GO:0005884	actin filament	cellular_component	11	AIF1L;BIN3	2	184	3	389	0.459446
GO:0030691	Noc2p-Noc3p complex	cellular_component	10	NOC2L	1	184	1	389	0.473008
GO:0006777	Mo-molybdopterin cofactor biosynthetic process	biological_process	8	MOCS3	1	184	1	389	0.473008
GO:0032588	trans-Golgi network membrane	cellular_component	11	STX6	1	184	1	389	0.473008
GO:0032091	negative regulation of protein binding	biological_process	7	DACT1	1	184	1	389	0.473008
GO:0015078	hydrogen ion transmembrane transporter activity	molecular_function	10	ATP6V0A1	1	184	1	389	0.473008
GO:0048557	embryonic digestive tract morphogenesis	biological_process	9	SIX2	1	184	1	389	0.473008
GO:0042110	T cell activation	biological_process	6	CD276	1	184	1	389	0.473008
GO:0019430	removal of superoxide radicals	biological_process	7	SOD2	1	184	1	389	0.473008
GO:0001558	regulation of cell growth	biological_process	6	IGFBP4	1	184	1	389	0.473008
GO:0061574	ASAP complex	cellular_component	5	RNPS1	1	184	1	389	0.473008
GO:0070086	ubiquitin-dependent endocytosis	biological_process	5	NEURL1B	1	184	1	389	0.473008
GO:0043005	neuron projection	cellular_component	6	NCDN	1	184	1	389	0.473008
GO:0044387	negative regulation of protein kinase activity by regulation of protein phosphorylation	biological_process	12	ADAR	1	184	1	389	0.473008
GO:0008094	DNA-dependent ATPase activity	molecular_function	11	LOC106029424	1	184	1	389	0.473008
GO:0045945	positive regulation of transcription from RNA polymerase III promoter	biological_process	13	LOC106029424	1	184	1	389	0.473008
GO:0021587	cerebellum morphogenesis	biological_process	12	ABL1	1	184	1	389	0.473008
GO:0042809	vitamin D receptor binding	molecular_function	8	RXRA	1	184	1	389	0.473008
GO:0050709	negative regulation of protein secretion	biological_process	8	ERP29	1	184	1	389	0.473008
GO:0007059	chromosome segregation	biological_process	5	DSN1	1	184	1	389	0.473008
GO:1900369	negative regulation of RNA interference	biological_process	13	ADAR	1	184	1	389	0.473008
GO:2000134	negative regulation of G1/S transition of mitotic cell cycle	biological_process	10	DACT1	1	184	1	389	0.473008
GO:0072102	glomerulus morphogenesis	biological_process	12	CTNND1	1	184	1	389	0.473008
GO:0001922	B-1 B cell homeostasis	biological_process	7	ABL1	1	184	1	389	0.473008
GO:0051353	positive regulation of oxidoreductase activity	biological_process	6	ABL1	1	184	1	389	0.473008
GO:0015068	glycine amidinotransferase activity	molecular_function	7	GATM	1	184	1	389	0.473008
GO:0000786	nucleosome	cellular_component	12	LOC106048111	1	184	1	389	0.473008
GO:0051092	positive regulation of NF-kappaB transcription factor activity	biological_process	14	TRIM13	1	184	1	389	0.473008
GO:0045931	positive regulation of mitotic cell cycle	biological_process	8	ABL1	1	184	1	389	0.473008
GO:0006029	proteoglycan metabolic process	biological_process	7	B4GALT7	1	184	1	389	0.473008
GO:0004558	alpha-1,4-glucosidase activity	molecular_function	9	GAA	1	184	1	389	0.473008
GO:0060687	regulation of branching involved in prostate gland morphogenesis	biological_process	10	RXRA	1	184	1	389	0.473008
GO:0016601	Rac protein signal transduction	biological_process	10	RHOU	1	184	1	389	0.473008
GO:0031502	dolichyl-phosphate-mannose-protein mannosyltransferase complex	cellular_component	12	SDF2L1	1	184	1	389	0.473008
GO:0070469	respiratory chain	cellular_component	5	LOC106039566	1	184	1	389	0.473008
GO:0004740	pyruvate dehydrogenase (acetyl-transferring) kinase activity	molecular_function	8	PDK3	1	184	1	389	0.473008
GO:0044194	cytolytic granule	cellular_component	12	RNF19B	1	184	1	389	0.473008
GO:0035064	methylated histone binding	molecular_function	6	LOC106029424	1	184	1	389	0.473008
GO:0045947	negative regulation of translational initiation	biological_process	10	PAIP2	1	184	1	389	0.473008
GO:0032450	maltose alpha-glucosidase activity	molecular_function	9	GAA	1	184	1	389	0.473008
GO:0006011	UDP-glucose metabolic process	biological_process	11	UGP2	1	184	1	389	0.473008
GO:0005965	protein farnesyltransferase complex	cellular_component	9	FNTA	1	184	1	389	0.473008
GO:0015183	L-aspartate transmembrane transporter activity	molecular_function	10	SLC38A7	1	184	1	389	0.473008
GO:0070979	protein K11-linked ubiquitination	biological_process	12	ANAPC2	1	184	1	389	0.473008
GO:1900086	positive regulation of peptidyl-tyrosine autophosphorylation	biological_process	11	CTNND1	1	184	1	389	0.473008
GO:1902732	positive regulation of chondrocyte proliferation	biological_process	6	SIX2	1	184	1	389	0.473008
GO:0070072	vacuolar proton-transporting V-type ATPase complex assembly	biological_process	11	ATP6V0A1	1	184	1	389	0.473008
GO:0006099	tricarboxylic acid cycle	biological_process	10	ACO2	1	184	1	389	0.473008
GO:0030286	dynein complex	cellular_component	12	DYNLL2	1	184	1	389	0.473008
GO:0070064	proline-rich region binding	molecular_function	5	ABL1	1	184	1	389	0.473008
GO:0005849	mRNA cleavage factor complex	cellular_component	13	CLP1	1	184	1	389	0.473008
GO:0089711	L-glutamate transmembrane transport	biological_process	9	SLC38A7	1	184	1	389	0.473008
GO:0005070	SH3/SH2 adaptor activity	molecular_function	6	RUSC1	1	184	1	389	0.473008
GO:0090044	positive regulation of tubulin deacetylation	biological_process	12	FNTA	1	184	1	389	0.473008
GO:0070733	protein adenylyltransferase activity	molecular_function	8	MOCS3	1	184	1	389	0.473008
GO:0032266	phosphatidylinositol-3-phosphate binding	molecular_function	8	SH3PXD2B	1	184	1	389	0.473008
GO:0032066	nucleolus to nucleoplasm transport	biological_process	6	NOC2L	1	184	1	389	0.473008
GO:0048701	embryonic cranial skeleton morphogenesis	biological_process	11	SIX2	1	184	1	389	0.473008
GO:0030246	carbohydrate binding	molecular_function	4	GAA	1	184	1	389	0.473008
GO:0032298	positive regulation of DNA-dependent DNA replication initiation	biological_process	13	CIZ1	1	184	1	389	0.473008
GO:0007268	chemical synaptic transmission	biological_process	7	PTPRS	1	184	1	389	0.473008
GO:0035023	regulation of Rho protein signal transduction	biological_process	11	TRIO	1	184	1	389	0.473008
GO:0097038	perinuclear endoplasmic reticulum	cellular_component	11	TRIM13	1	184	1	389	0.473008
GO:0030259	lipid glycosylation	biological_process	7	SLC35C1	1	184	1	389	0.473008
GO:0070816	phosphorylation of RNA polymerase II C-terminal domain	biological_process	13	CDK12	1	184	1	389	0.473008
GO:0044845	chain elongation of O-linked mannose residue	biological_process	10	SDF2L1	1	184	1	389	0.473008
GO:0008428	ribonuclease inhibitor activity	molecular_function	5	LOC106038811	1	184	1	389	0.473008
GO:0006122	mitochondrial electron transport, ubiquinol to cytochrome c	biological_process	16	LOC106033377	1	184	1	389	0.473008
GO:0006612	protein targeting to membrane	biological_process	7	MICALL1	1	184	1	389	0.473008
GO:0045930	negative regulation of mitotic cell cycle	biological_process	8	ABL1	1	184	1	389	0.473008
GO:0016337	single organismal cell-cell adhesion	biological_process	6	CTNND1	1	184	1	389	0.473008
GO:0004849	uridine kinase activity	molecular_function	9	UCK1	1	184	1	389	0.473008
GO:0000184	nuclear-transcribed mRNA catabolic process, nonsense-mediated decay	biological_process	11	RNPS1	1	184	1	389	0.473008
GO:0004169	dolichyl-phosphate-mannose-protein mannosyltransferase activity	molecular_function	8	SDF2L1	1	184	1	389	0.473008
GO:0043252	sodium-independent organic anion transport	biological_process	8	SLCO2B1	1	184	1	389	0.473008
GO:0015825	L-serine transport	biological_process	8	SLC38A7	1	184	1	389	0.473008
GO:0016600	flotillin complex	cellular_component	8	CTNND1	1	184	1	389	0.473008
GO:0045077	negative regulation of interferon-gamma biosynthetic process	biological_process	9	CD276	1	184	1	389	0.473008
GO:0031054	pre-miRNA processing	biological_process	13	ADAR	1	184	1	389	0.473008
GO:0038083	peptidyl-tyrosine autophosphorylation	biological_process	10	ABL1	1	184	1	389	0.473008
GO:0051568	histone H3-K4 methylation	biological_process	9	WDR82	1	184	1	389	0.473008
GO:0010591	regulation of lamellipodium assembly	biological_process	8	BIN3	1	184	1	389	0.473008
GO:0003994	aconitate hydratase activity	molecular_function	7	ACO2	1	184	1	389	0.473008
GO:0031113	regulation of microtubule polymerization	biological_process	9	ABL1	1	184	1	389	0.473008
GO:0060690	epithelial cell differentiation involved in salivary gland development	biological_process	8	CTNND1	1	184	1	389	0.473008
GO:0003337	mesenchymal to epithelial transition involved in metanephros morphogenesis	biological_process	11	SIX2	1	184	1	389	0.473008
GO:0003937	IMP cyclohydrolase activity	molecular_function	8	ATIC	1	184	1	389	0.473008
GO:2000270	negative regulation of fibroblast apoptotic process	biological_process	11	LOC106029424	1	184	1	389	0.473008
GO:0046632	alpha-beta T cell differentiation	biological_process	10	ABL1	1	184	1	389	0.473008
GO:0002094	polyprenyltransferase activity	molecular_function	7	DHDDS	1	184	1	389	0.473008
GO:0003726	double-stranded RNA adenosine deaminase activity	molecular_function	8	ADAR	1	184	1	389	0.473008
GO:0051607	defense response to virus	biological_process	5	ADAR	1	184	1	389	0.473008
GO:0030131	clathrin adaptor complex	cellular_component	11	AP3M1	1	184	1	389	0.473008
GO:0007501	mesodermal cell fate specification	biological_process	7	SIX2	1	184	1	389	0.473008
GO:0015991	ATP hydrolysis coupled proton transport	biological_process	11	ATP6V0A1	1	184	1	389	0.473008
GO:0050667	homocysteine metabolic process	biological_process	8	MUT	1	184	1	389	0.473008
GO:0006493	protein O-linked glycosylation	biological_process	9	POMGNT1	1	184	1	389	0.473008
GO:0072038	mesenchymal stem cell maintenance involved in nephron morphogenesis	biological_process	11	SIX2	1	184	1	389	0.473008
GO:0005089	Rho guanyl-nucleotide exchange factor activity	molecular_function	5	TRIO	1	184	1	389	0.473008
GO:0043181	vacuolar sequestering	biological_process	6	GAA	1	184	1	389	0.473008
GO:0000023	maltose metabolic process	biological_process	7	GAA	1	184	1	389	0.473008
GO:1902715	positive regulation of interferon-gamma secretion	biological_process	10	ABL1	1	184	1	389	0.473008
GO:0047485	protein N-terminus binding	molecular_function	5	ARF6	1	184	1	389	0.473008
GO:0040008	regulation of growth	biological_process	4	LOC106029911	1	184	1	389	0.473008
GO:0001517	N-acetylglucosamine 6-O-sulfotransferase activity	molecular_function	7	CHST2	1	184	1	389	0.473008
GO:0008378	galactosyltransferase activity	molecular_function	7	B4GALT7	1	184	1	389	0.473008
GO:0033634	positive regulation of cell-cell adhesion mediated by integrin	biological_process	7	PODXL	1	184	1	389	0.473008
GO:0030426	growth cone	cellular_component	6	CTNND1	1	184	1	389	0.473008
GO:0072357	PTW/PP1 phosphatase complex	cellular_component	6	WDR82	1	184	1	389	0.473008
GO:0004721	phosphoprotein phosphatase activity	molecular_function	8	PDXP	1	184	1	389	0.473008
GO:0005750	mitochondrial respiratory chain complex III	cellular_component	15	LOC106033377	1	184	1	389	0.473008
GO:0018343	protein farnesylation	biological_process	9	FNTA	1	184	1	389	0.473008
GO:0032040	small-subunit processome	cellular_component	9	EMG1	1	184	1	389	0.473008
GO:0031528	microvillus membrane	cellular_component	8	PODXL	1	184	1	389	0.473008
GO:0000444	MIS12/MIND type complex	cellular_component	11	DSN1	1	184	1	389	0.473008
GO:0034394	protein localization to cell surface	biological_process	7	ARF6	1	184	1	389	0.473008
GO:0005026	transforming growth factor beta receptor activity, type II	molecular_function	11	LOC106029911	1	184	1	389	0.473008
GO:0030514	negative regulation of BMP signaling pathway	biological_process	15	ABL1	1	184	1	389	0.473008
GO:2000095	regulation of Wnt signaling pathway, planar cell polarity pathway	biological_process	11	DACT1	1	184	1	389	0.473008
GO:0004829	threonine-tRNA ligase activity	molecular_function	8	LOC106033793	1	184	1	389	0.473008
GO:0007050	cell cycle arrest	biological_process	7	PPM1G	1	184	1	389	0.473008
GO:1903679	positive regulation of cap-independent translational initiation	biological_process	12	YTHDF2	1	184	1	389	0.473008
GO:0089712	L-aspartate transmembrane transport	biological_process	9	SLC38A7	1	184	1	389	0.473008
GO:0048668	collateral sprouting	biological_process	7	ABL1	1	184	1	389	0.473008
GO:0060216	definitive hemopoiesis	biological_process	7	ADAR	1	184	1	389	0.473008
GO:0043488	regulation of mRNA stability	biological_process	10	YTHDF2	1	184	1	389	0.473008
GO:0042554	superoxide anion generation	biological_process	7	SOD2	1	184	1	389	0.473008
GO:0015803	branched-chain amino acid transport	biological_process	10	SLC38A7	1	184	1	389	0.473008
GO:0043085	positive regulation of catalytic activity	biological_process	5	LOC106036305	1	184	1	389	0.473008
GO:0001836	release of cytochrome c from mitochondria	biological_process	7	SOD2	1	184	1	389	0.473008
GO:0050839	cell adhesion molecule binding	molecular_function	5	CTNND1	1	184	1	389	0.473008
GO:0008631	intrinsic apoptotic signaling pathway in response to oxidative stress	biological_process	9	SOD2	1	184	1	389	0.473008
GO:0034765	regulation of ion transmembrane transport	biological_process	7	LOC106045707	1	184	1	389	0.473008
GO:1902187	negative regulation of viral release from host cell	biological_process	9	TRIM13	1	184	1	389	0.473008
GO:0002143	tRNA wobble position uridine thiolation	biological_process	15	MOCS3	1	184	1	389	0.473008
GO:0043401	steroid hormone mediated signaling pathway	biological_process	8	RXRA	1	184	1	389	0.473008
GO:0032456	endocytic recycling	biological_process	7	ARL4C	1	184	1	389	0.473008
GO:0030335	positive regulation of cell migration	biological_process	9	PODXL	1	184	1	389	0.473008
GO:0006360	transcription from RNA polymerase I promoter	biological_process	11	POLR1C	1	184	1	389	0.473008
GO:0018344	protein geranylgeranylation	biological_process	9	FNTA	1	184	1	389	0.473008
GO:0017147	Wnt-protein binding	molecular_function	5	FZD8	1	184	1	389	0.473008
GO:0015186	L-glutamine transmembrane transporter activity	molecular_function	10	SLC38A7	1	184	1	389	0.473008
GO:0042474	middle ear morphogenesis	biological_process	10	SIX2	1	184	1	389	0.473008
GO:0021987	cerebral cortex development	biological_process	13	PTPRS	1	184	1	389	0.473008
GO:0002903	negative regulation of B cell apoptotic process	biological_process	13	NOC2L	1	184	1	389	0.473008
GO:0004792	thiosulfate sulfurtransferase activity	molecular_function	7	MOCS3	1	184	1	389	0.473008
GO:0060020	Bergmann glial cell differentiation	biological_process	9	ABL1	1	184	1	389	0.473008
GO:0032897	negative regulation of viral transcription	biological_process	10	TRIM13	1	184	1	389	0.473008
GO:0015194	L-serine transmembrane transporter activity	molecular_function	11	SLC38A7	1	184	1	389	0.473008
GO:0005736	DNA-directed RNA polymerase I complex	cellular_component	10	POLR1C	1	184	1	389	0.473008
GO:0030041	actin filament polymerization	biological_process	9	COTL1	1	184	1	389	0.473008
GO:0045494	photoreceptor cell maintenance	biological_process	5	CDH23	1	184	1	389	0.473008
GO:0030175	filopodium	cellular_component	6	PODXL	1	184	1	389	0.473008
GO:1901522	positive regulation of transcription from RNA polymerase II promoter involved in cellular response to chemical stimulus	biological_process	14	RXRA	1	184	1	389	0.473008
GO:0008536	Ran GTPase binding	molecular_function	9	NUTF2	1	184	1	389	0.473008
GO:0030548	acetylcholine receptor regulator activity	molecular_function	4	FNTA	1	184	1	389	0.473008
GO:0090045	positive regulation of deacetylase activity	biological_process	7	FNTA	1	184	1	389	0.473008
GO:0002322	B cell proliferation involved in immune response	biological_process	9	ABL1	1	184	1	389	0.473008
GO:0097284	hepatocyte apoptotic process	biological_process	9	ARF6	1	184	1	389	0.473008
GO:0006790	sulfur compound metabolic process	biological_process	5	CHST2	1	184	1	389	0.473008
GO:0002244	hematopoietic progenitor cell differentiation	biological_process	7	ADAR	1	184	1	389	0.473008
GO:0035507	regulation of myosin-light-chain-phosphatase activity	biological_process	11	NUAK1	1	184	1	389	0.473008
GO:0007088	regulation of mitotic nuclear division	biological_process	8	PDXP	1	184	1	389	0.473008
GO:0046329	negative regulation of JNK cascade	biological_process	13	DACT1	1	184	1	389	0.473008
GO:0043202	lysosomal lumen	cellular_component	12	GAA	1	184	1	389	0.473008
GO:0060538	skeletal muscle organ development	biological_process	9	LARGE	1	184	1	389	0.473008
GO:0046961	proton-transporting ATPase activity, rotational mechanism	molecular_function	16	ATP6V0A1	1	184	1	389	0.473008
GO:0031012	extracellular matrix	cellular_component	3	MMP15	1	184	1	389	0.473008
GO:0071800	podosome assembly	biological_process	6	SH3PXD2B	1	184	1	389	0.473008
GO:0050900	leukocyte migration	biological_process	4	PODXL	1	184	1	389	0.473008
GO:0042285	xylosyltransferase activity	molecular_function	7	LARGE	1	184	1	389	0.473008
GO:0045669	positive regulation of osteoblast differentiation	biological_process	9	CD276	1	184	1	389	0.473008
GO:0032526	response to retinoic acid	biological_process	6	RXRA	1	184	1	389	0.473008
GO:0030218	erythrocyte differentiation	biological_process	6	ADAR	1	184	1	389	0.473008
GO:0010571	positive regulation of nuclear cell cycle DNA replication	biological_process	13	DBF4B	1	184	1	389	0.473008
GO:0006382	adenosine to inosine editing	biological_process	11	ADAR	1	184	1	389	0.473008
GO:0045765	regulation of angiogenesis	biological_process	11	LOC106038811	1	184	1	389	0.473008
GO:0006464	cellular protein modification process	biological_process	7	TTL	1	184	1	389	0.473008
GO:0021695	cerebellar cortex development	biological_process	13	CLP1	1	184	1	389	0.473008
GO:0004571	mannosyl-oligosaccharide 1,2-alpha-mannosidase activity	molecular_function	10	EDEM2	1	184	1	389	0.473008
GO:0097320	membrane tubulation	biological_process	6	MICALL1	1	184	1	389	0.473008
GO:0008375	acetylglucosaminyltransferase activity	molecular_function	7	EXTL3	1	184	1	389	0.473008
GO:2001020	regulation of response to DNA damage stimulus	biological_process	7	ABL1	1	184	1	389	0.473008
GO:0035019	somatic stem cell population maintenance	biological_process	10	BCL9	1	184	1	389	0.473008
GO:0031995	insulin-like growth factor II binding	molecular_function	7	IGFBP4	1	184	1	389	0.473008
GO:0014908	myotube differentiation involved in skeletal muscle regeneration	biological_process	10	BCL9	1	184	1	389	0.473008
GO:0090189	regulation of branching involved in ureteric bud morphogenesis	biological_process	9	SIX2	1	184	1	389	0.473008
GO:0015020	glucuronosyltransferase activity	molecular_function	7	LARGE	1	184	1	389	0.473008
GO:0045213	neurotransmitter receptor metabolic process	biological_process	7	FNTA	1	184	1	389	0.473008
GO:0061484	hematopoietic stem cell homeostasis	biological_process	7	ADAR	1	184	1	389	0.473008
GO:0008380	RNA splicing	biological_process	10	SNRNP40	1	184	1	389	0.473008
GO:0044323	retinoic acid-responsive element binding	molecular_function	9	RXRA	1	184	1	389	0.473008
GO:0030690	Noc1p-Noc2p complex	cellular_component	10	NOC2L	1	184	1	389	0.473008
GO:0006405	RNA export from nucleus	biological_process	8	NUP188	1	184	1	389	0.473008
GO:0051019	mitogen-activated protein kinase binding	molecular_function	8	ABL1	1	184	1	389	0.473008
GO:0032534	regulation of microvillus assembly	biological_process	8	PODXL	1	184	1	389	0.473008
GO:0004494	methylmalonyl-CoA mutase activity	molecular_function	6	MUT	1	184	1	389	0.473008
GO:0004662	CAAX-protein geranylgeranyltransferase activity	molecular_function	9	FNTA	1	184	1	389	0.473008
GO:0030155	regulation of cell adhesion	biological_process	5	NUAK1	1	184	1	389	0.473008
GO:0090557	establishment of endothelial intestinal barrier	biological_process	11	PTPRS	1	184	1	389	0.473008
GO:0015808	L-alanine transport	biological_process	8	SLC38A7	1	184	1	389	0.473008
GO:0048538	thymus development	biological_process	6	ABL1	1	184	1	389	0.473008
GO:0048741	skeletal muscle fiber development	biological_process	11	BIN3	1	184	1	389	0.473008
GO:0015191	L-methionine transmembrane transporter activity	molecular_function	11	SLC38A7	1	184	1	389	0.473008
GO:0015125	bile acid transmembrane transporter activity	molecular_function	9	SLCO2B1	1	184	1	389	0.473008
GO:0007435	salivary gland morphogenesis	biological_process	9	CTNND1	1	184	1	389	0.473008
GO:0007204	positive regulation of cytosolic calcium ion concentration	biological_process	12	ABL1	1	184	1	389	0.473008
GO:0005719	nuclear euchromatin	cellular_component	14	LOC106048111	1	184	1	389	0.473008
GO:0002566	somatic diversification of immune receptors via somatic mutation	biological_process	5	ADAR	1	184	1	389	0.473008
GO:0035024	negative regulation of Rho protein signal transduction	biological_process	12	TNFAIP1	1	184	1	389	0.473008
GO:0015347	sodium-independent organic anion transmembrane transporter activity	molecular_function	7	SLCO2B1	1	184	1	389	0.473008
GO:0046966	thyroid hormone receptor binding	molecular_function	8	MED16	1	184	1	389	0.473008
GO:0032587	ruffle membrane	cellular_component	8	PDXP	1	184	1	389	0.473008
GO:0031954	positive regulation of protein autophosphorylation	biological_process	11	LOC106029723	1	184	1	389	0.473008
GO:0032092	positive regulation of protein binding	biological_process	7	DACT1	1	184	1	389	0.473008
GO:0004835	tubulin-tyrosine ligase activity	molecular_function	7	TTL	1	184	1	389	0.473008
GO:0035458	cellular response to interferon-beta	biological_process	8	CDC34	1	184	1	389	0.473008
GO:0051457	maintenance of protein location in nucleus	biological_process	8	CIZ1	1	184	1	389	0.473008
GO:0006909	phagocytosis	biological_process	5	ABL1	1	184	1	389	0.473008
GO:0035567	non-canonical Wnt signaling pathway	biological_process	9	FZD8	1	184	1	389	0.473008
GO:1902237	positive regulation of endoplasmic reticulum stress-induced intrinsic apoptotic signaling pathway	biological_process	11	NCK2	1	184	1	389	0.473008
GO:2001243	negative regulation of intrinsic apoptotic signaling pathway	biological_process	10	NOC2L	1	184	1	389	0.473008
GO:0070491	repressing transcription factor binding	molecular_function	6	NOC2L	1	184	1	389	0.473008
GO:0032458	slow endocytic recycling	biological_process	8	MICALL1	1	184	1	389	0.473008
GO:0001085	RNA polymerase II transcription factor binding	molecular_function	6	DACT1	1	184	1	389	0.473008
GO:0051736	ATP-dependent polyribonucleotide 5'-hydroxyl-kinase activity	molecular_function	10	CLP1	1	184	1	389	0.473008
GO:0071339	MLL1 complex	cellular_component	10	LOC106029424	1	184	1	389	0.473008
GO:1990126	retrograde transport, endosome to plasma membrane	biological_process	7	MICALL1	1	184	1	389	0.473008
GO:1900275	negative regulation of phospholipase C activity	biological_process	9	ABL1	1	184	1	389	0.473008
GO:0045596	negative regulation of cell differentiation	biological_process	8	SIX2	1	184	1	389	0.473008
GO:0001056	RNA polymerase III activity	molecular_function	9	POLR1C	1	184	1	389	0.473008
GO:0098586	cellular response to virus	biological_process	8	ADAR	1	184	1	389	0.473008
GO:0030216	keratinocyte differentiation	biological_process	9	CTNND1	1	184	1	389	0.473008
GO:0030178	negative regulation of Wnt signaling pathway	biological_process	10	LOC106029424	1	184	1	389	0.473008
GO:0030295	protein kinase activator activity	molecular_function	6	DBF4B	1	184	1	389	0.473008
GO:0008121	ubiquinol-cytochrome-c reductase activity	molecular_function	7	LOC106039566	1	184	1	389	0.473008
GO:0030521	androgen receptor signaling pathway	biological_process	9	MED16	1	184	1	389	0.473008
GO:0035087	siRNA loading onto RISC involved in RNA interference	biological_process	12	CLP1	1	184	1	389	0.473008
GO:0045994	positive regulation of translational initiation by iron	biological_process	11	RXRA	1	184	1	389	0.473008
GO:0032420	stereocilium	cellular_component	7	CDH23	1	184	1	389	0.473008
GO:0030371	translation repressor activity	molecular_function	4	PAIP2	1	184	1	389	0.473008
GO:0030042	actin filament depolymerization	biological_process	9	DSTN	1	184	1	389	0.473008
GO:0050798	activated T cell proliferation	biological_process	8	ABL1	1	184	1	389	0.473008
GO:0008484	sulfuric ester hydrolase activity	molecular_function	6	ARSA	1	184	1	389	0.473008
GO:0001957	intramembranous ossification	biological_process	7	MN1	1	184	1	389	0.473008
GO:0034605	cellular response to heat	biological_process	6	LOC106039891	1	184	1	389	0.473008
GO:0007613	memory	biological_process	6	PAIP2	1	184	1	389	0.473008
GO:0005080	protein kinase C binding	molecular_function	8	DACT1	1	184	1	389	0.473008
GO:0097309	cap1 mRNA methylation	biological_process	13	CMTR1	1	184	1	389	0.473008
GO:0008376	acetylgalactosaminyltransferase activity	molecular_function	7	LOC106049036	1	184	1	389	0.473008
GO:0070527	platelet aggregation	biological_process	7	LOC106029723	1	184	1	389	0.473008
GO:0097168	mesenchymal stem cell proliferation	biological_process	6	SIX2	1	184	1	389	0.473008
GO:0031492	nucleosomal DNA binding	molecular_function	6	LOC106048111	1	184	1	389	0.473008
GO:0072384	organelle transport along microtubule	biological_process	8	KIF3C	1	184	1	389	0.473008
GO:0031994	insulin-like growth factor I binding	molecular_function	7	IGFBP4	1	184	1	389	0.473008
GO:0051018	protein kinase A binding	molecular_function	5	DACT1	1	184	1	389	0.473008
GO:1902726	positive regulation of skeletal muscle satellite cell differentiation	biological_process	9	GPC1	1	184	1	389	0.473008
GO:0032311	angiogenin-PRI complex	cellular_component	5	LOC106038811	1	184	1	389	0.473008
GO:0071222	cellular response to lipopolysaccharide	biological_process	8	ABL1	1	184	1	389	0.473008
GO:0044291	cell-cell contact zone	cellular_component	5	LOC106029723	1	184	1	389	0.473008
GO:0050508	glucuronosyl-N-acetylglucosaminyl-proteoglycan 4-alpha-N-acetylglucosaminyltransferase activity	molecular_function	8	EXT1	1	184	1	389	0.473008
GO:0043405	regulation of MAP kinase activity	biological_process	12	CDK12	1	184	1	389	0.473008
GO:0051480	regulation of cytosolic calcium ion concentration	biological_process	11	CDH23	1	184	1	389	0.473008
GO:0044211	CTP salvage	biological_process	11	UCK1	1	184	1	389	0.473008
GO:0000159	protein phosphatase type 2A complex	cellular_component	7	PPP2R5D	1	184	1	389	0.473008
GO:0051289	protein homotetramerization	biological_process	10	RXRA	1	184	1	389	0.473008
GO:0032447	protein urmylation	biological_process	10	MOCS3	1	184	1	389	0.473008
GO:0045600	positive regulation of fat cell differentiation	biological_process	9	SH3PXD2B	1	184	1	389	0.473008
GO:0072161	mesenchymal cell differentiation involved in kidney development	biological_process	10	SIX2	1	184	1	389	0.473008
GO:0017056	structural constituent of nuclear pore	molecular_function	4	NUP188	1	184	1	389	0.473008
GO:0032486	Rap protein signal transduction	biological_process	10	LOC106029723	1	184	1	389	0.473008
GO:0015190	L-leucine transmembrane transporter activity	molecular_function	10	SLC38A7	1	184	1	389	0.473008
GO:0048773	erythrophore differentiation	biological_process	8	SOD2	1	184	1	389	0.473008
GO:0032508	DNA duplex unwinding	biological_process	11	LOC106029424	1	184	1	389	0.473008
GO:1903053	regulation of extracellular matrix organization	biological_process	7	ABL1	1	184	1	389	0.473008
GO:0045335	phagocytic vesicle	cellular_component	12	STX6	1	184	1	389	0.473008
GO:0044530	supraspliceosomal complex	cellular_component	9	ADAR	1	184	1	389	0.473008
GO:0043124	negative regulation of I-kappaB kinase/NF-kappaB signaling	biological_process	10	ABL1	1	184	1	389	0.473008
GO:0097631	integral component of omegasome membrane	cellular_component	10	EMC6	1	184	1	389	0.473008
GO:0045453	bone resorption	biological_process	7	NCDN	1	184	1	389	0.473008
GO:0009826	unidimensional cell growth	biological_process	6	BIN3	1	184	1	389	0.473008
GO:0046525	xylosylprotein 4-beta-galactosyltransferase activity	molecular_function	8	B4GALT7	1	184	1	389	0.473008
GO:0051281	positive regulation of release of sequestered calcium ion into cytosol	biological_process	16	ABL1	1	184	1	389	0.473008
GO:0050509	N-acetylglucosaminyl-proteoglycan 4-beta-glucuronosyltransferase activity	molecular_function	8	EXT1	1	184	1	389	0.473008
GO:0050957	equilibrioception	biological_process	8	CDH23	1	184	1	389	0.473008
GO:0030501	positive regulation of bone mineralization	biological_process	8	CD276	1	184	1	389	0.473008
GO:0009967	positive regulation of signal transduction	biological_process	8	RUSC1	1	184	1	389	0.473008
GO:0015180	L-alanine transmembrane transporter activity	molecular_function	11	SLC38A7	1	184	1	389	0.473008
GO:0010971	positive regulation of G2/M transition of mitotic cell cycle	biological_process	9	DBF4B	1	184	1	389	0.473008
GO:0019048	modulation by virus of host morphology or physiology	biological_process	6	RXRA	1	184	1	389	0.473008
GO:0009948	anterior/posterior axis specification	biological_process	9	SIX2	1	184	1	389	0.473008
GO:0002333	transitional one stage B cell differentiation	biological_process	12	ABL1	1	184	1	389	0.473008
GO:0021766	hippocampus development	biological_process	13	PTPRS	1	184	1	389	0.473008
GO:0010960	magnesium ion homeostasis	biological_process	10	CNNM2	1	184	1	389	0.473008
GO:0010510	regulation of acetyl-CoA biosynthetic process from pyruvate	biological_process	10	PDK3	1	184	1	389	0.473008
GO:0042813	Wnt-activated receptor activity	molecular_function	6	FZD8	1	184	1	389	0.473008
GO:1990168	protein K33-linked deubiquitination	biological_process	11	ZRANB1	1	184	1	389	0.473008
GO:0070536	protein K63-linked deubiquitination	biological_process	11	ZRANB1	1	184	1	389	0.473008
GO:0061617	MICOS complex	cellular_component	16	CHCHD3	1	184	1	389	0.473008
GO:1903364	positive regulation of cellular protein catabolic process	biological_process	9	DACT1	1	184	1	389	0.473008
GO:0045599	negative regulation of fat cell differentiation	biological_process	9	SOD2	1	184	1	389	0.473008
GO:2000772	regulation of cellular senescence	biological_process	7	NUAK1	1	184	1	389	0.473008
GO:0033690	positive regulation of osteoblast proliferation	biological_process	6	ABL1	1	184	1	389	0.473008
GO:0005840	ribosome	cellular_component	9	MRPL14	1	184	1	389	0.473008
GO:0015015	heparan sulfate proteoglycan biosynthetic process, enzymatic modification	biological_process	10	HS6ST1	1	184	1	389	0.473008
GO:0033028	myeloid cell apoptotic process	biological_process	9	ARF6	1	184	1	389	0.473008
GO:0031527	filopodium membrane	cellular_component	8	ARF6	1	184	1	389	0.473008
GO:0070938	contractile ring	cellular_component	5	PDXP	1	184	1	389	0.473008
GO:0050776	regulation of immune response	biological_process	5	CD276	1	184	1	389	0.473008
GO:0000226	microtubule cytoskeleton organization	biological_process	6	TTL	1	184	1	389	0.473008
GO:0001055	RNA polymerase II activity	molecular_function	9	POLR2C	1	184	1	389	0.473008
GO:0014823	response to activity	biological_process	4	SOD2	1	184	1	389	0.473008
GO:0030163	protein catabolic process	biological_process	7	BACE1	1	184	1	389	0.473008
GO:0015986	ATP synthesis coupled proton transport	biological_process	12	ATP6V0A1	1	184	1	389	0.473008
GO:0006379	mRNA cleavage	biological_process	11	CLP1	1	184	1	389	0.473008
GO:0018192	enzyme active site formation via cysteine modification to L-cysteine persulfide	biological_process	10	MOCS3	1	184	1	389	0.473008
GO:0060339	negative regulation of type I interferon-mediated signaling pathway	biological_process	10	ADAR	1	184	1	389	0.473008
GO:0006509	membrane protein ectodomain proteolysis	biological_process	8	BACE1	1	184	1	389	0.473008
GO:0016324	apical plasma membrane	cellular_component	6	PODXL	1	184	1	389	0.473008
GO:0016023	cytoplasmic, membrane-bounded vesicle	cellular_component	10	RUSC1	1	184	1	389	0.473008
GO:0034047	regulation of protein phosphatase type 2A activity	biological_process	11	PPP2R5D	1	184	1	389	0.473008
GO:0097110	scaffold protein binding	molecular_function	5	NCK2	1	184	1	389	0.473008
GO:0050435	beta-amyloid metabolic process	biological_process	8	BACE1	1	184	1	389	0.473008
GO:0046627	negative regulation of insulin receptor signaling pathway	biological_process	12	NCOA5	1	184	1	389	0.473008
GO:0030864	cortical actin cytoskeleton	cellular_component	12	DSTN	1	184	1	389	0.473008
GO:0005911	cell-cell junction	cellular_component	4	CTNND1	1	184	1	389	0.473008
GO:0007173	epidermal growth factor receptor signaling pathway	biological_process	11	ABL1	1	184	1	389	0.473008
GO:0010906	regulation of glucose metabolic process	biological_process	7	PDK3	1	184	1	389	0.473008
GO:0038084	vascular endothelial growth factor signaling pathway	biological_process	10	LOC106038554	1	184	1	389	0.473008
GO:1900101	regulation of endoplasmic reticulum unfolded protein response	biological_process	9	SDF2L1	1	184	1	389	0.473008
GO:0005313	L-glutamate transmembrane transporter activity	molecular_function	9	SLC38A7	1	184	1	389	0.473008
GO:0030140	trans-Golgi network transport vesicle	cellular_component	12	TGOLN2	1	184	1	389	0.473008
GO:0001654	eye development	biological_process	9	SH3PXD2B	1	184	1	389	0.473008
GO:2000096	positive regulation of Wnt signaling pathway, planar cell polarity pathway	biological_process	12	ABL1	1	184	1	389	0.473008
GO:1902725	negative regulation of satellite cell differentiation	biological_process	9	GPC1	1	184	1	389	0.473008
GO:0047223	beta-1,3-galactosyl-O-glycosyl-glycoprotein beta-1,3-N-acetylglucosaminyltransferase activity	molecular_function	8	POMGNT1	1	184	1	389	0.473008
GO:0006336	DNA replication-independent nucleosome assembly	biological_process	13	NASP	1	184	1	389	0.473008
GO:0005788	endoplasmic reticulum lumen	cellular_component	11	ERP29	1	184	1	389	0.473008
GO:0006370	7-methylguanosine mRNA capping	biological_process	11	CMTR1	1	184	1	389	0.473008
GO:0048278	vesicle docking	biological_process	6	STX6	1	184	1	389	0.473008
GO:0043206	extracellular fibril organization	biological_process	7	B4GALT7	1	184	1	389	0.473008
GO:0035280	miRNA loading onto RISC involved in gene silencing by miRNA	biological_process	12	ADAR	1	184	1	389	0.473008
GO:0004643	phosphoribosylaminoimidazolecarboxamide formyltransferase activity	molecular_function	7	ATIC	1	184	1	389	0.473008
GO:0030971	receptor tyrosine kinase binding	molecular_function	6	FNTA	1	184	1	389	0.473008
GO:0006867	asparagine transport	biological_process	7	SLC38A7	1	184	1	389	0.473008
GO:0089709	L-histidine transmembrane transport	biological_process	9	SLC38A7	1	184	1	389	0.473008
GO:0005666	DNA-directed RNA polymerase III complex	cellular_component	10	POLR1C	1	184	1	389	0.473008
GO:0042542	response to hydrogen peroxide	biological_process	7	SOD2	1	184	1	389	0.473008
GO:0042169	SH2 domain binding	molecular_function	6	SH3PXD2B	1	184	1	389	0.473008
GO:0030278	regulation of ossification	biological_process	6	SIX2	1	184	1	389	0.473008
GO:0006383	transcription from RNA polymerase III promoter	biological_process	11	POLR1C	1	184	1	389	0.473008
GO:0003707	steroid hormone receptor activity	molecular_function	5	RXRA	1	184	1	389	0.473008
GO:0000781	chromosome, telomeric region	cellular_component	12	WDR82	1	184	1	389	0.473008
GO:0043567	regulation of insulin-like growth factor receptor signaling pathway	biological_process	11	IGFBP4	1	184	1	389	0.473008
GO:0005953	CAAX-protein geranylgeranyltransferase complex	cellular_component	7	FNTA	1	184	1	389	0.473008
GO:0031419	cobalamin binding	molecular_function	6	MUT	1	184	1	389	0.473008
GO:0005913	cell-cell adherens junction	cellular_component	5	CTNND1	1	184	1	389	0.473008
GO:0031996	thioesterase binding	molecular_function	6	ARF6	1	184	1	389	0.473008
GO:0033137	negative regulation of peptidyl-serine phosphorylation	biological_process	10	NCK2	1	184	1	389	0.473008
GO:0005980	glycogen catabolic process	biological_process	8	GAA	1	184	1	389	0.473008
GO:0070300	phosphatidic acid binding	molecular_function	6	MICALL1	1	184	1	389	0.473008
GO:0003983	UTP:glucose-1-phosphate uridylyltransferase activity	molecular_function	9	UGP2	1	184	1	389	0.473008
GO:0005251	delayed rectifier potassium channel activity	molecular_function	12	LOC106045707	1	184	1	389	0.473008
GO:0044322	endoplasmic reticulum quality control compartment	cellular_component	11	EDEM2	1	184	1	389	0.473008
GO:0035067	negative regulation of histone acetylation	biological_process	11	NOC2L	1	184	1	389	0.473008
GO:0004831	tyrosine-tRNA ligase activity	molecular_function	8	YARS	1	184	1	389	0.473008
GO:0070475	rRNA base methylation	biological_process	14	EMG1	1	184	1	389	0.473008
GO:0042994	cytoplasmic sequestering of transcription factor	biological_process	8	NFKBIE	1	184	1	389	0.473008
GO:0045085	negative regulation of interleukin-2 biosynthetic process	biological_process	9	CD276	1	184	1	389	0.473008
GO:0012506	vesicle membrane	cellular_component	5	NCK2	1	184	1	389	0.473008
GO:0004483	mRNA (nucleoside-2'-O-)-methyltransferase activity	molecular_function	8	CMTR1	1	184	1	389	0.473008
GO:0005290	L-histidine transmembrane transporter activity	molecular_function	7	SLC38A7	1	184	1	389	0.473008
GO:0005875	microtubule associated complex	cellular_component	11	FNTA	1	184	1	389	0.473008
GO:1990441	negative regulation of transcription from RNA polymerase II promoter in response to endoplasmic reticulum stress	biological_process	14	NCK2	1	184	1	389	0.473008
GO:0015821	methionine transport	biological_process	7	SLC38A7	1	184	1	389	0.473008
GO:0005720	nuclear heterochromatin	cellular_component	14	LOC106048111	1	184	1	389	0.473008
GO:0010942	positive regulation of cell death	biological_process	7	TRIM13	1	184	1	389	0.473008
GO:0035523	protein K29-linked deubiquitination	biological_process	11	ZRANB1	1	184	1	389	0.473008
GO:2000377	regulation of reactive oxygen species metabolic process	biological_process	6	PDK3	1	184	1	389	0.473008
GO:0071805	potassium ion transmembrane transport	biological_process	7	LOC106045707	1	184	1	389	0.473008
GO:0003069	vasodilation by acetylcholine involved in regulation of systemic arterial blood pressure	biological_process	10	SOD2	1	184	1	389	0.473008
GO:0004574	oligo-1,6-glucosidase activity	molecular_function	9	GAA	1	184	1	389	0.473008
GO:0046081	dUTP catabolic process	biological_process	12	DUT	1	184	1	389	0.473008
GO:0042407	cristae formation	biological_process	8	CHCHD3	1	184	1	389	0.473008
GO:0031490	chromatin DNA binding	molecular_function	5	RXRA	1	184	1	389	0.473008
GO:0001054	RNA polymerase I activity	molecular_function	9	POLR1C	1	184	1	389	0.473008
GO:0010595	positive regulation of endothelial cell migration	biological_process	12	BCAR1	1	184	1	389	0.473008
GO:0015721	bile acid and bile salt transport	biological_process	10	SLCO2B1	1	184	1	389	0.473008
GO:0008948	oxaloacetate decarboxylase activity	molecular_function	7	FAHD1	1	184	1	389	0.473008
GO:0048193	Golgi vesicle transport	biological_process	6	STX6	1	184	1	389	0.473008
GO:0005869	dynactin complex	cellular_component	11	ACTR1A	1	184	1	389	0.473008
GO:0048490	anterograde synaptic vesicle transport	biological_process	9	AP3M1	1	184	1	389	0.473008
GO:0060048	cardiac muscle contraction	biological_process	9	GAA	1	184	1	389	0.473008
GO:0003032	detection of oxygen	biological_process	6	SOD2	1	184	1	389	0.473008
GO:0051489	regulation of filopodium assembly	biological_process	8	ARF6	1	184	1	389	0.473008
GO:0032947	protein complex scaffold	molecular_function	4	CHCHD3	1	184	1	389	0.473008
GO:0006868	glutamine transport	biological_process	7	SLC38A7	1	184	1	389	0.473008
GO:0050884	neuromuscular process controlling posture	biological_process	8	GAA	1	184	1	389	0.473008
GO:1901216	positive regulation of neuron death	biological_process	8	ABL1	1	184	1	389	0.473008
GO:0006335	DNA replication-dependent nucleosome assembly	biological_process	13	NASP	1	184	1	389	0.473008
GO:0008289	lipid binding	molecular_function	4	STARD8	1	184	1	389	0.473008
GO:0035914	skeletal muscle cell differentiation	biological_process	7	BCL9	1	184	1	389	0.473008
GO:1902235	regulation of endoplasmic reticulum stress-induced intrinsic apoptotic signaling pathway	biological_process	10	ERP29	1	184	1	389	0.473008
GO:0045070	positive regulation of viral genome replication	biological_process	9	ADAR	1	184	1	389	0.473008
GO:0043951	negative regulation of cAMP-mediated signaling	biological_process	12	CDC34	1	184	1	389	0.473008
GO:0002086	diaphragm contraction	biological_process	11	GAA	1	184	1	389	0.473008
GO:0014839	myoblast migration involved in skeletal muscle regeneration	biological_process	10	BIN3	1	184	1	389	0.473008
GO:0015810	aspartate transport	biological_process	11	SLC38A7	1	184	1	389	0.473008
GO:0035970	peptidyl-threonine dephosphorylation	biological_process	9	PPM1G	1	184	1	389	0.473008
GO:0019900	kinase binding	molecular_function	6	STRADA	1	184	1	389	0.473008
GO:1902724	positive regulation of skeletal muscle satellite cell proliferation	biological_process	7	GPC1	1	184	1	389	0.473008
GO:0016471	vacuolar proton-transporting V-type ATPase complex	cellular_component	12	ATP6V0A1	1	184	1	389	0.473008
GO:0050832	defense response to fungus	biological_process	7	COTL1	1	184	1	389	0.473008
GO:0005057	receptor signaling protein activity	molecular_function	5	DOK1	1	184	1	389	0.473008
GO:0060612	adipose tissue development	biological_process	8	SH3PXD2B	1	184	1	389	0.473008
GO:0004886	9-cis retinoic acid receptor activity	molecular_function	8	RXRA	1	184	1	389	0.473008
GO:0051881	regulation of mitochondrial membrane potential	biological_process	6	SOD2	1	184	1	389	0.473008
GO:0001306	age-dependent response to oxidative stress	biological_process	7	SOD2	1	184	1	389	0.473008
GO:2000273	positive regulation of receptor activity	biological_process	9	MED16	1	184	1	389	0.473008
GO:0001738	morphogenesis of a polarized epithelium	biological_process	7	CTNND1	1	184	1	389	0.473008
GO:0006801	superoxide metabolic process	biological_process	6	SH3PXD2B	1	184	1	389	0.473008
GO:0018117	protein adenylylation	biological_process	9	MOCS3	1	184	1	389	0.473008
GO:1900271	regulation of long-term synaptic potentiation	biological_process	11	PAIP2	1	184	1	389	0.473008
GO:0044611	nuclear pore inner ring	cellular_component	13	NUP188	1	184	1	389	0.473008
GO:0019903	protein phosphatase binding	molecular_function	7	CTNND1	1	184	1	389	0.473008
GO:0051731	polynucleotide 5'-hydroxyl-kinase activity	molecular_function	8	CLP1	1	184	1	389	0.473008
GO:0005412	glucose:sodium symporter activity	molecular_function	10	LOC106031322	1	184	1	389	0.473008
GO:0000032	cell wall mannoprotein biosynthetic process	biological_process	9	SDF2L1	1	184	1	389	0.473008
GO:0001755	neural crest cell migration	biological_process	9	COTL1	1	184	1	389	0.473008
GO:0019003	GDP binding	molecular_function	9	LOC106029723	1	184	1	389	0.473008
GO:0035413	positive regulation of catenin import into nucleus	biological_process	7	DACT1	1	184	1	389	0.473008
GO:0005985	sucrose metabolic process	biological_process	7	GAA	1	184	1	389	0.473008
GO:0010314	phosphatidylinositol-5-phosphate binding	molecular_function	8	SH3PXD2B	1	184	1	389	0.473008
GO:0014069	postsynaptic density	cellular_component	4	RUSC1	1	184	1	389	0.473008
GO:0030375	thyroid hormone receptor coactivator activity	molecular_function	8	MED16	1	184	1	389	0.473008
GO:0016459	myosin complex	cellular_component	11	DYNLL2	1	184	1	389	0.473008
GO:0005771	multivesicular body	cellular_component	11	BACE1	1	184	1	389	0.473008
GO:0008104	protein localization	biological_process	5	BIN3	1	184	1	389	0.473008
GO:0030423	targeting of mRNA for destruction involved in RNA interference	biological_process	12	CLP1	1	184	1	389	0.473008
GO:0051056	regulation of small GTPase mediated signal transduction	biological_process	9	RHOU	1	184	1	389	0.473008
GO:0007399	nervous system development	biological_process	7	ITM2A	1	184	1	389	0.473008
GO:0042995	cell projection	cellular_component	5	RHOU	1	184	1	389	0.473008
GO:0006486	protein glycosylation	biological_process	8	DHDDS	1	184	1	389	0.473008
GO:0032580	Golgi cisterna membrane	cellular_component	12	LOC106049036	1	184	1	389	0.473008
GO:0071398	cellular response to fatty acid	biological_process	7	PDK3	1	184	1	389	0.473008
GO:0042292	URM1 activating enzyme activity	molecular_function	7	MOCS3	1	184	1	389	0.473008
GO:0045078	positive regulation of interferon-gamma biosynthetic process	biological_process	9	CD276	1	184	1	389	0.473008
GO:0043044	ATP-dependent chromatin remodeling	biological_process	9	LOC106029424	1	184	1	389	0.473008
GO:0006206	pyrimidine nucleobase metabolic process	biological_process	9	UCK1	1	184	1	389	0.473008
GO:1990247	N6-methyladenosine-containing RNA binding	molecular_function	7	YTHDF2	1	184	1	389	0.473008
GO:0008076	voltage-gated potassium channel complex	cellular_component	8	LOC106045707	1	184	1	389	0.473008
GO:0070644	vitamin D response element binding	molecular_function	9	RXRA	1	184	1	389	0.473008
GO:0021549	cerebellum development	biological_process	12	PTPRS	1	184	1	389	0.473008
GO:0048384	retinoic acid receptor signaling pathway	biological_process	8	RXRA	1	184	1	389	0.473008
GO:0005915	zonula adherens	cellular_component	6	CTNND1	1	184	1	389	0.473008
GO:0006437	tyrosyl-tRNA aminoacylation	biological_process	13	YARS	1	184	1	389	0.473008
GO:0004190	aspartic-type endopeptidase activity	molecular_function	8	BACE1	1	184	1	389	0.473008
GO:0006906	vesicle fusion	biological_process	6	STX6	1	184	1	389	0.473008
GO:1902559	3'-phospho-5'-adenylyl sulfate transmembrane transport	biological_process	8	SLC35B2	1	184	1	389	0.473008
GO:0006164	purine nucleotide biosynthetic process	biological_process	10	ATIC	1	184	1	389	0.473008
GO:0042985	negative regulation of amyloid precursor protein biosynthetic process	biological_process	10	ITM2A	1	184	1	389	0.473008
GO:0004660	protein farnesyltransferase activity	molecular_function	8	FNTA	1	184	1	389	0.473008
GO:0018773	acetylpyruvate hydrolase activity	molecular_function	7	FAHD1	1	184	1	389	0.473008
GO:0090129	positive regulation of synapse maturation	biological_process	8	ANAPC2	1	184	1	389	0.473008
GO:0008601	protein phosphatase type 2A regulator activity	molecular_function	6	PPP2R5D	1	184	1	389	0.473008
GO:0032956	regulation of actin cytoskeleton organization	biological_process	7	ABL1	1	184	1	389	0.473008
GO:0006378	mRNA polyadenylation	biological_process	12	CLP1	1	184	1	389	0.473008
GO:0007035	vacuolar acidification	biological_process	13	ATP6V0A1	1	184	1	389	0.473008
GO:0055072	iron ion homeostasis	biological_process	11	SOD2	1	184	1	389	0.473008
GO:0060326	cell chemotaxis	biological_process	8	BCAR1	1	184	1	389	0.473008
GO:0042942	D-serine transport	biological_process	8	NFKBIE	1	184	1	389	0.473008
GO:0031915	positive regulation of synaptic plasticity	biological_process	10	ANAPC2	1	184	1	389	0.473008
GO:0022038	corpus callosum development	biological_process	12	PTPRS	1	184	1	389	0.473008
GO:0000214	tRNA-intron endonuclease complex	cellular_component	11	CLP1	1	184	1	389	0.473008
GO:0031529	ruffle organization	biological_process	6	ARF6	1	184	1	389	0.473008
GO:1902723	negative regulation of skeletal muscle satellite cell proliferation	biological_process	7	GPC1	1	184	1	389	0.473008
GO:0055010	ventricular cardiac muscle tissue morphogenesis	biological_process	12	RXRA	1	184	1	389	0.473008
GO:0045296	cadherin binding	molecular_function	6	CTNND1	1	184	1	389	0.473008
GO:0048188	Set1C/COMPASS complex	cellular_component	9	WDR82	1	184	1	389	0.473008
GO:0035020	regulation of Rac protein signal transduction	biological_process	11	ARF6	1	184	1	389	0.473008
GO:0030139	endocytic vesicle	cellular_component	11	ARF6	1	184	1	389	0.473008
GO:0055093	response to hyperoxia	biological_process	5	SOD2	1	184	1	389	0.473008
GO:0035791	platelet-derived growth factor receptor-beta signaling pathway	biological_process	11	ABL1	1	184	1	389	0.473008
GO:0032330	regulation of chondrocyte differentiation	biological_process	8	SIX2	1	184	1	389	0.473008
GO:0000980	RNA polymerase II distal enhancer sequence-specific DNA binding	molecular_function	11	LOC106048111	1	184	1	389	0.473008
GO:0003678	DNA helicase activity	molecular_function	10	LOC106029424	1	184	1	389	0.473008
GO:0034545	fumarylpyruvate hydrolase activity	molecular_function	7	FAHD1	1	184	1	389	0.473008
GO:0004784	superoxide dismutase activity	molecular_function	6	SOD2	1	184	1	389	0.473008
GO:0031072	heat shock protein binding	molecular_function	5	PDXP	1	184	1	389	0.473008
GO:0031247	actin rod assembly	biological_process	8	PDXP	1	184	1	389	0.473008
GO:0034663	endoplasmic reticulum chaperone complex	cellular_component	11	SDF2L1	1	184	1	389	0.473008
GO:0045071	negative regulation of viral genome replication	biological_process	9	ADAR	1	184	1	389	0.473008
GO:0045211	postsynaptic membrane	cellular_component	8	RUSC1	1	184	1	389	0.473008
GO:0045184	establishment of protein localization	biological_process	6	ABL1	1	184	1	389	0.473008
GO:0048678	response to axon injury	biological_process	6	SOD2	1	184	1	389	0.473008
GO:0005001	transmembrane receptor protein tyrosine phosphatase activity	molecular_function	10	PTPRS	1	184	1	389	0.473008
GO:0048565	digestive tract development	biological_process	7	LOC106029424	1	184	1	389	0.473008
GO:0006491	N-glycan processing	biological_process	10	EDEM2	1	184	1	389	0.473008
GO:0030035	microspike assembly	biological_process	7	ABL1	1	184	1	389	0.473008
GO:0046964	3'-phosphoadenosine 5'-phosphosulfate transmembrane transporter activity	molecular_function	9	SLC35B2	1	184	1	389	0.473008
GO:0007605	sensory perception of sound	biological_process	9	CDH23	1	184	1	389	0.473008
GO:0048286	lung alveolus development	biological_process	9	HS6ST1	1	184	1	389	0.473008
GO:0048025	negative regulation of mRNA splicing, via spliceosome	biological_process	13	RNPS1	1	184	1	389	0.473008
GO:0046404	ATP-dependent polydeoxyribonucleotide 5'-hydroxyl-kinase activity	molecular_function	10	CLP1	1	184	1	389	0.473008
GO:0002230	positive regulation of defense response to virus by host	biological_process	8	SLC35C1	1	184	1	389	0.473008
GO:0051444	negative regulation of ubiquitin-protein transferase activity	biological_process	13	ABL1	1	184	1	389	0.473008
GO:0070016	armadillo repeat domain binding	molecular_function	6	LOC106029424	1	184	1	389	0.473008
GO:0055012	ventricular cardiac muscle cell differentiation	biological_process	9	RXRA	1	184	1	389	0.473008
GO:0015182	L-asparagine transmembrane transporter activity	molecular_function	10	SLC38A7	1	184	1	389	0.473008
GO:0071947	protein deubiquitination involved in ubiquitin-dependent protein catabolic process	biological_process	10	ZRANB1	1	184	1	389	0.473008
GO:0044206	UMP salvage	biological_process	11	UCK1	1	184	1	389	0.473008
GO:0043025	neuronal cell body	cellular_component	6	SLC38A7	1	184	1	389	0.473008
GO:0070037	rRNA (pseudouridine) methyltransferase activity	molecular_function	9	EMG1	1	184	1	389	0.473008
GO:0097411	hypoxia-inducible factor-1alpha signaling pathway	biological_process	7	PDK3	1	184	1	389	0.473008
GO:0006435	threonyl-tRNA aminoacylation	biological_process	13	LOC106033793	1	184	1	389	0.473008
GO:0006975	DNA damage induced protein phosphorylation	biological_process	9	ABL1	1	184	1	389	0.473008
GO:0071901	negative regulation of protein serine/threonine kinase activity	biological_process	12	ABL1	1	184	1	389	0.473008
GO:0090135	actin filament branching	biological_process	8	ABL1	1	184	1	389	0.473008
GO:0006226	dUMP biosynthetic process	biological_process	12	DUT	1	184	1	389	0.473008
GO:0007624	ultradian rhythm	biological_process	4	ENOX2	1	184	1	389	0.473008
GO:0001227	transcriptional repressor activity, RNA polymerase II transcription regulatory region sequence-specific binding	molecular_function	6	CHCHD3	1	184	1	389	0.473008
GO:0022617	extracellular matrix disassembly	biological_process	6	SH3PXD2B	1	184	1	389	0.473008
GO:0006749	glutathione metabolic process	biological_process	8	SOD2	1	184	1	389	0.473008
GO:0045429	positive regulation of nitric oxide biosynthetic process	biological_process	9	SOD2	1	184	1	389	0.473008
GO:0031497	chromatin assembly	biological_process	11	NOC2L	1	184	1	389	0.473008
GO:0017126	nucleologenesis	biological_process	7	EMG1	1	184	1	389	0.473008
GO:0009888	tissue development	biological_process	5	GAA	1	184	1	389	0.473008
GO:0060998	regulation of dendritic spine development	biological_process	9	ARF6	1	184	1	389	0.473008
GO:0030866	cortical actin cytoskeleton organization	biological_process	7	ARF6	1	184	1	389	0.473008
GO:0021510	spinal cord development	biological_process	9	PTPRS	1	184	1	389	0.473008
GO:0090162	establishment of epithelial cell polarity	biological_process	7	ARF6	1	184	1	389	0.473008
GO:0007339	binding of sperm to zona pellucida	biological_process	8	ARSA	1	184	1	389	0.473008
GO:0061097	regulation of protein tyrosine kinase activity	biological_process	10	LOC106029723	1	184	1	389	0.473008
GO:0071318	cellular response to ATP	biological_process	8	PDXP	1	184	1	389	0.473008
GO:0018108	peptidyl-tyrosine phosphorylation	biological_process	9	LOC106038554	1	184	1	389	0.473008
GO:0090141	positive regulation of mitochondrial fission	biological_process	8	MIEF1	1	184	1	389	0.473008
GO:0004715	non-membrane spanning protein tyrosine kinase activity	molecular_function	9	ABL1	1	184	1	389	0.473008
GO:0072341	modified amino acid binding	molecular_function	4	MUT	1	184	1	389	0.473008
GO:0000785	chromatin	cellular_component	11	WDR82	1	184	1	389	0.473008
GO:0042800	histone methyltransferase activity (H3-K4 specific	molecular_function	11	WDR82	1	184	1	389	0.473008
GO:0060122	inner ear receptor stereocilium organization	biological_process	6	CDH23	1	184	1	389	0.473008
GO:0004170	dUTP diphosphatase activity	molecular_function	9	DUT	1	184	1	389	0.473008
GO:0016323	basolateral plasma membrane	cellular_component	6	CNNM2	1	184	1	389	0.473008
GO:0000220	vacuolar proton-transporting V-type ATPase, V0 domain	cellular_component	11	ATP6V0A1	1	184	1	389	0.473008
GO:0005938	cell cortex	cellular_component	9	ARF6	1	184	1	389	0.473008
GO:0002944	cyclin K-CDK12 complex	cellular_component	8	CDK12	1	184	1	389	0.473008
GO:0030877	beta-catenin destruction complex	cellular_component	9	DACT1	1	184	1	389	0.473008
GO:0000060	protein import into nucleus, translocation	biological_process	7	NUTF2	1	184	1	389	0.473008
GO:0016874	ligase activity	molecular_function	4	NEURL1B	1	184	1	389	0.473008
GO:0017095	heparan sulfate 6-O-sulfotransferase activity	molecular_function	8	HS6ST1	1	184	1	389	0.473008
GO:0021915	neural tube development	biological_process	9	DACT1	1	184	1	389	0.473008
GO:0090161	Golgi ribbon formation	biological_process	6	STX6	1	184	1	389	0.473008
GO:0051733	polydeoxyribonucleotide kinase activity	molecular_function	9	CLP1	1	184	1	389	0.473008
GO:0006342	chromatin silencing	biological_process	13	LOC106048111	1	184	1	389	0.473008
GO:0005815	microtubule organizing center	cellular_component	11	LOC106041547	1	184	1	389	0.473008
GO:0048013	ephrin receptor signaling pathway	biological_process	10	NCK2	1	184	1	389	0.473008
GO:0070097	delta-catenin binding	molecular_function	5	DACT1	1	184	1	389	0.473008
GO:0008053	mitochondrial fusion	biological_process	6	CHCHD3	1	184	1	389	0.473008
GO:0042770	signal transduction in response to DNA damage	biological_process	8	ABL1	1	184	1	389	0.473008
GO:0032154	cleavage furrow	cellular_component	7	PDXP	1	184	1	389	0.473008
GO:0000082	G1/S transition of mitotic cell cycle	biological_process	8	RHOU	1	184	1	389	0.473008
GO:0000917	barrier septum assembly	biological_process	8	BIN3	1	184	1	389	0.473008
GO:2000773	negative regulation of cellular senescence	biological_process	8	ABL1	1	184	1	389	0.473008
GO:0051014	actin filament severing	biological_process	6	DSTN	1	184	1	389	0.473008
GO:0004663	Rab geranylgeranyltransferase activity	molecular_function	9	FNTA	1	184	1	389	0.473008
GO:0070936	protein K48-linked ubiquitination	biological_process	12	CDC34	1	184	1	389	0.473008
GO:0043097	pyrimidine nucleoside salvage	biological_process	9	UCK1	1	184	1	389	0.473008
GO:0004930	G-protein coupled receptor activity	molecular_function	6	FZD8	1	184	1	389	0.473008
GO:0060038	cardiac muscle cell proliferation	biological_process	11	RXRA	1	184	1	389	0.473008
GO:0050953	sensory perception of light stimulus	biological_process	8	CDH23	1	184	1	389	0.473008
GO:0060528	secretory columnal luminar epithelial cell differentiation involved in prostate glandular acinus development	biological_process	10	RXRA	1	184	1	389	0.473008
GO:0090575	RNA polymerase II transcription factor complex	cellular_component	9	RXRA	1	184	1	389	0.473008
GO:0006388	tRNA splicing, via endonucleolytic cleavage and ligation	biological_process	12	CLP1	1	184	1	389	0.473008
GO:0010954	positive regulation of protein processing	biological_process	8	CTNND1	1	184	1	389	0.473008
GO:0005578	proteinaceous extracellular matrix	cellular_component	5	ADAMTS10	1	184	1	389	0.473008
GO:0000346	transcription export complex	cellular_component	11	SARNP	1	184	1	389	0.473008
GO:0035455	response to interferon-alpha	biological_process	7	ADAR	1	184	1	389	0.473008
GO:0006601	creatine biosynthetic process	biological_process	9	GATM	1	184	1	389	0.473008
GO:0000166	nucleotide binding	molecular_function	5	ENOX2;NCOA5;RBM15B;RNPS1;TTL	5	184	10	389	0.555958
GO:0048471	perinuclear region of cytoplasm	cellular_component	9	ABL1;NFKBIE;NRBP1;STX6	4	184	8	389	0.577185
GO:0019899	enzyme binding	molecular_function	5	BACE1;COTL1;RXRA	3	184	6	389	0.605307
GO:0005768	endosome	cellular_component	9	ARF6;TGOLN2;TNFAIP1	3	184	6	389	0.605307
GO:0032403	protein complex binding	molecular_function	5	NASP;NCK2;SIX2	3	184	6	389	0.605307
GO:0003779	actin binding	molecular_function	6	COTL1;DSTN;RUSC1	3	184	6	389	0.605307
GO:0005739	mitochondrion	cellular_component	9	ACO2;ATIC;DUT;FASTKD1;HDHD3;MIEF1;MRPL14;MUT;NFU1;PDK3;RPUSD1	11	184	24	389	0.638961
GO:0048010	vascular endothelial growth factor receptor signaling pathway	biological_process	10	BCAR1;LOC106038554	2	184	4	389	0.646814
GO:0017112	Rab guanyl-nucleotide exchange factor activity	molecular_function	5	DENND2A;RAB3IL1	2	184	4	389	0.646814
GO:0002039	p53 binding	molecular_function	5	LOC106029424;NUAK1	2	184	4	389	0.646814
GO:0007507	heart development	biological_process	8	SH3PXD2B;SOD2	2	184	4	389	0.646814
GO:0007275	multicellular organism development	biological_process	5	FZD8;SDF2L1	2	184	4	389	0.646814
GO:0003729	mRNA binding	molecular_function	8	LOC106037378;PAIP2	2	184	4	389	0.646814
GO:0005765	lysosomal membrane	cellular_component	12	AP3M1;GAA	2	184	4	389	0.646814
GO:0043161	proteasome-mediated ubiquitin-dependent protein catabolic process	biological_process	10	CDC34;TNFAIP1	2	184	4	389	0.646814
GO:0016485	protein processing	biological_process	7	LOC106033377;LOC106036305	2	184	4	389	0.646814
GO:0042393	histone binding	molecular_function	5	LOC106029424;NOC2L	2	184	4	389	0.646814
GO:0031625	ubiquitin protein ligase binding	molecular_function	7	ANAPC2;CDC34	2	184	4	389	0.646814
GO:0043234	protein complex	cellular_component	4	LOC106029424;NASP	2	184	4	389	0.646814
GO:0001077	transcriptional activator activity, RNA polymerase II core promoter proximal region sequence-specific binding	molecular_function	7	FOXK2;SIX2	2	184	4	389	0.646814
GO:0050885	neuromuscular process controlling balance	biological_process	8	ABL1;GAA	2	184	4	389	0.646814
GO:0042787	protein ubiquitination involved in ubiquitin-dependent protein catabolic process	biological_process	10	ANAPC2;RNF19B	2	184	4	389	0.646814
GO:0005623	cell	cellular_component	3	RXRA;SNAI1	2	184	4	389	0.646814
GO:0031410	cytoplasmic vesicle	cellular_component	9	BACE1;RUSC1	2	184	4	389	0.646814
GO:0006508	proteolysis	biological_process	6	ADAMTS10;MMP15	2	184	4	389	0.646814
GO:0003677	DNA binding	molecular_function	6	AHDC1;LOC106029424;LOC106048111;POLR1C;POLR2C	5	184	11	389	0.663973
GO:0005829	cytosol	cellular_component	9	ABL1;CDH23;CTNND1;DENND2A;FAHD1;LOC106029723;LOC106039891;MOCS3;NFKBIE;NFU1;PDXP;RHOU;STX6;UCK1;YTHDF2	15	184	34	389	0.714386
GO:0005730	nucleolus	cellular_component	11	ABL1;ADAR;BCAR1;CDK12;EMG1;NOC2L;NOP2;NUAK1;PAFAH1B2;TNFAIP1	10	184	23	389	0.72246
GO:0051537	2 iron, 2 sulfur cluster binding	molecular_function	6	LOC106039566	1	184	2	389	0.722922
GO:0048008	platelet-derived growth factor receptor signaling pathway	biological_process	10	BCAR1	1	184	2	389	0.722922
GO:0042593	glucose homeostasis	biological_process	8	NCOA5	1	184	2	389	0.722922
GO:0051865	protein autoubiquitination	biological_process	11	TRIM13	1	184	2	389	0.722922
GO:0008360	regulation of cell shape	biological_process	9	RHOU	1	184	2	389	0.722922
GO:0009790	embryo development	biological_process	6	TNFAIP1	1	184	2	389	0.722922
GO:0031252	cell leading edge	cellular_component	5	ABL1	1	184	2	389	0.722922
GO:0006810	transport	biological_process	5	PITPNA	1	184	2	389	0.722922
GO:0031491	nucleosome binding	molecular_function	5	NOC2L	1	184	2	389	0.722922
GO:0005682	U5 snRNP	cellular_component	9	SNRNP40	1	184	2	389	0.722922
GO:0000045	autophagosome assembly	biological_process	8	EMC6	1	184	2	389	0.722922
GO:0071392	cellular response to estradiol stimulus	biological_process	10	LOC106048111	1	184	2	389	0.722922
GO:0008757	S-adenosylmethionine-dependent methyltransferase activity	molecular_function	7	NOP2	1	184	2	389	0.722922
GO:0019239	deaminase activity	molecular_function	4	RPUSD1	1	184	2	389	0.722922
GO:0016226	iron-sulfur cluster assembly	biological_process	5	NFU1	1	184	2	389	0.722922
GO:0045121	membrane raft	cellular_component	5	LOC106029723	1	184	2	389	0.722922
GO:0023014	signal transduction by protein phosphorylation	biological_process	8	LOC106029911	1	184	2	389	0.722922
GO:0001822	kidney development	biological_process	9	CTNND1	1	184	2	389	0.722922
GO:0008630	intrinsic apoptotic signaling pathway in response to DNA damage	biological_process	9	SOD2	1	184	2	389	0.722922
GO:0005021	vascular endothelial growth factor-activated receptor activity	molecular_function	10	LOC106038554	1	184	2	389	0.722922
GO:0034314	Arp2/3 complex-mediated actin nucleation	biological_process	13	ARPC3	1	184	2	389	0.722922
GO:0003007	heart morphogenesis	biological_process	9	GAA	1	184	2	389	0.722922
GO:0008134	transcription factor binding	molecular_function	5	SIX2	1	184	2	389	0.722922
GO:0030018	Z disc	cellular_component	13	MYOT	1	184	2	389	0.722922
GO:0005158	insulin receptor binding	molecular_function	6	DOK1	1	184	2	389	0.722922
GO:0008022	protein C-terminus binding	molecular_function	5	ABL1	1	184	2	389	0.722922
GO:0006367	transcription initiation from RNA polymerase II promoter	biological_process	10	MED16	1	184	2	389	0.722922
GO:0015035	protein disulfide oxidoreductase activity	molecular_function	7	ENOX2	1	184	2	389	0.722922
GO:0051117	ATPase binding	molecular_function	6	ATP6V0A1	1	184	2	389	0.722922
GO:0010629	negative regulation of gene expression	biological_process	8	ERP29	1	184	2	389	0.722922
GO:0061631	ubiquitin conjugating enzyme activity	molecular_function	7	CDC34	1	184	2	389	0.722922
GO:0071340	skeletal muscle acetylcholine-gated channel clustering	biological_process	7	FNTA	1	184	2	389	0.722922
GO:0030097	hemopoiesis	biological_process	6	SOD2	1	184	2	389	0.722922
GO:0001948	glycoprotein binding	molecular_function	5	EDEM2	1	184	2	389	0.722922
GO:0048012	hepatocyte growth factor receptor signaling pathway	biological_process	10	BCAR1	1	184	2	389	0.722922
GO:0034644	cellular response to UV	biological_process	8	NOC2L	1	184	2	389	0.722922
GO:0000462	maturation of SSU-rRNA from tricistronic rRNA transcript (SSU-rRNA, 5.8S rRNA, LSU-rRNA	biological_process	13	EMG1	1	184	2	389	0.722922
GO:0018105	peptidyl-serine phosphorylation	biological_process	9	PDK3	1	184	2	389	0.722922
GO:0031201	SNARE complex	cellular_component	9	STX6	1	184	2	389	0.722922
GO:0030032	lamellipodium assembly	biological_process	7	NCK2	1	184	2	389	0.722922
GO:0048536	spleen development	biological_process	6	ABL1	1	184	2	389	0.722922
GO:0005758	mitochondrial intermembrane space	cellular_component	12	GATM	1	184	2	389	0.722922
GO:0001701	in utero embryonic development	biological_process	9	LOC106029424	1	184	2	389	0.722922
GO:0043130	ubiquitin binding	molecular_function	6	WDR92	1	184	2	389	0.722922
GO:0043149	stress fiber assembly	biological_process	8	TNFAIP1	1	184	2	389	0.722922
GO:0006260	DNA replication	biological_process	9	TNFAIP1	1	184	2	389	0.722922
GO:0071902	positive regulation of protein serine/threonine kinase activity	biological_process	12	STRADA	1	184	2	389	0.722922
GO:0031234	extrinsic component of cytoplasmic side of plasma membrane	cellular_component	7	ABL1	1	184	2	389	0.722922
GO:0070373	negative regulation of ERK1 and ERK2 cascade	biological_process	12	ABL1	1	184	2	389	0.722922
GO:0003730	mRNA 3'-UTR binding	molecular_function	9	RNPS1	1	184	2	389	0.722922
GO:0019843	rRNA binding	molecular_function	7	EMG1	1	184	2	389	0.722922
GO:0042130	negative regulation of T cell proliferation	biological_process	9	CD276	1	184	2	389	0.722922
GO:1901998	toxin transport	biological_process	6	ATP6V0A1	1	184	2	389	0.722922
GO:2000352	negative regulation of endothelial cell apoptotic process	biological_process	11	ABL1	1	184	2	389	0.722922
GO:0006979	response to oxidative stress	biological_process	5	ABL1	1	184	2	389	0.722922
GO:0002062	chondrocyte differentiation	biological_process	7	SIX2	1	184	2	389	0.722922
GO:0005929	cilium	cellular_component	6	KIF7	1	184	2	389	0.722922
GO:0007265	Ras protein signal transduction	biological_process	9	DOK1	1	184	2	389	0.722922
GO:0005086	ARF guanyl-nucleotide exchange factor activity	molecular_function	4	NCK2	1	184	2	389	0.722922
GO:0022904	respiratory electron transport chain	biological_process	8	SOD2	1	184	2	389	0.722922
GO:0006816	calcium ion transport	biological_process	9	CDH23	1	184	2	389	0.722922
GO:0004843	thiol-dependent ubiquitin-specific protease activity	molecular_function	9	ZRANB1	1	184	2	389	0.722922
GO:0006357	regulation of transcription from RNA polymerase II promoter	biological_process	12	SOD2	1	184	2	389	0.722922
GO:0003333	amino acid transmembrane transport	biological_process	7	SLC38A10	1	184	2	389	0.722922
GO:0016235	aggresome	cellular_component	8	DBF4B	1	184	2	389	0.722922
GO:0022604	regulation of cell morphogenesis	biological_process	8	ZRANB1	1	184	2	389	0.722922
GO:0007032	endosome organization	biological_process	5	STX6	1	184	2	389	0.722922
GO:0080025	phosphatidylinositol-3,5-bisphosphate binding	molecular_function	9	SH3PXD2B	1	184	2	389	0.722922
GO:0006006	glucose metabolic process	biological_process	9	GAA	1	184	2	389	0.722922
GO:0009306	protein secretion	biological_process	6	ERP29	1	184	2	389	0.722922
GO:0016055	Wnt signaling pathway	biological_process	8	CTNND1	1	184	2	389	0.722922
GO:0043086	negative regulation of catalytic activity	biological_process	5	LOC106038811	1	184	2	389	0.722922
GO:0050728	negative regulation of inflammatory response	biological_process	8	CD276	1	184	2	389	0.722922
GO:0008353	RNA polymerase II carboxy-terminal domain kinase activity	molecular_function	9	CDK12	1	184	2	389	0.722922
GO:0016592	mediator complex	cellular_component	13	MED16	1	184	2	389	0.722922
GO:0031647	regulation of protein stability	biological_process	9	DACT1	1	184	2	389	0.722922
GO:0005665	DNA-directed RNA polymerase II, core complex	cellular_component	10	POLR2C	1	184	2	389	0.722922
GO:0005885	Arp2/3 protein complex	cellular_component	11	ARPC3	1	184	2	389	0.722922
GO:0030198	extracellular matrix organization	biological_process	6	PTPRS	1	184	2	389	0.722922
GO:0000979	RNA polymerase II core promoter sequence-specific DNA binding	molecular_function	11	LOC106048111	1	184	2	389	0.722922
GO:0015693	magnesium ion transport	biological_process	9	CNNM2	1	184	2	389	0.722922
GO:0015171	amino acid transmembrane transporter activity	molecular_function	8	SLC38A10	1	184	2	389	0.722922
GO:0000149	SNARE binding	molecular_function	5	STX6	1	184	2	389	0.722922
GO:0020037	heme binding	molecular_function	6	LOC106046599	1	184	2	389	0.722922
GO:0035987	endodermal cell differentiation	biological_process	7	MMP15	1	184	2	389	0.722922
GO:0017049	GTP-Rho binding	molecular_function	10	TNFAIP1	1	184	2	389	0.722922
GO:0000187	activation of MAPK activity	biological_process	13	ERP29	1	184	2	389	0.722922
GO:0003713	transcription coactivator activity	molecular_function	6	MED16	1	184	2	389	0.722922
GO:0030544	Hsp70 protein binding	molecular_function	6	LOC106039891	1	184	2	389	0.722922
GO:0030036	actin cytoskeleton organization	biological_process	6	RHOU	1	184	2	389	0.722922
GO:0034389	lipid particle organization	biological_process	5	PTGFRN	1	184	2	389	0.722922
GO:0007219	Notch signaling pathway	biological_process	8	DTX2	1	184	2	389	0.722922
GO:0006895	Golgi to endosome transport	biological_process	7	TGOLN2	1	184	2	389	0.722922
GO:0072657	protein localization to membrane	biological_process	5	SH3PXD2B	1	184	2	389	0.722922
GO:0050790	regulation of catalytic activity	biological_process	5	SOD2	1	184	2	389	0.722922
GO:0000049	tRNA binding	molecular_function	7	YARS	1	184	2	389	0.722922
GO:0005680	anaphase-promoting complex	cellular_component	9	ANAPC2	1	184	2	389	0.722922
GO:0031119	tRNA pseudouridine synthesis	biological_process	13	RPUSD1	1	184	2	389	0.722922
GO:0019902	phosphatase binding	molecular_function	6	CHCHD3	1	184	2	389	0.722922
GO:0003714	transcription corepressor activity	molecular_function	6	NOC2L	1	184	2	389	0.722922
GO:0042470	melanosome	cellular_component	12	ATP6V0A1	1	184	2	389	0.722922
GO:0045202	synapse	cellular_component	3	CTNND1	1	184	2	389	0.722922
GO:0070273	phosphatidylinositol-4-phosphate binding	molecular_function	8	SH3PXD2B	1	184	2	389	0.722922
GO:0019898	extrinsic component of membrane	cellular_component	5	MICALL1	1	184	2	389	0.722922
GO:0072546	ER membrane protein complex	cellular_component	14	EMC6	1	184	2	389	0.722922
GO:0035729	cellular response to hepatocyte growth factor stimulus	biological_process	8	BCAR1	1	184	2	389	0.722922
GO:0000977	RNA polymerase II regulatory region sequence-specific DNA binding	molecular_function	10	RXRA	1	184	2	389	0.722922
GO:0005484	SNAP receptor activity	molecular_function	5	STX6	1	184	2	389	0.722922
GO:0044212	transcription regulatory region DNA binding	molecular_function	8	ZNF821	1	184	2	389	0.722922
GO:0043010	camera-type eye development	biological_process	10	RXRA	1	184	2	389	0.722922
GO:0034975	protein folding in endoplasmic reticulum	biological_process	8	EMC6	1	184	2	389	0.722922
GO:0032465	regulation of cytokinesis	biological_process	8	PDXP	1	184	2	389	0.722922
GO:0043539	protein serine/threonine kinase activator activity	molecular_function	7	STRADA	1	184	2	389	0.722922
GO:0002026	regulation of the force of heart contraction	biological_process	10	GAA	1	184	2	389	0.722922
GO:0045746	negative regulation of Notch signaling pathway	biological_process	10	SLC35C1	1	184	2	389	0.722922
GO:0005615	extracellular space	cellular_component	5	IGFBP4;NCOA5;PODXL	3	184	7	389	0.728786
GO:0005802	trans-Golgi network	cellular_component	10	BACE1;NCK2;TGOLN2	3	184	7	389	0.728786
GO:0000122	negative regulation of transcription from RNA polymerase II promoter	biological_process	12	CHCHD3;DACT1;LOC106029424;NOC2L;RXRA	5	184	12	389	0.753333
GO:0043547	positive regulation of GTPase activity	biological_process	15	ARHGAP27;DENND2A;NCK2;RAB3IL1;TRIO	5	184	12	389	0.753333
GO:0005925	focal adhesion	cellular_component	6	AIF1L;ARF6;ARPC3;BCAR1;RHOU	5	184	12	389	0.753333
GO:0019905	syntaxin binding	molecular_function	6	ABL1;STX6	2	184	5	389	0.778539
GO:0043235	receptor complex	cellular_component	5	LOC106029911;RXRA	2	184	5	389	0.778539
GO:0043065	positive regulation of apoptotic process	biological_process	9	ABL1;RNPS1	2	184	5	389	0.778539
GO:0045893	positive regulation of transcription, DNA-templated	biological_process	12	LOC106029424;MED16	2	184	5	389	0.778539
GO:0043231	intracellular membrane-bounded organelle	cellular_component	8	DBF4B;PODXL	2	184	5	389	0.778539
GO:0042147	retrograde transport, endosome to Golgi	biological_process	7	DENND2A;STX6	2	184	5	389	0.778539
GO:0031965	nuclear membrane	cellular_component	12	DTX2;SIX2	2	184	5	389	0.778539
GO:0017137	Rab GTPase binding	molecular_function	9	AP3M1;MICALL1	2	184	5	389	0.778539
GO:0030424	axon	cellular_component	7	BACE1;SLC38A7	2	184	5	389	0.778539
GO:0042802	identical protein binding	molecular_function	5	GP1BB;MICALL1;UGP2;ZNF408	4	184	10	389	0.783391
GO:0061630	ubiquitin protein ligase activity	molecular_function	7	ANAPC2;CDC34;RNF166;RNF19B	4	184	10	389	0.783391
GO:0005654	nucleoplasm	cellular_component	11	ABL1;ADAR;ARHGAP27;ATP6V0A1;CDC34;CMTR1;DACT1;DBF4B;DTX2;DUT;FAHD1;FOXK2;LOC106029424;LOC106033377;LOC106038811;MRPL46;NASP;NFU1;NOC2L;PPM1G;RBM15B;RNPS1;SIX2;STRADA;ZBTB48;ZRANB1	26	184	60	389	0.790735
GO:0044822	poly(A) RNA binding	molecular_function	7	ADAR;DUT;FASTKD1;MRPL14;NCOA5;NOC2L;NOP2;RBM15B;SARNP;YARS;YTHDF2	11	184	27	389	0.817631
GO:0001525	angiogenesis	biological_process	10	HS6ST1	1	184	3	389	0.854659
GO:0008565	protein transporter activity	molecular_function	5	LOC106039891	1	184	3	389	0.854659
GO:0004872	receptor activity	molecular_function	3	MED16	1	184	3	389	0.854659
GO:0004722	protein serine/threonine phosphatase activity	molecular_function	9	PPM1G	1	184	3	389	0.854659
GO:0030173	integral component of Golgi membrane	cellular_component	13	SLC35B2	1	184	3	389	0.854659
GO:0045892	negative regulation of transcription, DNA-templated	biological_process	12	LOC106029424	1	184	3	389	0.854659
GO:0031463	Cul3-RING ubiquitin ligase complex	cellular_component	9	TNFAIP1	1	184	3	389	0.854659
GO:0006955	immune response	biological_process	4	TNFAIP1	1	184	3	389	0.854659
GO:0008284	positive regulation of cell proliferation	biological_process	5	DBF4B	1	184	3	389	0.854659
GO:0046777	protein autophosphorylation	biological_process	9	CDK12	1	184	3	389	0.854659
GO:0007229	integrin-mediated signaling pathway	biological_process	8	BCAR1	1	184	3	389	0.854659
GO:0009982	pseudouridine synthase activity	molecular_function	6	RPUSD1	1	184	3	389	0.854659
GO:0043066	negative regulation of apoptotic process	biological_process	9	ADAR	1	184	3	389	0.854659
GO:0001649	osteoblast differentiation	biological_process	7	ADAR	1	184	3	389	0.854659
GO:0034446	substrate adhesion-dependent cell spreading	biological_process	9	ABL1	1	184	3	389	0.854659
GO:0042826	histone deacetylase binding	molecular_function	6	DACT1	1	184	3	389	0.854659
GO:0004725	protein tyrosine phosphatase activity	molecular_function	9	PTPRS	1	184	3	389	0.854659
GO:0010628	positive regulation of gene expression	biological_process	8	ERP29	1	184	3	389	0.854659
GO:0006412	translation	biological_process	7	MRPL14	1	184	3	389	0.854659
GO:0090004	positive regulation of establishment of protein localization to plasma membrane	biological_process	8	ARF6	1	184	3	389	0.854659
GO:0007040	lysosome organization	biological_process	6	GAA	1	184	3	389	0.854659
GO:0000932	cytoplasmic mRNA processing body	cellular_component	10	YTHDF2	1	184	3	389	0.854659
GO:0035335	peptidyl-tyrosine dephosphorylation	biological_process	9	PTPRS	1	184	3	389	0.854659
GO:0009060	aerobic respiration	biological_process	8	LOC106033377	1	184	3	389	0.854659
GO:0070530	K63-linked polyubiquitin binding	molecular_function	8	ZRANB1	1	184	3	389	0.854659
GO:0006364	rRNA processing	biological_process	11	NOP2	1	184	3	389	0.854659
GO:0050731	positive regulation of peptidyl-tyrosine phosphorylation	biological_process	10	ABL1	1	184	3	389	0.854659
GO:0005762	mitochondrial large ribosomal subunit	cellular_component	13	MRPL46	1	184	3	389	0.854659
GO:0043197	dendritic spine	cellular_component	8	CTNND1	1	184	3	389	0.854659
GO:0005801	cis-Golgi network	cellular_component	9	BCL9	1	184	3	389	0.854659
GO:1902600	hydrogen ion transmembrane transport	biological_process	9	LOC106039566	1	184	3	389	0.854659
GO:0003735	structural constituent of ribosome	molecular_function	4	MRPL14;MRPL46	2	184	6	389	0.865155
GO:0003924	GTPase activity	molecular_function	9	RHOU;TUBB6	2	184	6	389	0.865155
GO:0005813	centrosome	cellular_component	9	ACTR1A;DYNLL2	2	184	6	389	0.865155
GO:0005506	iron ion binding	molecular_function	8	ACO2;NFU1	2	184	6	389	0.865155
GO:0016020	membrane	cellular_component	3	ABHD17A;ADAR;ARHGAP27;ARPC3;ATIC;CTNND1;DYNLL2;EDEM2;ERP29;GAA;MED16;NCDN;PLEKHO1	13	184	33	389	0.871725
GO:0006351	transcription, DNA-templated	biological_process	10	CTNND1;LOC106029424;RXRA	3	184	9	389	0.883411
GO:0006886	intracellular protein transport	biological_process	7	AP3M1;STX6	2	184	7	389	0.919703
GO:0009986	cell surface	cellular_component	5	ERP29;PTGFRN	2	184	7	389	0.919703
GO:0030336	negative regulation of cell migration	biological_process	9	LOC106029723	1	184	4	389	0.923941
GO:0000151	ubiquitin ligase complex	cellular_component	7	RNF19B	1	184	4	389	0.923941
GO:0000398	mRNA splicing, via spliceosome	biological_process	11	RBM15B	1	184	4	389	0.923941
GO:0042127	regulation of cell proliferation	biological_process	5	ABL1	1	184	4	389	0.923941
GO:0070374	positive regulation of ERK1 and ERK2 cascade	biological_process	12	ABL1	1	184	4	389	0.923941
GO:0032259	methylation	biological_process	4	NOP2	1	184	4	389	0.923941
GO:0030968	endoplasmic reticulum unfolded protein response	biological_process	8	EDEM2	1	184	4	389	0.923941
GO:0071011	precatalytic spliceosome	cellular_component	9	SNRNP40	1	184	4	389	0.923941
GO:0005770	late endosome	cellular_component	10	MICALL1	1	184	4	389	0.923941
GO:0000981	RNA polymerase II transcription factor activity, sequence-specific DNA binding	molecular_function	5	FOXK2	1	184	4	389	0.923941
GO:0006888	ER to Golgi vesicle-mediated transport	biological_process	7	NRBP1	1	184	4	389	0.923941
GO:0005769	early endosome	cellular_component	10	NEURL1B;RUSC1;STX6	3	184	10	389	0.926277
GO:0003723	RNA binding	molecular_function	6	LOC106033793;RPUSD1	2	184	8	389	0.953022
GO:0004842	ubiquitin-protein transferase activity	molecular_function	6	TNFAIP1;TRIM13	2	184	8	389	0.953022
GO:0006470	protein dephosphorylation	biological_process	8	PDXP	1	184	5	389	0.960291
GO:0071013	catalytic step 2 spliceosome	cellular_component	9	SNRNP40	1	184	5	389	0.960291
GO:0007179	transforming growth factor beta receptor signaling pathway	biological_process	10	LOC106029911	1	184	5	389	0.960291
GO:0005789	endoplasmic reticulum membrane	cellular_component	11	TRIM13	1	184	5	389	0.960291
GO:0003700	transcription factor activity, sequence-specific DNA binding	molecular_function	4	ZNF821	1	184	5	389	0.960291
GO:0016567	protein ubiquitination	biological_process	10	ASB6;TNFAIP1	2	184	9	389	0.972911
GO:0042803	protein homodimerization activity	molecular_function	6	ATIC;NRBP1	2	184	9	389	0.972911
GO:0005096	GTPase activator activity	molecular_function	5	ARHGAP27	1	184	6	389	0.979318
GO:0000139	Golgi membrane	cellular_component	11	RHOU	1	184	6	389	0.979318
GO:0005764	lysosome	cellular_component	11	GAA	1	184	6	389	0.979318
GO:0005783	endoplasmic reticulum	cellular_component	9	EXTL3;NCK2	2	184	10	389	0.98457
GO:0055114	oxidation-reduction process	biological_process	5	ENOX2;LOC106039566	2	184	12	389	0.995143
GO:0006355	regulation of transcription, DNA-templated	biological_process	11	CTNND1;LOC106046799	2	184	13	389	0.99731
