# Supplementary material for: Transcriptome-wide study revealed m6A regulation of embryonic muscle development in Dingan goose (Anser cygnoides orientalis)
Source: BMC Genomics. 2021 Apr 14;22:270. doi: 10.1186/s12864-021-07556-8 (PMC8048326; doi:10.1186/s12864-021-07556-8)
Supplement: Supplementary file 5 — Additional file 5: Supplementary Table S6. Differetially methylated genes in KEGG pathway analysis. [file 12864_2021_7556_MOESM5_ESM.xlsx]

## Sheet: Sheet1
Supplementary Table S6. Differetially methylated genes in KEGG pathway analysis.
pathway_id	pathway_name	Genes	S gene number	TS gene number	B gene number	TB gene number	pvalue
ko04520	Adherens junction	CTNND1;LOC106029911;PTPRS;SNAI1;TGOLN2	5	125	5	239	0.0376425
ko04310	Wnt signaling pathway	FZD8;LOC106029424;NRBP1;TGOLN2	4	125	4	239	0.0731074
ko04068	FoxO signaling pathway	FOXK2;LOC106029911;NUAK1;SHF;SOD2	5	125	6	239	0.129336
ko00240	Pyrimidine metabolism	DUT;POLR1C;POLR2C;SMIM11;UCK1	5	125	6	239	0.129336
ko04145	Phagosome	ACTR1A;ADAMTS10;ATP6V0A1;SH3PXD2B;TUBB6	5	125	6	239	0.129336
ko00052	Galactose metabolism	GAA;NASP;UGP2	3	125	3	239	0.141421
ko04144	Endocytosis	ARF6;ARL4C;ARPC3;KIF3C;KIF7;LOC106029911;LOC106038554;MICALL1;RHOU;STARD8	10	125	15	239	0.189065
ko00534	Glycosaminoglycan biosynthesis - heparan sulfate / heparin	B4GALT7;EXT1;EXTL3;HS6ST1	4	125	5	239	0.214967
ko03008	Ribosome biogenesis in eukaryotes	ABHD17A;EMG1;SLC35B2;WDR55	4	125	5	239	0.214967
ko04810	Regulation of actin cytoskeleton	ARPC3;BCAR1;DSTN;KANK4;MICALL1	5	125	7	239	0.262744
ko04510	Focal adhesion	ADAMTS10;BCAR1;KANK4;LOC106029723;LOC106038554	5	125	7	239	0.262744
ko04666	Fc gamma R-mediated phagocytosis	DSTN;SH3PXD2B	2	125	2	239	0.272494
ko00533	Glycosaminoglycan biosynthesis - keratan sulfate	CHST2;LARGE	2	125	2	239	0.272494
ko04391	Hippo signaling pathway -fly	CDH23;LOC106034313	2	125	2	239	0.272494
ko04150	mTOR signaling pathway	NUAK1;STRADA	2	125	2	239	0.272494
ko00500	Starch and sucrose metabolism	GAA;UGP2	2	125	2	239	0.272494
ko04012	ErbB signaling pathway	ABL1;NCK2	2	125	2	239	0.272494
ko04910	Insulin signaling pathway	KANK4;PTPRS	2	125	2	239	0.272494
ko00630	Glyoxylate and dicarboxylate metabolism	ACO2;MUT	2	125	2	239	0.272494
ko04380	Osteoclast differentiation	LOC106040831;SH3PXD2B	2	125	2	239	0.272494
ko00532	Glycosaminoglycan biosynthesis - chondroitin sulfate / dermatan sulfate	B4GALT7;LOC106049036	2	125	2	239	0.272494
ko04630	Jak-STAT signaling pathway	LOC106039891;SHF	2	125	2	239	0.272494
ko04330	Notch signaling pathway	DTX2;LOC106036305	2	125	2	239	0.272494
ko04974	Protein digestion and absorption	SLC38A10;SLC38A7	2	125	2	239	0.272494
ko04933	AGE-RAGE signaling pathway in diabetic complications	LOC106029911;RHOU	2	125	2	239	0.272494
ko04919	Thyroid hormone signaling pathway	MED16;SLCO2B1	2	125	2	239	0.272494
ko03460	Fanconi anemia pathway	AHDC1;DENND2A;LOC106033793	3	125	4	239	0.346361
ko04114	Oocyte meiosis	ANAPC2;KANK4;PPP2R5D	3	125	4	239	0.346361
ko00230	Purine metabolism	ATIC;POLR1C;POLR2C;SMIM11	4	125	6	239	0.386229
ko03015	mRNA surveillance pathway	CLP1;KANK4;PPP2R5D;RNPS1;WDR82	5	125	8	239	0.413019
ko00601	Glycosphingolipid biosynthesis - lacto and neolacto series	LARGE	1	125	1	239	0.523013
ko04540	Gap junction	TUBB6	1	125	1	239	0.523013
ko00520	Amino sugar and nucleotide sugar metabolism	UGP2	1	125	1	239	0.523013
ko05322	Systemic lupus erythematosus	LOC106048111	1	125	1	239	0.523013
ko00983	Drug metabolism - other enzymes	UCK1	1	125	1	239	0.523013
ko04912	GnRH signaling pathway	MMP15	1	125	1	239	0.523013
ko05034	Alcoholism	LOC106048111	1	125	1	239	0.523013
ko04973	Carbohydrate digestion and absorption	LOC106031322	1	125	1	239	0.523013
ko04726	Serotonergic synapse	LOC106045707	1	125	1	239	0.523013
ko01210	2-Oxocarboxylic acid metabolism	ACO2	1	125	1	239	0.523013
ko05133	Pertussis	DSTN	1	125	1	239	0.523013
ko00565	Ether lipid metabolism	PAFAH1B2	1	125	1	239	0.523013
ko04066	HIF-1 signaling pathway	PDK3	1	125	1	239	0.523013
ko04670	Leukocyte transendothelial migration	SH3PXD2B	1	125	1	239	0.523013
ko04062	Chemokine signaling pathway	SH3PXD2B	1	125	1	239	0.523013
ko05162	Measles	DOK1	1	125	1	239	0.523013
ko05219	Bladder cancer	TRIO	1	125	1	239	0.523013
ko05140	Leishmaniasis	SH3PXD2B	1	125	1	239	0.523013
ko04962	Vasopressin-regulated water reabsorption	DYNLL2	1	125	1	239	0.523013
ko00600	Sphingolipid metabolism	ARSA	1	125	1	239	0.523013
ko00640	Propanoate metabolism	MUT	1	125	1	239	0.523013
ko00330	Arginine and proline metabolism	GATM	1	125	1	239	0.523013
ko00480	Glutathione metabolism	SMIM11	1	125	1	239	0.523013
ko00380	Tryptophan metabolism	ARHGAP27	1	125	1	239	0.523013
ko00020	Citrate cycle (TCA cycle)	ACO2	1	125	1	239	0.523013
ko04320	Dorso-ventral axis formation	SHF	1	125	1	239	0.523013
ko05200	Pathways in cancer	TRIO	1	125	1	239	0.523013
ko00051	Fructose and mannose metabolism	NASP	1	125	1	239	0.523013
ko04122	Sulfur relay system	MOCS3	1	125	1	239	0.523013
ko00670	One carbon pool by folate	ATIC	1	125	1	239	0.523013
ko04350	TGF-beta signaling pathway	LOC106029911	1	125	1	239	0.523013
ko04013	MAPK signaling pathway - fly	SHF	1	125	1	239	0.523013
ko00750	Vitamin B6 metabolism	PDXP	1	125	1	239	0.523013
ko04140	Regulation of autophagy	NUAK1	1	125	1	239	0.523013
ko00260	Glycine, serine and threonine metabolism	GATM	1	125	1	239	0.523013
ko04261	Adrenergic signaling in cardiomyocytes	KANK4;PPP2R5D	2	125	3	239	0.53464
ko04141	Protein processing in endoplasmic reticulum	EDEM2;ERP29	2	125	3	239	0.53464
ko04360	Axon guidance	DSTN;PDK3	2	125	3	239	0.53464
ko04916	Melanogenesis	FZD8;TGOLN2	2	125	3	239	0.53464
ko04623	Cytosolic DNA-sensing pathway	ADAR;POLR1C	2	125	3	239	0.53464
ko04920	Adipocytokine signaling pathway	NFKBIE;RXRA	2	125	3	239	0.53464
ko04727	GABAergic synapse	SLC38A10;SLC38A7	2	125	3	239	0.53464
ko00970	Aminoacyl-tRNA biosynthesis	LOC106033793;YARS	2	125	3	239	0.53464
ko00514	Other types of O-glycan biosynthesis	POMGNT1;SDF2L1	2	125	3	239	0.53464
ko04724	Glutamatergic synapse	SLC38A10;SLC38A7	2	125	3	239	0.53464
ko03020	RNA polymerase	POLR1C;POLR2C	2	125	3	239	0.53464
ko04260	Cardiac muscle contraction	LOC106033377;LOC106039566	2	125	3	239	0.53464
ko04514	Cell adhesion molecules (CAMs)	CD276;PTPRS	2	125	3	239	0.53464
ko04512	ECM-receptor interaction	ADAMTS10;GP1BB	2	125	3	239	0.53464
ko00040	Pentose and glucuronate interconversions	NASP;UGP2	2	125	3	239	0.53464
ko01200	Carbon metabolism	ACO2;MUT	2	125	3	239	0.53464
ko00190	Oxidative phosphorylation	ATP6V0A1;LOC106033377;LOC106039566	3	125	5	239	0.543453
ko04931	Insulin resistance	KANK4;NUAK1;PTPRS	3	125	5	239	0.543453
ko04142	Lysosome	AP3M1;ARSA;ATP6V0A1;GAA	4	125	8	239	0.688732
ko00900	Terpenoid backbone biosynthesis	DHDDS;FNTA	2	125	4	239	0.722919
ko04060	Cytokine-cytokine receptor interaction	LOC106029911;LOC106038554	2	125	4	239	0.722919
ko01230	Biosynthesis of amino acids	ACO2	1	125	2	239	0.773531
ko03320	PPAR signaling pathway	RXRA	1	125	2	239	0.773531
ko04978	Mineral absorption	LOC106031322	1	125	2	239	0.773531
ko00860	Porphyrin and chlorophyll metabolism	HDHD3	1	125	2	239	0.773531
ko04976	Bile secretion	LOC106031322	1	125	2	239	0.773531
ko05230	Central carbon metabolism in cancer	PDK3	1	125	2	239	0.773531
ko00510	N-Glycan biosynthesis	MIEF1	1	125	2	239	0.773531
ko04270	Vascular smooth muscle contraction	KANK4	1	125	2	239	0.773531
ko05010	Alzheimer's disease	BACE1	1	125	2	239	0.773531
ko04214	Apoptosis - fly	NRBP1	1	125	2	239	0.773531
ko04914	Progesterone-mediated oocyte maturation	ANAPC2	1	125	2	239	0.773531
ko04668	TNF signaling pathway	MMP15	1	125	2	239	0.773531
ko00561	Glycerolipid metabolism	NASP	1	125	2	239	0.773531
ko00280	Valine, leucine and isoleucine degradation	MUT	1	125	2	239	0.773531
ko04622	RIG-I-like receptor signaling pathway	RNF166	1	125	2	239	0.773531
ko04130	SNARE interactions in vesicular transport	STX6	1	125	2	239	0.773531
ko05132	Salmonella infection	ARPC3	1	125	2	239	0.773531
ko04120	Ubiquitin mediated proteolysis	ANAPC2;CDC34;DET1;TRIM13;ZRANB1	5	125	11	239	0.780397
ko04010	MAPK signaling pathway	LOC106029723;LOC106029911;PPM1G;TNIK	4	125	9	239	0.793765
ko04110	Cell cycle	ABL1;ANAPC2;DBF4B	3	125	7	239	0.813028
ko05168	Herpes simplex infection	CDC34;FBXO42;KANK4	3	125	7	239	0.813028
ko05202	Transcriptional misregulation in cancers	CDK12;SIX2	2	125	5	239	0.842562
ko04146	Peroxisome	SOD2	1	125	3	239	0.892977
ko05164	Influenza A	ADAR	1	125	3	239	0.892977
ko05205	Proteoglycans in cancer	GPC1	1	125	3	239	0.892977
ko04621	NOD-like receptor signaling pathway	LOC106038811	1	125	3	239	0.892977
ko03420	Nucleotide excision repair	DENND2A	1	125	3	239	0.892977
ko00350	Tyrosine metabolism	FAHD1	1	125	3	239	0.892977
ko03013	RNA transport	NUP188;RNPS1	2	125	7	239	0.953696
ko03040	Spliceosome	NCOA5;RBM15B;SNRNP40	3	125	10	239	0.962854
ko03010	Ribosome	MRPL14	1	125	6	239	0.989024
