# Supplementary material for: Transcriptome-wide study revealed m6A regulation of embryonic muscle development in Dingan goose (Anser cygnoides orientalis)
Source: BMC Genomics. 2021 Apr 14;22:270. doi: 10.1186/s12864-021-07556-8 (PMC8048326; doi:10.1186/s12864-021-07556-8)
Supplement: Supplementary file 6 — Additional file 6: Supplementary Table S7. Differetially expressed genes in RNA-seq. [file 12864_2021_7556_MOESM6_ESM.xlsx]

## Sheet: Sheet1
Supplementary Table S7. Differetially expressed genes in RNA-seq.
gene_id	gene_name	transcript_id	GO	KEGG	KO_ENTRY	EC	Description	FPKM.AC_29_1_input	FPKM.AC_29_2_input	FPKM.AC_29_3_input	FPKM.AC_18_1_input	FPKM.AC_18_2_input	FPKM.AC_18_3_input	fc	log2(fc)	pval	qval	regulation	significant
106029718	LOC106029718	XM_013170985.1	GO:0005215(transporter activity);GO:0005615(extracellular space);GO:0006810(transport);GO:0008092(cytoskeletal protein binding);GO:0070062(extracellular exosome);GO:0070538(oleic acid binding)	03320(PPAR signaling pathway)	K08752	NA	PREDICTED: fatty acid-binding protein, heart-like, partial [Anser cygnoides domesticus]	1957.25	2534.57	1602.38	29.1828	32.192	30.3715	66.4245	6.05364	6.51885e-84	7.77373e-80	up	yes
106043950	LOC106043950	XM_013193722.1	GO:0030246(carbohydrate binding)	NA	NA	NA	PREDICTED: 16 kDa beta-galactoside-binding lectin [Anas platyrhynchos]	8.07267	9.23179	7.79336	925.737	633.357	982.063	0.00987653	-6.66178	5.85541e-80	3.49129e-76	down	yes
106045129	FABP3	XM_013195463.1	GO:0005215(transporter activity);GO:0005615(extracellular space);GO:0006810(transport);GO:0008092(cytoskeletal protein binding);GO:0070062(extracellular exosome);GO:0070538(oleic acid binding)	03320(PPAR signaling pathway)	K08752	NA	PREDICTED: fatty acid-binding protein, heart [Anser cygnoides domesticus]	3795.59	4114.36	2585.42	52.0636	57.6677	44.461	68.0668	6.08888	5.70727e-78	2.26864e-74	up	yes
106046113	IP6K3	XM_013196950.1;XM_013196951.1	GO:0000831(inositol hexakisphosphate 6-kinase activity);GO:0005634(nucleus);GO:0005737(cytoplasm);GO:0006468(protein phosphorylation);GO:0008440(inositol-1,4,5-trisphosphate 3-kinase activity);GO:0032958(inositol phosphate biosynthetic process);GO:0046488(phosphatidylinositol metabolic process);GO:0046488(phosphatidylinositol metabolic process)	04070(Phosphatidylinositol signaling system);04070(Phosphatidylinositol signaling system)	K07756	EC:2.7.4.21	PREDICTED: inositol hexakisphosphate kinase 3 [Anser cygnoides domesticus]	67.5189	65.7752	38.1157	0.184904	0.131482	0.277969	288.396	8.17191	5.25377e-74	1.56628e-70	up	yes
106029545	LOC106029545	XM_013170830.1	GO:0005388(calcium-transporting ATPase activity);GO:0005509(calcium ion binding);GO:0005524(ATP binding);GO:0005783(endoplasmic reticulum);GO:0005789(endoplasmic reticulum membrane);GO:0005793(endoplasmic reticulum-Golgi intermediate compartment);GO:0005887(integral component of plasma membrane);GO:0006816(calcium ion transport);GO:0006874(cellular calcium ion homeostasis);GO:0006942(regulation o…	04020(Calcium signaling pathway)	K05853	EC:3.6.3.8	PREDICTED: sarcoplasmic/endoplasmic reticulum calcium ATPase 1-like [Anser cygnoides domesticus]	11484.1	12159.3	11310.2	353.335	402.547	385.732	30.6176	4.93629	7.64526e-70	1.8234e-66	up	yes
106046171	FKBP5	XM_013197019.1;XM_013197020.1	GO:0000413(protein peptidyl-prolyl isomerization);GO:0003755(peptidyl-prolyl cis-trans isomerase activity);GO:0005528(FK506 binding);GO:0005654(nucleoplasm);GO:0005789(endoplasmic reticulum membrane);GO:0031072(heat shock protein binding);GO:0061077(chaperone-mediated protein folding);GO:0070062(extracellular exosome);GO:0070062(extracellular exosome)	04915(Estrogen signaling pathway);04915(Estrogen signaling pathway)	K09571	EC:5.2.1.8	PREDICTED: peptidyl-prolyl cis-trans isomerase FKBP5 isoform X1 [Anser cygnoides domesticus]	934.422	773.511	700.967	24.3198	21.6104	24.4337	34.2349	5.09739	4.30718e-69	8.56051e-66	up	yes
106035563	CD36	XM_013180464.1;XM_013180467.1;XM_013180465.1;XM_013180466.1;XM_013180470.1	GO:0000122(negative regulation of transcription from RNA polymerase II promoter);GO:0001954(positive regulation of cell-matrix adhesion);GO:0002221(pattern recognition receptor signaling pathway);GO:0005041(low-density lipoprotein receptor activity);GO:0005615(extracellular space);GO:0005794(Golgi apparatus);GO:0005829(cytosol);GO:0006910(phagocytosis, recognition);GO:0006955(immune response);GO:…	04512(ECM-receptor interaction);04145(Phagosome);04920(Adipocytokine signaling pathway);03320(PPAR signaling pathway);04931(Insulin resistance);04931(Insulin resistance)	K06259	NA	PREDICTED: platelet glycoprotein 4 [Anser cygnoides domesticus]	47.0711	45.7207	31.0946	0.571347	0.406139	0.518578	82.8083	6.3717	8.71543e-68	1.48474e-64	up	yes
106031895	NRAP	XM_013174562.1	GO:0003779(actin binding);GO:0005916(fascia adherens);GO:0005927(muscle tendon junction);GO:0008270(zinc ion binding);GO:0017166(vinculin binding);GO:0030016(myofibril);GO:0051371(muscle alpha-actinin binding)	NA	NA	NA	PREDICTED: nebulin-related-anchoring protein [Anser cygnoides domesticus]	39.8915	35.5452	53.0439	0.846396	0.666491	0.738661	57.0632	5.83449	3.07821e-64	4.58845e-61	up	yes
106046927	SCN4A	XM_013198182.1;XM_013198181.1	GO:0001518(voltage-gated sodium channel complex);GO:0005248(voltage-gated sodium channel activity);GO:0005886(plasma membrane);GO:0019228(neuronal action potential);GO:0034765(regulation of ion transmembrane transport);GO:0035725(sodium ion transmembrane transport);GO:0060078(regulation of postsynaptic membrane potential);GO:0086010(membrane depolarization during action potential);GO:0086010(memb…	04742(Taste transduction);04742(Taste transduction)	K04834	NA	PREDICTED: sodium channel protein type 4 subunit alpha isoform X2 [Anser cygnoides domesticus]	25.824	33.951	32.6579	0.362519	0.159236	0.342115	106.999	6.74145	1.29684e-63	1.71831e-60	up	yes
106047581	PLN	XM_013199150.1;XR_001213858.1;XR_001213859.1	GO:0005246(calcium channel regulator activity);GO:0006816(calcium ion transport);GO:0006874(cellular calcium ion homeostasis);GO:0007219(Notch signaling pathway);GO:0010459(negative regulation of heart rate);GO:0010881(regulation of cardiac muscle contraction by regulation of the release of sequestered calcium ion);GO:0031966(mitochondrial membrane);GO:0033017(sarcoplasmic reticulum membrane);GO:…	04020(Calcium signaling pathway);04261(Adrenergic signaling in cardiomyocytes);04261(Adrenergic signaling in cardiomyocytes)	K05852	NA		82.1503	52.2566	76.6114	0.900057	0.73495	0.448967	101.258	6.66189	9.73374e-63	1.16075e-59	up	yes
106043130	CLIP4	XM_013192437.1	GO:0005515(protein binding)	00563(Glycosylphosphatidylinositol(GPI)-anchor biosynthesis)	K05293	NA	PREDICTED: CAP-Gly domain-containing linker protein 4 [Anser cygnoides domesticus]	6.92815	12.2958	8.86908	0.033508	0.022081	0.018135	381.056	8.57386	1.07872e-62	1.16943e-59	up	yes
106036796	OBSCN	XM_013182380.1	GO:0004672(protein kinase activity);GO:0005089(Rho guanyl-nucleotide exchange factor activity);GO:0005524(ATP binding);GO:0006468(protein phosphorylation);GO:0035023(regulation of Rho protein signal transduction);GO:0043547(positive regulation of GTPase activity)	05410(Hypertrophic cardiomyopathy (HCM));05414(Dilated cardiomyopathy (DCM))	K12567	EC:2.7.11.1	PREDICTED: LOW QUALITY PROTEIN: obscurin [Anser cygnoides domesticus]	36.2507	28.2381	32.8798	0.505839	0.790063	0.775443	47.0075	5.55482	1.74623e-62	1.73532e-59	up	yes
106045949	MYL4	XM_013196745.1;XM_013196743.1;XM_013196744.1	GO:0002026(regulation of the force of heart contraction);GO:0003785(actin monomer binding);GO:0005509(calcium ion binding);GO:0031672(A band);GO:0032781(positive regulation of ATPase activity);GO:0051015(actin filament binding);GO:0060048(cardiac muscle contraction);GO:0060048(cardiac muscle contraction)	04260(Cardiac muscle contraction);04261(Adrenergic signaling in cardiomyocytes);04261(Adrenergic signaling in cardiomyocytes)	K12750	NA	PREDICTED: myosin light chain 4 isoform X1 [Anser cygnoides domesticus]	3.32269	2.64138	4.9443	304.491	322.106	307.007	0.0116841	-6.4193	7.76123e-62	7.11944e-59	down	yes
106041812	DOK5	XM_013190413.1;XM_013190403.1;XM_013190434.1;XM_013190428.1;XM_013190427.1;XM_013190422.1	GO:0000165(MAPK cascade);GO:0005057(receptor signaling protein activity);GO:0005158(insulin receptor binding);GO:0005622(intracellular);GO:0007169(transmembrane receptor protein tyrosine kinase signaling pathway);GO:0007399(nervous system development);GO:0051386(regulation of neurotrophin TRK receptor signaling pathway);GO:0051386(regulation of neurotrophin TRK receptor signaling pathway)	NA	NA	NA	PREDICTED: docking protein 5 isoform X6 [Anser cygnoides domesticus]	235.261	137.785	143.384	1.59525	0.90943	1.9043	117.132	6.87199	1.37078e-60	1.16761e-57	up	yes
106048824	ACTA1	XM_013200931.1	GO:0001725(stress fiber);GO:0005524(ATP binding);GO:0005865(striated muscle thin filament);GO:0005884(actin filament);GO:0030240(skeletal muscle thin filament assembly);GO:0048741(skeletal muscle fiber development)	04260(Cardiac muscle contraction);04261(Adrenergic signaling in cardiomyocytes)	K12314	NA	Actin, alpha skeletal muscle [Apaloderma vittatum]	35152.2	47772.3	47692.3	315.213	704.234	525.77	84.5297	6.40139	2.32212e-59	1.84609e-56	up	yes
106031003	LOC106031003	XM_013173103.1	GO:0005575(cellular_component);GO:0016773(phosphotransferase activity, alcohol group as acceptor);GO:0016798(hydrolase activity, acting on glycosyl bonds)	00240(Pyrimidine metabolism)	K16330	EC:4.2.1.70;EC:2.7.1.83	PREDICTED: pseudouridine-metabolizing bifunctional protein C1861.05-like [Anser cygnoides domesticus]	24.534	20.5152	15.2123	0	0	0	inf	inf	6.35733e-59	4.73819e-56	up	yes
106037540	PDK4	XM_013183478.1	GO:0002230(positive regulation of defense response to virus by host);GO:0004672(protein kinase activity);GO:0005524(ATP binding);GO:0005743(mitochondrial inner membrane);GO:0006468(protein phosphorylation);GO:0006885(regulation of pH);GO:0008286(insulin receptor signaling pathway);GO:0009267(cellular response to starvation);GO:0010510(regulation of acetyl-CoA biosynthetic process from pyruvate);G…	04066(HIF-1 signaling pathway);04360(Axon guidance);05230(Central carbon metabolism in cancer)	K12077	EC:2.7.11.2	PREDICTED: pyruvate dehydrogenase kinase, isozyme 4 [Anser cygnoides domesticus]	268.73	218.94	498.776	3.06754	2.31245	1.88035	135.868	7.08606	1.73933e-58	1.22009e-55	up	yes
106033288	MYOZ1	XM_013176708.1	GO:0015629(actin cytoskeleton);GO:0051373(FATZ binding)	NA	NA	NA	PREDICTED: myozenin-1 [Anser cygnoides domesticus]	497.387	810.122	667.531	21.0359	18.515	27.6645	29.3837	4.87695	4.0984e-56	2.71519e-53	up	yes
106046590	LOC106046590	XM_013197667.1	GO:0003924(GTPase activity);GO:0005200(structural constituent of cytoskeleton);GO:0005525(GTP binding);GO:0005634(nucleus);GO:0005737(cytoplasm);GO:0005874(microtubule);GO:0007017(microtubule-based process);GO:0007411(axon guidance);GO:0030424(axon);GO:0030425(dendrite);GO:0043025(neuronal cell body);GO:0070062(extracellular exosome);GO:0071944(cell periphery)	04145(Phagosome);04540(Gap junction)	K07375	NA	PREDICTED: tubulin beta-4 chain-like [Anser cygnoides domesticus]	0	0	0	103.483	83.1846	86.2072	-inf	-inf	1.28094e-55	8.03957e-53	down	yes
106043359	FSD2	XM_013192776.1;XM_013192774.1;XM_013192775.1	GO:0003674(molecular_function);GO:0005575(cellular_component);GO:0008150(biological_process);GO:0008150(biological_process)	04120(Ubiquitin mediated proteolysis);04120(Ubiquitin mediated proteolysis)	K08285	EC:2.3.2.27	PREDICTED: fibronectin type III and SPRY domain-containing protein 2 isoform X2 [Anser cygnoides domesticus]	46.4321	28.1156	36.0187	0.20579	0.207217	0.063432	232.068	7.85841	3.2317e-54	1.9269e-51	up	yes
106046338	LOC106046338	XR_001213186.1	NA	NA	NA	NA	PREDICTED: uncharacterized protein LOC770260 isoform X1 [Gallus gallus]	1494.27	1124.83	1285.33	66.9083	68.9075	74.0587	18.6036	4.21751	8.14812e-51	4.62697e-48	up	yes
106038759	LOC106038759	XM_013185510.1	GO:0003924(GTPase activity);GO:0005200(structural constituent of cytoskeleton);GO:0005525(GTP binding);GO:0005737(cytoplasm);GO:0005874(microtubule);GO:0007017(microtubule-based process)	04145(Phagosome);04540(Gap junction)	K07374	NA	PREDICTED: tubulin alpha-3 chain [Anser cygnoides domesticus]	5.37328	14.4708	9.2451	549.958	597.855	637.347	0.016295	-5.93943	2.79619e-50	1.51566e-47	down	yes
106040574	ADA	XM_013188525.1	GO:0001666(response to hypoxia);GO:0001889(liver development);GO:0002314(germinal center B cell differentiation);GO:0002636(positive regulation of germinal center formation);GO:0002686(negative regulation of leukocyte migration);GO:0002906(negative regulation of mature B cell apoptotic process);GO:0004000(adenosine deaminase activity);GO:0005764(lysosome);GO:0006154(adenosine catabolic process);G…	00230(Purine metabolism)	K01488	EC:3.5.4.4	PREDICTED: adenosine deaminase [Anser cygnoides domesticus]	101.019	102.226	104.155	4.17077	4.77185	4.87598	22.2454	4.47544	3.41822e-50	1.77227e-47	up	yes
106043346	TM6SF1	XM_013192759.1	GO:0005765(lysosomal membrane);GO:0016021(integral component of membrane)	NA	NA	NA	PREDICTED: LOW QUALITY PROTEIN: transmembrane 6 superfamily member 1, partial [Anser cygnoides domesticus]	54.0726	51.6343	41.9836	1.57574	1.47283	1.31646	33.8349	5.08044	2.31299e-49	1.14927e-46	up	yes
106047703	GPD1	XM_013199325.1	GO:0004367(glycerol-3-phosphate dehydrogenase [NAD+] activity);GO:0005739(mitochondrion);GO:0006094(gluconeogenesis);GO:0006127(glycerophosphate shuttle);GO:0009331(glycerol-3-phosphate dehydrogenase complex);GO:0042803(protein homodimerization activity);GO:0045821(positive regulation of glycolytic process);GO:0046168(glycerol-3-phosphate catabolic process);GO:0051287(NAD binding);GO:0070062(extr…	00564(Glycerophospholipid metabolism)	K00006	EC:1.1.1.8	PREDICTED: glycerol-3-phosphate dehydrogenase [NAD(+)], cytoplasmic [Anser cygnoides domesticus]	141.67	308.409	150.332	2.14479	1.48065	0.696461	138.923	7.11814	1.28979e-48	6.15228e-46	up	yes
106030566	FABP5	XM_013172412.1	GO:0005215(transporter activity);GO:0006006(glucose metabolic process);GO:0006656(phosphatidylcholine biosynthetic process);GO:0008289(lipid binding);GO:0015758(glucose transport);GO:0070062(extracellular exosome)	03320(PPAR signaling pathway)	K08754	NA	PREDICTED: putative fatty acid-binding protein 5-like protein 3 [Anas platyrhynchos]	135.025	112.99	132.778	3.42376	1.81158	3.10687	45.6465	5.51243	4.25905e-48	1.95343e-45	up	yes
106047279	AK1	XM_013198653.1	GO:0004017(adenylate kinase activity);GO:0004550(nucleoside diphosphate kinase activity);GO:0005524(ATP binding);GO:0005737(cytoplasm);GO:0005886(plasma membrane);GO:0006165(nucleoside diphosphate phosphorylation);GO:0006172(ADP biosynthetic process);GO:0007050(cell cycle arrest);GO:0009142(nucleoside triphosphate biosynthetic process);GO:0036126(sperm flagellum);GO:0046033(AMP metabolic process)…	00230(Purine metabolism)	K00939	EC:2.7.4.3	PREDICTED: adenylate kinase isoenzyme 1 [Anser cygnoides domesticus]	1915.93	1913.57	1761.6	121.986	141.146	131.002	14.1858	3.82638	6.7393e-48	2.97652e-45	up	yes
106045560	BEST3	XM_013196127.1	GO:0005254(chloride channel activity);GO:0005887(integral component of plasma membrane);GO:0034707(chloride channel complex);GO:0043271(negative regulation of ion transport);GO:1902476(chloride transmembrane transport)	04970(Salivary secretion)	K13879	NA	PREDICTED: bestrophin-3 [Anser cygnoides domesticus]	20.9954	16.2239	10.3615	0	0	0	inf	inf	7.70025e-48	3.27948e-45	up	yes
106038386	LOC106038386	XM_013184874.1	GO:0001708(cell fate specification);GO:0031017(exocrine pancreas development)	NA	NA	NA	PREDICTED: pancreatic progenitor cell differentiation and proliferation factor-like protein [Anser cygnoides domesticus]	13.213	29.843	22.0951	0	0	0	inf	inf	1.45655e-47	5.98944e-45	up	yes
106047005	CKB	XM_013198296.1;XM_013198297.1	GO:0004111(creatine kinase activity);GO:0005615(extracellular space);GO:0005615(extracellular space)	00330(Arginine and proline metabolism);00330(Arginine and proline metabolism)	K00933	EC:2.7.3.2	PREDICTED: creatine kinase B-type isoform X2 [Anser cygnoides domesticus]	9.92543	16.2168	10.4423	352.957	287.125	310.698	0.0384784	-4.69981	1.96861e-47	7.82524e-45	down	yes
106030538	LOC106030538	XM_013172379.1;XM_013172380.1	GO:0005887(integral component of plasma membrane);GO:0015179(L-amino acid transmembrane transporter activity);GO:0015297(antiporter activity);GO:1902475(L-alpha-amino acid transmembrane transport);GO:1902475(L-alpha-amino acid transmembrane transport)	04974(Protein digestion and absorption);04974(Protein digestion and absorption)	K13867	NA	PREDICTED: Y+L amino acid transporter 2-like [Anser cygnoides domesticus]	8.77154	5.86026	6.17471	0	0	0	inf	inf	3.90401e-47	1.50179e-44	up	yes
106036029	MURC	XM_013181212.1	GO:0005737(cytoplasm);GO:0030018(Z disc);GO:0035023(regulation of Rho protein signal transduction);GO:0045944(positive regulation of transcription from RNA polymerase II promoter)	NA	NA	NA	PREDICTED: muscle-related coiled-coil protein [Anser cygnoides domesticus]	77.4067	179.475	121.262	4.25499	3.97826	4.31644	30.1318	4.91321	4.62116e-47	1.71959e-44	up	yes
106045884	LOC106045884	XM_013196646.1	GO:0003924(GTPase activity);GO:0005200(structural constituent of cytoskeleton);GO:0005525(GTP binding);GO:0005881(cytoplasmic microtubule);GO:0007017(microtubule-based process)	04145(Phagosome);04540(Gap junction)	K07374	NA	PREDICTED: tubulin alpha-8 chain [Anser cygnoides domesticus]	10.4305	14.8523	8.87352	304.564	265.071	289.841	0.0397409	-4.65323	4.75862e-47	1.71959e-44	down	yes
106049070	TXNIP	XM_013201232.1	GO:0000122(negative regulation of transcription from RNA polymerase II promoter);GO:0004857(enzyme inhibitor activity);GO:0005515(protein binding);GO:0005634(nucleus);GO:0005737(cytoplasm);GO:0005758(mitochondrial intermembrane space);GO:0005829(cytosol);GO:0006351(transcription, DNA-templated);GO:0006606(protein import into nucleus);GO:0007049(cell cycle);GO:0009612(response to mechanical stimul…	NA	NA	NA	PREDICTED: LOW QUALITY PROTEIN: thioredoxin-interacting protein [Anser cygnoides domesticus]	2507.35	2399.69	2219.67	185.287	194.118	174.024	12.8774	3.68676	6.44249e-46	2.25961e-43	up	yes
106037782	LOC106037782	XR_001208253.1	NA	NA	NA	NA		30.8611	28.449	33.1748	636.094	621.524	562.155	0.0508222	-4.2984	9.90429e-46	3.37453e-43	down	yes
106035124	SLC25A4	XM_013179731.1	GO:0003735(structural constituent of ribosome);GO:0005215(transporter activity);GO:0005634(nucleus);GO:0005743(mitochondrial inner membrane);GO:0006412(translation);GO:0008637(apoptotic mitochondrial changes);GO:0016021(integral component of membrane);GO:0043209(myelin sheath);GO:0055085(transmembrane transport);GO:0060546(negative regulation of necroptotic process)	04020(Calcium signaling pathway)	K05863	NA	PREDICTED: ADP/ATP translocase 1 [Anser cygnoides domesticus]	3801.89	1720.88	1740.45	49.3858	49.833	59.8503	45.6608	5.51288	1.77499e-45	5.87967e-43	up	yes
106049517	PBK	XM_013201868.1	GO:0004674(protein serine/threonine kinase activity);GO:0005515(protein binding);GO:0005524(ATP binding);GO:0005575(cellular_component);GO:0005634(nucleus);GO:0006468(protein phosphorylation);GO:0007067(mitotic nuclear division);GO:0032435(negative regulation of proteasomal ubiquitin-dependent protein catabolic process);GO:0032873(negative regulation of stress-activated MAPK cascade);GO:0034644(c…	04010(MAPK signaling pathway)	K04423	EC:2.7.11.25	PREDICTED: lymphokine-activated killer T-cell-originated protein kinase [Anser cygnoides domesticus]	8.48475	7.19904	4.6539	244.699	265.307	230.727	0.0274562	-5.18673	3.23553e-45	1.0428e-42	down	yes
106029559	LOC106029559	XM_013170843.1	GO:0000166(nucleotide binding);GO:0003674(molecular_function);GO:0003924(GTPase activity);GO:0005200(structural constituent of cytoskeleton);GO:0005525(GTP binding);GO:0005634(nucleus);GO:0005737(cytoplasm);GO:0005856(cytoskeleton);GO:0005874(microtubule);GO:0005881(cytoplasmic microtubule);GO:0007017(microtubule-based process);GO:0008150(biological_process);GO:0031982(vesicle)	04145(Phagosome);04540(Gap junction)	K07374	NA	PREDICTED: LOW QUALITY PROTEIN: tubulin alpha chain-like, partial [Anser cygnoides domesticus]	83.4602	108.101	100.046	1846	1815.78	1610.73	0.0553072	-4.17639	1.08711e-44	3.41153e-42	down	yes
106043857	LOC106043857	XM_013193586.1	GO:0003924(GTPase activity);GO:0005200(structural constituent of cytoskeleton);GO:0005525(GTP binding);GO:0005737(cytoplasm);GO:0005874(microtubule);GO:0007017(microtubule-based process)	04145(Phagosome);04540(Gap junction)	K07375	NA	PREDICTED: tubulin beta-1 chain isoform X2 [Melopsittacus undulatus]	25.7356	59.6097	43.3861	1405.22	1504.14	1502.34	0.0291795	-5.0989	1.76349e-44	5.3922e-42	down	yes
106043479	PTPRT	XM_013192957.1;XM_013192956.1;XM_013192950.1;XM_013192954.1;XM_013192955.1;XM_013192951.1	GO:0004725(protein tyrosine phosphatase activity);GO:0016020(membrane);GO:0016790(thiolester hydrolase activity);GO:0035335(peptidyl-tyrosine dephosphorylation);GO:0051393(alpha-actinin binding);GO:0051393(alpha-actinin binding)	04514(Cell adhesion molecules (CAMs));04520(Adherens junction);04520(Adherens junction)	K05693	EC:3.1.3.48	PREDICTED: receptor-type tyrosine-protein phosphatase T isoform X3 [Anser cygnoides domesticus]	0	0	0	6.1977	5.33425	6.01699	-inf	-inf	5.39074e-44	1.60711e-41	down	yes
106048674	LOC106048674	XM_013200740.1	GO:0004930(G-protein coupled receptor activity);GO:0004983(neuropeptide Y receptor activity);GO:0005887(integral component of plasma membrane);GO:0007166(cell surface receptor signaling pathway);GO:0007186(G-protein coupled receptor signaling pathway);GO:0007218(neuropeptide signaling pathway);GO:0007623(circadian rhythm)	04080(Neuroactive ligand-receptor interaction)	K04225	NA	PREDICTED: prokineticin receptor 2 [Anser cygnoides domesticus]	16.3148	5.81728	20.0018	0	0	0	inf	inf	9.68216e-44	2.81609e-41	up	yes
106030800	CDH23	XM_013172798.1	GO:0005509(calcium ion binding);GO:0005829(cytosol);GO:0005886(plasma membrane);GO:0006816(calcium ion transport);GO:0007156(homophilic cell adhesion via plasma membrane adhesion molecules);GO:0007605(sensory perception of sound);GO:0007626(locomotory behavior);GO:0016021(integral component of membrane);GO:0032420(stereocilium);GO:0045494(photoreceptor cell maintenance);GO:0050953(sensory percept…	04391(Hippo signaling pathway -fly)	K16669	NA	PREDICTED: LOW QUALITY PROTEIN: cadherin-23 [Anser cygnoides domesticus]	0.639858	0.421618	0.155826	57.4611	53.1373	50.4191	0.00756006	-7.04739	1.23973e-43	3.51994e-41	down	yes
106047196	LOC106047196	XM_013198565.1	GO:0003774(motor activity);GO:0003779(actin binding);GO:0005524(ATP binding);GO:0016459(myosin complex)	04530(Tight junction)	K10352	NA	PREDICTED: myosin-4-like [Anser cygnoides domesticus]	521.788	1227.69	1603.61	19.1941	19.8249	21.9909	54.9597	5.7803	1.56112e-43	4.3294e-41	up	yes
106047119	MYLK2	XM_013198464.1	GO:0004687(myosin light chain kinase activity);GO:0005524(ATP binding);GO:0005634(nucleus);GO:0005737(cytoplasm);GO:0006941(striated muscle contraction);GO:0007274(neuromuscular synaptic transmission);GO:0010628(positive regulation of gene expression);GO:0014816(skeletal muscle satellite cell differentiation);GO:0018107(peptidyl-threonine phosphorylation);GO:0032971(regulation of muscle filament …	04020(Calcium signaling pathway);04810(Regulation of actin cytoskeleton);04510(Focal adhesion);04270(Vascular smooth muscle contraction)	K00907	EC:2.7.11.18	PREDICTED: myosin light chain kinase 2, skeletal/cardiac muscle [Anser cygnoides domesticus]	400.997	588.064	511.358	0	0.302719	0.309823	2449.5	11.2583	2.19788e-43	5.95675e-41	up	yes
106037158	PTGDS	XM_013182956.1	GO:0001516(prostaglandin biosynthetic process);GO:0004667(prostaglandin-D synthase activity);GO:0005215(transporter activity);GO:0005501(retinoid binding);GO:0005504(fatty acid binding);GO:0005615(extracellular space);GO:0005791(rough endoplasmic reticulum);GO:0006810(transport);GO:0045187(regulation of circadian sleep/wake cycle, sleep);GO:0070062(extracellular exosome);GO:2000255(negative regul…	00590(Arachidonic acid metabolism)	K01830	EC:5.3.99.2	PREDICTED: LOW QUALITY PROTEIN: prostaglandin-H2 D-isomerase [Anser cygnoides domesticus]	399.115	401.484	656.285	3.37147	1.44952	0.603015	268.599	8.06931	1.45013e-42	3.84285e-40	up	yes
106045370	LOC106045370	XM_013195795.1	GO:0005975(carbohydrate metabolic process);GO:0016311(dephosphorylation);GO:0042132(fructose 1,6-bisphosphate 1-phosphatase activity);GO:0070062(extracellular exosome)	01200(Carbon metabolism);00010(Glycolysis / Gluconeogenesis);00030(Pentose phosphate pathway);00051(Fructose and mannose metabolism);04910(Insulin signaling pathway)	K03841	EC:3.1.3.11	PREDICTED: fructose-1,6-bisphosphatase isozyme 2 [Anser cygnoides domesticus]	52.2312	79.2678	89.8663	0	0	0.198284	1116.41	10.1246	2.0426e-42	5.29521e-40	up	yes
106037410	FHL1	XM_013183291.1;XM_013183290.1;XM_013183292.1	GO:0003254(regulation of membrane depolarization);GO:0005634(nucleus);GO:0005737(cytoplasm);GO:0005886(plasma membrane);GO:0005925(focal adhesion);GO:0008270(zinc ion binding);GO:0010972(negative regulation of G2/M transition of mitotic cell cycle);GO:0030308(negative regulation of cell growth);GO:0043268(positive regulation of potassium ion transport);GO:0044325(ion channel binding);GO:1901016(r…	04630(Jak-STAT signaling pathway);04630(Jak-STAT signaling pathway)	K14365	NA	PREDICTED: four and a half LIM domains protein 1 isoform X1 [Anser cygnoides domesticus]	116.162	206.212	241.892	3.90482	6.59241	5.11593	36.1404	5.17554	2.92227e-42	7.41449e-40	up	yes
106035779	MCM5	XM_013180821.1	GO:0000784(nuclear chromosome, telomeric region);GO:0003678(DNA helicase activity);GO:0003682(chromatin binding);GO:0003688(DNA replication origin binding);GO:0005524(ATP binding);GO:0005654(nucleoplasm);GO:0006270(DNA replication initiation);GO:0016020(membrane);GO:0032508(DNA duplex unwinding);GO:0042555(MCM complex)	03030(DNA replication);04110(Cell cycle)	K02209	EC:3.6.4.12	PREDICTED: DNA replication licensing factor MCM5 [Anser cygnoides domesticus]	11.7602	18.004	15.4567	281.117	273.703	258.894	0.0555735	-4.16946	4.3455e-42	1.07959e-39	down	yes
106036434	ASB2	XM_013181836.1	GO:0000209(protein polyubiquitination);GO:0002230(positive regulation of defense response to virus by host);GO:0031466(Cul5-RING ubiquitin ligase complex);GO:0035556(intracellular signal transduction);GO:0035914(skeletal muscle cell differentiation);GO:0042787(protein ubiquitination involved in ubiquitin-dependent protein catabolic process);GO:0045445(myoblast differentiation);GO:0061630(ubiquiti…	NA	NA	NA	PREDICTED: LOW QUALITY PROTEIN: ankyrin repeat and SOCS box protein 2 [Anser cygnoides domesticus]	19.0117	14.7026	21.2498	0.362276	0.471198	0.543031	39.9302	5.31941	9.15278e-42	2.22749e-39	up	yes
106047195	LOC106047195	XM_013198564.1	GO:0003774(motor activity);GO:0003779(actin binding);GO:0005524(ATP binding);GO:0016459(myosin complex)	04530(Tight junction)	K10352	NA	PREDICTED: myosin heavy chain, skeletal muscle, adult-like [Anser cygnoides domesticus]	387.155	781.106	686.068	36.4477	33.5145	33.236	17.9686	4.16741	4.8991e-41	1.16843e-38	up	yes
106041321	AMPD1	XM_013189676.1	GO:0003876(AMP deaminase activity);GO:0032264(IMP salvage)	00230(Purine metabolism)	K01490	EC:3.5.4.6	PREDICTED: AMP deaminase 1 [Anser cygnoides domesticus]	92.8169	96.2854	119.518	5.25755	7.26432	7.50179	15.4128	3.94606	5.05705e-41	1.18246e-38	up	yes
106037182	ADSSL1	XM_013182980.1	GO:0000287(magnesium ion binding);GO:0004019(adenylosuccinate synthase activity);GO:0005525(GTP binding);GO:0005737(cytoplasm);GO:0044208('de novo' AMP biosynthetic process);GO:0046040(IMP metabolic process)	00230(Purine metabolism);00250(Alanine, aspartate and glutamate metabolism)	K01939	EC:6.3.4.4	PREDICTED: adenylosuccinate synthetase isozyme 1 [Anser cygnoides domesticus]	23.8658	28.4374	25.6397	1.37641	1.04612	1.54776	19.6315	4.2951	5.83562e-41	1.33826e-38	up	yes
106047719	LOC106047719	XM_013199340.1	GO:0003924(GTPase activity);GO:0005200(structural constituent of cytoskeleton);GO:0005525(GTP binding);GO:0005737(cytoplasm);GO:0005874(microtubule);GO:0007017(microtubule-based process)	04145(Phagosome);04540(Gap junction)	K07374	NA	PREDICTED: tubulin alpha-1B chain-like [Anser cygnoides domesticus]	201.705	359.215	243.219	4888.55	5270.26	5287.2	0.0520613	-4.26364	8.64482e-41	1.94508e-38	down	yes
106031781	PNPLA2	XM_013174399.1	GO:0004806(triglyceride lipase activity);GO:0005811(lipid particle);GO:0005829(cytosol);GO:0010891(negative regulation of sequestering of triglyceride);GO:0010898(positive regulation of triglyceride catabolic process);GO:0019433(triglyceride catabolic process);GO:0019915(lipid storage);GO:0034389(lipid particle organization)	00561(Glycerolipid metabolism)	K16816	EC:3.1.1.3	PREDICTED: patatin-like phospholipase domain-containing protein 2 [Anser cygnoides domesticus]	212.357	76.0091	103.273	2.70363	2.2798	3.12907	48.276	5.59323	3.63146e-40	8.01948e-38	up	yes
106047735	LOC106047735	XM_013199366.1	GO:0000226(microtubule cytoskeleton organization);GO:0003725(double-stranded RNA binding);GO:0003924(GTPase activity);GO:0005200(structural constituent of cytoskeleton);GO:0005525(GTP binding);GO:0005881(cytoplasmic microtubule);GO:0031625(ubiquitin protein ligase binding);GO:0043209(myelin sheath);GO:0070062(extracellular exosome);GO:0071353(cellular response to interleukin-4)	04145(Phagosome);04210(Apoptosis);04540(Gap junction);05130(Pathogenic Escherichia coli infection)	K07374	NA	PREDICTED: LOW QUALITY PROTEIN: tubulin alpha chain-like [Anser cygnoides domesticus]	165.071	257.448	187.837	3176.75	3240.06	3445.01	0.0618908	-4.01413	4.38982e-40	9.51793e-38	down	yes
106035209	ACSL1	XM_013179900.1	GO:0001676(long-chain fatty acid metabolic process);GO:0004467(long-chain fatty acid-CoA ligase activity);GO:0005739(mitochondrion);GO:0008610(lipid biosynthetic process);GO:0016020(membrane);GO:0033211(adiponectin-activated signaling pathway);GO:0044539(long-chain fatty acid import);GO:0071902(positive regulation of protein serine/threonine kinase activity)	01212(Fatty acid metabolism);00061(Fatty acid biosynthesis);00071(Fatty acid degradation);04146(Peroxisome);04920(Adipocytokine signaling pathway);03320(PPAR signaling pathway)	K01897	EC:6.2.1.3	PREDICTED: long-chain-fatty-acid--CoA ligase 1 [Anser cygnoides domesticus]	55.6911	68.8232	44.8816	0.767579	1.74125	1.35871	43.7994	5.45284	6.00104e-40	1.26762e-37	up	yes
106039769	LOC106039769	XM_013187154.1	GO:0001540(beta-amyloid binding);GO:0001932(regulation of protein phosphorylation);GO:0001935(endothelial cell proliferation);GO:0002740(negative regulation of cytokine secretion involved in immune response);GO:0005615(extracellular space);GO:0006656(phosphatidylcholine biosynthetic process);GO:0006695(cholesterol biosynthetic process);GO:0007186(G-protein coupled receptor signaling pathway);GO:0…	03320(PPAR signaling pathway)	K08757	NA	PREDICTED: apolipoprotein A-I, partial [Anser cygnoides domesticus]	411.822	250.854	413.802	8.69046	6.20348	2.88393	60.5516	5.92009	6.05905e-40	1.26762e-37	up	yes
106042781	STC2	XM_013191891.1	GO:0005179(hormone activity);GO:0005615(extracellular space);GO:0005783(endoplasmic reticulum);GO:0005794(Golgi apparatus);GO:0006874(cellular calcium ion homeostasis);GO:0006979(response to oxidative stress);GO:0010629(negative regulation of gene expression);GO:0019899(enzyme binding);GO:0020037(heme binding);GO:0030968(endoplasmic reticulum unfolded protein response);GO:0040015(negative regulat…	NA	NA	NA	PREDICTED: stanniocalcin-2 [Anser cygnoides domesticus]	84.8473	105.159	112.238	8.64587	7.35437	9.03616	12.0722	3.59362	1.56566e-39	3.21906e-37	up	yes
106049743	LOC106049743	XM_013202153.1	GO:0001933(negative regulation of protein phosphorylation);GO:0005886(plasma membrane);GO:0005911(cell-cell junction);GO:0007588(excretion);GO:0016021(integral component of membrane);GO:0016337(single organismal cell-cell adhesion);GO:0017022(myosin binding);GO:0030838(positive regulation of actin filament polymerization);GO:0043198(dendritic shaft);GO:0048471(perinuclear region of cytoplasm);GO:…	NA	NA	NA	PREDICTED: uncharacterized protein LOC106049743, partial [Anser cygnoides domesticus]	0	0	0	30.7624	23.2245	28.9278	-inf	-inf	3.05703e-39	6.17883e-37	down	yes
106038542	ATP1B4	XM_013185105.1	GO:0005637(nuclear inner membrane);GO:0005890(sodium:potassium-exchanging ATPase complex);GO:0006355(regulation of transcription, DNA-templated);GO:0006813(potassium ion transport);GO:0006814(sodium ion transport);GO:0015992(proton transport)	04260(Cardiac muscle contraction);04261(Adrenergic signaling in cardiomyocytes)	K01540	NA	PREDICTED: protein ATP1B4 [Anser cygnoides domesticus]	180.956	311.543	268.701	3.41076	6.82364	8.49343	40.6454	5.34502	7.04649e-39	1.40049e-36	up	yes
106038196	CLIC5	XM_013184546.1	GO:0002024(diet induced thermogenesis);GO:0004364(glutathione transferase activity);GO:0005244(voltage-gated ion channel activity);GO:0005254(chloride channel activity);GO:0005634(nucleus);GO:0005737(cytoplasm);GO:0005794(Golgi apparatus);GO:0006749(glutathione metabolic process);GO:0007605(sensory perception of sound);GO:0008104(protein localization);GO:0015629(actin cytoskeleton);GO:0032420(ste…	NA	NA	NA	PREDICTED: chloride intracellular channel protein 5 isoform X2 [Anser cygnoides domesticus]	17.5509	5.24753	19.8962	0	0	0	inf	inf	8.72063e-39	1.70481e-36	up	yes
106045795	MGP	XM_013196508.1	GO:0005201(extracellular matrix structural constituent);GO:0031012(extracellular matrix)	NA	NA	NA	PREDICTED: matrix Gla protein [Anser cygnoides domesticus]	542.424	344.37	636.498	17.4593	6.52218	11.3716	43.088	5.42921	1.17259e-38	2.25535e-36	up	yes
106049760	LOC106049760	XM_013202176.1	GO:0005622(intracellular);GO:0008270(zinc ion binding)	04621(NOD-like receptor signaling pathway)	K12803	NA	PREDICTED: tripartite motif-containing protein 15-like, partial [Anser cygnoides domesticus]	163.81	145.097	69.7006	3.18528	2.75233	4.19419	37.3682	5.22374	2.34488e-38	4.43852e-36	up	yes
106042128	CMYA5	XM_013190905.1	GO:0005515(protein binding);GO:0031430(M band);GO:0048471(perinuclear region of cytoplasm)	04120(Ubiquitin mediated proteolysis)	K08285	EC:2.3.2.27	PREDICTED: cardiomyopathy-associated protein 5 [Anser cygnoides domesticus]	25.7904	31.2488	18.4099	1.08331	1.75606	1.29799	18.2361	4.18872	2.9394e-38	5.47693e-36	up	yes
106046342	LOC106046342	XM_013197313.1;XM_013197311.1;XM_013197308.1;XM_013197309.1;XM_013197310.1	GO:0003674(molecular_function);GO:0003674(molecular_function)	00520(Amino sugar and nucleotide sugar metabolism);00520(Amino sugar and nucleotide sugar metabolism)	K01443	EC:3.5.1.25	PREDICTED: uncharacterized protein LOC106046342 isoform X1 [Anser cygnoides domesticus]	127.151	142.256	159.903	14.1029	14.7713	14.6344	9.86722	3.30264	1.52362e-37	2.79526e-35	up	yes
106036174	PCOLCE2	XM_013181438.1	GO:0005518(collagen binding);GO:0008201(heparin binding);GO:0010952(positive regulation of peptidase activity);GO:0016504(peptidase activator activity);GO:0070062(extracellular exosome)	04977(Vitamin digestion and absorption)	K14616	NA	PREDICTED: procollagen C-endopeptidase enhancer 2 [Anser cygnoides domesticus]	6.66498	5.15765	11.1968	0	0	0	inf	inf	2.2734e-37	4.10763e-35	up	yes
106044083	SARDH	XM_013193920.1	GO:0005739(mitochondrion);GO:0016491(oxidoreductase activity);GO:0055114(oxidation-reduction process)	00260(Glycine, serine and threonine metabolism)	K00314	EC:1.5.8.3	PREDICTED: sarcosine dehydrogenase, mitochondrial [Anser cygnoides domesticus]	4.1118	10.2801	7.51452	292.86	192.115	202.522	0.031864	-4.97193	2.57305e-37	4.57964e-35	down	yes
106048071	MFAP5	XM_013199856.1;XM_013199857.1	GO:0001527(microfibril);GO:0043206(extracellular fibril organization);GO:0060216(definitive hemopoiesis);GO:0060216(definitive hemopoiesis)	04672(Intestinal immune network for IgA production);04672(Intestinal immune network for IgA production)	K10989	EC:3.5.4.38	PREDICTED: microfibrillar-associated protein 5 [Anser cygnoides domesticus]	188.671	239.074	241.769	11.8236	10.449	19.3485	16.0859	4.00773	4.26834e-37	7.48528e-35	up	yes
106031796	LDB3	XM_013174536.1;XM_013174475.1;XM_013174525.1;XM_013174408.1;XM_013174427.1;XM_013174483.1	GO:0005080(protein kinase C binding);GO:0005856(cytoskeleton);GO:0008270(zinc ion binding);GO:0030018(Z disc);GO:0045214(sarcomere organization);GO:0051371(muscle alpha-actinin binding);GO:0051371(muscle alpha-actinin binding)	04630(Jak-STAT signaling pathway);04630(Jak-STAT signaling pathway)	K14365	NA	PREDICTED: LIM domain-binding protein 3 isoform X5 [Anser cygnoides domesticus]	24.5424	54.5796	51.333	2.41728	2.38681	2.3168	18.32	4.19535	9.47609e-37	1.63771e-34	up	yes
106038097	DRC1	XM_013184386.1	GO:0007368(determination of left/right symmetry);GO:0007507(heart development);GO:0060285(cilium-dependent cell motility);GO:0070286(axonemal dynein complex assembly)	NA	NA	NA	PREDICTED: LOW QUALITY PROTEIN: dynein regulatory complex protein 1, partial [Anser cygnoides domesticus]	0	0	0	10.2554	13.1445	12.2833	-inf	-inf	2.53551e-36	4.31943e-34	down	yes
106048805	LOC106048805	XR_001214285.1	NA	NA	NA	NA		8.32952	11.5882	12.4183	217.28	185.142	242.133	0.050168	-4.31709	2.84301e-36	4.77506e-34	down	yes
106029333	LOC106029333	XM_013170599.1	GO:0001504(neurotransmitter uptake);GO:0005391(sodium:potassium-exchanging ATPase activity);GO:0005524(ATP binding);GO:0005737(cytoplasm);GO:0005886(plasma membrane);GO:0005887(integral component of plasma membrane);GO:0006883(cellular sodium ion homeostasis);GO:0006942(regulation of striated muscle contraction);GO:0010107(potassium ion import);GO:0010248(establishment or maintenance of transmemb…	04260(Cardiac muscle contraction);04261(Adrenergic signaling in cardiomyocytes)	K01539	EC:3.6.3.9	PREDICTED: sodium/potassium-transporting ATPase subunit alpha-2-like [Anser cygnoides domesticus]	1970.24	1384.39	1452.24	72.1373	124.024	99.8986	16.2362	4.02114	3.05974e-36	5.06769e-34	up	yes
106032919	PGM1	XM_013176136.1	GO:0000287(magnesium ion binding);GO:0004614(phosphoglucomutase activity);GO:0005829(cytosol);GO:0005978(glycogen biosynthetic process);GO:0006006(glucose metabolic process);GO:0019388(galactose catabolic process)	00010(Glycolysis / Gluconeogenesis);00030(Pentose phosphate pathway);00052(Galactose metabolism);00500(Starch and sucrose metabolism);00520(Amino sugar and nucleotide sugar metabolism);00230(Purine metabolism)	K01835	EC:5.4.2.2	PREDICTED: LOW QUALITY PROTEIN: phosphoglucomutase-1 [Pygoscelis adeliae]	620.701	692.875	509.184	58.2948	70.1093	64.8304	9.4329	3.2377	1.14448e-35	1.86958e-33	up	yes
106032176	FSCN1	XM_013175018.1	GO:0001725(stress fiber);GO:0001726(ruffle);GO:0002102(podosome);GO:0005737(cytoplasm);GO:0005902(microvillus);GO:0005911(cell-cell junction);GO:0007043(cell-cell junction assembly);GO:0008144(drug binding);GO:0010592(positive regulation of lamellipodium assembly);GO:0016477(cell migration);GO:0030027(lamellipodium);GO:0030035(microspike assembly);GO:0030175(filopodium);GO:0030426(growth cone);GO…	05206(MicroRNAs in cancer)	K17455	NA	PREDICTED: fascin, partial [Anser cygnoides domesticus]	6.92681	11.1138	16.335	339.51	315.161	355.42	0.0340322	-4.87696	1.37988e-35	2.22366e-33	down	yes
106042408	P2RY2	XM_013191298.1	GO:0007200(phospholipase C-activating G-protein coupled receptor signaling pathway);GO:0016021(integral component of membrane);GO:0035589(G-protein coupled purinergic nucleotide receptor signaling pathway);GO:0042312(regulation of vasodilation);GO:0045028(G-protein coupled purinergic nucleotide receptor activity);GO:0070257(positive regulation of mucus secretion)	04080(Neuroactive ligand-receptor interaction)	K04269	NA	PREDICTED: P2Y purinoceptor 2 [Anser cygnoides domesticus]	82.9325	64.4363	47.7514	4.88612	4.43002	5.09377	13.5407	3.75923	1.97261e-35	3.13644e-33	up	yes
106042769	ADRB2	XM_013191864.1	GO:0002025(vasodilation by norepinephrine-epinephrine involved in regulation of systemic arterial blood pressure);GO:0002032(desensitization of G-protein coupled receptor protein signaling pathway by arrestin);GO:0004941(beta2-adrenergic receptor activity);GO:0005887(integral component of plasma membrane);GO:0006898(receptor-mediated endocytosis);GO:0007190(activation of adenylate cyclase activit…	04020(Calcium signaling pathway);04080(Neuroactive ligand-receptor interaction);04144(Endocytosis);04261(Adrenergic signaling in cardiomyocytes)	K04142	NA	PREDICTED: beta-2 adrenergic receptor [Anser cygnoides domesticus]	71.8543	31.3762	50.7444	0.855678	0.419457	1.23188	61.4177	5.94058	2.26843e-35	3.55934e-33	up	yes
106047202	LOC106047202	XM_013198568.1	GO:0003774(motor activity);GO:0003779(actin binding);GO:0005524(ATP binding);GO:0016459(myosin complex)	04530(Tight junction)	K10352	NA	PREDICTED: myosin-7-like [Anser cygnoides domesticus]	426.881	953.066	761.905	37.0733	46.5223	46.885	16.4151	4.03695	2.94836e-35	4.56613e-33	up	yes
106048777	NGFR	XM_013200872.1	GO:0005031(tumor necrosis factor-activated receptor activity);GO:0005634(nucleus);GO:0005887(integral component of plasma membrane);GO:0006954(inflammatory response);GO:0006955(immune response);GO:0007411(axon guidance);GO:0010977(negative regulation of neuron projection development);GO:0032496(response to lipopolysaccharide);GO:0032922(circadian regulation of gene expression);GO:0033209(tumor ne…	04060(Cytokine-cytokine receptor interaction)	K02583	NA	PREDICTED: tumor necrosis factor receptor superfamily member 16 [Anser cygnoides domesticus]	6.9398	7.4437	14.2867	299.371	265.944	337.162	0.0317683	-4.97627	3.31047e-35	5.04194e-33	down	yes
106031594	ADCK3	XM_013174055.1	GO:0005739(mitochondrion);GO:0006744(ubiquinone biosynthetic process);GO:0016301(kinase activity);GO:0016310(phosphorylation);GO:0043531(ADP binding)	04330(Notch signaling pathway)	K06057	NA	PREDICTED: atypical kinase ADCK3, mitochondrial [Anser cygnoides domesticus]	192.094	189.534	193.746	20.8063	20.7739	24.3702	8.72436	3.12505	3.34016e-35	5.04194e-33	up	yes
106042736	CKMT2	XM_013191808.1	GO:0005524(ATP binding);GO:0005739(mitochondrion);GO:0016301(kinase activity);GO:0016310(phosphorylation)	00330(Arginine and proline metabolism)	K00933	EC:2.7.3.2	PREDICTED: creatine kinase S-type, mitochondrial [Anser cygnoides domesticus]	137.985	216.487	78.922	0.522624	1.9697	0.75833	133.325	7.0588	3.7869e-35	5.64485e-33	up	yes
106049765	LOC106049765	XM_013202179.1	GO:0005215(transporter activity);GO:0006810(transport);GO:0006874(cellular calcium ion homeostasis);GO:0021762(substantia nigra development);GO:0030285(integral component of synaptic vesicle membrane)	04122(Sulfur relay system)	K14168	EC:2.7.7.-	PREDICTED: uncharacterized protein LOC106049765 [Anser cygnoides domesticus]	825.509	1101.54	863.556	97.7367	115.157	90.2115	9.20672	3.20269	1.98906e-34	2.92834e-32	up	yes
106042543	EGFL6	XM_013191498.1	GO:0005509(calcium ion binding);GO:0005604(basement membrane);GO:0010811(positive regulation of cell-substrate adhesion);GO:0016020(membrane);GO:0030198(extracellular matrix organization)	04512(ECM-receptor interaction)	K06824	NA	PREDICTED: epidermal growth factor-like protein 6 [Anser cygnoides domesticus]	4.22	7.76559	9.85	203.084	168.58	195.492	0.0385002	-4.69899	3.79539e-34	5.47573e-32	down	yes
106047293	CRAT	XM_013198699.1	GO:0004092(carnitine O-acetyltransferase activity);GO:0005102(receptor binding);GO:0005739(mitochondrion);GO:0005777(peroxisome);GO:0019254(carnitine metabolic process, CoA-linked)	04146(Peroxisome)	K00624	EC:2.3.1.7	PREDICTED: carnitine O-acetyltransferase [Anser cygnoides domesticus]	28.2836	48.7404	28.5083	2.30714	1.41892	2.04351	18.2912	4.19307	3.8112e-34	5.47573e-32	up	yes
106044421	DUSP26	XM_013194440.1	GO:0000122(negative regulation of transcription from RNA polymerase II promoter);GO:0001102(RNA polymerase II activating transcription factor binding);GO:0002039(p53 binding);GO:0004647(phosphoserine phosphatase activity);GO:0004725(protein tyrosine phosphatase activity);GO:0005634(nucleus);GO:0005739(mitochondrion);GO:0005794(Golgi apparatus);GO:0008138(protein tyrosine/serine/threonine phosphat…	04010(MAPK signaling pathway)	K17614	EC:3.1.3.16;EC:3.1.3.48	PREDICTED: LOW QUALITY PROTEIN: dual specificity protein phosphatase 26 [Anser cygnoides domesticus]	452.514	216.259	340.425	13.6901	20.4097	17.6726	19.493	4.28488	9.49032e-34	1.34729e-31	up	yes
106037854	SMPX	XM_013184022.1;XM_013184025.1;XM_013184019.1;XM_013184021.1;XM_013184020.1	GO:0005634(nucleus);GO:0005927(muscle tendon junction);GO:0006941(striated muscle contraction);GO:0031430(M band);GO:0043034(costamere);GO:0043034(costamere)	NA	NA	NA	PREDICTED: small muscular protein [Anser cygnoides domesticus]	17.4119	25.746	10.9989	0.437198	0.210518	0.387151	52.3321	5.70962	1.99517e-33	2.79911e-31	up	yes
106036107	SH3BGR	XM_013181334.1;XM_013181331.1;XM_013181330.1;XM_013181329.1	GO:0005829(cytosol);GO:0005829(cytosol)	00601(Glycosphingolipid biosynthesis - lacto and neolacto series);00603(Glycosphingolipid biosynthesis - globo series);00603(Glycosphingolipid biosynthesis - globo series)	K03877	EC:2.4.1.-	PREDICTED: SH3 domain-binding glutamic acid-rich protein isoform X5 [Anser cygnoides domesticus]	34.7029	35.1593	30.0966	2.70732	2.15724	1.84936	14.8883	3.89611	3.34026e-33	4.6317e-31	up	yes
106039982	GJA5	XM_013187541.1;XM_013187520.1;XM_013187531.1	GO:0001501(skeletal system development);GO:0001525(angiogenesis);GO:0003071(renal system process involved in regulation of systemic arterial blood pressure);GO:0003151(outflow tract morphogenesis);GO:0003161(cardiac conduction system development);GO:0003174(mitral valve development);GO:0003193(pulmonary valve formation);GO:0003284(septum primum development);GO:0003294(atrial ventricular junction …	04540(Gap junction);04540(Gap junction)	K07372	NA	PREDICTED: gap junction alpha-5 protein [Anser cygnoides domesticus]	5.96532	7.38471	8.10134	102.571	124.165	132.606	0.0596963	-4.06621	3.58676e-33	4.91634e-31	down	yes
106047751	E2F1	XM_013199392.1	GO:0003677(DNA binding);GO:0003700(transcription factor activity, sequence-specific DNA binding);GO:0005634(nucleus);GO:0005667(transcription factor complex);GO:0006351(transcription, DNA-templated);GO:0006355(regulation of transcription, DNA-templated);GO:0007049(cell cycle)	04110(Cell cycle)	K17454	NA	PREDICTED: transcription factor E2F1, partial [Anser cygnoides domesticus]	7.88808	12.6233	6.13493	182.816	212.444	170.038	0.0471367	-4.407	5.29737e-33	7.17853e-31	down	yes
106037017	ADAMTS1	XM_013182727.1	GO:0001542(ovulation from ovarian follicle);GO:0001822(kidney development);GO:0004222(metalloendopeptidase activity);GO:0005604(basement membrane);GO:0006508(proteolysis);GO:0008201(heparin binding);GO:0008270(zinc ion binding);GO:0031410(cytoplasmic vesicle);GO:0060347(heart trabecula formation)	00510(N-Glycan biosynthesis);00514(Other types of O-glycan biosynthesis);00533(Glycosaminoglycan biosynthesis - keratan sulfate);00601(Glycosphingolipid biosynthesis - lacto and neolacto series)	K07968	EC:2.4.1.90;EC:2.4.1.38	PREDICTED: A disintegrin and metalloproteinase with thrombospondin motifs 1 [Anas platyrhynchos]	44.079	42.656	65.0609	4.08376	3.59275	3.75997	13.273	3.73042	6.30964e-33	8.45421e-31	up	yes
106043350	GATM	XM_013192762.1	GO:0005758(mitochondrial intermembrane space);GO:0006601(creatine biosynthetic process);GO:0015068(glycine amidinotransferase activity);GO:0070062(extracellular exosome)	00260(Glycine, serine and threonine metabolism);00330(Arginine and proline metabolism)	K00613	EC:2.1.4.1	PREDICTED: glycine amidinotransferase, mitochondrial [Anser cygnoides domesticus]	323.276	409.019	324.702	46.6789	46.3527	38.539	8.03369	3.00606	7.52815e-33	9.9748e-31	up	yes
106041738	HMGB2	XM_013190319.1	GO:0000400(four-way junction DNA binding);GO:0008301(DNA binding, bending);GO:0032392(DNA geometric change)	03410(Base excision repair)	K10802	NA	High mobility group protein B2, partial [Apaloderma vittatum]	16.6362	26.5523	25.9319	375.312	328.731	366.504	0.0645655	-3.95309	1.26364e-32	1.65593e-30	down	yes
106030685	PALD1	XM_013172559.1;XM_013172569.1	GO:0004725(protein tyrosine phosphatase activity);GO:0005634(nucleus);GO:0005737(cytoplasm);GO:0005829(cytosol);GO:0035335(peptidyl-tyrosine dephosphorylation);GO:0035335(peptidyl-tyrosine dephosphorylation)	NA	NA	NA	PREDICTED: paladin isoform X1 [Anser cygnoides domesticus]	80.3646	89.6773	90.769	1070.81	1105.52	869.621	0.0856254	-3.54582	1.39517e-32	1.80841e-30	down	yes
106038095	IL17A	XM_013184383.1	GO:0005125(cytokine activity);GO:0005126(cytokine receptor binding);GO:0005615(extracellular space);GO:0006954(inflammatory response);GO:0007166(cell surface receptor signaling pathway)	04060(Cytokine-cytokine receptor interaction);05323(Rheumatoid arthritis);05321(Inflammatiory bowel disease (IBD))	K05489	NA	PREDICTED: interleukin-17A [Anas platyrhynchos]	0	0	0	42.2823	36.8417	39.0822	-inf	-inf	1.50768e-32	1.93323e-30	down	yes
106029372	ALDOA	XM_013170655.1	GO:0004332(fructose-bisphosphate aldolase activity);GO:0005615(extracellular space);GO:0005634(nucleus);GO:0006000(fructose metabolic process);GO:0006096(glycolytic process);GO:0006754(ATP biosynthetic process);GO:0006941(striated muscle contraction);GO:0008092(cytoskeletal protein binding);GO:0008360(regulation of cell shape);GO:0015629(actin cytoskeleton);GO:0016020(membrane);GO:0030388(fructos…	01200(Carbon metabolism);01230(Biosynthesis of amino acids);00010(Glycolysis / Gluconeogenesis);00030(Pentose phosphate pathway);00051(Fructose and mannose metabolism)	K01623	EC:4.1.2.13	PREDICTED: LOW QUALITY PROTEIN: fructose-bisphosphate aldolase A [Anser cygnoides domesticus]	14996.8	12413.3	12620.5	1481.65	1699.95	1659.49	8.26891	3.0477	1.83037e-32	2.32203e-30	up	yes
106049852	TNXB	XM_013202281.1	GO:0005518(collagen binding);GO:0005583(fibrillar collagen trimer);GO:0005615(extracellular space);GO:0005622(intracellular);GO:0006631(fatty acid metabolic process);GO:0006641(triglyceride metabolic process);GO:0007160(cell-matrix adhesion);GO:0008201(heparin binding);GO:0016337(single organismal cell-cell adhesion);GO:0030199(collagen fibril organization);GO:0032963(collagen metabolic process);…	04512(ECM-receptor interaction);04510(Focal adhesion)	K06252	NA	PREDICTED: LOW QUALITY PROTEIN: tenascin-X [Anser cygnoides domesticus]	115.382	68.7336	134.068	7.81145	6.16041	8.30016	14.2862	3.83655	2.31444e-32	2.90523e-30	up	yes
106035619	PPAP2A	XM_013180533.1	GO:0005887(integral component of plasma membrane);GO:0006644(phospholipid metabolic process);GO:0007165(signal transduction);GO:0042577(lipid phosphatase activity);GO:0046839(phospholipid dephosphorylation)	00561(Glycerolipid metabolism);00564(Glycerophospholipid metabolism);00565(Ether lipid metabolism);00600(Sphingolipid metabolism)	K01080	EC:3.1.3.4	PREDICTED: lipid phosphate phosphohydrolase 1 [Anser cygnoides domesticus]	116.607	146.254	116.593	10.6062	10.1096	7.63321	13.3851	3.74256	2.54558e-32	3.16208e-30	up	yes
106034316	PROB1	XM_013178380.1	GO:0003674(molecular_function);GO:0005575(cellular_component);GO:0008150(biological_process)	NA	NA	NA	PREDICTED: proline-rich basic protein 1 [Anser cygnoides domesticus]	80.7282	84.7838	63.3212	3.6288	6.28113	6.29378	14.1223	3.8199	1.76182e-31	2.16595e-29	up	yes
106033519	LOC106033519	XR_001205381.1;XR_001205380.1	NA	NA	NA	NA		0.462889	0.361966	0.359731	20.7025	15.4138	17.7247	0.0220016	-5.50625	3.76974e-31	4.58716e-29	down	yes
106038040	STMN1	XM_013184300.1	GO:0005515(protein binding);GO:0005737(cytoplasm);GO:0005829(cytosol);GO:0005874(microtubule);GO:0007019(microtubule depolymerization);GO:0007052(mitotic spindle organization);GO:0007409(axonogenesis);GO:0009615(response to virus);GO:0015631(tubulin binding);GO:0016020(membrane);GO:0031115(negative regulation of microtubule polymerization);GO:0031175(neuron projection development);GO:0043005(neur…	04010(MAPK signaling pathway)	K04381	NA	stathmin, partial [Gallus gallus]	54.0614	36.8682	53.9079	692.679	591.99	661.613	0.0744176	-3.74821	9.40792e-31	1.13323e-28	down	yes
106037922	MCM2	XM_013184104.1	GO:0000784(nuclear chromosome, telomeric region);GO:0000785(chromatin);GO:0003678(DNA helicase activity);GO:0003688(DNA replication origin binding);GO:0005524(ATP binding);GO:0005654(nucleoplasm);GO:0005664(nuclear origin of replication recognition complex);GO:0005737(cytoplasm);GO:0006268(DNA unwinding involved in DNA replication);GO:0006270(DNA replication initiation);GO:0006334(nucleosome asse…	03030(DNA replication);04110(Cell cycle)	K02540	EC:3.6.4.12	PREDICTED: DNA replication licensing factor MCM2 [Anser cygnoides domesticus]	11.4116	22.5178	15.8119	233.022	217.735	213.47	0.074886	-3.73916	1.0985e-30	1.30996e-28	down	yes
106048661	PRC1	XM_013200717.1	GO:0000910(cytokinesis);GO:0001578(microtubule bundle formation);GO:0005654(nucleoplasm);GO:0005737(cytoplasm);GO:0005819(spindle);GO:0005886(plasma membrane);GO:0008017(microtubule binding);GO:0008284(positive regulation of cell proliferation);GO:0019894(kinesin binding);GO:0019901(protein kinase binding);GO:0030496(midbody);GO:0042802(identical protein binding);GO:0070938(contractile ring)	NA	NA	NA	PREDICTED: protein regulator of cytokinesis 1 [Anser cygnoides domesticus]	3.0196	8.58982	6.49079	156.155	154.298	174.491	0.0373243	-4.74374	1.31539e-30	1.55307e-28	down	yes
106040808	LOC106040808	XM_013188920.1	GO:0004601(peroxidase activity);GO:0006979(response to oxidative stress);GO:0020037(heme binding);GO:0055114(oxidation-reduction process)	00350(Tyrosine metabolism)	K00431	EC:1.11.1.8	PREDICTED: LOW QUALITY PROTEIN: peroxidasin homolog [Anser cygnoides domesticus]	2.98532	10.1955	7.484	193.594	230.341	250.248	0.0306516	-5.02789	1.6319e-30	1.90788e-28	down	yes
106043684	CORO2B	XM_013193266.1	GO:0015629(actin cytoskeleton);GO:0016020(membrane);GO:0030036(actin cytoskeleton organization);GO:0051015(actin filament binding)	04145(Phagosome)	K13882	NA	PREDICTED: coronin-2B [Anser cygnoides domesticus]	15.8939	15.1759	15.9646	202.957	181.959	155.129	0.0870936	-3.52129	4.87081e-30	5.63926e-28	down	yes
106045989	ACE	XM_013196808.1	GO:0004180(carboxypeptidase activity);GO:0006508(proteolysis);GO:0008237(metallopeptidase activity);GO:0008241(peptidyl-dipeptidase activity);GO:0016020(membrane);GO:0046872(metal ion binding)	04924(Renin secretion);04614(Renin-angiotensin system);05410(Hypertrophic cardiomyopathy (HCM));05142(Chagas disease (American trypanosomiasis))	K01283	EC:3.4.15.1	PREDICTED: angiotensin-converting enzyme [Anser cygnoides domesticus]	121.299	400.255	132.464	4.49552	4.69195	8.18754	37.6413	5.23424	5.4567e-30	6.25684e-28	up	yes
106030632	LOC106030632	XM_013172532.1	GO:0002009(morphogenesis of an epithelium);GO:0004064(arylesterase activity);GO:0004089(carbonate dehydratase activity);GO:0005737(cytoplasm);GO:0005829(cytosol);GO:0005886(plasma membrane);GO:0006730(one-carbon metabolic process);GO:0008270(zinc ion binding);GO:0015670(carbon dioxide transport);GO:0032230(positive regulation of synaptic transmission, GABAergic);GO:0032849(positive regulation of …	00910(Nitrogen metabolism)	K18245	EC:4.2.1.1	PREDICTED: carbonic anhydrase 2 [Anser cygnoides domesticus]	261.582	116.81	75.913	3.16454	0.982051	2.04488	73.3759	6.19724	1.02107e-29	1.15965e-27	up	yes
106040060	LOC106040060	XR_001209687.1;XM_013187702.1;XM_013187700.1	GO:0016021(integral component of membrane);GO:0042981(regulation of apoptotic process);GO:0042981(regulation of apoptotic process)	NA	NA	NA	PREDICTED: bcl10-interacting CARD protein isoform X1 [Anser cygnoides domesticus]	16.2932	25.4598	21.6268	1.62558	1.07392	0.747665	18.386	4.20054	1.31866e-29	1.48349e-27	up	yes
106045066	KLF15	XM_013195390.1;XM_013195391.1;XM_013195392.1	GO:0003700(transcription factor activity, sequence-specific DNA binding);GO:0005634(nucleus);GO:0010001(glial cell differentiation);GO:0014898(cardiac muscle hypertrophy in response to stress);GO:0015758(glucose transport);GO:0044212(transcription regulatory region DNA binding);GO:0045944(positive regulation of transcription from RNA polymerase II promoter);GO:0046872(metal ion binding);GO:007211…	04068(FoxO signaling pathway);04068(FoxO signaling pathway)	K17845	NA	PREDICTED: Krueppel-like factor 15 isoform X1 [Anser cygnoides domesticus]	150.775	111.178	218.402	11.7924	12.6142	12.9762	12.8496	3.68366	1.41896e-29	1.58141e-27	up	yes
106048926	STRIP2	XM_013201038.1	GO:0005737(cytoplasm);GO:0007010(cytoskeleton organization);GO:0008360(regulation of cell shape);GO:0016477(cell migration)	NA	NA	NA	PREDICTED: striatin-interacting protein 2 [Anser cygnoides domesticus]	47.6767	114.399	47.4458	3.77226	3.48043	1.95096	22.7651	4.50875	2.92681e-29	3.23168e-27	up	yes
106042960	PPP1R3C	XM_013192225.1;XM_013192282.1	GO:0005978(glycogen biosynthetic process);GO:0019888(protein phosphatase regulator activity);GO:0019903(protein phosphatase binding);GO:0050790(regulation of catalytic activity);GO:0050790(regulation of catalytic activity)	04910(Insulin signaling pathway);04931(Insulin resistance);04931(Insulin resistance)	K07189	NA	Protein phosphatase 1 regulatory subunit 3C, partial [Anas platyrhynchos]	29.5299	70.7849	28.9695	1.43831	1.20482	1.003	35.4579	5.14804	4.25159e-29	4.65139e-27	up	yes
106032180	TNFRSF13B	XM_013175021.1	GO:0001782(B cell homeostasis);GO:0002244(hematopoietic progenitor cell differentiation);GO:0004872(receptor activity);GO:0005886(plasma membrane);GO:0005887(integral component of plasma membrane);GO:0007166(cell surface receptor signaling pathway);GO:0009897(external side of plasma membrane);GO:0030889(negative regulation of B cell proliferation)	04060(Cytokine-cytokine receptor interaction);04672(Intestinal immune network for IgA production)	K05150	NA	PREDICTED: tumor necrosis factor receptor superfamily member 13B [Anser cygnoides domesticus]	52.7348	27.9727	22.6154	0.056269	0.368888	0.209827	162.717	7.34622	6.36917e-29	6.90476e-27	up	yes
106043941	STBD1	XM_013193702.1	GO:0005980(glycogen catabolic process);GO:0016020(membrane);GO:0048471(perinuclear region of cytoplasm);GO:2001069(glycogen binding);GO:2001070(starch binding)	NA	NA	NA	PREDICTED: starch-binding domain-containing protein 1 [Anser cygnoides domesticus]	129.389	180.857	218.289	18.8357	18.3092	19.4515	9.33867	3.22322	6.81634e-29	7.32296e-27	up	yes
106048886	TCF7L1	XM_013200995.1	GO:0003700(transcription factor activity, sequence-specific DNA binding);GO:0005667(transcription factor complex);GO:0006357(regulation of transcription from RNA polymerase II promoter);GO:0008013(beta-catenin binding);GO:0043565(sequence-specific DNA binding);GO:0044212(transcription regulatory region DNA binding);GO:0060070(canonical Wnt signaling pathway)	04310(Wnt signaling pathway);04520(Adherens junction);04916(Melanogenesis)	K04490	NA	PREDICTED: transcription factor 7-like 1 [Anser cygnoides domesticus]	26.3433	14.5944	15.3262	314.029	350.889	369.48	0.0543929	-4.20044	1.52949e-28	1.6285e-26	down	yes
106048778	ETV4	XM_013200873.1	GO:0000981(RNA polymerase II transcription factor activity, sequence-specific DNA binding);GO:0005634(nucleus);GO:0006357(regulation of transcription from RNA polymerase II promoter);GO:0030154(cell differentiation)	05202(Transcriptional misregulation in cancers)	K15592	NA	PREDICTED: ETS translocation variant 4, partial [Anser cygnoides domesticus]	2.65596	5.28094	6.21769	89.3997	105.452	105.682	0.0470982	-4.40818	1.70831e-28	1.80279e-26	down	yes
106031086	ACACB	XM_013173213.1	GO:0003989(acetyl-CoA carboxylase activity);GO:0004075(biotin carboxylase activity);GO:0005524(ATP binding);GO:0006633(fatty acid biosynthetic process);GO:0046872(metal ion binding)	00620(Pyruvate metabolism);00640(Propanoate metabolism);00061(Fatty acid biosynthesis);00254(Aflatoxin biosynthesis);04910(Insulin signaling pathway);04920(Adipocytokine signaling pathway);04931(Insulin resistance)	K01946	EC:6.4.1.2;EC:6.3.4.14	PREDICTED: LOW QUALITY PROTEIN: acetyl-CoA carboxylase 2 [Anser cygnoides domesticus]	123.737	130.037	128.929	10.0274	17.6019	10.6672	9.99313	3.32094	2.11284e-28	2.21014e-26	up	yes
106037471	GPC3	XM_013183399.1;XM_013183400.1	GO:0001658(branching involved in ureteric bud morphogenesis);GO:0005578(proteinaceous extracellular matrix);GO:0005764(lysosome);GO:0009948(anterior/posterior axis specification);GO:0010171(body morphogenesis);GO:0010466(negative regulation of peptidase activity);GO:0030282(bone mineralization);GO:0030316(osteoclast differentiation);GO:0030324(lung development);GO:0030513(positive regulation of B…	05205(Proteoglycans in cancer);05205(Proteoglycans in cancer)	K08109	NA	PREDICTED: glypican-3 isoform X1 [Anser cygnoides domesticus]	0	0	0	11.3248	11.0695	8.84552	-inf	-inf	5.13526e-28	5.32504e-26	down	yes
106030351	ST8SIA6	XM_013172115.1	GO:0001574(ganglioside biosynthetic process);GO:0005794(Golgi apparatus);GO:0006493(protein O-linked glycosylation);GO:0008373(sialyltransferase activity);GO:0009311(oligosaccharide metabolic process);GO:0016021(integral component of membrane);GO:0016051(carbohydrate biosynthetic process);GO:0097503(sialylation)	00604(Glycosphingolipid biosynthesis - ganglio series)	K03369	EC:2.4.99.-	PREDICTED: alpha-2,8-sialyltransferase 8F [Anser cygnoides domesticus]	0.541753	1.03835	1.97414	49.4525	41.2357	46.3832	0.0259299	-5.26924	6.89774e-28	7.09099e-26	down	yes
106047542	SLN	XM_013199089.1	GO:0005783(endoplasmic reticulum);GO:0016020(membrane);GO:0016021(integral component of membrane);GO:0016529(sarcoplasmic reticulum);GO:0030234(enzyme regulator activity);GO:0033017(sarcoplasmic reticulum membrane);GO:0070296(sarcoplasmic reticulum calcium ion transport);GO:1901077(regulation of relaxation of muscle);GO:1901894(regulation of calcium-transporting ATPase activity)	NA	NA	NA	hypothetical protein N331_01024, partial [Merops nubicus]	1097.92	1537.61	1230.09	33.4406	100.027	51.7145	20.8747	4.38368	8.3428e-28	8.50324e-26	up	yes
106036353	SEPP1	XM_013181719.1	GO:0001887(selenium compound metabolic process);GO:0005576(extracellular region);GO:0005615(extracellular space);GO:0007420(brain development);GO:0007626(locomotory behavior);GO:0008430(selenium binding);GO:0009791(post-embryonic development);GO:0010269(response to selenium ion);GO:0019953(sexual reproduction);GO:0040007(growth);GO:0070062(extracellular exosome)	NA	NA	NA	PREDICTED: LOW QUALITY PROTEIN: selenoprotein P [Anser cygnoides domesticus]	94.7617	139.022	144.669	12.7161	16.2075	11.3303	9.40164	3.23291	1.84298e-27	1.8625e-25	up	yes
106042451	CCNA2	XM_013191362.1	GO:0000079(regulation of cyclin-dependent protein serine/threonine kinase activity);GO:0001939(female pronucleus);GO:0001940(male pronucleus);GO:0005654(nucleoplasm);GO:0005794(Golgi apparatus);GO:0007265(Ras protein signal transduction);GO:0010389(regulation of G2/M transition of mitotic cell cycle);GO:0019901(protein kinase binding);GO:0045893(positive regulation of transcription, DNA-templated)	04110(Cell cycle);04914(Progesterone-mediated oocyte maturation)	K06627	NA	Cyclin-A2, partial [Phoenicopterus ruber ruber]	0.763457	1.49573	0.662581	25.4077	25.8221	25.6424	0.0380082	-4.71755	2.41422e-27	2.41929e-25	down	yes
106042581	TNNT3	XM_013191561.1	GO:0005861(troponin complex);GO:0006942(regulation of striated muscle contraction)	04260(Cardiac muscle contraction);04261(Adrenergic signaling in cardiomyocytes);05410(Hypertrophic cardiomyopathy (HCM));05414(Dilated cardiomyopathy (DCM))	K12045	NA	PREDICTED: troponin T, fast skeletal muscle [Anser cygnoides domesticus]	4275.72	6199.92	3672.97	549.571	656.776	701.682	7.4153	2.89051	3.4248e-27	3.4034e-25	up	yes
106029371	LOC106029371	XM_013170654.1	GO:0004332(fructose-bisphosphate aldolase activity);GO:0006096(glycolytic process)	01200(Carbon metabolism);01230(Biosynthesis of amino acids);00010(Glycolysis / Gluconeogenesis);00030(Pentose phosphate pathway);00051(Fructose and mannose metabolism)	K01623	EC:4.1.2.13	PREDICTED: fructose-bisphosphate aldolase A isoform X1 [Chinchilla lanigera]	1662.68	1151.1	1090.83	159.628	180.104	175.842	7.57334	2.92093	7.15513e-27	7.05165e-25	up	yes
106040147	RCC2	XM_013187834.1	GO:0005634(nucleus);GO:0005886(plasma membrane);GO:0007229(integrin-mediated signaling pathway);GO:0008017(microtubule binding);GO:0010762(regulation of fibroblast migration);GO:0010971(positive regulation of G2/M transition of mitotic cell cycle);GO:0019901(protein kinase binding);GO:0019904(protein domain specific binding);GO:0030496(midbody);GO:0031901(early endosome membrane);GO:0034260(negat…	04120(Ubiquitin mediated proteolysis)	K10614	EC:2.3.2.26	PREDICTED: protein RCC2 [Anser cygnoides domesticus]	27.7118	30.9059	33.4302	272.377	256.296	268.416	0.11548	-3.11428	7.56819e-27	7.3976e-25	down	yes
106033188	LOC106033188	XM_013176533.1;XM_013176532.1;XM_013176531.1;XM_013176530.1	GO:0003674(molecular_function);GO:0005575(cellular_component);GO:0008150(biological_process);GO:0008150(biological_process)	NA	NA	NA	PREDICTED: uncharacterized protein KIAA0895-like isoform X1 [Anser cygnoides domesticus]	0.864172	1.03049	2.0728	30.2559	32.3416	40.8974	0.0383349	-4.7052	1.24732e-26	1.20929e-24	down	yes
106044972	TNFAIP8L1	XM_013195230.1	GO:0005737(cytoplasm);GO:0032007(negative regulation of TOR signaling)	NA	NA	NA	PREDICTED: tumor necrosis factor alpha-induced protein 8-like protein 1 [Anser cygnoides domesticus]	9.81786	11.5032	10.9901	91.5849	96.4706	107.395	0.109362	-3.19282	1.57673e-26	1.51633e-24	down	yes
106048475	SRCIN1	XM_013200407.1	GO:0005737(cytoplasm);GO:0015629(actin cytoskeleton);GO:0019901(protein kinase binding);GO:0030334(regulation of cell migration);GO:0034446(substrate adhesion-dependent cell spreading);GO:0061001(regulation of dendritic spine morphogenesis);GO:0061098(positive regulation of protein tyrosine kinase activity);GO:0061099(negative regulation of protein tyrosine kinase activity)	NA	NA	NA	PREDICTED: LOW QUALITY PROTEIN: SRC kinase signaling inhibitor 1 [Anser cygnoides domesticus]	1.3105	1.76618	2.17903	30.1856	33.2099	26.6742	0.0583514	-4.09909	1.93752e-26	1.84839e-24	down	yes
106042616	LOC106042616	XM_013191652.1	GO:0004459(L-lactate dehydrogenase activity);GO:0005737(cytoplasm);GO:0005975(carbohydrate metabolic process);GO:0019752(carboxylic acid metabolic process);GO:0055114(oxidation-reduction process)	00010(Glycolysis / Gluconeogenesis);00620(Pyruvate metabolism);00640(Propanoate metabolism);00270(Cysteine and methionine metabolism)	K00016	EC:1.1.1.27	PREDICTED: L-lactate dehydrogenase A chain [Anser cygnoides domesticus]	891.125	1627.6	844.329	130.418	136.3	144.668	8.17494	3.03121	2.01183e-26	1.90405e-24	up	yes
106037973	MGLL	XM_013184154.1	GO:0006629(lipid metabolic process);GO:0009966(regulation of signal transduction);GO:0016020(membrane);GO:0047372(acylglycerol lipase activity)	00561(Glycerolipid metabolism)	K01054	EC:3.1.1.23	PREDICTED: LOW QUALITY PROTEIN: monoglyceride lipase [Anser cygnoides domesticus]	280.955	254.158	281.596	27.2155	38.1151	43.6597	7.4934	2.90562	2.97288e-26	2.79147e-24	up	yes
106045858	TNNT2	XM_013196602.1	GO:0003779(actin binding);GO:0005523(tropomyosin binding);GO:0005861(troponin complex);GO:0006937(regulation of muscle contraction);GO:0008016(regulation of heart contraction);GO:0016887(ATPase activity);GO:0030049(muscle filament sliding);GO:0030172(troponin C binding);GO:0031013(troponin I binding);GO:0032780(negative regulation of ATPase activity);GO:0032781(positive regulation of ATPase activ…	04260(Cardiac muscle contraction);04261(Adrenergic signaling in cardiomyocytes)	K12045	NA	low Mr mutant cardiac troponin T [Meleagris gallopavo]	12.8889	59.7335	82.8815	4240.48	3562.62	4584.9	0.0125528	-6.31585	3.20359e-26	2.98459e-24	down	yes
106033057	LOC106033057	XM_013176364.1	NA	NA	NA	NA	PREDICTED: uncharacterized protein PB18E9.04c-like [Haliaeetus leucocephalus]	3.30078	4.80849	5.61556	60.6495	52.0681	64.5308	0.0774328	-3.69091	3.33875e-26	3.0864e-24	down	yes
106033131	TPPP3	XM_013176468.1	GO:0001578(microtubule bundle formation);GO:0015631(tubulin binding);GO:0046785(microtubule polymerization);GO:0070062(extracellular exosome)	NA	NA	NA	PREDICTED: tubulin polymerization-promoting protein family member 3 [Anser cygnoides domesticus]	1032.9	463.966	315.078	32.9171	25.694	25.3775	21.5736	4.4312	3.95647e-26	3.6293e-24	up	yes
106043348	BTBD1	XM_013192760.1	GO:0000932(cytoplasmic mRNA processing body);GO:0043234(protein complex)	04010(MAPK signaling pathway);04066(HIF-1 signaling pathway);04910(Insulin signaling pathway)	K04372	EC:2.7.11.1	PREDICTED: BTB/POZ domain-containing protein 1 [Anser cygnoides domesticus]	57.9299	52.0786	58.3843	6.08159	4.31435	5.51217	10.5853	3.404	3.99422e-26	3.63596e-24	up	yes
106030917	BPGM	XM_013172959.1;XM_013172958.1;XM_013172961.1;XM_013172962.1	GO:0005829(cytosol);GO:0006094(gluconeogenesis);GO:0006096(glycolytic process);GO:0043456(regulation of pentose-phosphate shunt);GO:0046538(2,3-bisphosphoglycerate-dependent phosphoglycerate mutase activity);GO:0070062(extracellular exosome);GO:0070062(extracellular exosome)	00010(Glycolysis / Gluconeogenesis);00260(Glycine, serine and threonine metabolism);00260(Glycine, serine and threonine metabolism)	K01837	EC:5.4.2.4;EC:5.4.2.11	PREDICTED: bisphosphoglycerate mutase isoform X3 [Anser cygnoides domesticus]	58.5713	59.8926	81.4799	8.79828	9.13577	8.36608	7.60239	2.92645	4.3256e-26	3.90779e-24	up	yes
106038116	MCM3	XM_013184403.1	GO:0000784(nuclear chromosome, telomeric region);GO:0003677(DNA binding);GO:0003678(DNA helicase activity);GO:0003682(chromatin binding);GO:0005524(ATP binding);GO:0005634(nucleus);GO:0005654(nucleoplasm);GO:0005813(centrosome);GO:0006270(DNA replication initiation);GO:0016020(membrane);GO:0032508(DNA duplex unwinding);GO:0042555(MCM complex);GO:0048471(perinuclear region of cytoplasm)	03030(DNA replication);04110(Cell cycle)	K02541	EC:3.6.4.12	PREDICTED: DNA replication licensing factor MCM3, partial [Anser cygnoides domesticus]	1.13189	4.65622	1.48612	100.221	84.4374	89.2246	0.0265596	-5.23462	4.39555e-26	3.94112e-24	down	yes
106032489	LAMA2	XM_013175444.1;XM_013175448.1	GO:0005102(receptor binding);GO:0005605(basal lamina);GO:0007155(cell adhesion);GO:0007411(axon guidance);GO:0030155(regulation of cell adhesion);GO:0030334(regulation of cell migration);GO:0032224(positive regulation of synaptic transmission, cholinergic);GO:0042383(sarcolemma);GO:0045995(regulation of embryonic development);GO:0070062(extracellular exosome);GO:0070062(extracellular exosome)	04512(ECM-receptor interaction);04510(Focal adhesion);04510(Focal adhesion)	K05637	NA	PREDICTED: laminin subunit alpha-2 isoform X4 [Anser cygnoides domesticus]	30.593	48.1395	46.9208	5.86193	6.00989	6.24556	6.93551	2.794	5.39061e-26	4.79724e-24	up	yes
106034661	CHAD	XM_013178907.1;XM_013178906.1;XM_013178904.1;XM_013178905.1	GO:0004860(protein kinase inhibitor activity);GO:0005737(cytoplasm);GO:0006469(negative regulation of protein kinase activity);GO:0019221(cytokine-mediated signaling pathway);GO:0046426(negative regulation of JAK-STAT cascade);GO:0060348(bone development);GO:1900155(negative regulation of bone trabecula formation);GO:1900155(negative regulation of bone trabecula formation)	04512(ECM-receptor interaction);04510(Focal adhesion);04510(Focal adhesion)	K06248	NA	PREDICTED: chondroadherin isoform X1 [Anser cygnoides domesticus]	9.47386	11.5715	14.3994	0.47043	0.732858	0.25876	24.2433	4.59951	9.84293e-26	8.69459e-24	up	yes
106049931	LOC106049931	XM_013202359.1;XM_013202360.1	GO:0005634(nucleus);GO:0005737(cytoplasm);GO:0008270(zinc ion binding);GO:0008270(zinc ion binding)	05162(Measles);05162(Measles)	K14753	NA	PREDICTED: tripartite motif-containing protein 7-like isoform X2 [Anser cygnoides domesticus]	30.4236	27.5669	22.0969	0.998316	0.423284	0.658468	38.5023	5.26687	1.52095e-25	1.33362e-23	up	yes
106029845	TTN	XM_013171161.1	GO:0004672(protein kinase activity);GO:0005524(ATP binding);GO:0005859(muscle myosin complex);GO:0005865(striated muscle thin filament);GO:0006468(protein phosphorylation);GO:0006941(striated muscle contraction);GO:0008307(structural constituent of muscle);GO:0030018(Z disc);GO:0030240(skeletal muscle thin filament assembly);GO:0030241(skeletal muscle myosin thick filament assembly);GO:0031430(M …	05410(Hypertrophic cardiomyopathy (HCM));05414(Dilated cardiomyopathy (DCM))	K12567	EC:2.7.11.1	PREDICTED: LOW QUALITY PROTEIN: titin [Anser cygnoides domesticus]	11.6473	17.674	9.46476	1.67426	1.8755	1.90478	7.11078	2.83001	1.91089e-25	1.66331e-23	up	yes
106047061	B4GALNT4	XM_013198372.1	GO:0008376(acetylgalactosaminyltransferase activity);GO:0016021(integral component of membrane);GO:0032580(Golgi cisterna membrane)	00532(Glycosaminoglycan biosynthesis - chondroitin sulfate / dermatan sulfate)	K13499	EC:2.4.1.175;EC:2.4.1.226	PREDICTED: N-acetyl-beta-glucosaminyl-glycoprotein 4-beta-N-acetylgalactosaminyltransferase 1 [Anser cygnoides domesticus]	10.3991	11.9235	11.7031	91.0524	83.9571	90.4906	0.128157	-2.96401	2.13534e-25	1.84521e-23	down	yes
106040284	ADIPOQ	XM_013188058.1	GO:0005179(hormone activity);GO:0005581(collagen trimer);GO:0005615(extracellular space);GO:0005783(endoplasmic reticulum);GO:0006006(glucose metabolic process);GO:0006635(fatty acid beta-oxidation);GO:0009749(response to glucose);GO:0009986(cell surface);GO:0010739(positive regulation of protein kinase A signaling);GO:0010745(negative regulation of macrophage derived foam cell differentiation);G…	04920(Adipocytokine signaling pathway);03320(PPAR signaling pathway)	K07296	NA	PREDICTED: adiponectin [Anser cygnoides domesticus]	90.5843	66.7143	93.9857	6.90291	7.48185	10.0787	10.2718	3.36062	2.44206e-25	2.09508e-23	up	yes
106048216	LOC106048216	XM_013200081.1	NA	NA	NA	NA	PREDICTED: spectrin beta chain, non-erythrocytic 5-like [Anser cygnoides domesticus]	48.9053	78.0826	98.9347	855.029	1119.64	968.205	0.0767695	-3.70332	3.37071e-25	2.87112e-23	down	yes
106048760	TRAIP	XM_013200856.1	GO:0008270(zinc ion binding)	NA	NA	NA	PREDICTED: E3 ubiquitin-protein ligase TRAIP [Anser cygnoides domesticus]	3.5329	8.18366	7.91116	160.827	108.863	134.048	0.048615	-4.36245	3.43027e-25	2.90113e-23	down	yes
106044757	TTL	XM_013194939.1	GO:0000166(nucleotide binding);GO:0000226(microtubule cytoskeleton organization);GO:0004835(tubulin-tyrosine ligase activity);GO:0006464(cellular protein modification process);GO:0030516(regulation of axon extension);GO:0046872(metal ion binding)	NA	NA	NA	PREDICTED: tubulin--tyrosine ligase, partial [Fulmarus glacialis]	28.4128	34.6332	26.8679	214.848	276.506	268.053	0.1184	-3.07826	3.48511e-25	2.92675e-23	down	yes
106047197	LOC106047197	XM_013198566.1	GO:0003774(motor activity);GO:0003779(actin binding);GO:0005524(ATP binding);GO:0016459(myosin complex)	04530(Tight junction)	K10352	NA	PREDICTED: LOW QUALITY PROTEIN: myosin heavy chain, skeletal muscle, adult-like, partial [Anser cygnoides domesticus]	27.1839	136.402	77.0198	2.44789	2.8928	2.71712	29.86	4.90014	4.6855e-25	3.90731e-23	up	yes
106042748	DUSP1	XM_013191820.1	GO:0000188(inactivation of MAPK activity);GO:0001706(endoderm formation);GO:0004725(protein tyrosine phosphatase activity);GO:0005634(nucleus);GO:0005737(cytoplasm);GO:0017017(MAP kinase tyrosine/serine/threonine phosphatase activity);GO:0035335(peptidyl-tyrosine dephosphorylation);GO:0042981(regulation of apoptotic process)	04010(MAPK signaling pathway)	K04459	EC:3.1.3.16;EC:3.1.3.48	PREDICTED: dual specificity protein phosphatase 1, partial [Anser cygnoides domesticus]	151.862	69.2984	221.798	6.08196	7.92634	7.76472	20.3444	4.34656	5.31474e-25	4.40127e-23	up	yes
106037881	NT5C1A	XM_013184058.1	GO:0000166(nucleotide binding);GO:0000287(magnesium ion binding);GO:0005829(cytosol);GO:0008253(5'-nucleotidase activity);GO:0009117(nucleotide metabolic process);GO:0009128(purine nucleoside monophosphate catabolic process);GO:0016311(dephosphorylation)	00230(Purine metabolism);00240(Pyrimidine metabolism);00760(Nicotinate and nicotinamide metabolism)	K01081	EC:3.1.3.5	PREDICTED: LOW QUALITY PROTEIN: cytosolic 5'-nucleotidase 1A [Anser cygnoides domesticus]	36.0428	40.3223	49.8259	2.92278	1.99902	2.52882	16.937	4.0821	7.00691e-25	5.76258e-23	up	yes
106040585	ST14	XM_013188551.1;XM_013188554.1;XM_013188553.1;XR_001209971.1	GO:0001843(neural tube closure);GO:0004252(serine-type endopeptidase activity);GO:0006508(proteolysis);GO:0016021(integral component of membrane);GO:0019897(extrinsic component of plasma membrane);GO:0030216(keratinocyte differentiation);GO:0070062(extracellular exosome);GO:0070062(extracellular exosome)	05206(MicroRNAs in cancer);05206(MicroRNAs in cancer)	K08670	EC:3.4.21.109	PREDICTED: suppressor of tumorigenicity 14 protein isoform X1 [Anser cygnoides domesticus]	2.77598	3.45371	3.65546	37.4595	34.3612	33.4895	0.093867	-3.41324	9.24686e-25	7.55266e-23	down	yes
106041011	RALY	XM_013189240.1	GO:0000166(nucleotide binding);GO:0005634(nucleus);GO:0044822(poly(A) RNA binding);GO:0071013(catalytic step 2 spliceosome)	03040(Spliceosome)	K12884	NA	PREDICTED: RNA-binding protein Raly isoform X1 [Aquila chrysaetos canadensis]	114.038	107.339	133.86	16.2692	19.26	19.0499	6.50868	2.70236	9.9119e-25	8.04077e-23	up	yes
106037792	PDK3	XM_013183853.1	GO:0004674(protein serine/threonine kinase activity);GO:0004740(pyruvate dehydrogenase (acetyl-transferring) kinase activity);GO:0005524(ATP binding);GO:0005739(mitochondrion);GO:0010510(regulation of acetyl-CoA biosynthetic process from pyruvate);GO:0010906(regulation of glucose metabolic process);GO:0018105(peptidyl-serine phosphorylation);GO:0035357(peroxisome proliferator activated receptor s…	04066(HIF-1 signaling pathway);04360(Axon guidance);05230(Central carbon metabolism in cancer)	K12077	EC:2.7.11.2	PREDICTED: pyruvate dehydrogenase kinase, isozyme 3 [Anser cygnoides domesticus]	51.1998	48.5606	49.1298	8.05441	9.05876	7.56225	6.03394	2.5931	1.07814e-24	8.68703e-23	up	yes
106040851	EEF1A2	XM_013189009.1	GO:0003746(translation elongation factor activity);GO:0003924(GTPase activity);GO:0005622(intracellular)	03013(RNA transport);05134(Legionellosis)	K03231	NA	Elongation factor 1-alpha 2, partial [Anas platyrhynchos]	17155.3	10932.5	16026.8	1373.05	2026.49	1907.18	8.31296	3.05536	1.46645e-24	1.17366e-22	up	yes
106039314	LOC106039314	XM_013186353.1	GO:0004497(monooxygenase activity);GO:0005506(iron ion binding);GO:0005743(mitochondrial inner membrane);GO:0016705(oxidoreductase activity, acting on paired donors, with incorporation or reduction of molecular oxygen);GO:0020037(heme binding);GO:0055114(oxidation-reduction process)	00120(Primary bile acid biosynthesis);03320(PPAR signaling pathway)	K00488	EC:1.14.15.15	PREDICTED: LOW QUALITY PROTEIN: sterol 26-hydroxylase, mitochondrial [Anser cygnoides domesticus]	92.352	72.8058	87.0994	9.40569	10.4431	10.7784	8.23639	3.04201	1.57013e-24	1.24826e-22	up	yes
106042074	CAV1	XM_013190822.1	GO:0000122(negative regulation of transcription from RNA polymerase II promoter);GO:0000139(Golgi membrane);GO:0000165(MAPK cascade);GO:0000188(inactivation of MAPK activity);GO:0001525(angiogenesis);GO:0001570(vasculogenesis);GO:0001666(response to hypoxia);GO:0001937(negative regulation of endothelial cell proliferation);GO:0001960(negative regulation of cytokine-mediated signaling pathway);GO:…	04144(Endocytosis);04510(Focal adhesion)	K06278	NA	PREDICTED: caveolin-1 [Ficedula albicollis]	87.8675	88.149	107.22	15.5958	12.6919	11.2182	7.16949	2.84187	1.66916e-24	1.31819e-22	up	yes
106042969	LOC106042969	XM_013192201.1	GO:0016021(integral component of membrane)	NA	NA	NA	PREDICTED: transmembrane protein 182-like [Anser cygnoides domesticus]	112.214	134.809	147.898	15.8235	15.3793	16.9865	8.19521	3.03478	1.70344e-24	1.33641e-22	up	yes
106043782	SMTNL2	XM_013193471.1;XM_013193472.1	GO:0003674(molecular_function);GO:0005575(cellular_component);GO:0008150(biological_process);GO:0008150(biological_process)	04810(Regulation of actin cytoskeleton);04510(Focal adhesion);04520(Adherens junction);04530(Tight junction);04530(Tight junction)	K05699	NA	PREDICTED: smoothelin-like protein 2 isoform X2 [Anser cygnoides domesticus]	41.5535	66.2843	67.6601	7.56474	5.3285	5.58617	9.49694	3.24746	1.79038e-24	1.39545e-22	up	yes
106049532	PHKA1	XM_013201885.1	GO:0004689(phosphorylase kinase activity);GO:0005516(calmodulin binding);GO:0005964(phosphorylase kinase complex);GO:0005977(glycogen metabolic process);GO:0006468(protein phosphorylation)	04020(Calcium signaling pathway);04910(Insulin signaling pathway)	K07190	NA	PREDICTED: phosphorylase b kinase regulatory subunit alpha, skeletal muscle isoform, partial [Anser cygnoides domesticus]	453.369	309.189	281.26	30.1025	38.4419	52.3926	8.6311	3.10954	1.84498e-24	1.42866e-22	up	yes
106034510	MYL1	XM_013178690.1	GO:0005509(calcium ion binding);GO:0006936(muscle contraction);GO:0016459(myosin complex);GO:0030016(myofibril);GO:0043520(regulation of myosin II filament assembly)	04270(Vascular smooth muscle contraction)	K12751	NA	PREDICTED: myosin light chain 1/3, skeletal muscle isoform [Anser cygnoides domesticus]	9114.38	9726.4	8465.39	1559.95	1817.7	1706.27	5.37109	2.42522	1.95401e-24	1.50333e-22	up	yes
106034064	CDC20	XM_013177960.1	GO:0005654(nucleoplasm);GO:0005680(anaphase-promoting complex);GO:0005737(cytoplasm);GO:0008022(protein C-terminus binding);GO:0010997(anaphase-promoting complex binding);GO:0019899(enzyme binding);GO:0031145(anaphase-promoting complex-dependent catabolic process);GO:0031915(positive regulation of synaptic plasticity);GO:0040020(regulation of meiotic nuclear division);GO:0050790(regulation of cat…	04120(Ubiquitin mediated proteolysis);04110(Cell cycle);04114(Oocyte meiosis)	K03363	NA	PREDICTED: cell division cycle protein 20 homolog [Anser cygnoides domesticus]	1.5438	4.11061	5.9255	120.361	126.946	115.283	0.0319367	-4.96864	2.12538e-24	1.62469e-22	down	yes
106036144	LOC106036144	XM_013181415.1;XM_013181419.1;XM_013181420.1;XM_013181417.1;XM_013181416.1	GO:0004124(cysteine synthase activity);GO:0005737(cytoplasm);GO:0006535(cysteine biosynthetic process from serine);GO:0030170(pyridoxal phosphate binding);GO:0030170(pyridoxal phosphate binding)	01230(Biosynthesis of amino acids);00260(Glycine, serine and threonine metabolism);00270(Cysteine and methionine metabolism);00270(Cysteine and methionine metabolism)	K01697	EC:4.2.1.22	PREDICTED: cystathionine beta-synthase-like isoform X3 [Anser cygnoides domesticus]	7.70016	18.5386	7.8126	0.553592	0.264119	0.343441	29.3255	4.87408	2.40654e-24	1.8279e-22	up	yes
106036018	LOC106036018	XM_013181197.1	GO:0003777(microtubule motor activity);GO:0005524(ATP binding);GO:0007018(microtubule-based movement);GO:0016887(ATPase activity);GO:0030286(dynein complex)	05016(Huntington's disease)	K10408	NA	PREDICTED: dynein heavy chain 5, axonemal-like [Anser cygnoides domesticus]	1.11223	0.880337	0.886015	0	0	0	inf	inf	2.53231e-24	1.91126e-22	up	yes
106040229	ANGPTL7	XM_013187967.1;XM_013187968.1	GO:0016021(integral component of membrane);GO:0016021(integral component of membrane)	04014(Ras signaling pathway);04015(Rap1 signaling pathway);04066(HIF-1 signaling pathway);04151(PI3K-Akt signaling pathway);04151(PI3K-Akt signaling pathway)	K05466;K05467	NA	PREDICTED: angiopoietin-related protein 7 isoform X1 [Anser cygnoides domesticus]	1.7064	13.1433	8.73677	0	0	0	inf	inf	2.62395e-24	1.96796e-22	up	yes
106045846	LOC106045846	XM_013196589.1	GO:0005623(cell);GO:0031672(A band)	05410(Hypertrophic cardiomyopathy (HCM));05414(Dilated cardiomyopathy (DCM))	K12568	NA	PREDICTED: myosin-binding protein H [Anser cygnoides domesticus]	1080.67	1972.05	866.055	106.234	139.99	165.46	9.51888	3.25079	5.0082e-24	3.73267e-22	up	yes
106032525	NHSL1	XM_013175534.1;XM_013175538.1;XM_013175535.1;XM_013175533.1;XM_013175531.1;XM_013175530.1	GO:0003674(molecular_function);GO:0005575(cellular_component);GO:0008150(biological_process);GO:0008150(biological_process)	NA	NA	NA	PREDICTED: NHS-like protein 1 isoform X9 [Anser cygnoides domesticus]	0.838665	1.25099	1.19149	11.5577	14.2608	16.6762	0.0772131	-3.69501	5.69011e-24	4.21457e-22	down	yes
106049264	LOC106049264	XM_013201465.1	GO:0005634(nucleus);GO:0006355(regulation of transcription, DNA-templated);GO:0035019(somatic stem cell population maintenance);GO:0043234(protein complex);GO:0043486(histone exchange)	NA	NA	NA	PREDICTED: uncharacterized protein LOC106049264, partial [Anser cygnoides domesticus]	591.097	433.614	531.622	98.6136	74.682	73.1145	6.31602	2.65902	6.34241e-24	4.64089e-22	up	yes
106035154	PDLIM3	XM_013179798.1;XM_013179797.1	GO:0005737(cytoplasm);GO:0007015(actin filament organization);GO:0007507(heart development);GO:0008092(cytoskeletal protein binding);GO:0008270(zinc ion binding);GO:0008307(structural constituent of muscle);GO:0015629(actin cytoskeleton);GO:0015629(actin cytoskeleton)	05231(Choline metabolism in cancer);05231(Choline metabolism in cancer)	K08202	NA	PREDICTED: PDZ and LIM domain protein 3 isoform X1 [Anser cygnoides domesticus]	51.5153	90.1491	92.2913	6.08816	2.66144	6.84095	15.0063	3.90749	6.34352e-24	4.64089e-22	up	yes
106047827	TPI1	XM_013199491.1	GO:0004807(triose-phosphate isomerase activity);GO:0005615(extracellular space);GO:0005634(nucleus);GO:0005829(cytosol);GO:0006094(gluconeogenesis);GO:0006096(glycolytic process);GO:0006098(pentose-phosphate shunt);GO:0007275(multicellular organism development);GO:0019563(glycerol catabolic process);GO:0031625(ubiquitin protein ligase binding);GO:0046166(glyceraldehyde-3-phosphate biosynthetic pr…	01200(Carbon metabolism);01230(Biosynthesis of amino acids);00010(Glycolysis / Gluconeogenesis);00051(Fructose and mannose metabolism);00562(Inositol phosphate metabolism)	K01803	EC:5.3.1.1	PREDICTED: LOW QUALITY PROTEIN: triosephosphate isomerase [Anser cygnoides domesticus]	2171.66	2066.52	1678.98	416.142	308.791	356.643	5.47086	2.45177	8.77766e-24	6.38254e-22	up	yes
106044778	CHRNG	XM_013194972.1	GO:0004889(acetylcholine-activated cation-selective channel activity);GO:0016021(integral component of membrane);GO:0030054(cell junction);GO:0045211(postsynaptic membrane);GO:0098655(cation transmembrane transport)	04080(Neuroactive ligand-receptor interaction)	K04818	NA	PREDICTED: LOW QUALITY PROTEIN: acetylcholine receptor subunit gamma [Anser cygnoides domesticus]	17.6786	24.7453	18.7077	149.83	210.21	168.22	0.115723	-3.11126	9.94759e-24	7.18939e-22	down	yes
106045400	TGIF2	XM_013195851.1	GO:0000122(negative regulation of transcription from RNA polymerase II promoter);GO:0003677(DNA binding);GO:0005654(nucleoplasm);GO:0010470(regulation of gastrulation);GO:0038092(nodal signaling pathway);GO:0045666(positive regulation of neuron differentiation);GO:0060041(retina development in camera-type eye)	04350(TGF-beta signaling pathway)	K19553	NA	PREDICTED: homeobox protein TGIF2 [Anser cygnoides domesticus]	16.8563	14.075	19.1167	167.299	158.461	136.374	0.108298	-3.20693	1.04318e-23	7.49391e-22	down	yes
106030073	NDUFS1	XM_013171684.1	GO:0005747(mitochondrial respiratory chain complex I);GO:0005758(mitochondrial intermembrane space);GO:0008137(NADH dehydrogenase (ubiquinone) activity);GO:0008637(apoptotic mitochondrial changes);GO:0009055(electron carrier activity);GO:0042773(ATP synthesis coupled electron transport);GO:0043209(myelin sheath);GO:0051536(iron-sulfur cluster binding);GO:0051881(regulation of mitochondrial membra…	00190(Oxidative phosphorylation)	K03934	EC:1.6.5.3;EC:1.6.99.3	PREDICTED: NADH-ubiquinone oxidoreductase 75 kDa subunit, mitochondrial [Anser cygnoides domesticus]	169.448	190.848	162.899	32.5003	35.9546	30.2789	5.29905	2.40573	1.06742e-23	7.62215e-22	up	yes
106049947	AHNAK	XM_013202367.1	GO:0005634(nucleus);GO:0005765(lysosomal membrane);GO:0005829(cytosol);GO:0005925(focal adhesion);GO:0015629(actin cytoskeleton);GO:0030315(T-tubule);GO:0043034(costamere);GO:0043484(regulation of RNA splicing);GO:0044291(cell-cell contact zone);GO:0044548(S100 protein binding);GO:0044822(poly(A) RNA binding);GO:0045121(membrane raft);GO:0051259(protein oligomerization);GO:0070062(extracellular e…	NA	NA	NA	PREDICTED: neuroblast differentiation-associated protein AHNAK [Anser cygnoides domesticus]	69.7558	61.2346	66.4016	8.29245	12.3066	10.5935	6.32818	2.66179	1.13287e-23	8.04133e-22	up	yes
106044601	MEGF6	XM_013194704.1	GO:0001558(regulation of cell growth);GO:0005509(calcium ion binding);GO:0005520(insulin-like growth factor binding);GO:0005576(extracellular region)	04610(Complement and coagulation cascades)	K03908	NA	PREDICTED: multiple epidermal growth factor-like domains protein 6, partial [Anser cygnoides domesticus]	0.543353	0.817246	1.12811	20.0718	20.0615	21.2179	0.040565	-4.62362	1.37729e-23	9.71846e-22	down	yes
106044300	GPR157	XM_013194250.1	GO:0004930(G-protein coupled receptor activity);GO:0007166(cell surface receptor signaling pathway);GO:0007186(G-protein coupled receptor signaling pathway);GO:0016021(integral component of membrane)	NA	NA	NA	PREDICTED: probable G-protein coupled receptor 157 [Anser cygnoides domesticus]	73.1944	74.9587	57.4869	7.66552	7.15826	4.88363	10.4347	3.38331	1.89041e-23	1.32607e-21	up	yes
106029454	LOC106029454	XR_001203229.1	NA	NA	NA	NA	PREDICTED: LOW QUALITY PROTEIN: leucine-rich repeat LGI family member 4-like [Falco peregrinus]	62.0405	55.5122	57.5755	5.55248	2.79902	4.10358	14.0608	3.8136	2.7249e-23	1.90026e-21	up	yes
106034426	ARHGEF37	XM_013178587.1;XM_013178586.1	GO:0005089(Rho guanyl-nucleotide exchange factor activity);GO:0005737(cytoplasm);GO:0035023(regulation of Rho protein signal transduction);GO:0043547(positive regulation of GTPase activity);GO:0043547(positive regulation of GTPase activity)	04062(Chemokine signaling pathway);04062(Chemokine signaling pathway)	K12365	NA	PREDICTED: rho guanine nucleotide exchange factor 37 [Anser cygnoides domesticus]	8.02706	9.41241	11.0907	0.328342	0.286799	0.486167	25.9057	4.6952	2.81979e-23	1.955e-21	up	yes
106046543	FEM1C	XM_013197622.1	GO:0005654(nucleoplasm);GO:0005737(cytoplasm)	NA	NA	NA	PREDICTED: protein fem-1 homolog C [Anser cygnoides domesticus]	19.3483	17.9108	14.3131	1.993	1.94204	1.71102	9.1342	3.19128	3.00314e-23	2.07008e-21	up	yes
106039661	LOC106039661	XM_013186975.1	GO:0005506(iron ion binding);GO:0005783(endoplasmic reticulum);GO:0005886(plasma membrane);GO:0008398(sterol 14-demethylase activity);GO:0020037(heme binding);GO:0033488(cholesterol biosynthetic process via 24,25-dihydrolanosterol);GO:0055114(oxidation-reduction process);GO:0070988(demethylation)	00100(Steroid biosynthesis)	K05917	EC:1.14.13.70	PREDICTED: leucine-rich repeat and death domain-containing protein 1 [Anser cygnoides domesticus]	1.23098	1.2129	1.56678	29.7699	21.4918	19.4891	0.0566871	-4.14084	3.12849e-23	2.14409e-21	down	yes
106049281	MLLT11	XM_013201513.1	GO:0005737(cytoplasm);GO:0045893(positive regulation of transcription, DNA-templated);GO:0051901(positive regulation of mitochondrial depolarization);GO:0090200(positive regulation of release of cytochrome c from mitochondria);GO:0097191(extrinsic apoptotic signaling pathway);GO:0097193(intrinsic apoptotic signaling pathway)	00310(Lysine degradation)	K11421	EC:2.1.1.43	PREDICTED: protein AF1q [Anser cygnoides domesticus]	136.915	255.067	124.354	11.8553	21.3943	18.9676	9.88822	3.30571	3.74714e-23	2.55341e-21	up	yes
106041243	PDLIM5	XM_013189541.1	GO:0008270(zinc ion binding);GO:0015629(actin cytoskeleton)	04370(VEGF signaling pathway);04810(Regulation of actin cytoskeleton);04510(Focal adhesion)	K05760	NA	PREDICTED: PDZ and LIM domain protein 5 [Anser cygnoides domesticus]	17.1773	41.6814	19.1546	1.5455	1.34386	1.37465	18.2958	4.19344	3.93186e-23	2.66406e-21	up	yes
106049177	HIC1	XM_013201357.1	GO:0000122(negative regulation of transcription from RNA polymerase II promoter);GO:0003700(transcription factor activity, sequence-specific DNA binding);GO:0005654(nucleoplasm);GO:0005737(cytoplasm);GO:0006351(transcription, DNA-templated);GO:0007275(multicellular organism development);GO:0008630(intrinsic apoptotic signaling pathway in response to DNA damage);GO:0030178(negative regulation of W…	NA	NA	NA	PREDICTED: hypermethylated in cancer 1 protein, partial [Anser cygnoides domesticus]	80.7861	118.11	144.182	1161.32	1030.1	998.831	0.10754	-3.21706	6.67227e-23	4.4953e-21	down	yes
106032923	JUN	XM_013176141.1	GO:0000980(RNA polymerase II distal enhancer sequence-specific DNA binding);GO:0001102(RNA polymerase II activating transcription factor binding);GO:0001525(angiogenesis);GO:0001774(microglial cell activation);GO:0001889(liver development);GO:0001938(positive regulation of endothelial cell proliferation);GO:0003151(outflow tract morphogenesis);GO:0003682(chromatin binding);GO:0003705(transcriptio…	04010(MAPK signaling pathway);04012(ErbB signaling pathway);04310(Wnt signaling pathway);04510(Focal adhesion);04620(Toll-like receptor signaling pathway);04912(GnRH signaling pathway);04933(AGE-RAGE signaling pathway in diabetic complications);05132(Salmonella infection);05164(Influenza A);05168(Herpes simplex infection)	K04448	NA	PREDICTED: transcription factor AP-1, partial [Anser cygnoides domesticus]	189.088	175.18	378.11	20.2397	25.8265	24.2591	10.5563	3.40004	6.8211e-23	4.56976e-21	up	yes
106030452	MYOM2	XM_013172295.1	GO:0005739(mitochondrion);GO:0006936(muscle contraction);GO:0031430(M band)	05410(Hypertrophic cardiomyopathy (HCM));05414(Dilated cardiomyopathy (DCM))	K12567	EC:2.7.11.1	PREDICTED: myomesin-2 [Anser cygnoides domesticus]	53.6011	185.3	105.29	9.14485	9.5414	9.00273	12.4306	3.63583	7.6251e-23	5.07985e-21	up	yes
106045477	VWF	XM_013195995.1	GO:0005578(proteinaceous extracellular matrix);GO:0007155(cell adhesion);GO:0007596(blood coagulation)	04512(ECM-receptor interaction);04510(Focal adhesion)	K03900	NA	PREDICTED: LOW QUALITY PROTEIN: von Willebrand factor [Anser cygnoides domesticus]	10.4442	15.5343	16.5404	1.69487	1.18487	1.68647	9.31166	3.21904	8.53884e-23	5.65698e-21	up	yes
106041578	RGS5	XM_013190114.1	GO:0005096(GTPase activator activity);GO:0005737(cytoplasm);GO:0005886(plasma membrane);GO:0043547(positive regulation of GTPase activity)	04360(Axon guidance)	K07524	NA	PREDICTED: regulator of G-protein signaling 5 [Anser cygnoides domesticus]	115.753	63.5106	89.2906	9.94348	7.95298	4.21853	12.1436	3.60212	9.74703e-23	6.42173e-21	up	yes
106032415	CTGF	XM_013175352.1	GO:0001502(cartilage condensation);GO:0001503(ossification);GO:0001525(angiogenesis);GO:0001558(regulation of cell growth);GO:0001894(tissue homeostasis);GO:0005178(integrin binding);GO:0005520(insulin-like growth factor binding);GO:0005578(proteinaceous extracellular matrix);GO:0005615(extracellular space);GO:0005794(Golgi apparatus);GO:0007155(cell adhesion);GO:0007160(cell-matrix adhesion);GO:…	04390(Hippo signaling pathway)	K06827	NA	PREDICTED: connective tissue growth factor, partial [Anser cygnoides domesticus]	304.189	185.386	188.617	31.4451	28.7964	35.4331	7.08852	2.82548	1.59674e-22	1.04622e-20	up	yes
106034694	LOC106034694	XM_013178974.1;XM_013178973.1	GO:0001725(stress fiber);GO:0005525(GTP binding);GO:0005874(microtubule);GO:0048471(perinuclear region of cytoplasm);GO:0051291(protein heterooligomerization);GO:0051291(protein heterooligomerization)	05100(Bacterial invasion of epithelial cells);05100(Bacterial invasion of epithelial cells)	K16938	NA	PREDICTED: septin-9 isoform X2 [Falco cherrug]	30.2467	49.1206	33.4703	286.942	267.738	308.711	0.130691	-2.93577	1.64135e-22	1.06957e-20	down	yes
106046493	CDT1	XM_013197563.1	GO:0000076(DNA replication checkpoint);GO:0003677(DNA binding);GO:0005634(nucleus);GO:0030174(regulation of DNA-dependent DNA replication initiation);GO:0033262(regulation of nuclear cell cycle DNA replication)	NA	NA	NA	PREDICTED: DNA replication factor Cdt1 [Anser cygnoides domesticus]	1.70027	4.39303	3.22212	49.7914	57.6365	42.8791	0.0619759	-4.01215	2.13058e-22	1.38082e-20	down	yes
106033446	MYH11	XM_013176933.1	GO:0003774(motor activity);GO:0003779(actin binding);GO:0005515(protein binding);GO:0005516(calmodulin binding);GO:0005524(ATP binding);GO:0006939(smooth muscle contraction);GO:0008307(structural constituent of muscle);GO:0030016(myofibril);GO:0030241(skeletal muscle myosin thick filament assembly);GO:0032982(myosin filament);GO:0048251(elastic fiber assembly);GO:0048739(cardiac muscle fiber deve…	04530(Tight junction)	K10352	NA	PREDICTED: myosin-11 isoform X1 [Anser cygnoides domesticus]	1.57083	3.01804	1.66364	0	0	0	inf	inf	2.18091e-22	1.40393e-20	up	yes
106047835	CDCA3	XM_013199500.1	NA	NA	NA	NA	PREDICTED: cell division cycle-associated protein 3 [Anser cygnoides domesticus]	5.59485	9.01814	1.85541	205.288	234.251	239.426	0.0242551	-5.36557	2.18978e-22	1.40393e-20	down	yes
106048146	CPT1B	XM_013199980.1	GO:0004095(carnitine O-palmitoyltransferase activity);GO:0005741(mitochondrial outer membrane);GO:0006635(fatty acid beta-oxidation);GO:0006810(transport);GO:0016021(integral component of membrane)	01212(Fatty acid metabolism);00071(Fatty acid degradation);04920(Adipocytokine signaling pathway);03320(PPAR signaling pathway);04931(Insulin resistance)	K19523	EC:2.3.1.21	PREDICTED: carnitine O-palmitoyltransferase 1, muscle isoform [Anser cygnoides domesticus]	454.885	379.004	279.023	18.0232	42.2826	31.1409	12.1701	3.60526	3.22621e-22	2.05735e-20	up	yes
106032548	DDO	XM_013175556.1;XM_013175557.1	GO:0005102(receptor binding);GO:0006533(aspartate catabolic process);GO:0007320(insemination);GO:0007625(grooming behavior);GO:0008445(D-aspartate oxidase activity);GO:0019478(D-amino acid catabolic process);GO:0042445(hormone metabolic process);GO:0055114(oxidation-reduction process);GO:0071949(FAD binding);GO:0071949(FAD binding)	00250(Alanine, aspartate and glutamate metabolism);04146(Peroxisome);04146(Peroxisome)	K00272	EC:1.4.3.1	PREDICTED: D-aspartate oxidase isoform X1 [Anser cygnoides domesticus]	24.0361	28.3007	17.5482	0.138238	0	0	505.541	8.98168	3.46687e-22	2.19907e-20	up	yes
106041546	PHGDH	XM_013190081.1	GO:0004617(phosphoglycerate dehydrogenase activity);GO:0006541(glutamine metabolic process);GO:0006544(glycine metabolic process);GO:0006564(L-serine biosynthetic process);GO:0006566(threonine metabolic process);GO:0009070(serine family amino acid biosynthetic process);GO:0009448(gamma-aminobutyric acid metabolic process);GO:0010468(regulation of gene expression);GO:0019530(taurine metabolic proc…	01200(Carbon metabolism);01230(Biosynthesis of amino acids);00260(Glycine, serine and threonine metabolism)	K00058	EC:1.1.1.95	PREDICTED: D-3-phosphoglycerate dehydrogenase [Anser cygnoides domesticus]	16.6145	12.308	13.6746	146.442	195.026	125.107	0.0912974	-3.45328	3.67042e-22	2.31586e-20	down	yes
106038491	FBXO32	XM_013185033.1	GO:0004842(ubiquitin-protein transferase activity);GO:0005634(nucleus);GO:0005654(nucleoplasm);GO:0006511(ubiquitin-dependent protein catabolic process);GO:0014894(response to denervation involved in regulation of muscle adaptation);GO:0016567(protein ubiquitination);GO:0019005(SCF ubiquitin ligase complex);GO:0030018(Z disc);GO:0071549(cellular response to dexamethasone stimulus)	04068(FoxO signaling pathway)	K10305	NA	PREDICTED: F-box only protein 32 [Anser cygnoides domesticus]	179.709	19.2674	97.4975	1.40291	1.29519	0.909495	82.1805	6.36072	4.07955e-22	2.56046e-20	up	yes
106049528	LOC106049528	XM_013201880.1	GO:0000122(negative regulation of transcription from RNA polymerase II promoter);GO:0003700(transcription factor activity, sequence-specific DNA binding);GO:0005634(nucleus);GO:0005737(cytoplasm);GO:0006970(response to osmotic stress);GO:0043426(MRF binding);GO:0048642(negative regulation of skeletal muscle tissue development);GO:0070236(negative regulation of activation-induced cell death of T c…	NA	NA	NA	PREDICTED: uncharacterized protein LOC106049528, partial [Anser cygnoides domesticus]	221.291	122.75	186.771	14.7965	16.9379	19.3713	10.3866	3.37664	4.50784e-22	2.81445e-20	up	yes
106044718	PTK7	XM_013194899.1	GO:0001736(establishment of planar polarity);GO:0003281(ventricular septum development);GO:0003401(axis elongation);GO:0004713(protein tyrosine kinase activity);GO:0005524(ATP binding);GO:0005886(plasma membrane);GO:0005911(cell-cell junction);GO:0005925(focal adhesion);GO:0010976(positive regulation of neuron projection development);GO:0016021(integral component of membrane);GO:0016477(cell migr…	04010(MAPK signaling pathway);04144(Endocytosis);04810(Regulation of actin cytoskeleton)	K05095	EC:2.7.10.1	PREDICTED: inactive tyrosine-protein kinase 7 [Anser cygnoides domesticus]	48.3131	60.0235	60.6096	376.296	404.147	405.275	0.142484	-2.81113	4.64413e-22	2.88444e-20	down	yes
106034243	SYNJ2	XM_013178222.1	GO:0000166(nucleotide binding);GO:0003676(nucleic acid binding);GO:0042578(phosphoric ester hydrolase activity);GO:0046856(phosphatidylinositol dephosphorylation)	00562(Inositol phosphate metabolism);04070(Phosphatidylinositol signaling system)	K01099	EC:3.1.3.36	PREDICTED: synaptojanin-2 isoform X1 [Anser cygnoides domesticus]	22.2206	24.6359	35.9282	2.73763	3.27164	2.02674	10.3017	3.36481	7.45358e-22	4.60538e-20	up	yes
106048393	HADHB	XM_013200291.1	GO:0003988(acetyl-CoA C-acyltransferase activity);GO:0005741(mitochondrial outer membrane);GO:0005743(mitochondrial inner membrane);GO:0005783(endoplasmic reticulum);GO:0016509(long-chain-3-hydroxyacyl-CoA dehydrogenase activity);GO:0042645(mitochondrial nucleoid);GO:0044822(poly(A) RNA binding);GO:0055114(oxidation-reduction process);GO:0070062(extracellular exosome)	01212(Fatty acid metabolism);00062(Fatty acid elongation);00071(Fatty acid degradation);00280(Valine, leucine and isoleucine degradation)	K07509	EC:2.3.1.16	PREDICTED: LOW QUALITY PROTEIN: trifunctional enzyme subunit beta, mitochondrial [Anser cygnoides domesticus]	430.155	384.076	335.05	77.122	77.6313	82.7108	4.83981	2.27495	8.03807e-22	4.94093e-20	up	yes
106038546	COL4A5	XM_013185109.1	GO:0005201(extracellular matrix structural constituent);GO:0005581(collagen trimer)	04512(ECM-receptor interaction);04510(Focal adhesion);04933(AGE-RAGE signaling pathway in diabetic complications)	K06237	NA	PREDICTED: collagen alpha-5(IV) chain [Anser cygnoides domesticus]	30.8219	81.2059	64.5969	6.48239	7.26107	5.49325	9.18165	3.19875	8.09328e-22	4.94935e-20	up	yes
106042084	LOC106042084	XM_013190835.1	GO:0005829(cytosol);GO:0008270(zinc ion binding);GO:0008898(S-adenosylmethionine-homocysteine S-methyltransferase activity);GO:0009086(methionine biosynthetic process);GO:0032259(methylation);GO:0047150(betaine-homocysteine S-methyltransferase activity)	00260(Glycine, serine and threonine metabolism);00270(Cysteine and methionine metabolism)	K00544	EC:2.1.1.5	PREDICTED: betaine--homocysteine S-methyltransferase 1 [Anser cygnoides domesticus]	62.251	134.111	109.681	1111.14	2295.4	1305.19	0.0649535	-3.94445	8.39674e-22	5.10873e-20	down	yes
106043529	LOC106043529	XM_013193018.1	GO:0005515(protein binding);GO:0005737(cytoplasm);GO:0008150(biological_process);GO:0042802(identical protein binding)	NA	NA	NA	PREDICTED: schwannomin-interacting protein 1 isoform X3 [Anas platyrhynchos]	91.3038	121.429	99.6365	18.0653	19.5456	22.4547	5.20047	2.37864	9.81491e-22	5.93651e-20	up	yes
106049540	CCNB3	XM_013201897.1	GO:0000079(regulation of cyclin-dependent protein serine/threonine kinase activity);GO:0005634(nucleus);GO:0007049(cell cycle);GO:0010389(regulation of G2/M transition of mitotic cell cycle);GO:0019901(protein kinase binding);GO:0051301(cell division)	04068(FoxO signaling pathway);04110(Cell cycle);04115(p53 signaling pathway);04914(Progesterone-mediated oocyte maturation)	K05868	NA	PREDICTED: G2/mitotic-specific cyclin-B3 [Anser cygnoides domesticus]	1.35919	10.209	3.52969	285.259	237.562	267.196	0.0191108	-5.70947	9.85685e-22	5.93651e-20	down	yes
106044455	IRS2	XM_013194489.1	GO:0002053(positive regulation of mesenchymal cell proliferation);GO:0002903(negative regulation of B cell apoptotic process);GO:0004871(signal transducer activity);GO:0005158(insulin receptor binding);GO:0005829(cytosol);GO:0005886(plasma membrane);GO:0007420(brain development);GO:0008283(cell proliferation);GO:0008286(insulin receptor signaling pathway);GO:0009749(response to glucose);GO:001074…	04068(FoxO signaling pathway);04910(Insulin signaling pathway);04920(Adipocytokine signaling pathway);04931(Insulin resistance)	K07187	NA	PREDICTED: insulin receptor substrate 2 [Struthio camelus australis]	16.9527	12.2196	26.633	0.915446	0.6616	1.13504	20.5766	4.36293	1.02389e-21	6.13562e-20	up	yes
106046762	PPP1R27	XM_013197918.1	GO:0010923(negative regulation of phosphatase activity);GO:0019902(phosphatase binding)	04810(Regulation of actin cytoskeleton);04510(Focal adhesion);04921(Oxytocin signaling pathway);04270(Vascular smooth muscle contraction);05205(Proteoglycans in cancer)	K17457	NA	PREDICTED: protein phosphatase 1 regulatory subunit 27 [Anser cygnoides domesticus]	161.31	55.7115	251.163	0.492546	0	0.728385	383.465	8.58295	1.08881e-21	6.49204e-20	up	yes
106041088	WISP2	XM_013189342.1	GO:0001558(regulation of cell growth);GO:0005178(integrin binding);GO:0005520(insulin-like growth factor binding);GO:0005578(proteinaceous extracellular matrix);GO:0005615(extracellular space);GO:0007155(cell adhesion);GO:0007165(signal transduction);GO:0007267(cell-cell signaling);GO:0008201(heparin binding);GO:0060548(negative regulation of cell death);GO:0070062(extracellular exosome)	04390(Hippo signaling pathway)	K06827	NA	PREDICTED: LOW QUALITY PROTEIN: WNT1-inducible-signaling pathway protein 2 [Anser cygnoides domesticus]	42.9412	121.452	41.4572	1.84306	1.23811	3.66624	30.5081	4.93112	1.10424e-21	6.55128e-20	up	yes
106045838	TNNI1	XM_013196582.1	GO:0003009(skeletal muscle contraction);GO:0005861(troponin complex);GO:0014883(transition between fast and slow fiber);GO:0055010(ventricular cardiac muscle tissue morphogenesis);GO:0060048(cardiac muscle contraction)	04260(Cardiac muscle contraction);04261(Adrenergic signaling in cardiomyocytes)	K12044	NA	PREDICTED: LOW QUALITY PROTEIN: troponin I, slow skeletal muscle [Anser cygnoides domesticus]	157.368	457.487	302.169	4007.99	3757.32	3600.79	0.0806806	-3.63163	1.12347e-21	6.63238e-20	down	yes
106042632	DUSP8	XM_013191673.1;XM_013191672.1	GO:0000188(inactivation of MAPK activity);GO:0004725(protein tyrosine phosphatase activity);GO:0017017(MAP kinase tyrosine/serine/threonine phosphatase activity);GO:0035335(peptidyl-tyrosine dephosphorylation);GO:0035335(peptidyl-tyrosine dephosphorylation)	04010(MAPK signaling pathway);04010(MAPK signaling pathway)	K04459	EC:3.1.3.16;EC:3.1.3.48	PREDICTED: dual specificity protein phosphatase 8 isoform X2 [Anser cygnoides domesticus]	104.739	48.7757	148.459	8.65028	7.17679	7.30444	13.0546	3.70649	1.4261e-21	8.37748e-20	up	yes
106047968	COMP	XM_013199718.1	GO:0002020(protease binding);GO:0003417(growth plate cartilage development);GO:0005509(calcium ion binding);GO:0005518(collagen binding);GO:0005615(extracellular space);GO:0007155(cell adhesion);GO:0008201(heparin binding);GO:0031012(extracellular matrix);GO:0043066(negative regulation of apoptotic process);GO:0043395(heparan sulfate proteoglycan binding);GO:0060173(limb development);GO:0070062(e…	04512(ECM-receptor interaction);04145(Phagosome);04510(Focal adhesion)	K04659	NA	PREDICTED: cartilage oligomeric matrix protein isoform X1 [Anser cygnoides domesticus]	16.362	38.7218	34.6783	0.147193	0	0.0323183	500.035	8.96589	1.46687e-21	8.57473e-20	up	yes
106036767	CAND2	XM_013182348.1	GO:0005634(nucleus);GO:0010265(SCF complex assembly);GO:0016567(protein ubiquitination)	NA	NA	NA	PREDICTED: LOW QUALITY PROTEIN: cullin-associated NEDD8-dissociated protein 2 [Anser cygnoides domesticus]	45.7439	40.6275	47.354	8.22552	7.4569	7.62603	5.7372	2.52035	1.53428e-21	8.92501e-20	up	yes
106032956	MUTYH	XM_013176175.1	GO:0003677(DNA binding);GO:0005634(nucleus);GO:0005739(mitochondrion);GO:0006284(base-excision repair);GO:0016787(hydrolase activity);GO:0032407(MutSalpha complex binding);GO:0051539(4 iron, 4 sulfur cluster binding)	03410(Base excision repair)	K03575	EC:3.2.2.-	PREDICTED: A/G-specific adenine DNA glycosylase, partial [Anser cygnoides domesticus]	20.5816	19.783	15.0278	169.007	180.954	128.993	0.115653	-3.11213	1.59535e-21	9.23523e-20	down	yes
106039315	PRKAG3	XM_013186354.1	GO:0005615(extracellular space);GO:0005978(glycogen biosynthetic process);GO:0015758(glucose transport);GO:0019901(protein kinase binding)	04068(FoxO signaling pathway);04910(Insulin signaling pathway);04920(Adipocytokine signaling pathway);04931(Insulin resistance)	K07200	NA	PREDICTED: 5'-AMP-activated protein kinase subunit gamma-3, partial [Anser cygnoides domesticus]	114.218	91.7624	115.99	0	0	0.573537	561.376	9.13282	1.7969e-21	1.03517e-19	up	yes
106035321	KLF10	XM_013180037.1;XM_013180038.1	GO:0001046(core promoter sequence-specific DNA binding);GO:0005634(nucleus);GO:0007623(circadian rhythm);GO:0009267(cellular response to starvation);GO:0030282(bone mineralization);GO:0035019(somatic stem cell population maintenance);GO:0045672(positive regulation of osteoclast differentiation);GO:0045892(negative regulation of transcription, DNA-templated);GO:0046872(metal ion binding);GO:004687…	04068(FoxO signaling pathway);04068(FoxO signaling pathway)	K17845	NA	PREDICTED: Krueppel-like factor 10 [Anser cygnoides domesticus]	71.4581	48.7686	62.3608	10.4028	7.92875	8.44645	6.81857	2.76947	1.91376e-21	1.09719e-19	up	yes
106042823	MUSTN1	XM_013191953.1	GO:0002062(chondrocyte differentiation);GO:0005634(nucleus);GO:0035988(chondrocyte proliferation);GO:0042246(tissue regeneration)	NA	NA	NA	PREDICTED: musculoskeletal embryonic nuclear protein 1 [Apteryx australis mantelli]	118.824	187.001	170.164	20.3272	17.3471	18.3215	8.50042	3.08753	2.24875e-21	1.28308e-19	up	yes
106032604	FOXO3	XM_013175636.1	GO:0000122(negative regulation of transcription from RNA polymerase II promoter);GO:0000981(RNA polymerase II transcription factor activity, sequence-specific DNA binding);GO:0001047(core promoter binding);GO:0001227(transcriptional repressor activity, RNA polymerase II transcription regulatory region sequence-specific binding);GO:0001228(transcriptional activator activity, RNA polymerase II tran…	04068(FoxO signaling pathway)	K09408	NA	PREDICTED: forkhead box protein O3 [Anser cygnoides domesticus]	114.472	96.0142	102.504	16.0588	20.9428	21.5948	5.34146	2.41723	2.32108e-21	1.31804e-19	up	yes
106035546	PHTF2	XM_013180431.1;XM_013180428.1;XM_013180429.1	GO:0016021(integral component of membrane);GO:0003677(DNA binding);GO:0005634(nucleus);GO:0006351(transcription, DNA-templated);GO:0006355(regulation of transcription, DNA-templated);GO:0006355(regulation of transcription, DNA-templated)	NA	NA	NA	PREDICTED: putative homeodomain transcription factor 2 isoform X1 [Anser cygnoides domesticus]	17.921	13.1825	4.15582	0.290764	0.310853	0.174311	45.4414	5.50594	2.36487e-21	1.33654e-19	up	yes
106037721	GABRA3	XM_013183752.1	GO:0004890(GABA-A receptor activity);GO:0005230(extracellular ligand-gated ion channel activity);GO:0005886(plasma membrane);GO:0007165(signal transduction);GO:0016021(integral component of membrane);GO:0030054(cell junction);GO:0034220(ion transmembrane transport);GO:0045202(synapse);GO:1902711(GABA-A receptor complex)	04080(Neuroactive ligand-receptor interaction)	K05175	NA	PREDICTED: gamma-aminobutyric acid receptor subunit alpha-3 isoform X1 [Anser cygnoides domesticus]	0.483105	1.66827	0.670276	28.8753	15.3447	33.0639	0.0365102	-4.77556	3.00406e-21	1.68978e-19	down	yes
106034657	CACNG1	XM_013178897.1	GO:0005245(voltage-gated calcium channel activity);GO:0005891(voltage-gated calcium channel complex);GO:0034765(regulation of ion transmembrane transport);GO:0070588(calcium ion transmembrane transport)	04010(MAPK signaling pathway);04260(Cardiac muscle contraction);04261(Adrenergic signaling in cardiomyocytes)	K04866	NA	PREDICTED: voltage-dependent calcium channel gamma-1 subunit [Anser cygnoides domesticus]	407.057	334.845	434.476	67.3353	73.366	75.8339	5.43273	2.44168	3.29297e-21	1.8436e-19	up	yes
106032680	GPX3	XM_013175731.1	GO:0004602(glutathione peroxidase activity);GO:0006979(response to oxidative stress);GO:0055114(oxidation-reduction process)	00590(Arachidonic acid metabolism);00480(Glutathione metabolism)	K00432	EC:1.11.1.9	PREDICTED: LOW QUALITY PROTEIN: glutathione peroxidase 3, partial [Anser cygnoides domesticus]	2355.84	2129.79	3181.27	495.738	440.894	460.082	5.48924	2.45661	3.50432e-21	1.95276e-19	up	yes
106049253	GINS2	XM_013201455.1	GO:0000727(double-strand break repair via break-induced replication);GO:0000811(GINS complex);GO:0031298(replication fork protection complex);GO:0032508(DNA duplex unwinding);GO:0043138(3'-5' DNA helicase activity);GO:1902975(mitotic DNA replication initiation)	NA	NA	NA	PREDICTED: DNA replication complex GINS protein PSF2 [Anser cygnoides domesticus]	9.63464	14.5711	6.79054	249.267	136.935	123.488	0.0608139	-4.03946	4.22764e-21	2.34487e-19	down	yes
106048046	PRSS23	XM_013199819.1;XM_013199820.1;XM_013199822.1;XM_013199821.1	GO:0004252(serine-type endopeptidase activity);GO:0005634(nucleus);GO:0006508(proteolysis);GO:0070062(extracellular exosome);GO:0070062(extracellular exosome)	NA	NA	NA	PREDICTED: serine protease 23 isoform X1 [Anas platyrhynchos]	164.492	194.299	248.927	40.7142	20.3511	25.7891	6.99699	2.80673	4.41534e-21	2.43764e-19	up	yes
106040576	ARHGAP32	XM_013188522.1;XM_013188528.1	GO:0005938(cell cortex);GO:0007165(signal transduction);GO:0015629(actin cytoskeleton);GO:0035091(phosphatidylinositol binding);GO:0035091(phosphatidylinositol binding)	00380(Tryptophan metabolism);00380(Tryptophan metabolism)	K01556	EC:3.7.1.3	PREDICTED: rho GTPase-activating protein 32 isoform X1 [Anser cygnoides domesticus]	0.623361	0.821987	1.22985	14.6281	15.4103	15.0907	0.0592787	-4.07634	5.52801e-21	3.03786e-19	down	yes
106032077	ACTB	XM_013174886.1	GO:0005856(cytoskeleton);GO:0005886(plasma membrane);GO:0005925(focal adhesion);GO:0097433(dense body)	04145(Phagosome);04810(Regulation of actin cytoskeleton);04510(Focal adhesion);04520(Adherens junction);04530(Tight junction);05132(Salmonella infection);05164(Influenza A)	K05692	NA	PREDICTED: actin, cytoplasmic 1 [Anser cygnoides domesticus]	903.696	1343.57	1088.3	7279.54	7446.04	7519.84	0.149944	-2.7375	5.67677e-21	3.1053e-19	down	yes
106029457	LOC106029457	XM_013170751.1	GO:0003924(GTPase activity);GO:0005525(GTP binding)	NA	NA	NA	PREDICTED: interferon-induced guanylate-binding protein 1-like [Anser cygnoides domesticus]	80.1764	7.6056	5.09606	0	0	0	inf	inf	6.1332e-21	3.33965e-19	up	yes
106034013	PTPRF	XM_013177857.1;XM_013177856.1;XM_013177852.1;XM_013177853.1;XM_013177854.1;XM_013177848.1;XM_013177859.1;XM_013177851.1;XM_013177862.1	GO:0004725(protein tyrosine phosphatase activity);GO:0016021(integral component of membrane);GO:0016477(cell migration);GO:0031102(neuron projection regeneration);GO:0032403(protein complex binding);GO:0035335(peptidyl-tyrosine dephosphorylation);GO:0035373(chondroitin sulfate proteoglycan binding);GO:0043005(neuron projection);GO:0043025(neuronal cell body);GO:0048679(regulation of axon regenera…	04514(Cell adhesion molecules (CAMs));04520(Adherens junction);04910(Insulin signaling pathway);04931(Insulin resistance);04931(Insulin resistance)	K05695	EC:3.1.3.48	PREDICTED: receptor-type tyrosine-protein phosphatase F isoform X1 [Anser cygnoides domesticus]	2.27905	2.14782	3.73156	29.8914	28.2662	34.4485	0.0880981	-3.50475	6.50037e-21	3.5235e-19	down	yes
106039817	CRYAB	XM_013187250.1;XM_013187249.1	GO:0042803(protein homodimerization activity);GO:0042803(protein homodimerization activity)	04141(Protein processing in endoplasmic reticulum);04141(Protein processing in endoplasmic reticulum)	K09542	NA	PREDICTED: alpha-crystallin B chain [Mesitornis unicolor]	72.4174	46.5055	73.0076	4.27433	4.75326	1.60267	18.0551	4.17434	6.73536e-21	3.63435e-19	up	yes
106030596	RDH10	XM_013172463.1	GO:0001656(metanephros development);GO:0002138(retinoic acid biosynthetic process);GO:0004745(retinol dehydrogenase activity);GO:0005737(cytoplasm);GO:0007601(visual perception);GO:0008406(gonad development);GO:0014032(neural crest cell development);GO:0016021(integral component of membrane);GO:0031076(embryonic camera-type eye development);GO:0035115(embryonic forelimb morphogenesis);GO:0042572(…	00830(Retinol metabolism)	K11151	EC:1.1.1.-	retinol dehydrogenase 10 isoform X1 [Amazona aestiva]	4.52468	5.26249	5.31354	57.6929	67.9578	48.6562	0.0866329	-3.52894	7.38066e-21	3.96461e-19	down	yes
106032814	SQSTM1	XM_013175953.1	GO:0000407(pre-autophagosomal structure);GO:0000932(cytoplasmic mRNA processing body);GO:0005080(protein kinase C binding);GO:0005776(autophagosome);GO:0006511(ubiquitin-dependent protein catabolic process);GO:0008270(zinc ion binding);GO:0016235(aggresome);GO:0016239(positive regulation of macroautophagy);GO:0016605(PML body);GO:0031625(ubiquitin protein ligase binding);GO:0042169(SH2 domain bin…	04380(Osteoclast differentiation)	K14381	NA	PREDICTED: sequestosome-1 [Anser cygnoides domesticus]	220.636	257.303	282.514	45.4565	42.6236	57.6469	5.21834	2.38359	9.74041e-21	5.20872e-19	up	yes
106047845	NCAPD2	XM_013199521.1	GO:0000779(condensed chromosome, centromeric region);GO:0000799(nuclear condensin complex);GO:0003682(chromatin binding);GO:0005654(nucleoplasm);GO:0005737(cytoplasm);GO:0007076(mitotic chromosome condensation);GO:0010032(meiotic chromosome condensation);GO:0016020(membrane);GO:0042393(histone binding);GO:0051301(cell division);GO:0051304(chromosome separation)	NA	NA	NA	PREDICTED: LOW QUALITY PROTEIN: condensin complex subunit 1, partial [Anser cygnoides domesticus]	4.89472	8.50462	6.55579	55.2744	57.6097	59.5778	0.115707	-3.11145	1.04471e-20	5.56167e-19	down	yes
106036500	ST8SIA2	XM_013181953.1	GO:0001574(ganglioside biosynthetic process);GO:0003828(alpha-N-acetylneuraminate alpha-2,8-sialyltransferase activity);GO:0005769(early endosome);GO:0006491(N-glycan processing);GO:0030173(integral component of Golgi membrane);GO:0055037(recycling endosome);GO:0097503(sialylation)	00601(Glycosphingolipid biosynthesis - lacto and neolacto series);00603(Glycosphingolipid biosynthesis - globo series);00604(Glycosphingolipid biosynthesis - ganglio series)	K03371	EC:2.4.99.8	PREDICTED: alpha-2,8-sialyltransferase 8B [Anser cygnoides domesticus]	0.476969	3.13704	1.94808	62.1182	67.6011	84.9776	0.0259067	-5.27053	1.38492e-20	7.34009e-19	down	yes
106044485	LOC106044485	XR_001212299.1	GO:0003677(DNA binding);GO:0009411(response to UV);GO:0016607(nuclear speck);GO:0019985(translesion synthesis);GO:0031398(positive regulation of protein ubiquitination);GO:0070530(K63-linked polyubiquitin binding)	04931(Insulin resistance)	K15719	EC:3.2.1.169;EC:2.3.1.48	hypothetical protein Anapl_05439, partial [Anas platyrhynchos]	7.96507	8.52726	2.83206	0	0	0	inf	inf	1.76858e-20	9.33199e-19	up	yes
106029579	LOC106029579	XM_013170869.1	GO:0000784(nuclear chromosome, telomeric region);GO:0003678(DNA helicase activity);GO:0003697(single-stranded DNA binding);GO:0004003(ATP-dependent DNA helicase activity);GO:0005524(ATP binding);GO:0005634(nucleus);GO:0005654(nucleoplasm);GO:0005737(cytoplasm);GO:0006268(DNA unwinding involved in DNA replication);GO:0006270(DNA replication initiation);GO:0006974(cellular response to DNA damage st…	03030(DNA replication);04110(Cell cycle)	K02210	EC:3.6.4.12	PREDICTED: DNA replication licensing factor MCM7-like [Anser cygnoides domesticus]	28.6529	26.2928	22.6887	239.791	245.93	234.197	0.107838	-3.21306	1.83088e-20	9.61815e-19	down	yes
106039713	USP2	XM_013187074.1	GO:0000122(negative regulation of transcription from RNA polymerase II promoter);GO:0004843(thiol-dependent ubiquitin-specific protease activity);GO:0005634(nucleus);GO:0005938(cell cortex);GO:0006511(ubiquitin-dependent protein catabolic process);GO:0016579(protein deubiquitination);GO:0030332(cyclin binding);GO:0031625(ubiquitin protein ligase binding);GO:0032922(circadian regulation of gene ex…	04144(Endocytosis)	K11839	EC:3.4.19.12	PREDICTED: ubiquitin carboxyl-terminal hydrolase 2 [Anser cygnoides domesticus]	83.5068	105.031	113.102	16.4104	16.8573	19.8621	5.67742	2.50524	1.96814e-20	1.02939e-18	up	yes
106047620	LMOD2	XM_013199199.1	GO:0003779(actin binding);GO:0005523(tropomyosin binding);GO:0005865(striated muscle thin filament);GO:0006936(muscle contraction);GO:0007015(actin filament organization);GO:0030239(myofibril assembly);GO:0051694(pointed-end actin filament capping)	NA	NA	NA	PREDICTED: leiomodin-2 [Anser cygnoides domesticus]	51.947	51.7384	247.234	0.107583	0.853843	0.531622	235.036	7.87674	2.18194e-20	1.13623e-18	up	yes
106047282	FNBP1	XM_013198663.1;XM_013198661.1;XM_013198664.1;XM_013198673.1;XM_013198675.1;XM_013198676.1;XM_013198671.1;XM_013198665.1;XM_013198674.1	GO:0005086(ARF guanyl-nucleotide exchange factor activity);GO:0005802(trans-Golgi network);GO:0006897(endocytosis);GO:0016192(vesicle-mediated transport);GO:0042802(identical protein binding);GO:0043547(positive regulation of GTPase activity);GO:0043547(positive regulation of GTPase activity)	04910(Insulin signaling pathway);04910(Insulin signaling pathway)	K07196	NA	PREDICTED: formin-binding protein 1 isoform X7 [Anser cygnoides domesticus]	16.952	20.7428	19.3218	2.84214	2.46961	3.06607	6.80566	2.76673	2.53994e-20	1.3169e-18	up	yes
106048820	LOC106048820	XR_001214290.1	NA	NA	NA	NA		9.96991	2.69592	7.11449	0	0	0	inf	inf	2.67086e-20	1.37879e-18	up	yes
106031924	SFXN2	XM_013174632.1	GO:0005743(mitochondrial inner membrane);GO:0015075(ion transmembrane transporter activity);GO:0016021(integral component of membrane);GO:0034220(ion transmembrane transport)	04120(Ubiquitin mediated proteolysis)	K03351	NA	PREDICTED: sideroflexin-2 [Anser cygnoides domesticus]	0.958779	2.50886	3.30892	71.4428	65.0597	70.8989	0.0326737	-4.93573	2.79743e-20	1.4379e-18	down	yes
106046300	YBX3	XM_013197232.1	GO:0003677(DNA binding);GO:0006355(regulation of transcription, DNA-templated)	04530(Tight junction)	K06099	NA	PREDICTED: Y-box-binding protein 3, partial [Anser cygnoides domesticus]	3036.57	3800.24	3467.8	796.78	748.312	835.88	4.3279	2.11367	2.92385e-20	1.49643e-18	up	yes
106036494	RGMA	XM_013181947.1	GO:0005886(plasma membrane);GO:0015026(coreceptor activity);GO:0030509(BMP signaling pathway);GO:0031225(anchored component of membrane)	NA	NA	NA	PREDICTED: repulsive guidance molecule A [Anser cygnoides domesticus]	15.118	30.7467	22.5382	195.191	177.119	190.554	0.121526	-3.04066	3.65877e-20	1.86457e-18	down	yes
106039171	MYH15	XM_013186083.1	GO:0003774(motor activity);GO:0003779(actin binding);GO:0005524(ATP binding);GO:0016459(myosin complex)	04530(Tight junction);04260(Cardiac muscle contraction);04261(Adrenergic signaling in cardiomyocytes)	K17751	NA	PREDICTED: myosin-15 [Anser cygnoides domesticus]	0	0	0	2.01964	1.89112	2.0641	-inf	-inf	3.78497e-20	1.92067e-18	down	yes
106032622	LOC106032622	XM_013175668.1	GO:0003201(epithelial to mesenchymal transition involved in coronary vasculature morphogenesis);GO:0005623(cell);GO:0005737(cytoplasm);GO:0031227(intrinsic component of endoplasmic reticulum membrane);GO:0044214(spanning component of plasma membrane);GO:0048471(perinuclear region of cytoplasm);GO:0051260(protein homooligomerization);GO:0071944(cell periphery);GO:0089717(spanning component of memb…	NA	NA	NA	PREDICTED: LOW QUALITY PROTEIN: blood vessel epicardial substance-like [Anser cygnoides domesticus]	45.5895	53.6998	61.5778	9.82496	8.54835	10.7285	5.52773	2.46669	4.67763e-20	2.36359e-18	up	yes
106037876	LYPLA2	XM_013184052.1	GO:0002084(protein depalmitoylation);GO:0005737(cytoplasm);GO:0008474(palmitoyl-(protein) hydrolase activity);GO:0052689(carboxylic ester hydrolase activity);GO:0070062(extracellular exosome)	00564(Glycerophospholipid metabolism)	K06130	EC:3.1.1.5	PREDICTED: acyl-protein thioesterase 2, partial [Anser cygnoides domesticus]	0	0	0	7.82881	52.2224	62.4761	-inf	-inf	4.80102e-20	2.4157e-18	down	yes
106038131	FDFT1	XM_013184420.1	GO:0004310(farnesyl-diphosphate farnesyltransferase activity);GO:0005783(endoplasmic reticulum);GO:0008610(lipid biosynthetic process);GO:0016021(integral component of membrane)	00100(Steroid biosynthesis)	K00801	EC:2.5.1.21	Squalene synthetase, partial [Anas platyrhynchos]	6.14061	12.6662	13.8892	187.609	100.652	127.942	0.0785579	-3.6701	5.13065e-20	2.57071e-18	down	yes
106042582	LSP1	XM_013191562.1	GO:0004871(signal transducer activity);GO:0006935(chemotaxis);GO:0006952(defense response);GO:0007165(signal transduction);GO:0016020(membrane);GO:0070062(extracellular exosome)	05152(Tuberculosis)	K14957	NA	PREDICTED: lymphocyte-specific protein 1 [Anser cygnoides domesticus]	60.7006	74.1538	87.5199	512.033	497.012	500.509	0.147311	-2.76306	6.12317e-20	3.05518e-18	down	yes
106030813	RRM2	XM_013172807.1	GO:0004748(ribonucleoside-diphosphate reductase activity, thioredoxin disulfide as acceptor);GO:0005634(nucleus);GO:0005971(ribonucleoside-diphosphate reductase complex);GO:0009186(deoxyribonucleoside diphosphate metabolic process);GO:0009263(deoxyribonucleotide biosynthetic process);GO:0051290(protein heterotetramerization);GO:0055114(oxidation-reduction process)	00230(Purine metabolism);00240(Pyrimidine metabolism);00480(Glutathione metabolism);04115(p53 signaling pathway)	K10808	EC:1.17.4.1	PREDICTED: ribonucleoside-diphosphate reductase subunit M2, partial [Anser cygnoides domesticus]	2.03254	3.4116	1.27833	58.8322	60.5578	50.9727	0.0394597	-4.66347	6.25496e-20	3.10793e-18	down	yes
106045799	BGLAP	XM_013196523.1	GO:0005509(calcium ion binding);GO:0005576(extracellular region)	NA	NA	NA	PREDICTED: osteocalcin [Anser cygnoides domesticus]	6.72237	9.68396	8.38417	0	0	0	inf	inf	6.62348e-20	3.27739e-18	up	yes
106047745	SOGA1	XM_013199385.1	GO:0005615(extracellular space);GO:0008286(insulin receptor signaling pathway);GO:0010506(regulation of autophagy);GO:0070062(extracellular exosome)	01200(Carbon metabolism);00010(Glycolysis / Gluconeogenesis);00620(Pyruvate metabolism);00640(Propanoate metabolism)	K01895	EC:6.2.1.1	PREDICTED: protein SOGA1 [Anser cygnoides domesticus]	19.8882	19.919	18.0661	136.682	107.27	112.867	0.162193	-2.62422	8.23242e-20	4.05668e-18	down	yes
106038777	NFKBIA	XM_013185532.1	GO:0005737(cytoplasm);GO:0048145(regulation of fibroblast proliferation)	04620(Toll-like receptor signaling pathway);04621(NOD-like receptor signaling pathway);04622(RIG-I-like receptor signaling pathway);04623(Cytosolic DNA-sensing pathway);04920(Adipocytokine signaling pathway);04931(Insulin resistance);05164(Influenza A);05168(Herpes simplex infection)	K04734	NA	PREDICTED: NF-kappa-B inhibitor alpha [Anser cygnoides domesticus]	105.3	100.581	118.889	19.5555	16.6337	14.6924	6.38287	2.6742	8.57571e-20	4.20845e-18	up	yes
106043288	NDRG1	XM_013192663.1	GO:0005634(nucleus);GO:0005737(cytoplasm);GO:0005813(centrosome);GO:0005874(microtubule);GO:0005886(plasma membrane);GO:0005913(cell-cell adherens junction);GO:0007165(signal transduction);GO:0008017(microtubule binding);GO:0008285(negative regulation of cell proliferation);GO:0017137(Rab GTPase binding);GO:0030330(DNA damage response, signal transduction by p53 class mediator);GO:0032287(periphe…	NA	NA	NA	PREDICTED: protein NDRG1 [Anser cygnoides domesticus]	37.32	37.9489	51.7592	6.71385	3.99866	4.39175	8.41008	3.07212	9.02086e-20	4.40379e-18	up	yes
106034509	ACADL	XM_013178689.1	GO:0000062(fatty-acyl-CoA binding);GO:0004466(long-chain-acyl-CoA dehydrogenase activity);GO:0005739(mitochondrion);GO:0009055(electron carrier activity);GO:0016401(palmitoyl-CoA oxidase activity);GO:0019254(carnitine metabolic process, CoA-linked);GO:0033539(fatty acid beta-oxidation using acyl-CoA dehydrogenase);GO:0042758(long-chain fatty acid catabolic process);GO:0050660(flavin adenine dinuc…	01212(Fatty acid metabolism);00071(Fatty acid degradation);03320(PPAR signaling pathway)	K00255	EC:1.3.8.8	PREDICTED: long-chain specific acyl-CoA dehydrogenase, mitochondrial [Anser cygnoides domesticus]	784.107	771.15	790.503	161.067	189.535	179.705	4.4234	2.14516	9.04762e-20	4.40379e-18	up	yes
106047252	LOC106047252	XR_001213668.1	GO:0008270(zinc ion binding);GO:0010628(positive regulation of gene expression);GO:0030544(Hsp70 protein binding);GO:0044325(ion channel binding);GO:0048471(perinuclear region of cytoplasm);GO:0051087(chaperone binding);GO:1902261(positive regulation of delayed rectifier potassium channel activity)	NA	NA	NA	PREDICTED: RING finger protein 207 [Gallus gallus]	356	94.5838	125.231	6.40756	9.15153	10.3542	22.2208	4.47384	9.5099e-20	4.60998e-18	up	yes
106048912	LOC106048912	XR_001214328.1	GO:0016226(iron-sulfur cluster assembly);GO:0071817(MMXD complex);GO:0097361(CIA complex)	NA	NA	NA	Protein CIAO1 [Anas platyrhynchos]	0	0	0	62.1159	128.498	85.6156	-inf	-inf	9.96994e-20	4.81342e-18	down	yes
106042759	LOC106042759	XR_001211310.1	NA	NA	NA	NA		46.5757	14.2474	12.1477	0	0	0	inf	inf	1.08809e-19	5.23204e-18	up	yes
106037602	LOC106037602	XM_013183569.1	GO:0005102(receptor binding);GO:0005610(laminin-5 complex);GO:0007155(cell adhesion);GO:0030155(regulation of cell adhesion);GO:0030334(regulation of cell migration);GO:0035987(endodermal cell differentiation);GO:0045995(regulation of embryonic development);GO:0070062(extracellular exosome)	04512(ECM-receptor interaction);04510(Focal adhesion)	K06240	NA	PREDICTED: laminin subunit alpha-3-like [Anser cygnoides domesticus]	1.07181	1.62136	1.30531	0	0	0	inf	inf	1.26264e-19	6.04699e-18	up	yes
106046880	NEB	XM_013198099.1	GO:0003779(actin binding);GO:0030016(myofibril);GO:0030018(Z disc);GO:0043292(contractile fiber);GO:0070062(extracellular exosome)	04530(Tight junction)	K06106	NA	PREDICTED: LOW QUALITY PROTEIN: nebulin [Anser cygnoides domesticus]	27.3322	52.541	24.0821	5.3427	5.46066	5.98533	6.19198	2.6304	1.31291e-19	6.26259e-18	up	yes
106048078	LOC106048078	XM_013199864.1;XM_013199863.1;XM_013199867.1	GO:0004866(endopeptidase inhibitor activity);GO:0005615(extracellular space);GO:0010951(negative regulation of endopeptidase activity);GO:0010951(negative regulation of endopeptidase activity)	04610(Complement and coagulation cascades);04610(Complement and coagulation cascades)	K03910	NA	PREDICTED: alpha-2-macroglobulin-like isoform X2 [Anser cygnoides domesticus]	13.9465	9.35335	11.9551	1.67421	1.30102	1.38578	8.08412	3.01509	1.61604e-19	7.67778e-18	up	yes
106040349	LOC106040349	XM_013188150.1	GO:0016021(integral component of membrane)	NA	NA	NA	hypothetical protein Anapl_18045 [Anas platyrhynchos]	0.426568	1.41378	0.702069	26.0434	21.4271	24.5067	0.0353225	-4.82327	1.90621e-19	9.02048e-18	down	yes
106034224	LRP11	XM_013178203.1	GO:0009408(response to heat);GO:0009409(response to cold);GO:0009414(response to water deprivation);GO:0009612(response to mechanical stimulus);GO:0016021(integral component of membrane);GO:0033555(multicellular organismal response to stress);GO:0035902(response to immobilization stress);GO:0042594(response to starvation);GO:0051219(phosphoprotein binding)	04141(Protein processing in endoplasmic reticulum);04010(MAPK signaling pathway)	K04426	EC:2.7.11.25	PREDICTED: low-density lipoprotein receptor-related protein 11, partial [Anser cygnoides domesticus]	2.60593	3.20249	3.68968	39.5622	38.3617	35.4459	0.0837799	-3.57725	2.47439e-19	1.16629e-17	down	yes
106036702	LMCD1	XM_013182235.1	GO:0000122(negative regulation of transcription from RNA polymerase II promoter);GO:0002230(positive regulation of defense response to virus by host);GO:0003714(transcription corepressor activity);GO:0005615(extracellular space);GO:0005634(nucleus);GO:0008270(zinc ion binding);GO:0010611(regulation of cardiac muscle hypertrophy);GO:0031012(extracellular matrix);GO:0070886(positive regulation of c…	04310(Wnt signaling pathway)	K04511	NA	PREDICTED: LIM and cysteine-rich domains protein 1 [Anser cygnoides domesticus]	40.9289	37.5438	36.8111	6.57147	6.0532	6.70976	5.96261	2.57594	2.89785e-19	1.36051e-17	up	yes
106031438	MMP11	XM_013173812.1	GO:0004222(metalloendopeptidase activity);GO:0005509(calcium ion binding);GO:0005578(proteinaceous extracellular matrix);GO:0006508(proteolysis);GO:0007275(multicellular organism development);GO:0008270(zinc ion binding);GO:0030199(collagen fibril organization);GO:0030574(collagen catabolic process);GO:0045599(negative regulation of fat cell differentiation);GO:0071711(basement membrane organizat…	04668(TNF signaling pathway);05202(Transcriptional misregulation in cancers);05323(Rheumatoid arthritis)	K01394	EC:3.4.24.17	PREDICTED: stromelysin-3 [Anser cygnoides domesticus]	1.32161	1.35526	1.65459	31.4909	30.7538	20.8789	0.0521087	-4.26233	2.97065e-19	1.38922e-17	down	yes
106032508	SGK1	XM_013175494.1	GO:0001558(regulation of cell growth);GO:0004674(protein serine/threonine kinase activity);GO:0005246(calcium channel regulator activity);GO:0005634(nucleus);GO:0005737(cytoplasm);GO:0006883(cellular sodium ion homeostasis);GO:0010765(positive regulation of sodium ion transport);GO:0015459(potassium channel regulator activity);GO:0017080(sodium channel regulator activity);GO:0017081(chloride chan…	04068(FoxO signaling pathway)	K13302	EC:2.7.11.1	PREDICTED: serine/threonine-protein kinase Sgk1 [Anser cygnoides domesticus]	26.9649	30.2977	33.2482	3.55592	4.55487	3.59148	7.73446	2.9513	3.29072e-19	1.53288e-17	up	yes
106049890	LOC106049890	XM_013202322.1	NA	NA	NA	NA	PREDICTED: uncharacterized protein LOC106049890 [Anser cygnoides domesticus]	368.563	453.274	615.159	3208.79	3750.05	4473.33	0.125698	-2.99197	3.45948e-19	1.60522e-17	down	yes
106039943	IGSF3	XM_013187437.1	GO:0009986(cell surface);GO:0016021(integral component of membrane);GO:0032808(lacrimal gland development)	NA	NA	NA	PREDICTED: LOW QUALITY PROTEIN: immunoglobulin superfamily member 3 [Anser cygnoides domesticus]	10.9173	22.1262	25.7374	173.339	192.125	219.86	0.100425	-3.31581	3.87795e-19	1.79242e-17	down	yes
106047797	ZNF648	XM_013199455.1;XR_001213962.1	GO:0003676(nucleic acid binding);GO:0046872(metal ion binding);GO:0046872(metal ion binding)	NA	NA	NA	PREDICTED: zinc finger protein 648 [Anser cygnoides domesticus]	1.06599	0.860866	1.96127	25.2981	23.6601	23.6564	0.0535448	-4.22311	3.89791e-19	1.7947e-17	down	yes
106049286	FBXO40	XM_013201519.1	GO:0005737(cytoplasm);GO:0008270(zinc ion binding);GO:0016567(protein ubiquitination);GO:0042692(muscle cell differentiation);GO:0061630(ubiquitin protein ligase activity)	NA	NA	NA	PREDICTED: LOW QUALITY PROTEIN: F-box only protein 40, partial [Anser cygnoides domesticus]	7.93993	12.0513	7.68489	0.170474	0.148889	0.254635	48.2164	5.59145	3.98377e-19	1.82717e-17	up	yes
106047846	GAPDH	XM_013199522.1	GO:0000226(microtubule cytoskeleton organization);GO:0000740(nuclear membrane fusion);GO:0004365(glyceraldehyde-3-phosphate dehydrogenase (NAD+) (phosphorylating) activity);GO:0005634(nucleus);GO:0005737(cytoplasm);GO:0005811(lipid particle);GO:0005829(cytosol);GO:0005886(plasma membrane);GO:0006094(gluconeogenesis);GO:0006096(glycolytic process);GO:0008017(microtubule binding);GO:0015630(microtu…	01200(Carbon metabolism);01230(Biosynthesis of amino acids);00010(Glycolysis / Gluconeogenesis)	K00134	EC:1.2.1.12	PREDICTED: glyceraldehyde-3-phosphate dehydrogenase [Anser cygnoides domesticus]	25134.7	19331.3	23997.4	4465.28	5311.78	4729.62	4.71944	2.23862	4.1165e-19	1.88082e-17	up	yes
106029851	PITX3	XM_013171170.1	GO:0000978(RNA polymerase II core promoter proximal region sequence-specific DNA binding);GO:0001077(transcriptional activator activity, RNA polymerase II core promoter proximal region sequence-specific binding);GO:0002089(lens morphogenesis in camera-type eye);GO:0005634(nucleus);GO:0006366(transcription from RNA polymerase II promoter);GO:0007626(locomotory behavior);GO:0030901(midbrain develop…	04350(TGF-beta signaling pathway)	K04686	NA	PREDICTED: pituitary homeobox 3 [Gallus gallus]	19.7619	35.2175	26.9055	195.292	165.611	192.844	0.147874	-2.75756	4.49414e-19	2.04552e-17	down	yes
106030222	LOC106030222	XM_013171877.1	GO:0005829(cytosol);GO:0045155(electron transporter, transferring electrons from CoQH2-cytochrome c reductase complex and cytochrome c oxidase complex activity)	00920(Sulfur metabolism);04115(p53 signaling pathway);05164(Influenza A);05168(Herpes simplex infection)	K08738	NA	Cytochrome c, partial [Anas platyrhynchos]	142.45	134.425	87.9898	23.0507	18.7269	22.3621	5.68859	2.50807	5.09253e-19	2.30906e-17	up	yes
106031169	RILPL1	XM_013173372.1;XM_013173371.1	GO:0003382(epithelial cell morphogenesis);GO:0005654(nucleoplasm);GO:0005737(cytoplasm);GO:0005813(centrosome);GO:0005886(plasma membrane);GO:0072372(primary cilium);GO:1901214(regulation of neuron death);GO:1903445(protein transport from ciliary membrane to plasma membrane);GO:1903445(protein transport from ciliary membrane to plasma membrane)	04145(Phagosome);05132(Salmonella infection);05132(Salmonella infection)	K13883	NA	PREDICTED: RILP-like protein 1 isoform X2 [Anser cygnoides domesticus]	141.026	113.229	120.132	29.4489	28.4767	28.613	4.32623	2.11311	5.80514e-19	2.62221e-17	up	yes
106041542	DDR2	XM_013190076.1	GO:0003416(endochondral bone growth);GO:0005518(collagen binding);GO:0005524(ATP binding);GO:0005887(integral component of plasma membrane);GO:0005925(focal adhesion);GO:0010763(positive regulation of fibroblast migration);GO:0018108(peptidyl-tyrosine phosphorylation);GO:0030199(collagen fibril organization);GO:0030500(regulation of bone mineralization);GO:0031214(biomineral tissue development);G…	04010(MAPK signaling pathway);04144(Endocytosis)	K03176	EC:2.7.10.1	PREDICTED: discoidin domain-containing receptor 2 [Anser cygnoides domesticus]	9.11789	15.8048	11.838	87.3629	82.5071	87.7452	0.142696	-2.80898	6.01824e-19	2.70821e-17	down	yes
106037935	TRIM63	XM_013184114.1	GO:0005737(cytoplasm);GO:0008270(zinc ion binding);GO:0031432(titin binding)	04120(Ubiquitin mediated proteolysis)	K08285	EC:2.3.2.27	PREDICTED: E3 ubiquitin-protein ligase TRIM63 [Anser cygnoides domesticus]	2811.4	631.11	2156.65	120.114	119.242	109.339	16.0575	4.00517	6.11114e-19	2.73037e-17	up	yes
106042586	PHLDA2	XM_013191566.1	GO:0009887(organ morphogenesis);GO:0010468(regulation of gene expression);GO:0030334(regulation of cell migration);GO:0045995(regulation of embryonic development);GO:0070873(regulation of glycogen metabolic process)	NA	NA	NA	PREDICTED: pleckstrin homology-like domain family A member 2 [Columba livia]	3.27152	2.47099	3.37003	57.9511	51.0933	52.4366	0.056431	-4.14737	6.11327e-19	2.73037e-17	down	yes
106038113	XKR5	XM_013184400.1	GO:0016020(membrane)	NA	NA	NA	PREDICTED: XK-related protein 5 [Anser cygnoides domesticus]	1.01993	2.59834	1.47464	24.3562	22.1858	31.6996	0.065092	-3.94138	6.56379e-19	2.92064e-17	down	yes
106032189	LLGL1	XM_013175032.1	GO:0005096(GTPase activator activity);GO:0005886(plasma membrane);GO:0006461(protein complex assembly);GO:0008593(regulation of Notch signaling pathway);GO:0017137(Rab GTPase binding);GO:0017157(regulation of exocytosis);GO:0019901(protein kinase binding);GO:0019905(syntaxin binding);GO:0022008(neurogenesis);GO:0030864(cortical actin cytoskeleton);GO:0030866(cortical actin cytoskeleton organizati…	04530(Tight junction)	K06094	NA	PREDICTED: lethal(2) giant larvae protein homolog 1 [Anser cygnoides domesticus]	20.4856	20.3948	23.8673	194.321	158.596	152.412	0.12813	-2.96432	6.62836e-19	2.93841e-17	down	yes
106044989	ARRDC2	XM_013195265.1;XM_013195266.1	GO:0005886(plasma membrane);GO:0007165(signal transduction);GO:0031410(cytoplasmic vesicle);GO:0031410(cytoplasmic vesicle)	NA	NA	NA	PREDICTED: arrestin domain-containing protein 2 isoform X2 [Anser cygnoides domesticus]	580.972	190.424	160.189	20.0981	22.951	18.9454	15.0269	3.90948	6.88085e-19	3.03904e-17	up	yes
106037378	LOC106037378	XM_013183249.1	GO:0003729(mRNA binding);GO:0005622(intracellular);GO:0006406(mRNA export from nucleus)	NA	NA	NA	PREDICTED: LOW QUALITY PROTEIN: UAP56-interacting factor-like [Anser cygnoides domesticus]	84.9977	106.068	80.5238	19.9003	21.0442	23.6006	4.20775	2.07305	7.33801e-19	3.229e-17	up	yes
106044781	SLC12A9	XM_013194974.1	GO:0015379(potassium:chloride symporter activity);GO:0016021(integral component of membrane);GO:0022820(potassium ion symporter activity);GO:0070062(extracellular exosome);GO:0071805(potassium ion transmembrane transport);GO:1902476(chloride transmembrane transport)	04970(Salivary secretion);04972(Pancreatic secretion)	K10951	NA	PREDICTED: solute carrier family 12 member 9, partial [Anser cygnoides domesticus]	6.36863	6.61654	7.75482	69.7824	59.8936	60.8417	0.108861	-3.19944	7.72826e-19	3.38822e-17	down	yes
106045206	LOC106045206	XM_013195589.1	GO:0004860(protein kinase inhibitor activity);GO:0005737(cytoplasm);GO:0006469(negative regulation of protein kinase activity);GO:0019221(cytokine-mediated signaling pathway);GO:0046426(negative regulation of JAK-STAT cascade);GO:0046627(negative regulation of insulin receptor signaling pathway)	04120(Ubiquitin mediated proteolysis);04630(Jak-STAT signaling pathway);04910(Insulin signaling pathway)	K04694	NA	PREDICTED: suppressor of cytokine signaling 1-like [Anser cygnoides domesticus]	0.571012	1.58554	0.48399	31.6653	31.565	26.7495	0.029346	-5.09069	7.82994e-19	3.42022e-17	down	yes
106035428	LOC106035428	XM_013180212.1	GO:0005309(creatine:sodium symporter activity);GO:0005328(neurotransmitter:sodium symporter activity);GO:0005887(integral component of plasma membrane);GO:0006836(neurotransmitter transport);GO:1902598(creatine transmembrane transport)	00970(Aminoacyl-tRNA biosynthesis)	K01886	EC:6.1.1.18	PREDICTED: sodium- and chloride-dependent creatine transporter 1-like, partial [Anser cygnoides domesticus]	793.101	506.908	567.212	116.589	112.234	127.891	5.2345	2.38805	8.10134e-19	3.52586e-17	up	yes
106036397	RXFP3	XM_013181801.1	GO:0005829(cytosol);GO:0005887(integral component of plasma membrane);GO:0007200(phospholipase C-activating G-protein coupled receptor signaling pathway);GO:0007218(neuropeptide signaling pathway);GO:0008528(G-protein coupled peptide receptor activity);GO:0032467(positive regulation of cytokinesis);GO:0051482(positive regulation of cytosolic calcium ion concentration involved in phospholipase C-a…	04080(Neuroactive ligand-receptor interaction)	K08397	NA	PREDICTED: relaxin-3 receptor 1 [Anser cygnoides domesticus]	8.61937	12.3619	16.6211	0.629897	0.528807	0.880722	18.4377	4.20459	8.2998e-19	3.59909e-17	up	yes
106043633	ADAMTS7	XM_013193168.1	GO:0004222(metalloendopeptidase activity);GO:0005578(proteinaceous extracellular matrix);GO:0008270(zinc ion binding);GO:0009986(cell surface);GO:0032331(negative regulation of chondrocyte differentiation);GO:0051603(proteolysis involved in cellular protein catabolic process);GO:0071347(cellular response to interleukin-1);GO:0071356(cellular response to tumor necrosis factor);GO:0071773(cellular …	03440(Homologous recombination);03460(Fanconi anemia pathway)	K10901	EC:3.6.4.12	PREDICTED: A disintegrin and metalloproteinase with thrombospondin motifs 7, partial [Anser cygnoides domesticus]	6.78121	11.2399	11.5641	73.7322	67.0346	79.2994	0.134438	-2.89499	9.05749e-19	3.91219e-17	down	yes
106047794	GLUL	XM_013199452.1	GO:0004356(glutamate-ammonia ligase activity);GO:0005524(ATP binding);GO:0005634(nucleus);GO:0005739(mitochondrion);GO:0006542(glutamine biosynthetic process);GO:0008283(cell proliferation);GO:0009267(cellular response to starvation);GO:0009749(response to glucose);GO:0042802(identical protein binding);GO:0043209(myelin sheath);GO:0044297(cell body);GO:0070062(extracellular exosome);GO:0097386(gl…	01230(Biosynthesis of amino acids);00630(Glyoxylate and dicarboxylate metabolism);00910(Nitrogen metabolism);00250(Alanine, aspartate and glutamate metabolism);00220(Arginine biosynthesis)	K01915	EC:6.3.1.2	PREDICTED: glutamine synthetase [Anser cygnoides domesticus]	412.021	131.269	211.841	24.4864	26.1716	22.9528	10.2584	3.35874	9.08744e-19	3.91219e-17	up	yes
106041330	SLC45A3	XM_013189693.1;XM_013189692.1;XM_013189699.1;XM_013189691.1;XM_013189695.1;XM_013189702.1;XM_013189700.1;XM_013189701.1	GO:0008506(sucrose:proton symporter activity);GO:0015770(sucrose transport);GO:0016021(integral component of membrane);GO:0055085(transmembrane transport);GO:0055085(transmembrane transport)	05202(Transcriptional misregulation in cancers);05206(MicroRNAs in cancer);05206(MicroRNAs in cancer)	K15379	NA	PREDICTED: solute carrier family 45 member 3 [Anser cygnoides domesticus]	0.782307	0.434761	0.972221	10.6414	10.7905	9.26521	0.0713192	-3.80957	9.74457e-19	4.18e-17	down	yes
106032130	RPUSD1	XM_013174955.1	GO:0003723(RNA binding);GO:0005739(mitochondrion);GO:0009982(pseudouridine synthase activity);GO:0019239(deaminase activity);GO:0031119(tRNA pseudouridine synthesis)	NA	NA	NA	PREDICTED: LOW QUALITY PROTEIN: RNA pseudouridylate synthase domain-containing protein 1 [Anser cygnoides domesticus]	13.6822	10.4725	11.1246	89.8659	72.7401	89.9721	0.139677	-2.83983	1.19263e-18	5.09754e-17	down	yes
106049412	TRAF4	XM_013201728.1	GO:0004842(ubiquitin-protein transferase activity);GO:0005164(tumor necrosis factor receptor binding);GO:0005634(nucleus);GO:0005737(cytoplasm);GO:0007250(activation of NF-kappaB-inducing kinase activity);GO:0007585(respiratory gaseous exchange);GO:0008270(zinc ion binding);GO:0016567(protein ubiquitination);GO:0019901(protein kinase binding);GO:0030323(respiratory tube development);GO:0031625(ub…	05200(Pathways in cancer);05222(Small cell lung cancer)	K09848	NA	PREDICTED: TNF receptor-associated factor 4, partial [Anser cygnoides domesticus]	24.236	9.75254	16.577	206.549	195.709	222.573	0.0809268	-3.62724	1.30504e-18	5.55808e-17	down	yes
106049758	LOC106049758	XM_013202174.1	GO:0005622(intracellular);GO:0008270(zinc ion binding)	05322(Systemic lupus erythematosus)	K10651	EC:2.3.2.27	PREDICTED: LOW QUALITY PROTEIN: zinc finger protein RFP-like [Anser cygnoides domesticus]	31.7285	11.1147	13.8764	1.15514	0.933923	1.36441	16.4239	4.03773	1.32134e-18	5.60748e-17	up	yes
106044559	DACT2	XM_013194623.1	GO:0002244(hematopoietic progenitor cell differentiation);GO:0003382(epithelial cell morphogenesis);GO:0005080(protein kinase C binding);GO:0005737(cytoplasm);GO:0005739(mitochondrion);GO:0007162(negative regulation of cell adhesion);GO:0008013(beta-catenin binding);GO:0008134(transcription factor binding);GO:0030111(regulation of Wnt signaling pathway);GO:0043588(skin development);GO:0051018(pro…	NA	NA	NA	PREDICTED: dapper homolog 2 [Anser cygnoides domesticus]	4.57294	6.87778	6.48782	48.0797	47.3551	55.6979	0.118694	-3.07468	1.34828e-18	5.70152e-17	down	yes
106045836	LOC106045836	XR_001212970.1	NA	NA	NA	NA	PREDICTED: myosin-binding protein H [Anas platyrhynchos]	808.658	2832.63	1149.56	121.443	120.761	189.295	11.1028	3.47285	1.38309e-18	5.82803e-17	up	yes
106036754	SMOX	XM_013182319.1	GO:0005634(nucleus);GO:0005737(cytoplasm);GO:0046208(spermine catabolic process);GO:0046592(polyamine oxidase activity);GO:0055114(oxidation-reduction process)	00330(Arginine and proline metabolism);00410(beta-Alanine metabolism)	K12259	EC:1.5.3.16;EC:1.5.3.-	PREDICTED: spermine oxidase [Anser cygnoides domesticus]	166.915	53.4015	80.7916	7.40499	8.98935	9.14985	11.7877	3.55922	1.44953e-18	6.08648e-17	up	yes
106047981	LOC106047981	XM_013199741.1	GO:0005776(autophagosome);GO:0005814(centriole);GO:0008089(anterograde axonal transport);GO:0008104(protein localization);GO:0016023(cytoplasmic, membrane-bounded vesicle);GO:0016234(inclusion body);GO:0017157(regulation of exocytosis);GO:0021549(cerebellum development);GO:0021979(hypothalamus cell differentiation);GO:0031587(positive regulation of inositol 1,4,5-trisphosphate-sensitive calcium-r…	04727(GABAergic synapse)	K15374	NA	PREDICTED: LOW QUALITY PROTEIN: trafficking kinesin-binding protein 1-like, partial [Anser cygnoides domesticus]	0.814466	0.387333	0.628408	23.9766	19.7591	18.9396	0.0292014	-5.09782	1.46882e-18	6.14587e-17	down	yes
106045119	LOC106045119	XM_013195454.1	GO:0001047(core promoter binding);GO:0003700(transcription factor activity, sequence-specific DNA binding);GO:0005634(nucleus);GO:0005667(transcription factor complex);GO:0006351(transcription, DNA-templated);GO:0006355(regulation of transcription, DNA-templated);GO:0008134(transcription factor binding);GO:0051726(regulation of cell cycle);GO:0072332(intrinsic apoptotic signaling pathway by p53 c…	04110(Cell cycle)	K09389	NA	PREDICTED: transcription factor E2F2-like [Anser cygnoides domesticus]	0.208382	1.21877	0.825086	34.2525	40.6094	34.3927	0.0206146	-5.60019	1.52613e-18	6.36331e-17	down	yes
106033373	CLEC19A	XM_013176810.1	GO:0008150(biological_process)	04145(Phagosome)	K06560	NA	PREDICTED: C-type lectin domain family 19 member A, partial [Anser cygnoides domesticus]	238.402	175.174	141.308	9.04015	15.3703	24.2705	11.3984	3.51076	1.7478e-18	7.26221e-17	up	yes
106049716	LOC106049716	XM_013202126.1	GO:0004591(oxoglutarate dehydrogenase (succinyl-transferring) activity);GO:0005739(mitochondrion);GO:0005829(cytosol);GO:0006099(tricarboxylic acid cycle);GO:0021695(cerebellar cortex development);GO:0021756(striatum development);GO:0021766(hippocampus development);GO:0021794(thalamus development);GO:0021860(pyramidal neuron development);GO:0022028(tangential migration from the subventricular zon…	01200(Carbon metabolism);00020(Citrate cycle (TCA cycle));00310(Lysine degradation);00380(Tryptophan metabolism)	K00164	EC:1.2.4.2	PREDICTED: 2-oxoglutarate dehydrogenase, mitochondrial-like [Anser cygnoides domesticus]	449.002	369.969	315.413	91.2787	87.4257	85.1705	4.29894	2.10398	2.03829e-18	8.43979e-17	up	yes
106033043	LOC106033043	XM_013176354.1	GO:0004725(protein tyrosine phosphatase activity);GO:0008138(protein tyrosine/serine/threonine phosphatase activity);GO:0035335(peptidyl-tyrosine dephosphorylation)	04010(MAPK signaling pathway)	K17614	EC:3.1.3.16;EC:3.1.3.48	PREDICTED: dual specificity protein phosphatase 13 isoform B-like [Anser cygnoides domesticus]	11.1944	15.0511	12.6447	0	0	0	inf	inf	2.28462e-18	9.42701e-17	up	yes
106048058	LIMCH1	XM_013199844.1	GO:0003779(actin binding);GO:0008270(zinc ion binding);GO:0031032(actomyosin structure organization)	04520(Adherens junction)	K06084	NA	PREDICTED: LOW QUALITY PROTEIN: LIM and calponin homology domains-containing protein 1 [Anser cygnoides domesticus]	104.927	144.92	88.9344	26.1754	24.2596	28.0379	4.31718	2.11009	2.42839e-18	9.98569e-17	up	yes
106039992	SDPR	XM_013187547.1	GO:0005080(protein kinase C binding);GO:0005737(cytoplasm);GO:0005901(caveola);GO:0030866(cortical actin cytoskeleton organization);GO:0032922(circadian regulation of gene expression);GO:0043234(protein complex);GO:0051898(negative regulation of protein kinase B signaling);GO:0070374(positive regulation of ERK1 and ERK2 cascade);GO:1901003(negative regulation of fermentation)	NA	NA	NA	PREDICTED: serum deprivation-response protein [Anser cygnoides domesticus]	95.5902	172.143	132.961	28.1007	19.2495	23.6954	5.63996	2.49568	2.96645e-18	1.21563e-16	up	yes
106041978	RBM38	XM_013190705.1	GO:0000166(nucleotide binding);GO:0003730(mRNA 3'-UTR binding);GO:0005634(nucleus);GO:0005829(cytosol);GO:0006397(mRNA processing);GO:0006977(DNA damage response, signal transduction by p53 class mediator resulting in cell cycle arrest);GO:0006978(DNA damage response, signal transduction by p53 class mediator resulting in transcription of p21 class mediator);GO:0007050(cell cycle arrest);GO:00082…	NA	NA	NA	PREDICTED: RNA-binding protein 38 isoform X1 [Sturnus vulgaris]	159.577	176.974	159.907	33.3737	39.9772	39.7827	4.38825	2.13365	3.43849e-18	1.40425e-16	up	yes
106047659	NCAPH	XM_013199249.1	GO:0000796(condensin complex);GO:0007076(mitotic chromosome condensation);GO:0016020(membrane);GO:0051301(cell division)	03040(Spliceosome)	K12854	EC:3.6.4.13	PREDICTED: condensin complex subunit 2 [Anser cygnoides domesticus]	1.38072	3.72932	1.86242	41.2333	31.5776	41.9662	0.0607478	-4.04102	3.63228e-18	1.47832e-16	down	yes
106034708	HN1	XM_013178997.1;XM_013178996.1	GO:0005730(nucleolus);GO:0031965(nuclear membrane);GO:0031965(nuclear membrane)	NA	NA	NA	PREDICTED: hematological and neurological expressed 1 protein isoform X1 [Anser cygnoides domesticus]	29.2922	32.4246	20.4291	199.995	161.254	222.841	0.140639	-2.82993	3.6606e-18	1.48478e-16	down	yes
106048696	LOC106048696	XM_013200762.1	GO:0005198(structural molecule activity);GO:0045095(keratin filament)	05206(MicroRNAs in cancer);05169(Epstein-Barr virus infection)	K07606	NA	PREDICTED: uncharacterized protein LOC104634506, partial [Balearica regulorum gibbericeps]	0	0	0	1.34802	3.71879	1.54575	-inf	-inf	4.3057e-18	1.74052e-16	down	yes
106042248	BUB1	XM_013191028.1	GO:0000942(condensed nuclear chromosome outer kinetochore);GO:0004672(protein kinase activity);GO:0005524(ATP binding);GO:0005654(nucleoplasm);GO:0005737(cytoplasm);GO:0006468(protein phosphorylation);GO:0007063(regulation of sister chromatid cohesion);GO:0007094(mitotic spindle assembly checkpoint);GO:0016020(membrane)	04110(Cell cycle);04114(Oocyte meiosis);04914(Progesterone-mediated oocyte maturation)	K02178	EC:2.7.11.1	PREDICTED: LOW QUALITY PROTEIN: mitotic checkpoint serine/threonine-protein kinase BUB1 [Anser cygnoides domesticus]	0.661022	1.07256	0.399414	16.8918	12.888	18.8531	0.0438592	-4.51098	4.48898e-18	1.80848e-16	down	yes
106041617	METTL11B	XM_013190180.1;XR_001210560.1	GO:0005737(cytoplasm);GO:0006480(N-terminal protein amino acid methylation);GO:0071885(N-terminal protein N-methyltransferase activity);GO:0071885(N-terminal protein N-methyltransferase activity)	04115(p53 signaling pathway);04115(p53 signaling pathway)	K19748	NA	PREDICTED: alpha N-terminal protein methyltransferase 1B isoform X3 [Anser cygnoides domesticus]	1.59239	3.55263	2.44639	0	0	0.0212244	357.674	8.4825	4.57665e-18	1.8376e-16	up	yes
106047480	SCARF2	XM_013198975.1;XM_013198976.1;XM_013198974.1;XM_013198978.1	GO:0005044(scavenger receptor activity);GO:0006898(receptor-mediated endocytosis);GO:0007157(heterophilic cell-cell adhesion via plasma membrane cell adhesion molecules);GO:0007157(heterophilic cell-cell adhesion via plasma membrane cell adhesion molecules)	NA	NA	NA	PREDICTED: scavenger receptor class F member 2 isoform X1 [Anser cygnoides domesticus]	9.76139	12.0175	10.8395	64.6224	65.3235	60.4012	0.171363	-2.54488	5.11273e-18	2.04595e-16	down	yes
106042594	TNNI2	XM_013191602.1;XM_013191603.1;XM_013191605.1	GO:0003009(skeletal muscle contraction);GO:0003779(actin binding);GO:0005634(nucleus);GO:0005861(troponin complex);GO:0031014(troponin T binding);GO:0045893(positive regulation of transcription, DNA-templated);GO:0046872(metal ion binding);GO:0060048(cardiac muscle contraction);GO:0060048(cardiac muscle contraction)	04260(Cardiac muscle contraction);04261(Adrenergic signaling in cardiomyocytes);04261(Adrenergic signaling in cardiomyocytes)	K12044	NA	PREDICTED: troponin I, fast skeletal muscle isoform X1 [Anser cygnoides domesticus]	4651.63	2563.99	2122.39	420.113	533.17	464.661	6.5856	2.71931	5.19968e-18	2.07379e-16	up	yes
106047899	LOC106047899	XM_013199617.1	GO:0000082(G1/S transition of mitotic cell cycle);GO:0000790(nuclear chromatin);GO:0000794(condensed nuclear chromosome);GO:0005087(Ran guanyl-nucleotide exchange factor activity);GO:0005654(nucleoplasm);GO:0005737(cytoplasm);GO:0007052(mitotic spindle organization);GO:0007059(chromosome segregation);GO:0007088(regulation of mitotic nuclear division);GO:0031492(nucleosomal DNA binding);GO:0031965…	04120(Ubiquitin mediated proteolysis)	K10595	EC:2.3.2.26	PREDICTED: regulator of chromosome condensation-like, partial [Anser cygnoides domesticus]	14.1665	17.2814	11.9198	92.676	98.0105	103.95	0.14719	-2.76425	5.63251e-18	2.23892e-16	down	yes
106029990	SORBS1	XM_013171610.1;XM_013171546.1;XM_013171514.1;XM_013171558.1;XM_013171592.1	GO:0001725(stress fiber);GO:0003779(actin binding);GO:0005070(SH3/SH2 adaptor activity);GO:0005158(insulin receptor binding);GO:0005515(protein binding);GO:0005634(nucleus);GO:0005654(nucleoplasm);GO:0005737(cytoplasm);GO:0005813(centrosome);GO:0005829(cytosol);GO:0005886(plasma membrane);GO:0005899(insulin receptor complex);GO:0005913(cell-cell adherens junction);GO:0005915(zonula adherens);GO:0…	04520(Adherens junction);04910(Insulin signaling pathway);03320(PPAR signaling pathway);03320(PPAR signaling pathway)	K06086	NA	PREDICTED: sorbin and SH3 domain-containing protein 1 isoform X7 [Anser cygnoides domesticus]	36.159	13.3593	22.643	2.28002	2.22848	2.79848	9.87566	3.30388	5.83098e-18	2.31011e-16	up	yes
106040450	LMNB1	XM_013188323.1	GO:0005198(structural molecule activity);GO:0005637(nuclear inner membrane);GO:0005638(lamin filament);GO:0005654(nucleoplasm);GO:0016363(nuclear matrix);GO:0043274(phospholipase binding)	04210(Apoptosis)	K07611	NA	PREDICTED: lamin-B1 isoform X1 [Anser cygnoides domesticus]	1.55096	3.33636	1.8546	27.9981	35.8935	33.9808	0.0688848	-3.85967	6.13522e-18	2.4226e-16	down	yes
106047792	RGS16	XM_013199451.1;XM_013199450.1	GO:0005096(GTPase activator activity);GO:0005737(cytoplasm);GO:0005886(plasma membrane);GO:0043547(positive regulation of GTPase activity);GO:0043547(positive regulation of GTPase activity)	04022(cGMP - PKG signaling pathway);04921(Oxytocin signaling pathway);04740(Olfactory transduction);04740(Olfactory transduction)	K18154	NA	PREDICTED: regulator of G-protein signaling 16 isoform X1 [Anser cygnoides domesticus]	6.53397	12.6069	2.84648	0.0650772	0.133124	0.147356	63.6285	5.9916	6.57122e-18	2.5862e-16	up	yes
106041589	NOTCH2	XM_013190138.1	GO:0003184(pulmonary valve morphogenesis);GO:0004872(receptor activity);GO:0005509(calcium ion binding);GO:0005654(nucleoplasm);GO:0005887(integral component of plasma membrane);GO:0006355(regulation of transcription, DNA-templated);GO:0007050(cell cycle arrest);GO:0007219(Notch signaling pathway);GO:0008285(negative regulation of cell proliferation);GO:0009986(cell surface);GO:0016049(cell growt…	04330(Notch signaling pathway);04320(Dorso-ventral axis formation)	K02599	NA	PREDICTED: neurogenic locus notch homolog protein 2 [Anser cygnoides domesticus]	11.4473	19.1949	20.7566	112.376	116.717	137.467	0.14022	-2.83424	7.03558e-18	2.75985e-16	down	yes
106036324	NNT	XM_013181629.1;XM_013181630.1	GO:0005743(mitochondrial inner membrane);GO:0006740(NADPH regeneration);GO:0008750(NAD(P)+ transhydrogenase (AB-specific) activity);GO:0015992(proton transport);GO:0016021(integral component of membrane);GO:0045454(cell redox homeostasis);GO:0050661(NADP binding);GO:0051287(NAD binding);GO:0072593(reactive oxygen species metabolic process);GO:0072593(reactive oxygen species metabolic process)	00760(Nicotinate and nicotinamide metabolism);00760(Nicotinate and nicotinamide metabolism)	K00323	EC:1.6.1.2	PREDICTED: NAD(P) transhydrogenase, mitochondrial [Anser cygnoides domesticus]	27.0942	30.7488	31.3692	6.92869	3.63421	4.31121	5.99781	2.58444	8.04822e-18	3.14672e-16	up	yes
106047923	FAM46B	XM_013199646.1	GO:0010468(regulation of gene expression);GO:0030193(regulation of blood coagulation);GO:0044822(poly(A) RNA binding)	04810(Regulation of actin cytoskeleton);04260(Cardiac muscle contraction);04261(Adrenergic signaling in cardiomyocytes)	K05742	NA	PREDICTED: protein FAM46B [Anser cygnoides domesticus]	36.045	59.6202	73.4388	9.68614	7.71492	8.59426	6.50517	2.70159	8.2315e-18	3.20786e-16	up	yes
106041710	MYLIP	XM_013190296.1	GO:0005737(cytoplasm);GO:0005856(cytoskeleton);GO:0007399(nervous system development);GO:0008092(cytoskeletal protein binding);GO:0008270(zinc ion binding);GO:0010989(negative regulation of low-density lipoprotein particle clearance);GO:0019898(extrinsic component of membrane);GO:0031648(protein destabilization);GO:0032803(regulation of low-density lipoprotein particle receptor catabolic process)…	04810(Regulation of actin cytoskeleton)	K08007	NA	PREDICTED: E3 ubiquitin-protein ligase MYLIP [Anser cygnoides domesticus]	24.0614	26.9338	21.7126	1.86877	1.87542	2.41184	11.8108	3.56204	8.74709e-18	3.39769e-16	up	yes
106039155	SNED1	XM_013186062.1	GO:0005509(calcium ion binding);GO:0007160(cell-matrix adhesion);GO:0070062(extracellular exosome)	04330(Notch signaling pathway);04320(Dorso-ventral axis formation)	K02599	NA	PREDICTED: sushi, nidogen and EGF-like domain-containing protein 1 [Anser cygnoides domesticus]	16.7322	19.2037	15.2925	96.8692	86.836	91.8984	0.185877	-2.42758	9.43103e-18	3.65146e-16	down	yes
106033755	TPM1	XM_013177472.1;XM_013177474.1;XM_013177466.1;XM_013177471.1;XM_013177467.1;XM_013177475.1;XM_013177465.1;XM_013177468.1	NA	NA	NA	NA	PREDICTED: tropomyosin alpha-1 chain isoform X1 [Corvus brachyrhynchos]	733.881	972.02	806.839	174.759	217.073	218.118	4.11958	2.0425	9.57457e-18	3.69504e-16	up	yes
106044371	SFRP1	XM_013194369.1	GO:0001649(osteoblast differentiation);GO:0001657(ureteric bud development);GO:0004197(cysteine-type endopeptidase activity);GO:0005109(frizzled binding);GO:0005578(proteinaceous extracellular matrix);GO:0005615(extracellular space);GO:0005829(cytosol);GO:0006508(proteolysis);GO:0008144(drug binding);GO:0008201(heparin binding);GO:0008584(male gonad development);GO:0008585(female gonad developmen…	04310(Wnt signaling pathway)	K02166	NA	PREDICTED: secreted frizzled-related protein 1 [Anser cygnoides domesticus]	0.664836	1.82542	2.901	44.3183	43.1418	45.7717	0.0404653	-4.62717	1.0239e-17	3.9387e-16	down	yes
106038945	MKI67	XM_013185790.1	GO:0000775(chromosome, centromeric region);GO:0000793(condensed chromosome);GO:0005730(nucleolus);GO:0005737(cytoplasm);GO:0007126(meiotic nuclear division);GO:0008022(protein C-terminus binding);GO:0016020(membrane);GO:0044822(poly(A) RNA binding);GO:0072574(hepatocyte proliferation)	NA	NA	NA	PREDICTED: antigen KI-67 [Anser cygnoides domesticus]	0	0	0	1.51428	1.39177	1.70215	-inf	-inf	1.24928e-17	4.79024e-16	down	yes
106044275	PERM1	XM_013194216.1	GO:0005634(nucleus);GO:0005737(cytoplasm);GO:0006355(regulation of transcription, DNA-templated);GO:0014850(response to muscle activity)	NA	NA	NA	PREDICTED: LOW QUALITY PROTEIN: PGC-1 and ERR-induced regulator in muscle protein 1 [Anser cygnoides domesticus]	41.6445	96.2332	34.4017	4.76417	5.49212	5.8201	10.7163	3.42173	1.41317e-17	5.39195e-16	up	yes
106040555	FEZ1	XM_013188506.1	GO:0005794(Golgi apparatus);GO:0005813(centrosome);GO:0043015(gamma-tubulin binding);GO:1902902(negative regulation of autophagosome assembly)	NA	NA	NA	PREDICTED: fasciculation and elongation protein zeta-1 [Anser cygnoides domesticus]	37.9212	40.68	52.4931	303.298	270.409	264.785	0.156345	-2.67719	1.41524e-17	5.39195e-16	down	yes
106041414	MIS12	XM_013189828.1	GO:0000070(mitotic sister chromatid segregation);GO:0000444(MIS12/MIND type complex);GO:0000818(nuclear MIS12/MIND complex);GO:0007059(chromosome segregation);GO:0034501(protein localization to kinetochore);GO:0051301(cell division);GO:0051382(kinetochore assembly)	NA	NA	NA	PREDICTED: protein MIS12 homolog, partial [Anser cygnoides domesticus]	0.585791	1.93257	1.71244	41.1249	39.2096	35.3604	0.0365686	-4.77325	1.43332e-17	5.44342e-16	down	yes
106037183	L3HYPDH	XM_013182981.1	GO:0008152(metabolic process);GO:0016836(hydro-lyase activity)	00330(Arginine and proline metabolism)	K18384	EC:4.2.1.77	PREDICTED: trans-3-hydroxy-L-proline dehydratase [Anser cygnoides domesticus]	3.96446	9.8956	3.45432	85.5282	93.7049	111.156	0.0596248	-4.06794	1.6232e-17	6.14498e-16	down	yes
106047990	LOC106047990	XM_013199751.1	GO:0004435(phosphatidylinositol phospholipase C activity);GO:0004871(signal transducer activity);GO:0005622(intracellular);GO:0016042(lipid catabolic process);GO:0035556(intracellular signal transduction)	04727(GABAergic synapse)	K15375	NA	PREDICTED: LOW QUALITY PROTEIN: inactive phospholipase C-like protein 2 [Anser cygnoides domesticus]	6.9865	3.22264	6.98564	73.4631	67.2056	63.6862	0.0841418	-3.57103	1.76397e-17	6.65674e-16	down	yes
106038794	FOS	XM_013185550.1	GO:0000978(RNA polymerase II core promoter proximal region sequence-specific DNA binding);GO:0000979(RNA polymerase II core promoter sequence-specific DNA binding);GO:0000982(transcription factor activity, RNA polymerase II core promoter proximal region sequence-specific binding);GO:0001077(transcriptional activator activity, RNA polymerase II core promoter proximal region sequence-specific bindi…	04010(MAPK signaling pathway);04620(Toll-like receptor signaling pathway);05132(Salmonella infection);05168(Herpes simplex infection)	K04379	NA	PREDICTED: proto-oncogene c-Fos, partial [Anser cygnoides domesticus]	208.232	15.3917	94.4524	1.3296	0.998212	1.7575	77.8586	6.28278	2.02278e-17	7.60936e-16	up	yes
106044389	LZTS1	XM_013194388.1	GO:0008017(microtubule binding);GO:0016242(negative regulation of macroautophagy);GO:0044772(mitotic cell cycle phase transition)	NA	NA	NA	PREDICTED: leucine zipper putative tumor suppressor 1, partial [Anser cygnoides domesticus]	8.96812	25.7979	14.7208	162.822	163.657	134.385	0.107379	-3.21922	2.37259e-17	8.89723e-16	down	yes
106045916	BIN1	XM_013196690.1;XM_013196683.1;XM_013196689.1;XM_013196687.1;XM_013196686.1	GO:0005634(nucleus);GO:0005737(cytoplasm);GO:0016020(membrane);GO:0030100(regulation of endocytosis);GO:0030424(axon);GO:0042692(muscle cell differentiation);GO:0042802(identical protein binding);GO:0043065(positive regulation of apoptotic process);GO:0045664(regulation of neuron differentiation);GO:0048156(tau protein binding);GO:0048711(positive regulation of astrocyte differentiation);GO:00609…	04144(Endocytosis);04144(Endocytosis)	K12562	NA	PREDICTED: myc box-dependent-interacting protein 1 isoform X5 [Anser cygnoides domesticus]	33.6287	65.6007	68.3688	9.53168	6.47506	9.81079	6.49164	2.69858	2.58643e-17	9.66871e-16	up	yes
106029516	LOC106029516	XM_013170809.1	GO:0016021(integral component of membrane)	03410(Base excision repair)	K10802	NA	PREDICTED: uncharacterized protein C14orf37 homolog [Anser cygnoides domesticus]	0	0	0	10.3632	13.5845	28.447	-inf	-inf	2.60479e-17	9.70692e-16	down	yes
106049535	LOC106049535	XM_013201889.1;XM_013201888.1	GO:0030246(carbohydrate binding);GO:0030246(carbohydrate binding)	NA	NA	NA	PREDICTED: protein eva-1 homolog C-like isoform X2 [Anser cygnoides domesticus]	3.49393	1.50418	2.65625	27.7169	42.3058	44.9517	0.0665745	-3.90889	2.80557e-17	1.04226e-15	down	yes
106032390	TXLNB	XM_013175331.1	GO:0005737(cytoplasm);GO:0030017(sarcomere)	NA	NA	NA	PREDICTED: beta-taxilin [Anser cygnoides domesticus]	10.0224	20.3703	18.7934	0.304361	0.627295	0.932458	26.3858	4.72169	2.84791e-17	1.0547e-15	up	yes
106046180	APOBEC2	XM_013197043.1	GO:0008270(zinc ion binding);GO:0016556(mRNA modification);GO:0016814(hydrolase activity, acting on carbon-nitrogen (but not peptide) bonds, in cyclic amidines);GO:0080111(DNA demethylation)	NA	NA	NA	Putative C->U-editing enzyme APOBEC-2, partial [Anas platyrhynchos]	425.756	381.308	257.941	63.0497	87.7641	67.4143	4.88024	2.28695	3.24386e-17	1.19762e-15	up	yes
106036892	NTN4	XM_013182537.1	GO:0005604(basement membrane);GO:0016322(neuron remodeling);GO:0043237(laminin-1 binding);GO:0060668(regulation of branching involved in salivary gland morphogenesis by extracellular matrix-epithelial cell signaling)	04360(Axon guidance)	K06845	NA	PREDICTED: netrin-4 [Anser cygnoides domesticus]	34.4079	22.9972	33.5826	2.04676	4.07583	2.50108	10.5509	3.3993	3.49824e-17	1.28755e-15	up	yes
106037599	B4GALT3	XM_013183566.1;XM_013183573.1	GO:0005794(Golgi apparatus);GO:0005975(carbohydrate metabolic process);GO:0016757(transferase activity, transferring glycosyl groups);GO:0070062(extracellular exosome);GO:0070062(extracellular exosome)	00510(N-Glycan biosynthesis);00514(Other types of O-glycan biosynthesis);00533(Glycosaminoglycan biosynthesis - keratan sulfate);00601(Glycosphingolipid biosynthesis - lacto and neolacto series);00601(Glycosphingolipid biosynthesis - lacto and neolacto series)	K07968	EC:2.4.1.90;EC:2.4.1.38	PREDICTED: beta-1,4-galactosyltransferase 3 isoform X2 [Anser cygnoides domesticus]	2.09975	2.11059	2.87909	26.8988	24.7533	29.0283	0.0878705	-3.50848	3.80289e-17	1.39537e-15	down	yes
106037266	HSPA2	XM_013183105.1	GO:0009408(response to heat);GO:0009409(response to cold)	03040(Spliceosome);04141(Protein processing in endoplasmic reticulum);04010(MAPK signaling pathway);04144(Endocytosis);05164(Influenza A)	K03283	NA	PREDICTED: heat shock-related 70 kDa protein 2 [Anas platyrhynchos]	186.831	118.326	127.961	30.1444	30.7236	30.3476	4.74829	2.24741	4.04058e-17	1.47803e-15	up	yes
106035132	JAKMIP1	XM_013179739.1;XM_013179774.1;XM_013179745.1;XM_013179796.1	GO:0008017(microtubule binding);GO:0019900(kinase binding);GO:0019900(kinase binding)	NA	NA	NA	PREDICTED: janus kinase and microtubule-interacting protein 1 isoform X3 [Anser cygnoides domesticus]	0	0	0	0.639034	0.914798	0.837148	-inf	-inf	4.21959e-17	1.5388e-15	down	yes
106038597	PGK1	XM_013185220.1	GO:0004618(phosphoglycerate kinase activity);GO:0005524(ATP binding);GO:0006096(glycolytic process)	01200(Carbon metabolism);01230(Biosynthesis of amino acids);00010(Glycolysis / Gluconeogenesis)	K00927	EC:2.7.2.3	PREDICTED: LOW QUALITY PROTEIN: phosphoglycerate kinase 1 [Anser cygnoides domesticus]	443.508	514.18	326.339	120.355	95.5039	103.242	4.02389	2.00859	4.90615e-17	1.78372e-15	up	yes
106044182	STRA6	XM_013194077.1	GO:0001822(kidney development);GO:0003184(pulmonary valve morphogenesis);GO:0003281(ventricular septum development);GO:0004872(receptor activity);GO:0007631(feeding behavior);GO:0016021(integral component of membrane);GO:0030325(adrenal gland development);GO:0030540(female genitalia development);GO:0042297(vocal learning);GO:0043234(protein complex);GO:0043583(ear development);GO:0043585(nose mor…	NA	NA	NA	PREDICTED: LOW QUALITY PROTEIN: stimulated by retinoic acid gene 6 protein homolog [Anser cygnoides domesticus]	0	0.242662	0	56.389	49.6853	45.5669	0.00160024	-9.2875	5.8522e-17	2.1212e-15	down	yes
106038260	DPT	XM_013184626.1	GO:0005615(extracellular space);GO:0008285(negative regulation of cell proliferation);GO:0030199(collagen fibril organization);GO:0031012(extracellular matrix);GO:0070062(extracellular exosome)	NA	NA	NA	PREDICTED: dermatopontin [Anser cygnoides domesticus]	34.45	40.6466	37.9369	0.180566	1.16234	1.51747	39.5169	5.3044	5.9827e-17	2.16193e-15	up	yes
106030954	DDX11	XM_013173024.1	GO:0000790(nuclear chromatin);GO:0000922(spindle pole);GO:0003690(double-stranded DNA binding);GO:0003697(single-stranded DNA binding);GO:0004003(ATP-dependent DNA helicase activity);GO:0005524(ATP binding);GO:0005654(nucleoplasm);GO:0005730(nucleolus);GO:0006139(nucleobase-containing compound metabolic process);GO:0007062(sister chromatid cohesion);GO:0030496(midbody);GO:0032508(DNA duplex unwin…	03460(Fanconi anemia pathway)	K15362	EC:3.6.4.12	PREDICTED: probable ATP-dependent RNA helicase DDX11 [Anser cygnoides domesticus]	0.223434	0.494556	0.578237	13.553	10.579	12.7998	0.0350979	-4.83247	6.16129e-17	2.21432e-15	down	yes
106030549	WWP1	XM_013172392.1;XM_013172393.1	GO:0004842(ubiquitin-protein transferase activity);GO:0005634(nucleus);GO:0005737(cytoplasm);GO:0016874(ligase activity);GO:0042787(protein ubiquitination involved in ubiquitin-dependent protein catabolic process);GO:0043161(proteasome-mediated ubiquitin-dependent protein catabolic process);GO:0045892(negative regulation of transcription, DNA-templated);GO:0061630(ubiquitin protein ligase activit…	04120(Ubiquitin mediated proteolysis);04144(Endocytosis);04144(Endocytosis)	K05633	EC:2.3.2.26	NEDD4-like E3 ubiquitin-protein ligase WWP1 [Gallus gallus]	5.96721	5.34037	5.50006	0.448375	0.424243	0.467975	12.5375	3.64817	6.1648e-17	2.21432e-15	up	yes
106046708	PMP22	XM_013197860.1	GO:0005886(plasma membrane);GO:0008219(cell death);GO:0016021(integral component of membrane);GO:0032060(bleb assembly)	NA	NA	NA	PREDICTED: peripheral myelin protein 22 [Anser cygnoides domesticus]	390.907	286.644	387.616	78.9412	86.6881	86.4032	4.22631	2.0794	6.85079e-17	2.45221e-15	up	yes
106045013	SDHA	XM_013195307.1	GO:0005743(mitochondrial inner membrane);GO:0006099(tricarboxylic acid cycle);GO:0006105(succinate metabolic process);GO:0007399(nervous system development);GO:0008177(succinate dehydrogenase (ubiquinone) activity);GO:0022904(respiratory electron transport chain);GO:0043209(myelin sheath);GO:0050660(flavin adenine dinucleotide binding)	01200(Carbon metabolism);00020(Citrate cycle (TCA cycle));00190(Oxidative phosphorylation)	K00234	EC:1.3.5.1	PREDICTED: succinate dehydrogenase [ubiquinone] flavoprotein subunit, mitochondrial, partial [Anser cygnoides domesticus]	130.436	153.319	137.424	41.4892	33.3884	39.5592	3.68045	1.87988	6.86824e-17	2.45221e-15	up	yes
106045925	IGFBP2	XM_013196708.1	GO:0005615(extracellular space)	NA	NA	NA	PREDICTED: insulin-like growth factor-binding protein 2 isoform X1 [Anser cygnoides domesticus]	48.0446	49.8697	48.4121	297.531	269.183	284.64	0.171875	-2.54057	7.02153e-17	2.49945e-15	down	yes
106043613	WLS	XM_013193127.1	GO:0001707(mesoderm formation);GO:0005769(early endosome);GO:0005802(trans-Golgi network);GO:0005886(plasma membrane);GO:0006886(intracellular protein transport);GO:0009948(anterior/posterior axis specification);GO:0016021(integral component of membrane);GO:0016023(cytoplasmic, membrane-bounded vesicle);GO:0016055(Wnt signaling pathway);GO:0017147(Wnt-protein binding);GO:0030901(midbrain developm…	NA	NA	NA	PREDICTED: protein wntless homolog [Anser cygnoides domesticus]	50.5547	79.8869	94.2052	559.579	495.692	469.061	0.147374	-2.76245	7.78942e-17	2.76455e-15	down	yes
106035668	LOC106035668	XR_001206909.1	NA	NA	NA	NA		20.4244	9.64669	15.5558	0	0	0.126396	360.984	8.49579	8.25845e-17	2.92232e-15	up	yes
106048383	HADHA	XM_013200275.1	GO:0004300(enoyl-CoA hydratase activity);GO:0005743(mitochondrial inner membrane);GO:0006635(fatty acid beta-oxidation);GO:0016507(mitochondrial fatty acid beta-oxidation multienzyme complex);GO:0016509(long-chain-3-hydroxyacyl-CoA dehydrogenase activity);GO:0032868(response to insulin);GO:0042645(mitochondrial nucleoid)	01200(Carbon metabolism);01212(Fatty acid metabolism);00640(Propanoate metabolism);00650(Butanoate metabolism);00062(Fatty acid elongation);00071(Fatty acid degradation);01040(Biosynthesis of unsaturated fatty acids);00280(Valine, leucine and isoleucine degradation);00310(Lysine degradation);00380(Tryptophan metabolism);00410(beta-Alanine metabolism)	K07515	EC:4.2.1.17;EC:1.1.1.211	PREDICTED: trifunctional enzyme subunit alpha, mitochondrial [Anser cygnoides domesticus]	835.559	938.708	868.145	248.092	249.358	229.089	3.63699	1.86274	8.43513e-17	2.976e-15	up	yes
106049106	LOC106049106	XR_001214376.1	GO:0004252(serine-type endopeptidase activity);GO:0005615(extracellular space);GO:0006508(proteolysis);GO:0070062(extracellular exosome)	04610(Complement and coagulation cascades);05150(Staphylococcus aureus infection)	K01334	EC:3.4.21.46	PREDICTED: complement factor D [Aquila chrysaetos canadensis]	390.175	329.61	458.141	85.8628	84.2724	69.9734	4.9058	2.29449	8.95849e-17	3.15133e-15	up	yes
106046500	FANCA	XM_013197571.1	GO:0007140(male meiosis);GO:0008584(male gonad development);GO:0008585(female gonad development);GO:0042127(regulation of cell proliferation);GO:0043240(Fanconi anaemia nuclear complex)	03460(Fanconi anemia pathway)	K10888	NA	PREDICTED: Fanconi anemia group A protein [Anser cygnoides domesticus]	1.05346	1.66668	1.23922	14.8283	17.1053	14.2068	0.0858111	-3.54269	9.02955e-17	3.16698e-15	down	yes
106044086	LAMB2	XM_013193923.1	GO:0003674(molecular_function);GO:0005575(cellular_component);GO:0008150(biological_process)	04512(ECM-receptor interaction);04510(Focal adhesion)	K06243	NA	PREDICTED: laminin subunit beta-2, partial [Anser cygnoides domesticus]	247.178	244.54	233.724	57.5837	71.4389	58.9651	3.85899	1.94822	9.26794e-17	3.24106e-15	up	yes
106045467	LOC106045467	XM_013195984.1	GO:0005096(GTPase activator activity);GO:0005737(cytoplasm);GO:0007165(signal transduction);GO:0030336(negative regulation of cell migration);GO:0043547(positive regulation of GTPase activity);GO:0048365(Rac GTPase binding)	04360(Axon guidance)	K07526	NA	PREDICTED: SLIT-ROBO Rho GTPase-activating protein 1 [Anser cygnoides domesticus]	2.88594	6.47094	4.75227	45.8741	37.3905	40.4986	0.114001	-3.13288	1.39081e-16	4.84953e-15	down	yes
106040556	CHEK1	XM_013188507.1	GO:0000086(G2/M transition of mitotic cell cycle);GO:0000781(chromosome, telomeric region);GO:0000785(chromatin);GO:0000794(condensed nuclear chromosome);GO:0005524(ATP binding);GO:0005615(extracellular space);GO:0005654(nucleoplasm);GO:0005657(replication fork);GO:0005813(centrosome);GO:0006281(DNA repair);GO:0006975(DNA damage induced protein phosphorylation);GO:0010569(regulation of double-str…	04110(Cell cycle);04115(p53 signaling pathway)	K02216	EC:2.7.11.1	PREDICTED: LOW QUALITY PROTEIN: serine/threonine-protein kinase Chk1, partial [Anser cygnoides domesticus]	3.15395	6.55318	10.5072	110.428	91.6912	98.7999	0.0671753	-3.89593	1.43467e-16	4.98788e-15	down	yes
106034297	EPM2A	XM_013178349.1	GO:0004722(protein serine/threonine phosphatase activity);GO:0004725(protein tyrosine phosphatase activity);GO:0005634(nucleus);GO:0005829(cytosol);GO:0005844(polysome);GO:0007399(nervous system development);GO:0008138(protein tyrosine/serine/threonine phosphatase activity);GO:0016239(positive regulation of macroautophagy);GO:0019203(carbohydrate phosphatase activity);GO:0035335(peptidyl-tyrosine…	NA	NA	NA	PREDICTED: laforin [Anser cygnoides domesticus]	9.05396	6.34498	9.09643	0.27264	0.419067	0.241961	26.2356	4.71346	1.73498e-16	6.01444e-15	up	yes
106040823	TCEA2	XM_013188949.1;XM_013188948.1	GO:0003677(DNA binding);GO:0005654(nucleoplasm);GO:0005813(centrosome);GO:0006351(transcription, DNA-templated);GO:0006357(regulation of transcription from RNA polymerase II promoter);GO:0008270(zinc ion binding);GO:0032784(regulation of DNA-templated transcription, elongation);GO:0032784(regulation of DNA-templated transcription, elongation)	00230(Purine metabolism);00240(Pyrimidine metabolism);03020(RNA polymerase);03020(RNA polymerase)	K03019	NA	PREDICTED: transcription elongation factor A protein 2 isoform X2 [Anser cygnoides domesticus]	20.2359	27.8738	26.5886	170.807	155.233	145.381	0.158454	-2.65787	1.83513e-16	6.34316e-15	down	yes
106047510	ANO6	XM_013199048.1	GO:0002407(dendritic cell chemotaxis);GO:0002543(activation of blood coagulation via clotting cascade);GO:0005227(calcium activated cation channel activity);GO:0005229(intracellular calcium activated chloride channel activity);GO:0005247(voltage-gated chloride channel activity);GO:0005622(intracellular);GO:0005886(plasma membrane);GO:0007596(blood coagulation);GO:0009986(cell surface);GO:0017128(…	04740(Olfactory transduction)	K19497	NA	PREDICTED: anoctamin-6 [Anas platyrhynchos]	8.2098	19.1216	10.2584	1.77366	1.29679	1.29621	8.60838	3.10574	1.92097e-16	6.62067e-15	up	yes
106042012	HBP1	XM_013190741.1	GO:0003723(RNA binding);GO:0005654(nucleoplasm)	NA	NA	NA	PREDICTED: HMG box-containing protein 1 [Anas platyrhynchos]	23.1348	18.7961	20.7029	2.98273	2.61453	1.86039	8.39861	3.07015	2.00729e-16	6.89826e-15	up	yes
106042411	LOC106042411	XR_001211086.1	NA	NA	NA	NA		3.16353	1.91893	1.65653	0	0	0	inf	inf	2.08023e-16	7.12839e-15	up	yes
106034991	MC5R	XM_013179518.1;XM_013179520.1	GO:0004977(melanocortin receptor activity);GO:0005886(plasma membrane);GO:0007186(G-protein coupled receptor signaling pathway);GO:0016021(integral component of membrane);GO:0030819(positive regulation of cAMP biosynthetic process);GO:0030819(positive regulation of cAMP biosynthetic process)	04080(Neuroactive ligand-receptor interaction);04080(Neuroactive ligand-receptor interaction)	K04203	NA	PREDICTED: melanocortin receptor 5 isoform X1 [Anas platyrhynchos]	7.70069	22.9025	18.7298	1.1551	1.11573	0.541316	17.5428	4.13281	2.18435e-16	7.46372e-15	up	yes
106038508	KLHL38	XM_013185054.1;XM_013185055.1	GO:0004842(ubiquitin-protein transferase activity);GO:0016567(protein ubiquitination);GO:0031463(Cul3-RING ubiquitin ligase complex);GO:0031463(Cul3-RING ubiquitin ligase complex)	04120(Ubiquitin mediated proteolysis);04120(Ubiquitin mediated proteolysis)	K10447	NA	PREDICTED: kelch-like protein 38 [Anser cygnoides domesticus]	107.245	18.9772	61.7754	0	0.253089	0.0395161	642.496	9.32754	2.23398e-16	7.61149e-15	up	yes
106038295	SSPN	XM_013184712.1	GO:0005887(integral component of plasma membrane);GO:0016010(dystrophin-associated glycoprotein complex);GO:0030133(transport vesicle)	NA	NA	NA	PREDICTED: sarcospan [Anser cygnoides domesticus]	55.5247	50.5476	49.5051	9.36896	7.69817	11.9731	5.35731	2.42151	2.32356e-16	7.89415e-15	up	yes
106039780	ZBTB16	XM_013187188.1;XM_013187187.1;XM_013187189.1	GO:0000122(negative regulation of transcription from RNA polymerase II promoter);GO:0000980(RNA polymerase II distal enhancer sequence-specific DNA binding);GO:0001206(transcriptional repressor activity, RNA polymerase II distal enhancer sequence-specific binding);GO:0001823(mesonephros development);GO:0005730(nucleolus);GO:0007417(central nervous system development);GO:0008285(negative regulatio…	05200(Pathways in cancer);05202(Transcriptional misregulation in cancers);05221(Acute myeloid leukemia);05221(Acute myeloid leukemia)	K10055	NA	PREDICTED: zinc finger and BTB domain-containing protein 16 isoform X2 [Anser cygnoides domesticus]	58.9654	53.1645	78.2243	0.0184264	0	0.30265	592.864	9.21156	2.4698e-16	8.36716e-15	up	yes
106049751	LOC106049751	XM_013202162.1;XM_013202163.1	GO:0005622(intracellular);GO:0008270(zinc ion binding);GO:0008270(zinc ion binding)	05322(Systemic lupus erythematosus);05322(Systemic lupus erythematosus)	K10651	EC:2.3.2.27	PREDICTED: E3 ubiquitin-protein ligase TRIM39-like isoform X1 [Anser cygnoides domesticus]	14.7135	7.23752	12.2881	0.584217	0.696474	0.379078	20.6288	4.36659	2.57069e-16	8.68427e-15	up	yes
106029833	SLC25A12	XM_013171150.1	GO:0003735(structural constituent of ribosome);GO:0005313(L-glutamate transmembrane transporter activity);GO:0005509(calcium ion binding);GO:0005743(mitochondrial inner membrane);GO:0006412(translation);GO:0015183(L-aspartate transmembrane transporter activity);GO:0016021(integral component of membrane);GO:0043209(myelin sheath);GO:0043490(malate-aspartate shuttle);GO:0051592(response to calcium …	04740(Olfactory transduction)	K04257	NA	PREDICTED: calcium-binding mitochondrial carrier protein Aralar1 [Anser cygnoides domesticus]	25.1787	25.4599	19.9319	0.104596	0	0.339732	158.825	7.3113	2.70684e-16	9.11837e-15	up	yes
106045906	TNS1	XM_013196675.1	GO:0003779(actin binding);GO:0005515(protein binding);GO:0005737(cytoplasm);GO:0005856(cytoskeleton);GO:0005912(adherens junction);GO:0009986(cell surface)	00230(Purine metabolism);00232(Caffeine metabolism);00983(Drug metabolism - other enzymes);04146(Peroxisome)	K00106	EC:1.17.1.4;EC:1.17.3.2	PREDICTED: tensin-1 [Anser cygnoides domesticus]	50.9573	77.492	115.495	15.372	14.112	15.3037	5.44669	2.44538	2.72587e-16	9.15661e-15	up	yes
106034779	KCNJ2	XM_013179169.1	GO:0005242(inward rectifier potassium channel activity);GO:0005546(phosphatidylinositol-4,5-bisphosphate binding);GO:0005887(integral component of plasma membrane);GO:0008076(voltage-gated potassium channel complex);GO:0010107(potassium ion import);GO:0014861(regulation of skeletal muscle contraction via regulation of action potential);GO:0015693(magnesium ion transport);GO:0042802(identical prot…	04921(Oxytocin signaling pathway);04924(Renin secretion);04971(Gastric acid secretion);04725(Cholinergic synapse)	K04996	NA	PREDICTED: inward rectifier potassium channel 2 [Anas platyrhynchos]	24.4299	32.3643	13.267	2.19728	2.14767	2.04712	10.9606	3.45426	2.91092e-16	9.75077e-15	up	yes
106049097	LOC106049097	XM_013201260.1	GO:0005634(nucleus);GO:0006355(regulation of transcription, DNA-templated)	04310(Wnt signaling pathway);04330(Notch signaling pathway)	K04497	NA	PREDICTED: transducin-like enhancer protein 1, partial [Anser cygnoides domesticus]	28.1889	21.869	18.7998	144.666	140.87	160.898	0.15424	-2.69675	2.95749e-16	9.87902e-15	down	yes
106046438	MCF2L	XM_013197454.1;XM_013197452.1	GO:0005089(Rho guanyl-nucleotide exchange factor activity);GO:0005622(intracellular);GO:0035023(regulation of Rho protein signal transduction);GO:0035556(intracellular signal transduction);GO:0043547(positive regulation of GTPase activity);GO:0005615(extracellular space);GO:0005615(extracellular space)	04810(Regulation of actin cytoskeleton);04810(Regulation of actin cytoskeleton)	K05769	NA	PREDICTED: guanine nucleotide exchange factor DBS isoform X11 [Anser cygnoides domesticus]	2.49689	2.71972	3.7512	0.132429	0.0924789	0.180328	22.1298	4.46792	3.35583e-16	1.11783e-14	up	yes
106048967	LOC106048967	XM_013201102.1	GO:0000086(G2/M transition of mitotic cell cycle);GO:0005198(structural molecule activity);GO:0005737(cytoplasm);GO:0005882(intermediate filament);GO:0007399(nervous system development);GO:0032091(negative regulation of protein binding);GO:0043086(negative regulation of catalytic activity);GO:0043524(negative regulation of neuron apoptotic process);GO:0048858(cell projection morphogenesis);GO:007…	05410(Hypertrophic cardiomyopathy (HCM));05412(Arrhythmogenic right ventricular cardiomyopathy (ARVC));05414(Dilated cardiomyopathy (DCM))	K07610	NA	PREDICTED: nestin-like [Anser cygnoides domesticus]	80.1169	255.724	443.048	4548.48	5607.29	5525.36	0.0496705	-4.33147	3.50078e-16	1.16286e-14	down	yes
106038080	HEYL	XM_013184360.1	GO:0000979(RNA polymerase II core promoter sequence-specific DNA binding);GO:0000983(transcription factor activity, RNA polymerase II core promoter sequence-specific);GO:0001077(transcriptional activator activity, RNA polymerase II core promoter proximal region sequence-specific binding);GO:0001106(RNA polymerase II transcription corepressor activity);GO:0003151(outflow tract morphogenesis);GO:00…	01212(Fatty acid metabolism);00620(Pyruvate metabolism);00640(Propanoate metabolism);00061(Fatty acid biosynthesis);00254(Aflatoxin biosynthesis)	K11262	EC:6.4.1.2;EC:6.3.4.14	PREDICTED: hairy/enhancer-of-split related with YRPW motif-like protein [Anser cygnoides domesticus]	19.6594	24.1508	24.5798	135.459	148.076	110.56	0.173537	-2.52669	3.66332e-16	1.21348e-14	down	yes
106046801	CDC25A	XM_013197980.1	GO:0004725(protein tyrosine phosphatase activity);GO:0005634(nucleus);GO:0005737(cytoplasm);GO:0019901(protein kinase binding);GO:0034644(cellular response to UV);GO:0035335(peptidyl-tyrosine dephosphorylation)	04110(Cell cycle);04914(Progesterone-mediated oocyte maturation)	K06645	EC:3.1.3.48	PREDICTED: M-phase inducer phosphatase 1 [Anser cygnoides domesticus]	2.29409	1.44392	2.26742	24.0922	20.2461	21.9527	0.0905919	-3.46447	3.873e-16	1.27938e-14	down	yes
106047058	CASC5	XM_013198366.1	GO:0001669(acrosomal vesicle);GO:0005654(nucleoplasm);GO:0008608(attachment of spindle microtubules to kinetochore);GO:0010923(negative regulation of phosphatase activity);GO:0034501(protein localization to kinetochore);GO:0070062(extracellular exosome);GO:0071173(spindle assembly checkpoint)	NA	NA	NA	PREDICTED: LOW QUALITY PROTEIN: protein CASC5 [Anser cygnoides domesticus]	0	0	0	0.983195	1.55987	1.41225	-inf	-inf	3.90011e-16	1.28477e-14	down	yes
106049402	SDK2	XM_013201716.1	GO:0007156(homophilic cell adhesion via plasma membrane adhesion molecules);GO:0007416(synapse assembly);GO:0010842(retina layer formation);GO:0016021(integral component of membrane);GO:0045202(synapse);GO:0060219(camera-type eye photoreceptor cell differentiation)	04512(ECM-receptor interaction)	K06252	NA	PREDICTED: LOW QUALITY PROTEIN: protein sidekick-2, partial [Anser cygnoides domesticus]	5.37132	16.7054	16.894	131.397	167.468	151.675	0.0864978	-3.53119	4.06042e-16	1.3339e-14	down	yes
106047208	LOC106047208	XR_001213638.1	GO:0003774(motor activity);GO:0003779(actin binding);GO:0005516(calmodulin binding);GO:0005524(ATP binding);GO:0030016(myofibril);GO:0032982(myosin filament)	04530(Tight junction)	K10352	NA	Myosin-3, partial [Pterocles gutturalis]	0	0	0	12.9198	9.70649	8.59097	-inf	-inf	4.19624e-16	1.37473e-14	down	yes
106043764	AKAP1	XM_013193447.1	GO:0005739(mitochondrion);GO:0010738(regulation of protein kinase A signaling);GO:0016021(integral component of membrane);GO:0034237(protein kinase A regulatory subunit binding);GO:0044822(poly(A) RNA binding)	NA	NA	NA	PREDICTED: A-kinase anchor protein 1, mitochondrial [Anser cygnoides domesticus]	69.0452	92.1062	75.6543	20.6947	20.3198	18.6327	3.97011	1.98918	4.44323e-16	1.45166e-14	up	yes
106047138	LOC106047138	XM_013198485.1	GO:0000118(histone deacetylase complex);GO:0003677(DNA binding);GO:0005634(nucleus);GO:0005730(nucleolus);GO:0031491(nucleosome binding);GO:0042803(protein homodimerization activity)	04120(Ubiquitin mediated proteolysis)	K06688	EC:2.3.2.23	PREDICTED: ubiquitin-conjugating enzyme E2 S-like [Anser cygnoides domesticus]	39.1051	28.6585	25.473	219.806	221.698	173.47	0.151611	-2.72155	4.55029e-16	1.48258e-14	down	yes
106039239	KLHL24	XM_013186237.1;XM_013186235.1	GO:0004842(ubiquitin-protein transferase activity);GO:0016567(protein ubiquitination);GO:0031463(Cul3-RING ubiquitin ligase complex);GO:2000312(regulation of kainate selective glutamate receptor activity);GO:2000312(regulation of kainate selective glutamate receptor activity)	04120(Ubiquitin mediated proteolysis);04120(Ubiquitin mediated proteolysis)	K10447	NA	Kelch-like 24, partial [Balearica regulorum gibbericeps]	3.48787	4.16833	6.62386	0.19392	0.217092	0.232012	22.2077	4.47299	5.06535e-16	1.64589e-14	up	yes
106029618	LOC106029618	XM_013170903.1	GO:0000118(histone deacetylase complex);GO:0000776(kinetochore);GO:0000784(nuclear chromosome, telomeric region);GO:0003682(chromatin binding);GO:0005720(nuclear heterochromatin);GO:0005721(pericentric heterochromatin);GO:0005730(nucleolus);GO:0010369(chromocenter);GO:0016605(PML body);GO:0017053(transcriptional repressor complex);GO:0030674(protein binding, bridging);GO:0035064(methylated histon…	NA	NA	NA	PREDICTED: chromobox protein homolog 5-like [Anser cygnoides domesticus]	59.7829	66.7946	90.3157	490.793	490.343	469.583	0.149507	-2.74171	5.22055e-16	1.68849e-14	down	yes
106045853	NAV1	XM_013196595.1	GO:0001578(microtubule bundle formation);GO:0001764(neuron migration);GO:0005524(ATP binding);GO:0015630(microtubule cytoskeleton)	NA	NA	NA	PREDICTED: LOW QUALITY PROTEIN: neuron navigator 1 [Anser cygnoides domesticus]	17.1476	18.0188	21.0798	98.6069	101.188	96.7439	0.189675	-2.3984	5.22475e-16	1.68849e-14	down	yes
106049773	DCHS1	XM_013202189.1	GO:0001658(branching involved in ureteric bud morphogenesis);GO:0003007(heart morphogenesis);GO:0005509(calcium ion binding);GO:0005622(intracellular);GO:0005886(plasma membrane);GO:0007156(homophilic cell adhesion via plasma membrane adhesion molecules);GO:0007157(heterophilic cell-cell adhesion via plasma membrane cell adhesion molecules);GO:0016021(integral component of membrane);GO:0021915(ne…	04391(Hippo signaling pathway -fly)	K16507	NA	PREDICTED: protocadherin-16 [Anser cygnoides domesticus]	6.78209	6.51273	8.5074	42.1556	38.5002	38.8358	0.182458	-2.45436	5.93049e-16	1.91138e-14	down	yes
106045656	JSRP1	XM_013196256.1	GO:0003009(skeletal muscle contraction);GO:0016529(sarcoplasmic reticulum);GO:0060314(regulation of ryanodine-sensitive calcium-release channel activity)	NA	NA	NA	PREDICTED: junctional sarcoplasmic reticulum protein 1 [Anser cygnoides domesticus]	507.576	589.348	507.488	155.579	160.756	141.889	3.50137	1.80792	6.84155e-16	2.19907e-14	up	yes
106041459	SLC43A2	XM_013189923.1	GO:0005887(integral component of plasma membrane);GO:0015175(neutral amino acid transmembrane transporter activity);GO:0015179(L-amino acid transmembrane transporter activity);GO:0015804(neutral amino acid transport);GO:1902475(L-alpha-amino acid transmembrane transport)	NA	NA	NA	PREDICTED: large neutral amino acids transporter small subunit 4 [Anser cygnoides domesticus]	68.2337	23.1748	30.0398	5.10035	5.11484	4.9988	7.98267	2.99687	8.39175e-16	2.6901e-14	up	yes
106030664	PPA1	XM_013172555.1	GO:0000287(magnesium ion binding);GO:0004427(inorganic diphosphatase activity);GO:0005737(cytoplasm);GO:0006796(phosphate-containing compound metabolic process);GO:0070062(extracellular exosome)	00190(Oxidative phosphorylation)	K01507	EC:3.6.1.1	PREDICTED: inorganic pyrophosphatase isoform X1 [Anas platyrhynchos]	113.715	126.19	134.502	624.925	681.17	611.292	0.195269	-2.35646	8.55399e-16	2.73475e-14	down	yes
106044279	RERE	XM_013194219.1	GO:0000118(histone deacetylase complex);GO:0000122(negative regulation of transcription from RNA polymerase II promoter);GO:0001105(RNA polymerase II transcription coactivator activity);GO:0001106(RNA polymerase II transcription corepressor activity);GO:0003682(chromatin binding);GO:0003700(transcription factor activity, sequence-specific DNA binding);GO:0006338(chromatin remodeling);GO:0008270(z…	04391(Hippo signaling pathway -fly)	K05628	NA	PREDICTED: arginine-glutamic acid dipeptide repeats protein [Anser cygnoides domesticus]	17.7994	18.098	27.6357	3.28322	3.66605	4.46742	5.56493	2.47636	8.64294e-16	2.7558e-14	up	yes
106047997	TUBG1	XM_013199759.1	GO:0005737(cytoplasm);GO:0005813(centrosome);GO:0005827(polar microtubule)	04145(Phagosome)	K07375	NA	PREDICTED: tubulin gamma-1 chain [Anser cygnoides domesticus]	55.9709	51.8256	49.7558	260.24	267.221	297.467	0.190989	-2.38844	8.79327e-16	2.79626e-14	down	yes
106046996	ANKRD9	XM_013198276.1	GO:0003674(molecular_function);GO:0005575(cellular_component);GO:0016787(hydrolase activity)	NA	NA	NA	PREDICTED: ankyrin repeat domain-containing protein 9 [Nipponia nippon]	104.382	83.0117	63.3767	9.14004	13.4146	7.05233	8.46996	3.08235	8.86316e-16	2.81099e-14	up	yes
106045603	UGP2	XM_013196193.1	GO:0003983(UTP:glucose-1-phosphate uridylyltransferase activity);GO:0005634(nucleus);GO:0006011(UDP-glucose metabolic process);GO:0042802(identical protein binding);GO:0070062(extracellular exosome)	00040(Pentose and glucuronate interconversions);00052(Galactose metabolism);00500(Starch and sucrose metabolism);00520(Amino sugar and nucleotide sugar metabolism)	K00963	EC:2.7.7.9	PREDICTED: UTP--glucose-1-phosphate uridylyltransferase [Anser cygnoides domesticus]	62.5889	69.9071	62.8815	16.0903	11.4449	16.7126	4.41554	2.14259	9.27881e-16	2.93501e-14	up	yes
106043856	GMDS	XM_013193585.1	GO:0005575(cellular_component);GO:0007219(Notch signaling pathway);GO:0008446(GDP-mannose 4,6-dehydratase activity);GO:0019673(GDP-mannose metabolic process);GO:0042351('de novo' GDP-L-fucose biosynthetic process);GO:0070401(NADP+ binding)	00051(Fructose and mannose metabolism);00520(Amino sugar and nucleotide sugar metabolism)	K01711	EC:4.2.1.47	PREDICTED: GDP-mannose 4,6 dehydratase [Anser cygnoides domesticus]	9.01114	14.0391	13.4784	93.8591	78.8244	82.9308	0.142905	-2.80687	9.67982e-16	3.05375e-14	down	yes
106033447	ABCC1	XM_013176937.1	GO:0005524(ATP binding);GO:0005887(integral component of plasma membrane);GO:0016323(basolateral plasma membrane);GO:0042626(ATPase activity, coupled to transmembrane movement of substances);GO:0055085(transmembrane transport);GO:0070062(extracellular exosome)	02010(ABC transporters)	K05665	NA	PREDICTED: multidrug resistance-associated protein 1 isoform X2 [Anser cygnoides domesticus]	9.52862	3.25813	5.95059	0.245308	0.412232	0.216155	21.4461	4.42264	1.03056e-15	3.24258e-14	up	yes
106033593	FAM173A	XM_013177222.1	GO:0016021(integral component of membrane)	NA	NA	NA	PREDICTED: protein FAM173A [Anser cygnoides domesticus]	83.1946	64.6719	88.7382	8.21345	3.68661	5.96284	13.2456	3.72744	1.05387e-15	3.30208e-14	up	yes
106029684	LOC106029684	XR_001203316.1	NA	NA	NA	NA		162.203	171.919	311.207	1407.14	1707.35	2013.27	0.12585	-2.99022	1.055e-15	3.30208e-14	down	yes
106044112	CACFD1	XM_013193977.1	GO:0016021(integral component of membrane)	NA	NA	NA	PREDICTED: LOW QUALITY PROTEIN: calcium channel flower homolog [Anser cygnoides domesticus]	0.612933	1.4619	0.950386	14.1705	12.7638	11.6223	0.0784619	-3.67186	1.08064e-15	3.37345e-14	down	yes
106045616	MDH1	XM_013196213.1	GO:0002230(positive regulation of defense response to virus by host);GO:0005615(extracellular space);GO:0005739(mitochondrion);GO:0005813(centrosome);GO:0005975(carbohydrate metabolic process);GO:0006099(tricarboxylic acid cycle);GO:0006108(malate metabolic process);GO:0030060(L-malate dehydrogenase activity);GO:0043209(myelin sheath);GO:0070062(extracellular exosome)	01200(Carbon metabolism);00020(Citrate cycle (TCA cycle));00620(Pyruvate metabolism);00630(Glyoxylate and dicarboxylate metabolism);00270(Cysteine and methionine metabolism)	K00025	EC:1.1.1.37	malate dehydrogenase, peroxisomal isoform MDH1x [Gallus gallus]	301.5	355.91	220.364	76.0777	74.1659	83.1958	3.76018	1.9108	1.16267e-15	3.62006e-14	up	yes
106048545	RUSC2	XM_013200528.1;XM_013200523.1;XM_013200529.1;XM_013200525.1;XM_013200526.1;XM_013200522.1	GO:0017137(Rab GTPase binding);GO:0031410(cytoplasmic vesicle);GO:0070062(extracellular exosome);GO:0070062(extracellular exosome)	NA	NA	NA	PREDICTED: iporin isoform X1 [Anser cygnoides domesticus]	65.4266	60.5786	61.3168	11.3165	18.3092	14.8778	4.20916	2.07353	1.21887e-15	3.78516e-14	up	yes
106037130	GOT1	XM_013182951.1	GO:0004069(L-aspartate:2-oxoglutarate aminotransferase activity);GO:0005739(mitochondrion);GO:0005829(cytosol);GO:0006094(gluconeogenesis);GO:0006103(2-oxoglutarate metabolic process);GO:0006114(glycerol biosynthetic process);GO:0006520(cellular amino acid metabolic process);GO:0006531(aspartate metabolic process);GO:0006532(aspartate biosynthetic process);GO:0006536(glutamate metabolic process);…	01200(Carbon metabolism);01210(2-Oxocarboxylic acid metabolism);01230(Biosynthesis of amino acids);00250(Alanine, aspartate and glutamate metabolism);00270(Cysteine and methionine metabolism);00220(Arginine biosynthesis);00330(Arginine and proline metabolism);00350(Tyrosine metabolism);00360(Phenylalanine metabolism);00400(Phenylalanine, tyrosine and tryptophan biosynthesis)	K14454	EC:2.6.1.1	PREDICTED: aspartate aminotransferase, cytoplasmic [Calidris pugnax]	905.495	737.716	645.054	188.984	212.972	206.222	3.76249	1.91169	1.33137e-15	4.1238e-14	up	yes
106032295	ETFDH	XM_013175215.1	GO:0004174(electron-transferring-flavoprotein dehydrogenase activity);GO:0006979(response to oxidative stress);GO:0009055(electron carrier activity);GO:0022900(electron transport chain);GO:0031305(integral component of mitochondrial inner membrane);GO:0033539(fatty acid beta-oxidation using acyl-CoA dehydrogenase);GO:0046872(metal ion binding);GO:0048039(ubiquinone binding);GO:0051539(4 iron, 4 s…	NA	NA	NA	Electron transfer flavoprotein-ubiquinone oxidoreductase, mitochondrial, partial [Anas platyrhynchos]	22.5445	37.2825	29.6446	4.43558	2.9302	4.628	7.45984	2.89914	1.38612e-15	4.28226e-14	up	yes
106030041	LOC106030041	XM_013171623.1	GO:0001725(stress fiber);GO:0003779(actin binding);GO:0005070(SH3/SH2 adaptor activity);GO:0005158(insulin receptor binding);GO:0005515(protein binding);GO:0005634(nucleus);GO:0005654(nucleoplasm);GO:0005737(cytoplasm);GO:0005813(centrosome);GO:0005829(cytosol);GO:0005886(plasma membrane);GO:0005899(insulin receptor complex);GO:0005913(cell-cell adherens junction);GO:0005915(zonula adherens);GO:0…	04520(Adherens junction);04910(Insulin signaling pathway);03320(PPAR signaling pathway)	K06086	NA	PREDICTED: sorbin and SH3 domain-containing protein 1-like [Anser cygnoides domesticus]	13.0498	5.78467	14.3768	0.443268	0.12088	0.565166	29.4084	4.87816	1.59778e-15	4.9234e-14	up	yes
106033595	NTN3	XM_013177224.1	GO:0005102(receptor binding);GO:0005576(extracellular region);GO:0005794(Golgi apparatus)	04360(Axon guidance)	K06843	NA	PREDICTED: netrin-3 [Anser cygnoides domesticus]	1.24785	2.09685	1.99555	15.6935	17.702	19.2598	0.101419	-3.3016	1.75916e-15	5.39572e-14	down	yes
106040774	LOC106040774	XM_013188870.1	GO:0005622(intracellular);GO:0035556(intracellular signal transduction)	04062(Chemokine signaling pathway)	K12365	NA	PREDICTED: DEP domain-containing mTOR-interacting protein-like [Anser cygnoides domesticus]	38.0769	34.1814	43.4303	2.69277	4.56487	1.82761	12.7337	3.67058	1.76011e-15	5.39572e-14	up	yes
106047821	CLCN1	XM_013199485.1	GO:0005247(voltage-gated chloride channel activity);GO:0006821(chloride transport);GO:0016021(integral component of membrane);GO:0019227(neuronal action potential propagation);GO:0034220(ion transmembrane transport);GO:0042383(sarcolemma)	04978(Mineral absorption)	K05011	NA	PREDICTED: chloride channel protein 1, partial [Anser cygnoides domesticus]	7.57085	8.04894	11.7111	0	0.100354	0.113161	128.005	7.00005	1.81773e-15	5.5502e-14	up	yes
106048933	ACTN2	XM_013201065.1	GO:0005509(calcium ion binding);GO:0005515(protein binding);GO:0005546(phosphatidylinositol-4,5-bisphosphate binding);GO:0005886(plasma membrane);GO:0005925(focal adhesion);GO:0006936(muscle contraction);GO:0030018(Z disc);GO:0030035(microspike assembly);GO:0030175(filopodium);GO:0030274(LIM domain binding);GO:0030375(thyroid hormone receptor coactivator activity);GO:0031432(titin binding);GO:004…	04810(Regulation of actin cytoskeleton);04510(Focal adhesion);04520(Adherens junction);04530(Tight junction)	K05699	NA	PREDICTED: alpha-actinin-2 isoform X4 [Anser cygnoides domesticus]	127.157	476.705	137.868	21.5947	27.7046	24.6222	10.034	3.32683	1.81981e-15	5.5502e-14	up	yes
106043498	MDK	XM_013192993.1	GO:0001662(behavioral fear response);GO:0007614(short-term memory);GO:0008083(growth factor activity);GO:0008201(heparin binding);GO:0009611(response to wounding);GO:0021542(dentate gyrus development);GO:0021681(cerebellar granular layer development);GO:0021987(cerebral cortex development);GO:0030421(defecation);GO:0043524(negative regulation of neuron apoptotic process);GO:0045893(positive regul…	NA	NA	NA	PREDICTED: midkine [Anser cygnoides domesticus]	1.1116	11.1648	7.88295	321.102	299.346	174.244	0.0253675	-5.30088	1.86034e-15	5.65934e-14	down	yes
106040050	ACAD9	XM_013187670.1	GO:0000062(fatty-acyl-CoA binding);GO:0003995(acyl-CoA dehydrogenase activity);GO:0005634(nucleus);GO:0005739(mitochondrion);GO:0009055(electron carrier activity);GO:0030425(dendrite);GO:0032981(mitochondrial respiratory chain complex I assembly);GO:0033539(fatty acid beta-oxidation using acyl-CoA dehydrogenase);GO:0050660(flavin adenine dinucleotide binding);GO:0052890(oxidoreductase activity, a…	01212(Fatty acid metabolism);00071(Fatty acid degradation)	K09479	EC:1.3.8.9	PREDICTED: acyl-CoA dehydrogenase family member 9, mitochondrial [Charadrius vociferus]	34.4483	79.6286	40.5423	7.67677	7.46051	7.64246	6.78758	2.7629	2.09136e-15	6.34593e-14	up	yes
106049394	DVL3	XM_013201703.1;XM_013201701.1;XM_013201704.1;XM_013201702.1	GO:0005109(frizzled binding);GO:0005829(cytosol);GO:0060070(canonical Wnt signaling pathway);GO:0090179(planar cell polarity pathway involved in neural tube closure);GO:0090179(planar cell polarity pathway involved in neural tube closure)	04310(Wnt signaling pathway);04330(Notch signaling pathway);04916(Melanogenesis);04916(Melanogenesis)	K02353	NA	PREDICTED: segment polarity protein dishevelled homolog DVL-3 isoform X4 [Anser cygnoides domesticus]	22.1139	42.3961	37.0547	176.86	235.304	230.643	0.158002	-2.66199	2.10984e-15	6.38574e-14	down	yes
106037864	AZIN2	XM_013184039.1;XM_013184036.1	GO:0004586(ornithine decarboxylase activity);GO:0005634(nucleus);GO:0005737(cytoplasm);GO:0005739(mitochondrion);GO:0005801(cis-Golgi network);GO:0005802(trans-Golgi network);GO:0015489(putrescine transmembrane transporter activity);GO:0015847(putrescine transport);GO:0030133(transport vesicle);GO:0030424(axon);GO:0030425(dendrite);GO:0033116(endoplasmic reticulum-Golgi intermediate compartment m…	00330(Arginine and proline metabolism);00330(Arginine and proline metabolism)	K01583	EC:4.1.1.19	PREDICTED: antizyme inhibitor 2 isoform X2 [Anser cygnoides domesticus]	0	0.0885246	0	9.78259	9.72871	9.57417	0.0030436	-8.36	2.20489e-15	6.65655e-14	down	yes
106043466	MYBL2	XM_013192927.1	GO:0000978(RNA polymerase II core promoter proximal region sequence-specific DNA binding);GO:0001077(transcriptional activator activity, RNA polymerase II core promoter proximal region sequence-specific binding);GO:0005654(nucleoplasm);GO:0006366(transcription from RNA polymerase II promoter);GO:0031523(Myb complex);GO:0045944(positive regulation of transcription from RNA polymerase II promoter);…	05166(HTLV-I infection)	K09421	NA	PREDICTED: myb-related protein B [Anser cygnoides domesticus]	6.47505	27.2739	25.1981	261.686	259.54	253.211	0.0761161	-3.71565	2.44023e-15	7.34842e-14	down	yes
106044241	CD276	XM_013194169.1	GO:0005102(receptor binding);GO:0009897(external side of plasma membrane);GO:0016021(integral component of membrane);GO:0030501(positive regulation of bone mineralization);GO:0042102(positive regulation of T cell proliferation);GO:0042110(T cell activation);GO:0042130(negative regulation of T cell proliferation);GO:0045077(negative regulation of interferon-gamma biosynthetic process);GO:0045078(p…	04514(Cell adhesion molecules (CAMs))	K06746	NA	PREDICTED: CD276 antigen [Anser cygnoides domesticus]	5.54579	5.36744	6.07338	39.5999	35.0862	30.2511	0.161874	-2.62706	2.87411e-15	8.63319e-14	down	yes
106049681	MED24	XM_013202073.1	GO:0001104(RNA polymerase II transcription cofactor activity);GO:0004872(receptor activity);GO:0006357(regulation of transcription from RNA polymerase II promoter);GO:0006367(transcription initiation from RNA polymerase II promoter);GO:0016592(mediator complex);GO:0019827(stem cell population maintenance);GO:0030521(androgen receptor signaling pathway);GO:0045893(positive regulation of transcript…	04919(Thyroid hormone signaling pathway)	K15167	NA	PREDICTED: mediator of RNA polymerase II transcription subunit 24 [Anser cygnoides domesticus]	35.9058	29.8601	38.1861	198.017	178.87	169.947	0.190098	-2.39519	3.11851e-15	9.34377e-14	down	yes
106045042	LOC106045042	XM_013195345.1	GO:0004674(protein serine/threonine kinase activity);GO:0005524(ATP binding);GO:0006468(protein phosphorylation);GO:0007519(skeletal muscle tissue development)	04360(Axon guidance)	K06821	NA	PREDICTED: SRSF protein kinase 3-like [Anser cygnoides domesticus]	123.171	152.854	83.2042	19.8293	24.2218	29.2746	4.89909	2.29251	3.44554e-15	1.02977e-13	up	yes
106038811	LOC106038811	XM_013185566.1;XM_013185567.1	GO:0005654(nucleoplasm);GO:0005737(cytoplasm);GO:0008428(ribonuclease inhibitor activity);GO:0032311(angiogenin-PRI complex);GO:0043086(negative regulation of catalytic activity);GO:0045765(regulation of angiogenesis);GO:0070062(extracellular exosome);GO:0070062(extracellular exosome)	04621(NOD-like receptor signaling pathway);04621(NOD-like receptor signaling pathway)	K12800	NA	PREDICTED: ribonuclease inhibitor-like [Anser cygnoides domesticus]	32.9926	40.7758	35.4635	173.467	210.779	177.658	0.194396	-2.36293	3.64175e-15	1.0857e-13	down	yes
106036857	AQP1	XM_013182494.1	GO:0003094(glomerular filtration);GO:0005887(integral component of plasma membrane);GO:0005903(brush border);GO:0008519(ammonium transmembrane transporter activity);GO:0009992(cellular water homeostasis);GO:0015079(potassium ion transmembrane transporter activity);GO:0015250(water channel activity);GO:0015254(glycerol channel activity);GO:0015793(glycerol transport);GO:0016323(basolateral plasma …	04924(Renin secretion);04976(Bile secretion);04964(Proximal tubule bicarbonate reclamation)	K09864	NA	PREDICTED: aquaporin-1 [Anser cygnoides domesticus]	53.3792	107.593	71.3146	9.50471	9.7421	13.3516	7.12569	2.83303	5.01119e-15	1.49023e-13	up	yes
106049026	LOC106049026	XM_013201155.1	GO:0005634(nucleus);GO:0005737(cytoplasm);GO:0035556(intracellular signal transduction)	NA	NA	NA	PREDICTED: LOW QUALITY PROTEIN: ankyrin repeat and SOCS box protein 10-like [Anser cygnoides domesticus]	11.3014	5.14977	2.84461	0	0	0	inf	inf	5.35933e-15	1.5898e-13	up	yes
106043620	DEPDC1	XM_013193151.1	GO:0005096(GTPase activator activity);GO:0005515(protein binding);GO:0005634(nucleus);GO:0005654(nucleoplasm);GO:0006351(transcription, DNA-templated);GO:0017053(transcriptional repressor complex);GO:0035556(intracellular signal transduction);GO:0043547(positive regulation of GTPase activity);GO:0045892(negative regulation of transcription, DNA-templated)	NA	NA	NA	PREDICTED: DEP domain-containing protein 1A isoform X1 [Anser cygnoides domesticus]	0	0	0	4.00727	2.82257	2.703	-inf	-inf	5.39048e-15	1.59507e-13	down	yes
106041403	MMP28	XM_013189818.1	GO:0004222(metalloendopeptidase activity);GO:0005509(calcium ion binding);GO:0005578(proteinaceous extracellular matrix);GO:0005737(cytoplasm);GO:0006508(proteolysis);GO:0008270(zinc ion binding);GO:0010760(negative regulation of macrophage chemotaxis)	03320(PPAR signaling pathway)	K01388	EC:3.4.24.7	PREDICTED: LOW QUALITY PROTEIN: matrix metalloproteinase-28, partial [Anser cygnoides domesticus]	16.1269	9.50219	18.4775	152.711	112.611	120.076	0.114444	-3.12728	6.55883e-15	1.93599e-13	down	yes
106041164	FITM2	XR_001210341.1;XM_013189435.1	GO:0005739(mitochondrion);GO:0007010(cytoskeleton organization);GO:0008654(phospholipid biosynthetic process);GO:0010866(regulation of triglyceride biosynthetic process);GO:0010890(positive regulation of sequestering of triglyceride);GO:0019915(lipid storage);GO:0022604(regulation of cell morphogenesis);GO:0030176(integral component of endoplasmic reticulum membrane);GO:0030730(sequestering of tr…	NA	NA	NA	PREDICTED: fat storage-inducing transmembrane protein 2 [Anser cygnoides domesticus]	6.89999	9.17004	5.34224	1.15351	0.767652	1.33277	6.58043	2.71818	7.02485e-15	2.06843e-13	up	yes
106045767	NCOR1	XM_013196462.1	GO:0000122(negative regulation of transcription from RNA polymerase II promoter);GO:0001102(RNA polymerase II activating transcription factor binding);GO:0003677(DNA binding);GO:0003714(transcription corepressor activity);GO:0005876(spindle microtubule);GO:0016020(membrane);GO:0016580(Sin3 complex);GO:0016922(ligand-dependent nuclear receptor binding);GO:0017053(transcriptional repressor complex)…	04919(Thyroid hormone signaling pathway);05202(Transcriptional misregulation in cancers)	K04650	NA	PREDICTED: nuclear receptor corepressor 1 [Anser cygnoides domesticus]	19.8605	31.4861	17.2993	5.89015	4.66185	5.0057	4.41234	2.14154	7.07223e-15	2.07725e-13	up	yes
106049524	ESCO2	XM_013201874.1	GO:0001741(XY body);GO:0002244(hematopoietic progenitor cell differentiation);GO:0004468(lysine N-acetyltransferase activity, acting on acetyl phosphate as donor);GO:0005794(Golgi apparatus);GO:0006275(regulation of DNA replication);GO:0006302(double-strand break repair);GO:0007059(chromosome segregation);GO:0010369(chromocenter);GO:0031618(nuclear pericentric heterochromatin);GO:0034421(post-tra…	NA	NA	NA	PREDICTED: LOW QUALITY PROTEIN: N-acetyltransferase ESCO2 [Anser cygnoides domesticus]	8.46156	4.1829	5.64388	46.5595	58.821	64.535	0.107632	-3.21582	7.10637e-15	2.08215e-13	down	yes
106047786	LRRC52	XM_013199423.1	GO:0016021(integral component of membrane)	NA	NA	NA	PREDICTED: leucine-rich repeat-containing protein 52 [Anser cygnoides domesticus]	0	0	0.205186	29.7314	26.4562	20.9684	0.00265936	-8.5547	7.13984e-15	2.08683e-13	down	yes
106049828	STAC3	XM_013202248.1	GO:0005622(intracellular);GO:0035556(intracellular signal transduction);GO:0046872(metal ion binding)	04630(Jak-STAT signaling pathway);04144(Endocytosis)	K04705	NA	PREDICTED: SH3 and cysteine-rich domain-containing protein 3 [Anser cygnoides domesticus]	328.473	362.185	348.359	103.684	96.1609	115.02	3.29988	1.72241	7.30074e-15	2.12864e-13	up	yes
106035429	LOC106035429	XM_013180213.1	NA	00970(Aminoacyl-tRNA biosynthesis)	K01886	EC:6.1.1.18	PREDICTED: epidermal differentiation-specific protein-like, partial [Anser cygnoides domesticus]	115.595	44.3671	61.0881	0.618431	3.27637	3.56886	29.6169	4.88835	7.35517e-15	2.13928e-13	up	yes
106037913	CNKSR1	XM_013184095.1	GO:0005938(cell cortex);GO:0007266(Rho protein signal transduction);GO:0030674(protein binding, bridging)	NA	NA	NA	PREDICTED: connector enhancer of kinase suppressor of ras 1 [Anser cygnoides domesticus]	59.4349	34.3912	51.0108	7.01268	8.41716	7.59407	6.29072	2.65323	7.7234e-15	2.24091e-13	up	yes
106034395	NAT8L	XM_013178524.1	GO:0005737(cytoplasm);GO:0005739(mitochondrion);GO:0005783(endoplasmic reticulum);GO:0008080(N-acetyltransferase activity);GO:0016020(membrane);GO:0016021(integral component of membrane);GO:0016740(transferase activity);GO:0016746(transferase activity, transferring acyl groups);GO:0017188(aspartate N-acetyltransferase activity);GO:0030867(rough endoplasmic reticulum membrane);GO:0031966(mitochond…	00250(Alanine, aspartate and glutamate metabolism)	K18309	EC:2.3.1.17	PREDICTED: LOW QUALITY PROTEIN: N-acetylaspartate synthetase [Anser cygnoides domesticus]	0.857397	0.501112	1.67155	15.4873	15.9879	20.053	0.058804	-4.08794	7.95384e-15	2.30217e-13	down	yes
106035466	LMOD3	XM_013180291.1	GO:0003785(actin monomer binding);GO:0005523(tropomyosin binding);GO:0005865(striated muscle thin filament);GO:0006936(muscle contraction);GO:0007015(actin filament organization);GO:0030239(myofibril assembly);GO:0031672(A band);GO:0051694(pointed-end actin filament capping)	NA	NA	NA	PREDICTED: leiomodin-3 [Anser cygnoides domesticus]	103.303	158.309	183.595	39.0919	35.1135	36.8346	4.00942	2.0034	8.3097e-15	2.39935e-13	up	yes
106039778	DLAT	XM_013187180.1	GO:0004742(dihydrolipoyllysine-residue acetyltransferase activity);GO:0005759(mitochondrial matrix);GO:0006086(acetyl-CoA biosynthetic process from pyruvate);GO:0034604(pyruvate dehydrogenase (NAD+) activity);GO:0043209(myelin sheath);GO:0045254(pyruvate dehydrogenase complex)	01200(Carbon metabolism);00010(Glycolysis / Gluconeogenesis);00020(Citrate cycle (TCA cycle));00620(Pyruvate metabolism)	K00627	EC:2.3.1.12	PREDICTED: dihydrolipoyllysine-residue acetyltransferase component of pyruvate dehydrogenase complex, mitochondrial, partial [Anser cygnoides domesticus]	113.776	120.503	97.4088	30.6213	31.7804	34.3284	3.42901	1.77779	9.28694e-15	2.67504e-13	up	yes
106044826	TFRC	XM_013195023.1	GO:0001948(glycoprotein binding);GO:0003725(double-stranded RNA binding);GO:0004998(transferrin receptor activity);GO:0005887(integral component of plasma membrane);GO:0005905(clathrin-coated pit);GO:0006879(cellular iron ion homeostasis);GO:0006898(receptor-mediated endocytosis);GO:0009897(external side of plasma membrane);GO:0016023(cytoplasmic, membrane-bounded vesicle);GO:0016323(basolateral …	04144(Endocytosis);04145(Phagosome)	K06503	NA	PREDICTED: transferrin receptor protein 1 [Anser cygnoides domesticus]	277.537	174.308	261.24	52.9834	61.7112	58.757	4.11114	2.03954	9.81482e-15	2.82028e-13	up	yes
106041538	RGS2	XM_013190071.1	GO:0005096(GTPase activator activity);GO:0005634(nucleus);GO:0005737(cytoplasm);GO:0005829(cytosol);GO:0005886(plasma membrane);GO:0007283(spermatogenesis);GO:0009898(cytoplasmic side of plasma membrane);GO:0010519(negative regulation of phospholipase activity);GO:0010614(negative regulation of cardiac muscle hypertrophy);GO:0043407(negative regulation of MAP kinase activity);GO:0043547(positive …	04022(cGMP - PKG signaling pathway);04921(Oxytocin signaling pathway);04740(Olfactory transduction)	K18154	NA	PREDICTED: regulator of G-protein signaling 2, partial [Anser cygnoides domesticus]	102.043	55.8357	75.2447	8.2759	13.9644	8.08279	7.68797	2.9426	1.03351e-14	2.96266e-13	up	yes
106034322	PPARGC1B	XM_013178386.1	GO:0000166(nucleotide binding);GO:0001104(RNA polymerase II transcription cofactor activity);GO:0001503(ossification);GO:0003676(nucleic acid binding);GO:0005634(nucleus);GO:0005739(mitochondrion);GO:0006390(transcription from mitochondrial promoter);GO:0007015(actin filament organization);GO:0008134(transcription factor binding);GO:0010694(positive regulation of alkaline phosphatase activity);GO…	04931(Insulin resistance)	K17962	NA	PREDICTED: peroxisome proliferator-activated receptor gamma coactivator 1-beta, partial [Anser cygnoides domesticus]	14.7059	14.4868	11.2424	1.91472	1.64863	2.13636	7.09425	2.82665	1.11109e-14	3.17739e-13	up	yes
106046137	CACNA1S	XM_013196974.1	GO:0005891(voltage-gated calcium channel complex);GO:0006936(muscle contraction);GO:0008331(high voltage-gated calcium channel activity);GO:0030315(T-tubule);GO:0031674(I band);GO:0034765(regulation of ion transmembrane transport);GO:0070588(calcium ion transmembrane transport)	04010(MAPK signaling pathway);04020(Calcium signaling pathway);04912(GnRH signaling pathway);04260(Cardiac muscle contraction);04261(Adrenergic signaling in cardiomyocytes);04270(Vascular smooth muscle contraction)	K04857	NA	PREDICTED: voltage-dependent L-type calcium channel subunit alpha-1S [Anser cygnoides domesticus]	224.778	181.841	207.671	51.609	63.0462	56.734	3.58418	1.84164	1.16348e-14	3.31926e-13	up	yes
106048008	LOC106048008	XM_013199779.1;XM_013199777.1;XM_013199778.1	GO:0005198(structural molecule activity);GO:0005634(nucleus);GO:0007010(cytoskeleton organization);GO:0009314(response to radiation);GO:0043587(tongue morphogenesis);GO:0045095(keratin filament);GO:0045111(intermediate filament cytoskeleton);GO:0070062(extracellular exosome);GO:0071300(cellular response to retinoic acid);GO:0005882(intermediate filament);GO:0005882(intermediate filament)	05150(Staphylococcus aureus infection);05150(Staphylococcus aureus infection)	K07604	NA	PREDICTED: keratin, type I cytoskeletal 13-like isoform X1 [Anser cygnoides domesticus]	0	0	0	2.93008	6.19012	1.76833	-inf	-inf	1.28691e-14	3.66264e-13	down	yes
106044480	FAM189A2	XM_013194518.1	GO:0016021(integral component of membrane)	NA	NA	NA	PREDICTED: LOW QUALITY PROTEIN: protein FAM189A2 [Anser cygnoides domesticus]	44.1186	45.838	33.0829	6.03954	9.01684	5.36141	6.02609	2.59122	1.38303e-14	3.92683e-13	up	yes
106046333	ACO2	XM_013197300.1	GO:0003994(aconitate hydratase activity);GO:0005506(iron ion binding);GO:0005634(nucleus);GO:0005739(mitochondrion);GO:0006099(tricarboxylic acid cycle);GO:0043209(myelin sheath);GO:0051539(4 iron, 4 sulfur cluster binding)	01200(Carbon metabolism);01210(2-Oxocarboxylic acid metabolism);01230(Biosynthesis of amino acids);00020(Citrate cycle (TCA cycle));00630(Glyoxylate and dicarboxylate metabolism)	K01681	EC:4.2.1.3	PREDICTED: aconitate hydratase, mitochondrial [Egretta garzetta]	1130.53	1198.54	1024.75	338.573	336.973	367.344	3.2159	1.68522	1.41495e-14	4.00789e-13	up	yes
106045854	RNPEP	XM_013196596.1	GO:0005576(extracellular region);GO:0005615(extracellular space);GO:0005886(plasma membrane);GO:0006508(proteolysis);GO:0008270(zinc ion binding);GO:0030141(secretory granule);GO:0042277(peptide binding);GO:0043171(peptide catabolic process);GO:0045776(negative regulation of blood pressure);GO:0070006(metalloaminopeptidase activity);GO:0070062(extracellular exosome)	00590(Arachidonic acid metabolism)	K01254	EC:3.3.2.6	PREDICTED: LOW QUALITY PROTEIN: aminopeptidase B [Anser cygnoides domesticus]	32.1538	42.638	41.2422	184.438	192.222	204.073	0.199806	-2.32333	1.45691e-14	4.11697e-13	down	yes
106036476	NTRK3	XM_013181910.1;XM_013181907.1;XM_013181902.1	GO:0000187(activation of MAPK activity);GO:0001933(negative regulation of protein phosphorylation);GO:0002039(p53 binding);GO:0004714(transmembrane receptor protein tyrosine kinase activity);GO:0005030(neurotrophin receptor activity);GO:0005524(ATP binding);GO:0005737(cytoplasm);GO:0005887(integral component of plasma membrane);GO:0007169(transmembrane receptor protein tyrosine kinase signaling p…	04722(Neurotrophin signaling pathway);05230(Central carbon metabolism in cancer);05230(Central carbon metabolism in cancer)	K05101	EC:2.7.10.1	PREDICTED: NT-3 growth factor receptor isoform X5 [Anser cygnoides domesticus]	11.1748	14.0273	19.0656	1.85613	0.86922	2.35218	8.71836	3.12406	1.55567e-14	4.38566e-13	up	yes
106034053	IVNS1ABP	XM_013177928.1;XM_013177929.1	GO:0005634(nucleus);GO:0005737(cytoplasm);GO:0015629(actin cytoskeleton);GO:2001243(negative regulation of intrinsic apoptotic signaling pathway);GO:2001243(negative regulation of intrinsic apoptotic signaling pathway)	05164(Influenza A);05164(Influenza A)	K15046	NA	PREDICTED: influenza virus NS1A-binding protein [Anser cygnoides domesticus]	16.3551	20.8974	28.8425	2.53745	2.61872	4.09585	7.14385	2.8367	1.56172e-14	4.39234e-13	up	yes
106048055	UCHL1	XM_013199842.1	GO:0002931(response to ischemia);GO:0004197(cysteine-type endopeptidase activity);GO:0004843(thiol-dependent ubiquitin-specific protease activity);GO:0005654(nucleoplasm);GO:0005737(cytoplasm);GO:0005829(cytosol);GO:0005886(plasma membrane);GO:0006511(ubiquitin-dependent protein catabolic process);GO:0007412(axon target recognition);GO:0007628(adult walking behavior);GO:0008242(omega peptidase ac…	05012(Parkinson's disease)	K05611	EC:3.4.19.12	PREDICTED: ubiquitin carboxyl-terminal hydrolase isozyme L1, partial [Anser cygnoides domesticus]	1.97934	8.90593	9.82771	136.784	132.587	126.954	0.0522626	-4.25808	1.60478e-14	4.50281e-13	down	yes
106034457	FN1	XM_013178607.1	GO:0005604(basement membrane);GO:0005605(basal lamina);GO:0005614(interstitial matrix);GO:0005615(extracellular space);GO:0005623(cell);GO:0005737(cytoplasm);GO:0005886(plasma membrane);GO:0006929(substrate-dependent cell migration);GO:0007155(cell adhesion);GO:0008283(cell proliferation);GO:0009986(cell surface);GO:0031012(extracellular matrix);GO:0031589(cell-substrate adhesion);GO:0043205(fibr…	04512(ECM-receptor interaction);04810(Regulation of actin cytoskeleton);04510(Focal adhesion);04933(AGE-RAGE signaling pathway in diabetic complications)	K05717	NA	PREDICTED: fibronectin [Anser cygnoides domesticus]	24.6673	51.3206	41.466	211.824	222.68	261.768	0.16869	-2.56756	1.75283e-14	4.90669e-13	down	yes
106041375	LOC106041375	XR_001210451.1;XR_001210449.1	NA	NA	NA	NA		4.08132	4.07547	4.67267	0	0	0	inf	inf	1.80492e-14	5.04066e-13	up	yes
106038545	COL4A6	XM_013185108.1	GO:0005201(extracellular matrix structural constituent);GO:0005587(collagen type IV trimer);GO:0030198(extracellular matrix organization);GO:0071230(cellular response to amino acid stimulus)	04512(ECM-receptor interaction);04510(Focal adhesion);04933(AGE-RAGE signaling pathway in diabetic complications)	K06237	NA	PREDICTED: LOW QUALITY PROTEIN: collagen alpha-6(IV) chain [Anser cygnoides domesticus]	27.653	69.9701	63.9296	9.89336	10.2857	11.1159	5.16226	2.368	1.86874e-14	5.20671e-13	up	yes
106033318	CENPN	XM_013176752.1;XM_013176751.1	GO:0000775(chromosome, centromeric region);GO:0005634(nucleus);GO:0007059(chromosome segregation);GO:0007067(mitotic nuclear division);GO:0034508(centromere complex assembly);GO:0034508(centromere complex assembly)	NA	NA	NA	PREDICTED: centromere protein N isoform X2 [Anser cygnoides domesticus]	0	0	0.039327	4.37913	10.1507	6.46133	0.0018735	-9.06005	1.96051e-14	5.44968e-13	down	yes
106030791	SLC29A3	XM_013172789.1	GO:0005337(nucleoside transmembrane transporter activity);GO:0005765(lysosomal membrane);GO:0016021(integral component of membrane);GO:1901642(nucleoside transmembrane transport)	05034(Alcoholism)	K15014	NA	PREDICTED: equilibrative nucleoside transporter 3 isoform X1 [Anser cygnoides domesticus]	1.39561	1.53408	0.779033	15.4589	18.8281	16.7817	0.0726222	-3.78345	2.00927e-14	5.57031e-13	down	yes
106029621	LOC106029621	XM_013170906.1	GO:0004114(3',5'-cyclic-nucleotide phosphodiesterase activity);GO:0007165(signal transduction)	00230(Purine metabolism)	K13293	EC:3.1.4.53	PREDICTED: cAMP-specific 3',5'-cyclic phosphodiesterase 4D-like, partial [Anser cygnoides domesticus]	71.2165	40.7224	22.5641	2.2111	0.726441	3.42592	21.1368	4.40168	2.01325e-14	5.57031e-13	up	yes
106048487	EGLN1	XM_013200423.1	GO:0001666(response to hypoxia);GO:0005506(iron ion binding);GO:0005737(cytoplasm);GO:0018401(peptidyl-proline hydroxylation to 4-hydroxy-L-proline);GO:0031418(L-ascorbic acid binding);GO:0031545(peptidyl-proline 4-dioxygenase activity);GO:0032364(oxygen homeostasis);GO:0043433(negative regulation of sequence-specific DNA binding transcription factor activity);GO:0045765(regulation of angiogenesi…	04066(HIF-1 signaling pathway);05200(Pathways in cancer);05211(Renal cell carcinoma)	K09592	EC:1.14.11.29	PREDICTED: egl nine homolog 1 [Pseudopodoces humilis]	55.8437	35.9344	18.0976	4.06713	2.53107	4.64714	9.77078	3.28847	2.05374e-14	5.66916e-13	up	yes
106043471	EMILIN3	XM_013192933.1	GO:0005737(cytoplasm)	NA	NA	NA	PREDICTED: EMILIN-3 [Anser cygnoides domesticus]	0.976783	3.14631	3.46114	35.3023	30.1505	30.8785	0.0787309	-3.66693	2.46992e-14	6.80225e-13	down	yes
106038637	SYNPO2	XM_013185299.1	GO:0005925(focal adhesion);GO:0015629(actin cytoskeleton)	04530(Tight junction)	K18625	NA	PREDICTED: synaptopodin-2 [Anser cygnoides domesticus]	15.614	24.2336	27.7054	4.51787	3.2791	4.02001	5.71659	2.51516	2.85061e-14	7.8326e-13	up	yes
106032790	FAM13B	XM_013175887.1;XM_013175888.1;XM_013175885.1;XM_013175886.1;XM_013175889.1	GO:0002230(positive regulation of defense response to virus by host);GO:0007165(signal transduction);GO:0007165(signal transduction)	04510(Focal adhesion);04510(Focal adhesion)	K13709	NA	PREDICTED: protein FAM13B isoform X5 [Anser cygnoides domesticus]	10.8384	13.2159	7.96634	1.50635	0.861628	0.466776	11.2957	3.49771	2.97371e-14	8.15208e-13	up	yes
106046458	IGFBP3	XM_013197497.1	GO:0001558(regulation of cell growth);GO:0001649(osteoblast differentiation);GO:0001933(negative regulation of protein phosphorylation);GO:0001968(fibronectin binding);GO:0005615(extracellular space);GO:0005634(nucleus);GO:0006468(protein phosphorylation);GO:0008160(protein tyrosine phosphatase activator activity);GO:0010906(regulation of glucose metabolic process);GO:0014912(negative regulation …	04115(p53 signaling pathway)	K10138	NA	PREDICTED: insulin-like growth factor-binding protein 3 [Anser cygnoides domesticus]	17.581	20.1925	13.8	2.06315	2.51894	1.87882	7.98239	2.99682	3.44019e-14	9.40923e-13	up	yes
106029969	KLHL41	XM_013171477.1	GO:0004842(ubiquitin-protein transferase activity);GO:0005856(cytoskeleton);GO:0031430(M band);GO:0031463(Cul3-RING ubiquitin ligase complex);GO:0033017(sarcoplasmic reticulum membrane);GO:0045214(sarcomere organization);GO:0045661(regulation of myoblast differentiation);GO:0048741(skeletal muscle fiber development);GO:2000291(regulation of myoblast proliferation);GO:2001014(regulation of skeleta…	04120(Ubiquitin mediated proteolysis)	K10456	NA	PREDICTED: kelch-like protein 41 [Anas platyrhynchos]	60.1152	83.0686	83.0675	19.8277	21.7216	17.9466	3.8028	1.92706	3.76974e-14	1.0287e-12	up	yes
106031386	MYO18B	XM_013173758.1	GO:0001570(vasculogenesis);GO:0003774(motor activity);GO:0005524(ATP binding);GO:0005654(nucleoplasm);GO:0005813(centrosome);GO:0016459(myosin complex);GO:0030018(Z disc);GO:0031941(filamentous actin);GO:0048739(cardiac muscle fiber development)	04530(Tight junction)	K10352	NA	PREDICTED: unconventional myosin-XVIIIb [Anser cygnoides domesticus]	69.7201	71.1754	75.7687	21.199	21.4984	24.3396	3.23201	1.69243	3.85003e-14	1.04821e-12	up	yes
106031210	ULK1	XM_013173444.1	GO:0004674(protein serine/threonine kinase activity);GO:0005524(ATP binding);GO:0005829(cytosol);GO:0008104(protein localization);GO:0016239(positive regulation of macroautophagy);GO:0017137(Rab GTPase binding);GO:0018105(peptidyl-serine phosphorylation);GO:0031333(negative regulation of protein complex assembly);GO:0032403(protein complex binding);GO:0046777(protein autophosphorylation);GO:00486…	04150(mTOR signaling pathway);04140(Regulation of autophagy)	K08269	EC:2.7.11.1	PREDICTED: serine/threonine-protein kinase ULK1 isoform X1 [Sturnus vulgaris]	45.9962	15.2553	14.54	1.56229	1.95943	2.65301	12.2745	3.61759	3.95972e-14	1.07562e-12	up	yes
106037974	KBTBD12	XM_013184155.1	GO:0004842(ubiquitin-protein transferase activity);GO:0016567(protein ubiquitination);GO:0031463(Cul3-RING ubiquitin ligase complex)	04120(Ubiquitin mediated proteolysis)	K10447	NA	PREDICTED: kelch repeat and BTB domain-containing protein 12 [Anser cygnoides domesticus]	4.88003	3.14101	6.57249	0	0	0.0555597	262.664	8.03707	4.48703e-14	1.21609e-12	up	yes
106035460	PDHB	XM_013180273.1	GO:0004739(pyruvate dehydrogenase (acetyl-transferring) activity);GO:0005654(nucleoplasm);GO:0005739(mitochondrion);GO:0006086(acetyl-CoA biosynthetic process from pyruvate);GO:0006099(tricarboxylic acid cycle);GO:0034604(pyruvate dehydrogenase (NAD+) activity);GO:0045254(pyruvate dehydrogenase complex);GO:0070062(extracellular exosome)	01200(Carbon metabolism);00010(Glycolysis / Gluconeogenesis);00020(Citrate cycle (TCA cycle));00620(Pyruvate metabolism)	K00162	EC:1.2.4.1	PREDICTED: pyruvate dehydrogenase E1 component subunit beta, mitochondrial, partial [Phaethon lepturus]	167.136	200.154	155.158	54.2754	50.6327	52.3982	3.32121	1.73171	4.83343e-14	1.307e-12	up	yes
106034443	LOC106034443	XM_013178592.1	GO:0006351(transcription, DNA-templated);GO:0009410(response to xenobiotic stimulus);GO:0034753(nuclear aryl hydrocarbon receptor complex);GO:0045944(positive regulation of transcription from RNA polymerase II promoter);GO:0046983(protein dimerization activity)	04150(mTOR signaling pathway)	K08268	NA	PREDICTED: aryl hydrocarbon receptor-like [Anser cygnoides domesticus]	0	0	0	4.07251	5.27637	3.99328	-inf	-inf	5.27122e-14	1.42216e-12	down	yes
106030124	FAM207A	XM_013171751.1	GO:0003674(molecular_function);GO:0005575(cellular_component);GO:0008150(biological_process)	NA	NA	NA	PREDICTED: protein FAM207A isoform X2 [Anser cygnoides domesticus]	23.2532	22.3338	17.258	146.514	107.473	125.549	0.165584	-2.59437	5.30682e-14	1.42853e-12	down	yes
106041142	SLC7A1	XM_013189409.1	GO:0000064(L-ornithine transmembrane transporter activity);GO:0005887(integral component of plasma membrane);GO:0015181(arginine transmembrane transporter activity);GO:0015189(L-lysine transmembrane transporter activity);GO:0015297(antiporter activity);GO:1903352(L-ornithine transmembrane transport);GO:1903401(L-lysine transmembrane transport)	05206(MicroRNAs in cancer)	K13863	NA	PREDICTED: high affinity cationic amino acid transporter 1 [Anser cygnoides domesticus]	1.25812	1.68204	0.835282	16.0491	16.4328	16.6301	0.076874	-3.70136	5.76413e-14	1.54814e-12	down	yes
106038069	IP6K2	XM_013184350.1	GO:0005634(nucleus);GO:0008440(inositol-1,4,5-trisphosphate 3-kinase activity);GO:0030308(negative regulation of cell growth);GO:0043065(positive regulation of apoptotic process);GO:0045111(intermediate filament cytoskeleton);GO:0046854(phosphatidylinositol phosphorylation)	04070(Phosphatidylinositol signaling system)	K07756	EC:2.7.4.21	PREDICTED: inositol hexakisphosphate kinase 2 [Manacus vitellinus]	37.6195	29.8912	36.1107	5.80727	4.34445	5.90581	6.45313	2.69	6.08606e-14	1.63093e-12	up	yes
106030191	RAPGEF5	XM_013171828.1	GO:0005085(guanyl-nucleotide exchange factor activity);GO:0005622(intracellular);GO:0007264(small GTPase mediated signal transduction);GO:0043547(positive regulation of GTPase activity)	04014(Ras signaling pathway);04015(Rap1 signaling pathway)	K08019	NA	PREDICTED: rap guanine nucleotide exchange factor 5 [Anas platyrhynchos]	12.861	14.888	21.3452	2.50176	2.3769	2.2729	6.86483	2.77922	6.61071e-14	1.76755e-12	up	yes
106032030	USP13	XM_013174794.1	GO:0004197(cysteine-type endopeptidase activity);GO:0004843(thiol-dependent ubiquitin-specific protease activity);GO:0006355(regulation of transcription, DNA-templated);GO:0006511(ubiquitin-dependent protein catabolic process);GO:0006914(autophagy);GO:0008270(zinc ion binding);GO:0008283(cell proliferation);GO:0010506(regulation of autophagy);GO:0031625(ubiquitin protein ligase binding);GO:004313…	04144(Endocytosis)	K11839	EC:3.4.19.12	PREDICTED: ubiquitin carboxyl-terminal hydrolase 13 [Anser cygnoides domesticus]	4.51398	7.78148	5.43152	0.326052	0.351681	0.140174	21.6736	4.43787	7.59476e-14	2.02612e-12	up	yes
106036683	CAV3	XM_013182228.1	GO:0000139(Golgi membrane);GO:0001778(plasma membrane repair);GO:0002027(regulation of heart rate);GO:0005246(calcium channel regulator activity);GO:0005783(endoplasmic reticulum);GO:0005901(caveola);GO:0006641(triglyceride metabolic process);GO:0007015(actin filament organization);GO:0007520(myoblast fusion);GO:0008022(protein C-terminus binding);GO:0010614(negative regulation of cardiac muscle …	04144(Endocytosis);04510(Focal adhesion)	K12959	NA	PREDICTED: caveolin-3 [Anser cygnoides domesticus]	441.209	791.792	674.864	163.372	183.143	170.972	3.68679	1.88236	8.24068e-14	2.19353e-12	up	yes
106046328	PMM1	XM_013197286.1	GO:0004615(phosphomannomutase activity);GO:0005737(cytoplasm);GO:0006013(mannose metabolic process);GO:0009298(GDP-mannose biosynthetic process);GO:0043025(neuronal cell body)	00051(Fructose and mannose metabolism);00520(Amino sugar and nucleotide sugar metabolism)	K17497	EC:5.4.2.8	PREDICTED: phosphomannomutase 1 [Anser cygnoides domesticus]	72.0142	78.0467	37.7352	9.32874	14.6194	10.0544	5.52299	2.46545	8.69065e-14	2.30815e-12	up	yes
106033423	RHBDF1	XM_013176899.1	GO:0004252(serine-type endopeptidase activity);GO:0005789(endoplasmic reticulum membrane);GO:0016021(integral component of membrane);GO:0016485(protein processing);GO:0042058(regulation of epidermal growth factor receptor signaling pathway);GO:0050708(regulation of protein secretion)	NA	NA	NA	PREDICTED: LOW QUALITY PROTEIN: inactive rhomboid protein 1 [Anser cygnoides domesticus]	169.436	137.711	118.995	39.1826	39.3606	47.0012	3.39435	1.76314	9.19185e-14	2.43584e-12	up	yes
106038098	TRIM35	XM_013184387.1	GO:0005622(intracellular);GO:0008270(zinc ion binding);GO:0043065(positive regulation of apoptotic process);GO:0045087(innate immune response);GO:0045930(negative regulation of mitotic cell cycle);GO:1902187(negative regulation of viral release from host cell)	04621(NOD-like receptor signaling pathway)	K12803	NA	PREDICTED: tripartite motif-containing protein 35 [Anser cygnoides domesticus]	7.99382	11.3728	4.36535	77.223	80.2549	68.3722	0.105079	-3.25046	9.53732e-14	2.52179e-12	down	yes
106039458	AGL	XM_013186676.1	GO:0004134(4-alpha-glucanotransferase activity);GO:0004135(amylo-alpha-1,6-glucosidase activity);GO:0005634(nucleus);GO:0005737(cytoplasm);GO:0005978(glycogen biosynthetic process);GO:0005980(glycogen catabolic process);GO:0016234(inclusion body);GO:0030247(polysaccharide binding);GO:0031593(polyubiquitin binding)	00500(Starch and sucrose metabolism)	K01196	EC:2.4.1.25;EC:3.2.1.33	PREDICTED: LOW QUALITY PROTEIN: glycogen debranching enzyme [Anser cygnoides domesticus]	3.25982	3.82788	1.35434	0.145206	0.08395	0.175694	20.8523	4.38213	9.98113e-14	2.6333e-12	up	yes
106037781	DRP2	XM_013183844.1	GO:0005886(plasma membrane);GO:0008270(zinc ion binding)	05410(Hypertrophic cardiomyopathy (HCM));05412(Arrhythmogenic right ventricular cardiomyopathy (ARVC));05414(Dilated cardiomyopathy (DCM));05416(Viral myocarditis)	K10366	NA	PREDICTED: dystrophin-related protein 2 isoform X1 [Anser cygnoides domesticus]	2.3491	0.543336	5.22503	0	0	0	inf	inf	1.30854e-13	3.44466e-12	up	yes
106045005	CERS4	XM_013195298.1	GO:0003677(DNA binding);GO:0005634(nucleus);GO:0005783(endoplasmic reticulum);GO:0016021(integral component of membrane);GO:0046513(ceramide biosynthetic process);GO:0050291(sphingosine N-acyltransferase activity)	00600(Sphingolipid metabolism)	K04710	EC:2.3.1.24	PREDICTED: ceramide synthase 4 [Anser cygnoides domesticus]	11.2159	12.5764	20.3185	0.486429	1.39403	1.30035	13.8678	3.79367	1.36007e-13	3.57244e-12	up	yes
106034560	ARL4C	XM_013178791.1	GO:0005525(GTP binding);GO:0005737(cytoplasm);GO:0005886(plasma membrane);GO:0007264(small GTPase mediated signal transduction);GO:0032456(endocytic recycling);GO:0043014(alpha-tubulin binding)	04144(Endocytosis)	K07937	NA	PREDICTED: ADP-ribosylation factor-like protein 4C isoform X1 [Ficedula albicollis]	12.5091	17.0308	19.299	103.336	99.2438	104.826	0.158874	-2.65404	1.39892e-13	3.66641e-12	down	yes
106040657	PHF19	XM_013188681.1	GO:0000122(negative regulation of transcription from RNA polymerase II promoter);GO:0008270(zinc ion binding);GO:0019827(stem cell population maintenance);GO:0035064(methylated histone binding);GO:0035098(ESC/E(Z) complex);GO:0048863(stem cell differentiation);GO:0061087(positive regulation of histone H3-K27 methylation)	NA	NA	NA	PREDICTED: PHD finger protein 19 [Anser cygnoides domesticus]	76.9127	56.3717	87.2279	18.8664	20.2431	19.1663	3.78394	1.91989	1.48425e-13	3.8815e-12	up	yes
106040759	PPDPF	XM_013188853.1;XM_013188854.1	GO:0001708(cell fate specification);GO:0031017(exocrine pancreas development);GO:0031017(exocrine pancreas development)	NA	NA	NA	PREDICTED: pancreatic progenitor cell differentiation and proliferation factor isoform X2 [Anser cygnoides domesticus]	1884.26	1415.2	1690.15	547.057	480.536	482.159	3.30492	1.72461	1.49955e-13	3.91294e-12	up	yes
106033342	METRN	XM_013176779.1	GO:0005615(extracellular space);GO:0010001(glial cell differentiation);GO:0050772(positive regulation of axonogenesis)	00561(Glycerolipid metabolism);00564(Glycerophospholipid metabolism);04070(Phosphatidylinositol signaling system)	K00901	EC:2.7.1.107	PREDICTED: meteorin [Anser cygnoides domesticus]	5.24442	4.07323	6.92708	57.9822	51.3112	52.0394	0.100691	-3.31199	1.57141e-13	4.09149e-12	down	yes
106047014	LOC106047014	XM_013198308.1	GO:0004871(signal transducer activity);GO:0004930(G-protein coupled receptor activity);GO:0004983(neuropeptide Y receptor activity);GO:0007165(signal transduction);GO:0007186(G-protein coupled receptor signaling pathway);GO:0016020(membrane);GO:0016021(integral component of membrane)	04080(Neuroactive ligand-receptor interaction)	K04314	NA	PREDICTED: LOW QUALITY PROTEIN: prolactin-releasing peptide receptor-like [Anser cygnoides domesticus]	0	0	0.065229	8.70395	6.39998	6.50671	0.00301837	-8.37201	1.61734e-13	4.2019e-12	down	yes
106047182	LOC106047182	XM_013198554.1	GO:0008289(lipid binding)	NA	NA	NA	PREDICTED: BPI fold-containing family B member 4-like, partial [Anser cygnoides domesticus]	0	0	0	0.60628	23.9223	9.13091	-inf	-inf	1.69408e-13	4.39173e-12	down	yes
106049883	INCENP	XM_013202315.1	GO:0000775(chromosome, centromeric region);GO:0000777(condensed chromosome kinetochore);GO:0000910(cytokinesis);GO:0005515(protein binding);GO:0005634(nucleus);GO:0005721(pericentric heterochromatin);GO:0005737(cytoplasm);GO:0005819(spindle);GO:0005874(microtubule);GO:0007059(chromosome segregation);GO:0007067(mitotic nuclear division);GO:0030496(midbody);GO:0043234(protein complex)	NA	NA	NA	PREDICTED: inner centromere protein [Anser cygnoides domesticus]	0.473947	2.62805	1.83572	26.6901	28.2716	29.1241	0.0587224	-4.08995	1.74914e-13	4.52463e-12	down	yes
106039795	USP28	XR_001209477.1;XM_013187205.1;XM_013187208.1	GO:0000077(DNA damage checkpoint);GO:0004843(thiol-dependent ubiquitin-specific protease activity);GO:0005654(nucleoplasm);GO:0005730(nucleolus);GO:0006511(ubiquitin-dependent protein catabolic process);GO:0008283(cell proliferation);GO:0010212(response to ionizing radiation);GO:0016579(protein deubiquitination);GO:0034644(cellular response to UV);GO:0042771(intrinsic apoptotic signaling pathway …	NA	NA	NA	PREDICTED: ubiquitin carboxyl-terminal hydrolase 28 isoform X4 [Anser cygnoides domesticus]	18.157	23.6751	31.8779	5.67892	5.11145	4.76488	4.73859	2.24446	1.77046e-13	4.56984e-12	up	yes
106034156	FGFRL1	XM_013178092.1	GO:0001501(skeletal system development);GO:0003179(heart valve morphogenesis);GO:0005007(fibroblast growth factor-activated receptor activity);GO:0005794(Golgi apparatus);GO:0005886(plasma membrane);GO:0008201(heparin binding);GO:0008285(negative regulation of cell proliferation);GO:0008543(fibroblast growth factor receptor signaling pathway);GO:0016021(integral component of membrane);GO:0017134(…	04010(MAPK signaling pathway);04144(Endocytosis);04810(Regulation of actin cytoskeleton)	K05093	EC:2.7.10.1	PREDICTED: fibroblast growth factor receptor-like 1 isoform X4 [Corvus cornix cornix]	33.5575	38.2848	30.0898	8.02521	6.12226	6.24253	4.99912	2.32167	1.84425e-13	4.75004e-12	up	yes
106035082	SUCLA2	XM_013179671.1	GO:0005524(ATP binding);GO:0005739(mitochondrion);GO:0008152(metabolic process);GO:0016874(ligase activity);GO:0043209(myelin sheath);GO:0046872(metal ion binding);GO:0070062(extracellular exosome)	01200(Carbon metabolism);00020(Citrate cycle (TCA cycle));00640(Propanoate metabolism)	K01900	EC:6.2.1.4;EC:6.2.1.5	PREDICTED: succinyl-CoA ligase [ADP-forming] subunit beta, mitochondrial [Anser cygnoides domesticus]	29.7063	44.9934	20.0214	2.76412	5.09653	3.94489	8.02344	3.00422	1.88636e-13	4.84321e-12	up	yes
106041622	PRKAB2	XM_013190188.1;XM_013190187.1	GO:0004679(AMP-activated protein kinase activity);GO:0006468(protein phosphorylation);GO:0007165(signal transduction);GO:0031588(nucleotide-activated protein kinase complex);GO:0042802(identical protein binding);GO:0045859(regulation of protein kinase activity);GO:0045859(regulation of protein kinase activity)	04068(FoxO signaling pathway);04910(Insulin signaling pathway);04920(Adipocytokine signaling pathway);04931(Insulin resistance);04931(Insulin resistance)	K07199	NA	PREDICTED: 5'-AMP-activated protein kinase subunit beta-2 [Anas platyrhynchos]	139.578	129.363	112.162	36.9199	40.3051	40.3274	3.24197	1.69687	1.88855e-13	4.84321e-12	up	yes
106045781	UBB	XM_013196483.1	GO:0005634(nucleus);GO:0005737(cytoplasm)	03320(PPAR signaling pathway)	K08770	NA	PREDICTED: polyubiquitin-B [Anser cygnoides domesticus]	292.267	246.726	551.481	66.2213	73.5274	80.3452	4.95459	2.30876	1.92536e-13	4.92703e-12	up	yes
106042494	ABL2	XM_013191390.1	GO:0004715(non-membrane spanning protein tyrosine kinase activity);GO:0005102(receptor binding);GO:0007169(transmembrane receptor protein tyrosine kinase signaling pathway);GO:0030154(cell differentiation);GO:0031234(extrinsic component of cytoplasmic side of plasma membrane);GO:0038083(peptidyl-tyrosine autophosphorylation);GO:0042127(regulation of cell proliferation);GO:0045087(innate immune re…	04012(ErbB signaling pathway)	K08887	EC:2.7.10.2	PREDICTED: Abelson tyrosine-protein kinase 2 [Anser cygnoides domesticus]	9.64371	7.30922	8.12465	37.8606	41.9822	44.3777	0.20188	-2.30843	1.99461e-13	5.09331e-12	down	yes
106047072	LOC106047072	XM_013198387.1;XM_013198388.1;XM_013198389.1	GO:0004719(protein-L-isoaspartate (D-aspartate) O-methyltransferase activity);GO:0006479(protein methylation);GO:0006479(protein methylation)	NA	NA	NA	PREDICTED: protein-L-isoaspartate(D-aspartate) O-methyltransferase-like [Anser cygnoides domesticus]	57.8996	51.5878	41.7235	11.7587	7.10056	9.13845	5.40082	2.43318	2.08749e-13	5.31907e-12	up	yes
106029509	LOC106029509	XR_001203251.1	NA	NA	NA	NA	PREDICTED: exocyst complex component 3-like protein 2 [Aquila chrysaetos canadensis]	108.449	349.041	53.5331	7.88054	8.60738	7.43781	21.3587	4.41675	2.25805e-13	5.74141e-12	up	yes
106041428	GBAS	XM_013189844.1	GO:0005739(mitochondrion);GO:0006119(oxidative phosphorylation);GO:0006754(ATP biosynthetic process);GO:2000984(negative regulation of ATP citrate synthase activity)	01200(Carbon metabolism);00630(Glyoxylate and dicarboxylate metabolism)	K19269	EC:3.1.3.18;EC:3.1.3.48	PREDICTED: protein NipSnap homolog 2 [Anser cygnoides domesticus]	60.6251	62.9287	42.1101	13.166	10.681	13.6768	4.4149	2.14238	2.54441e-13	6.45575e-12	up	yes
106029462	LOC106029462	XM_013170761.1	GO:0000166(nucleotide binding);GO:0003713(transcription coactivator activity);GO:0005654(nucleoplasm);GO:0005737(cytoplasm);GO:0008270(zinc ion binding);GO:0042802(identical protein binding);GO:0044822(poly(A) RNA binding);GO:1903506(regulation of nucleic acid-templated transcription)	05202(Transcriptional misregulation in cancers)	K13098	NA	PREDICTED: RNA-binding protein FUS-like, partial [Anser cygnoides domesticus]	227.412	427.866	331.659	1642.25	1517.98	1723.51	0.202086	-2.30696	2.60285e-13	6.59002e-12	down	yes
106040767	UCKL1	XM_013188864.1	GO:0004849(uridine kinase activity);GO:0005524(ATP binding);GO:0005829(cytosol);GO:0006206(pyrimidine nucleobase metabolic process);GO:0016310(phosphorylation);GO:0043097(pyrimidine nucleoside salvage);GO:0044206(UMP salvage);GO:0044211(CTP salvage)	00240(Pyrimidine metabolism);00983(Drug metabolism - other enzymes)	K00876	EC:2.7.1.48	PREDICTED: uridine-cytidine kinase-like 1, partial [Anser cygnoides domesticus]	52.8964	30.8497	59.3509	7.90609	5.90497	8.5967	6.38605	2.67492	2.78032e-13	7.02443e-12	up	yes
106041471	LRRC75A	XM_013189953.1	GO:0003674(molecular_function);GO:0005575(cellular_component);GO:0008150(biological_process)	NA	NA	NA	PREDICTED: leucine-rich repeat-containing protein 75A [Anser cygnoides domesticus]	10.4888	10.1352	11.041	76.3974	54.3105	85.0028	0.146794	-2.76814	2.79104e-13	7.03662e-12	down	yes
106039727	SCN4B	XM_013187089.1	GO:0001518(voltage-gated sodium channel complex);GO:0010765(positive regulation of sodium ion transport);GO:0014704(intercalated disc);GO:0017080(sodium channel regulator activity);GO:0035725(sodium ion transmembrane transport);GO:0044325(ion channel binding);GO:0060078(regulation of postsynaptic membrane potential);GO:0060307(regulation of ventricular cardiac muscle cell membrane repolarization)…	04261(Adrenergic signaling in cardiomyocytes)	K04848	NA	PREDICTED: sodium channel subunit beta-4 [Anser cygnoides domesticus]	89.7508	128.128	77.2557	5.74996	0.968326	8.23536	19.7367	4.30281	2.86721e-13	7.21339e-12	up	yes
106033112	ZNRF1	XM_013176450.1	GO:0004842(ubiquitin-protein transferase activity);GO:0005764(lysosome);GO:0005768(endosome);GO:0005829(cytosol);GO:0008270(zinc ion binding);GO:0016874(ligase activity);GO:0030054(cell junction);GO:0030672(synaptic vesicle membrane);GO:0043161(proteasome-mediated ubiquitin-dependent protein catabolic process);GO:0061630(ubiquitin protein ligase activity);GO:0070936(protein K48-linked ubiquitinat…	NA	NA	NA	PREDICTED: E3 ubiquitin-protein ligase ZNRF1 [Anser cygnoides domesticus]	27.4797	20.4616	33.9456	241.708	214.421	251.812	0.115669	-3.11192	2.88239e-13	7.22503e-12	down	yes
106040423	KLF4	XM_013188259.1	GO:0000122(negative regulation of transcription from RNA polymerase II promoter);GO:0000987(core promoter proximal region sequence-specific DNA binding);GO:0001010(transcription factor activity, sequence-specific DNA binding transcription factor recruiting);GO:0001047(core promoter binding);GO:0001077(transcriptional activator activity, RNA polymerase II core promoter proximal region sequence-spe…	04550(Signaling pathways regulating pluripotency of stem cells)	K17846	NA	Krueppel-like factor 4, partial [Caprimulgus carolinensis]	33.891	28.7698	16.2898	1.3618	1.87733	2.54003	13.6612	3.77202	2.88395e-13	7.22503e-12	up	yes
106039288	HRASLS	XM_013186327.1;XM_013186326.1	GO:0016021(integral component of membrane);GO:0016021(integral component of membrane)	00564(Glycerophospholipid metabolism);00565(Ether lipid metabolism);00590(Arachidonic acid metabolism);00591(Linoleic acid metabolism);00592(alpha-Linolenic acid metabolism);04014(Ras signaling pathway);04923(Regulation of lipolysis in adipocyte);04923(Regulation of lipolysis in adipocyte)	K16817	EC:3.1.1.32;EC:3.1.1.4	PREDICTED: phospholipid-metabolizing enzyme A-C1 isoform X2 [Anser cygnoides domesticus]	91.3519	83.794	52.5389	14.8139	17.6342	17.2445	4.58187	2.19594	3.04235e-13	7.60588e-12	up	yes
106045655	PLEKHJ1	XM_013196255.1	GO:0003674(molecular_function);GO:0005575(cellular_component);GO:0008150(biological_process)	NA	NA	NA	PREDICTED: pleckstrin homology domain-containing family J member 1 [Anser cygnoides domesticus]	25.7544	27.9114	26.2017	137.484	117.945	130.248	0.207084	-2.27171	3.77064e-13	9.39025e-12	down	yes
106048802	RND2	XM_013200914.1	GO:0005525(GTP binding);GO:0005622(intracellular);GO:0007264(small GTPase mediated signal transduction);GO:0048672(positive regulation of collateral sprouting)	04360(Axon guidance)	K07531	NA	PREDICTED: rho-related GTP-binding protein RhoN [Anser cygnoides domesticus]	0.796442	2.02386	1.22161	15.674	22.1918	24.2345	0.0650867	-3.94149	3.77185e-13	9.39025e-12	down	yes
106034458	ATIC	XM_013178608.1	GO:0003937(IMP cyclohydrolase activity);GO:0004643(phosphoribosylaminoimidazolecarboxamide formyltransferase activity);GO:0005739(mitochondrion);GO:0006164(purine nucleotide biosynthetic process);GO:0016020(membrane);GO:0042803(protein homodimerization activity);GO:0070062(extracellular exosome)	00230(Purine metabolism);00670(One carbon pool by folate)	K00602	EC:2.1.2.3;EC:3.5.4.10	PREDICTED: bifunctional purine biosynthesis protein PURH, partial [Anser cygnoides domesticus]	27.1511	25.7328	29.2658	131.559	141.431	123.75	0.207062	-2.27187	3.8933e-13	9.67241e-12	down	yes
106035861	NUAK1	XM_013180944.1	GO:0002039(p53 binding);GO:0004674(protein serine/threonine kinase activity);GO:0005524(ATP binding);GO:0005634(nucleus);GO:0005730(nucleolus);GO:0005737(cytoplasm);GO:0006468(protein phosphorylation);GO:0015630(microtubule cytoskeleton);GO:0030155(regulation of cell adhesion);GO:0035507(regulation of myosin-light-chain-phosphatase activity);GO:0035556(intracellular signal transduction);GO:200077…	04068(FoxO signaling pathway);04150(mTOR signaling pathway);04140(Regulation of autophagy);04931(Insulin resistance)	K07198	EC:2.7.11.11	NUAK family SNF1-like kinase 1, partial [Anas platyrhynchos]	18.837	12.7682	17.1284	3.09601	2.5343	3.41979	5.38488	2.42891	4.01649e-13	9.95771e-12	up	yes
106049329	FRAS1	XM_013201611.1	GO:0002009(morphogenesis of an epithelium);GO:0003338(metanephros morphogenesis);GO:0007154(cell communication);GO:0015031(protein transport);GO:0016021(integral component of membrane);GO:0030326(embryonic limb morphogenesis);GO:0043588(skin development);GO:0060021(palate development);GO:0061618(sublamina densa)	04020(Calcium signaling pathway);04022(cGMP - PKG signaling pathway);04974(Protein digestion and absorption);04740(Olfactory transduction)	K05849	NA	PREDICTED: extracellular matrix protein FRAS1 [Anser cygnoides domesticus]	11.1913	13.3899	20.3776	81.9935	73.5518	98.8746	0.176711	-2.50054	4.13633e-13	1.02335e-11	down	yes
106032935	VDAC2	XM_013176155.1;XM_013176162.1	GO:0005634(nucleus);GO:0005741(mitochondrial outer membrane);GO:0005743(mitochondrial inner membrane);GO:0006820(anion transport);GO:0008308(voltage-gated anion channel activity);GO:0016021(integral component of membrane);GO:0032272(negative regulation of protein polymerization);GO:0042645(mitochondrial nucleoid);GO:0043209(myelin sheath);GO:0045121(membrane raft);GO:0055085(transmembrane transpo…	04020(Calcium signaling pathway);04020(Calcium signaling pathway)	K15040	NA	PREDICTED: voltage-dependent anion-selective channel protein 2 isoform X2 [Anser cygnoides domesticus]	130.228	207.987	203.298	62.8312	44.9178	42.3206	3.60841	1.85136	4.45193e-13	1.09916e-11	up	yes
106046757	ALYREF	XM_013197912.1	GO:0000166(nucleotide binding);GO:0003723(RNA binding);GO:0005681(spliceosomal complex);GO:0005737(cytoplasm);GO:0006397(mRNA processing);GO:0008380(RNA splicing);GO:0016607(nuclear speck);GO:0051028(mRNA transport)	03040(Spliceosome);03013(RNA transport);03015(mRNA surveillance pathway);05168(Herpes simplex infection)	K12881	NA	PREDICTED: THO complex subunit 4, partial [Anser cygnoides domesticus]	100.457	112.691	94.4393	483.053	400.712	468.939	0.227387	-2.13678	4.50319e-13	1.10952e-11	down	yes
106034482	SLC40A1	XM_013178636.1	GO:0002260(lymphocyte homeostasis);GO:0003158(endothelium development);GO:0004872(receptor activity);GO:0005771(multivesicular body);GO:0006879(cellular iron ion homeostasis);GO:0008021(synaptic vesicle);GO:0015093(ferrous iron transmembrane transporter activity);GO:0016021(integral component of membrane);GO:0016323(basolateral plasma membrane);GO:0017046(peptide hormone binding);GO:0034395(regul…	04978(Mineral absorption)	K14685	NA	PREDICTED: solute carrier family 40 member 1 [Anser cygnoides domesticus]	28.9211	17.1355	19.0275	4.42962	3.60404	4.76056	5.087	2.34681	4.81804e-13	1.18464e-11	up	yes
106037783	FIGF	XM_013183845.1	GO:0005615(extracellular space);GO:0008083(growth factor activity);GO:0008283(cell proliferation);GO:0008284(positive regulation of cell proliferation);GO:0016020(membrane);GO:0042056(chemoattractant activity);GO:0042803(protein homodimerization activity);GO:0043185(vascular endothelial growth factor receptor 3 binding);GO:0048010(vascular endothelial growth factor receptor signaling pathway);GO:…	04060(Cytokine-cytokine receptor interaction);04510(Focal adhesion);04933(AGE-RAGE signaling pathway in diabetic complications)	K05449	NA	PREDICTED: vascular endothelial growth factor D [Anser cygnoides domesticus]	7.44902	1.81635	3.14065	0	0	0	inf	inf	4.89146e-13	1.20022e-11	up	yes
106039895	PTGFRN	XM_013187392.1	GO:0009986(cell surface);GO:0016021(integral component of membrane);GO:0034389(lipid particle organization)	NA	NA	NA	PREDICTED: LOW QUALITY PROTEIN: prostaglandin F2 receptor negative regulator [Anser cygnoides domesticus]	7.05296	13.1141	16.2617	82.8287	66.7312	100.052	0.145942	-2.77653	4.99927e-13	1.22415e-11	down	yes
106038074	FNDC5	XM_013184353.1;XR_001208411.1	GO:0005576(extracellular region);GO:0005783(endoplasmic reticulum);GO:0005886(plasma membrane);GO:0014850(response to muscle activity);GO:0016021(integral component of membrane);GO:0090336(positive regulation of brown fat cell differentiation);GO:0090336(positive regulation of brown fat cell differentiation)	NA	NA	NA	PREDICTED: fibronectin type III domain-containing protein 5, partial [Phalacrocorax carbo]	13.2709	27.8083	17.0489	121.301	91.7921	102.21	0.184356	-2.43943	5.24246e-13	1.28107e-11	down	yes
106030284	NR1D2	XM_013171991.1	GO:0001046(core promoter sequence-specific DNA binding);GO:0003707(steroid hormone receptor activity);GO:0003708(retinoic acid receptor activity);GO:0005634(nucleus);GO:0006351(transcription, DNA-templated);GO:0008270(zinc ion binding);GO:0019216(regulation of lipid metabolic process);GO:0042752(regulation of circadian rhythm);GO:0043401(steroid hormone mediated signaling pathway);GO:0045892(nega…	04710(Circadian rhythm)	K03728	NA	PREDICTED: nuclear receptor subfamily 1 group D member 2 [Anser cygnoides domesticus]	7.56902	10.1398	10.2705	0.832119	0.485629	0.419343	16.107	4.00961	5.73452e-13	1.39845e-11	up	yes
106047329	BNIP3	XM_013198763.1	GO:0005635(nuclear envelope);GO:0005741(mitochondrial outer membrane);GO:0005783(endoplasmic reticulum);GO:0008626(granzyme-mediated apoptotic signaling pathway);GO:0010637(negative regulation of mitochondrial fusion);GO:0016239(positive regulation of macroautophagy);GO:0031307(integral component of mitochondrial outer membrane);GO:0035694(mitochondrial protein catabolic process);GO:0042803(prote…	04068(FoxO signaling pathway)	K15464	NA	PREDICTED: BCL2/adenovirus E1B 19 kDa protein-interacting protein 3 [Pygoscelis adeliae]	112.214	54.447	78.3577	13.8912	17.3275	13.2577	5.50897	2.46178	5.81465e-13	1.4151e-11	up	yes
106048500	FAM189B	XM_013200439.1	GO:0016021(integral component of membrane);GO:0050699(WW domain binding)	NA	NA	NA	PREDICTED: protein FAM189B [Anser cygnoides domesticus]	5.34916	9.94243	10.523	70.1136	55.3372	60.4269	0.13888	-2.84809	5.91873e-13	1.43749e-11	down	yes
106032362	SFRP2	XM_013175313.1	GO:0001569(patterning of blood vessels);GO:0002063(chondrocyte development);GO:0003151(outflow tract morphogenesis);GO:0003214(cardiac left ventricle morphogenesis);GO:0005615(extracellular space);GO:0008284(positive regulation of cell proliferation);GO:0008584(male gonad development);GO:0010667(negative regulation of cardiac muscle cell apoptotic process);GO:0010719(negative regulation of epithe…	04310(Wnt signaling pathway)	K02176	NA	PREDICTED: secreted frizzled-related protein 2 [Anser cygnoides domesticus]	1.30572	5.17507	7.75909	100.429	85.7423	81.4945	0.0532003	-4.23242	6.11946e-13	1.48322e-11	down	yes
106037099	TUBB4B	XM_013182843.1	GO:0003924(GTPase activity);GO:0005200(structural constituent of cytoskeleton);GO:0005525(GTP binding);GO:0005737(cytoplasm);GO:0005874(microtubule);GO:0007017(microtubule-based process)	04145(Phagosome);04540(Gap junction);05130(Pathogenic Escherichia coli infection)	K07375	NA	PREDICTED: tubulin beta-4B chain isoform X1 [Pseudopodoces humilis]	82.2605	74.6883	42.6226	323.603	357.434	358.854	0.191916	-2.38146	6.1473e-13	1.48695e-11	down	yes
106036341	GHR	XM_013181670.1;XM_013181672.1;XM_013181673.1	GO:0004896(cytokine receptor activity);GO:0016021(integral component of membrane);GO:0019221(cytokine-mediated signaling pathway);GO:0019221(cytokine-mediated signaling pathway)	04630(Jak-STAT signaling pathway);04080(Neuroactive ligand-receptor interaction);04060(Cytokine-cytokine receptor interaction);04060(Cytokine-cytokine receptor interaction)	K05080	NA	PREDICTED: growth hormone receptor [Anser cygnoides domesticus]	10.772	18.8993	12.4182	1.8386	2.66188	1.7548	6.72864	2.75031	6.28046e-13	1.51608e-11	up	yes
106031378	TBX5	XM_013173752.1	GO:0000977(RNA polymerase II regulatory region sequence-specific DNA binding);GO:0001228(transcriptional activator activity, RNA polymerase II transcription regulatory region sequence-specific binding);GO:0001725(stress fiber);GO:0002009(morphogenesis of an epithelium);GO:0003166(bundle of His development);GO:0003181(atrioventricular valve morphogenesis);GO:0003197(endocardial cushion development…	04550(Signaling pathways regulating pluripotency of stem cells)	K10177	NA	PREDICTED: T-box transcription factor TBX5 isoform X1 [Columba livia]	0.775965	3.71345	1.98485	46.4512	32.2405	30.9357	0.059057	-4.08175	6.75142e-13	1.62648e-11	down	yes
106049645	LOC106049645	XM_013202020.1	GO:0005509(calcium ion binding);GO:0005886(plasma membrane);GO:0007156(homophilic cell adhesion via plasma membrane adhesion molecules);GO:0016021(integral component of membrane)	04391(Hippo signaling pathway -fly)	K16507	NA	PREDICTED: protocadherin-10-like [Anser cygnoides domesticus]	0	0	0	3.4771	1.91912	1.947	-inf	-inf	7.04198e-13	1.69306e-11	down	yes
106034041	CYR61	XM_013177907.1	GO:0001558(regulation of cell growth);GO:0001649(osteoblast differentiation);GO:0002041(intussusceptive angiogenesis);GO:0003181(atrioventricular valve morphogenesis);GO:0003278(apoptotic process involved in heart morphogenesis);GO:0003281(ventricular septum development);GO:0005178(integrin binding);GO:0005520(insulin-like growth factor binding);GO:0005578(proteinaceous extracellular matrix);GO:0…	04390(Hippo signaling pathway)	K06827	NA	PREDICTED: protein CYR61, partial [Anser cygnoides domesticus]	79.3299	44.6034	74.4269	14.217	9.37557	12.6295	5.47624	2.45319	7.21983e-13	1.73232e-11	up	yes
106042567	PAPLN	XM_013191555.1;XM_013191545.1;XM_013191559.1;XM_013191536.1;XM_013191619.1;XM_013191588.1;XM_013191625.1	GO:0004222(metalloendopeptidase activity);GO:0004867(serine-type endopeptidase inhibitor activity);GO:0005578(proteinaceous extracellular matrix);GO:0006508(proteolysis);GO:0008270(zinc ion binding);GO:0010951(negative regulation of endopeptidase activity);GO:0010951(negative regulation of endopeptidase activity)	04514(Cell adhesion molecules (CAMs));04115(p53 signaling pathway);04115(p53 signaling pathway)	K04596;K06757	NA	PREDICTED: papilin isoform X11 [Anser cygnoides domesticus]	8.08068	6.63026	13.6616	0.530901	1.35102	0.758537	10.7453	3.42563	7.75355e-13	1.85665e-11	up	yes
106048295	CARNS1	XM_013200190.1	GO:0005524(ATP binding);GO:0005575(cellular_component);GO:0016887(ATPase activity);GO:0035499(carnosine biosynthetic process);GO:0046872(metal ion binding);GO:0047730(carnosine synthase activity)	00330(Arginine and proline metabolism);00340(Histidine metabolism);00410(beta-Alanine metabolism)	K14755	EC:6.3.2.11	PREDICTED: carnosine synthase 1 [Anser cygnoides domesticus]	53.0844	52.9656	27.2283	0	0	0.592587	224.909	7.8132	7.93635e-13	1.89661e-11	up	yes
106031558	DUSP10	XM_013173983.1	GO:0000188(inactivation of MAPK activity);GO:0002819(regulation of adaptive immune response);GO:0004725(protein tyrosine phosphatase activity);GO:0005654(nucleoplasm);GO:0005794(Golgi apparatus);GO:0017017(MAP kinase tyrosine/serine/threonine phosphatase activity);GO:0032496(response to lipopolysaccharide);GO:0035335(peptidyl-tyrosine dephosphorylation);GO:0043508(negative regulation of JUN kinas…	04010(MAPK signaling pathway)	K04459	EC:3.1.3.16;EC:3.1.3.48	PREDICTED: dual specificity protein phosphatase 10 [Anser cygnoides domesticus]	35.1687	63.5762	124.262	9.95733	10.8513	9.7434	7.29927	2.86775	8.03646e-13	1.91358e-11	up	yes
106037161	LOC106037161	XM_013182957.1	GO:0016021(integral component of membrane)	NA	NA	NA	PREDICTED: uncharacterized protein C14orf37 homolog [Anser cygnoides domesticus]	0	0.22257	0	13.3006	22.4523	31.248	0.0033219	-8.23378	8.03946e-13	1.91358e-11	down	yes
106038732	CHCHD3	XM_013185444.1;XM_013185443.1	GO:0061617(MICOS complex);GO:0000122(negative regulation of transcription from RNA polymerase II promoter);GO:0001227(transcriptional repressor activity, RNA polymerase II transcription regulatory region sequence-specific binding);GO:0005634(nucleus);GO:0008053(mitochondrial fusion);GO:0019902(phosphatase binding);GO:0032947(protein complex scaffold);GO:0042407(cristae formation);GO:0070062(extra…	NA	NA	NA	PREDICTED: MICOS complex subunit MIC19 isoform X7 [Anser cygnoides domesticus]	43.7825	50.4238	42.7093	15.4601	12.2997	12.8272	3.37338	1.75419	8.18516e-13	1.94129e-11	up	yes
106046318	PPL	XM_013197263.1	GO:0005856(cytoskeleton);GO:0070062(extracellular exosome)	05412(Arrhythmogenic right ventricular cardiomyopathy (ARVC))	K10381	NA	PREDICTED: periplakin [Anser cygnoides domesticus]	3.82101	10.0941	9.21892	0.272699	0.731793	0.215839	18.9572	4.24467	8.18841e-13	1.94129e-11	up	yes
106047862	GPR162	XM_013199553.1;XM_013199555.1;XM_013199556.1	GO:0004930(G-protein coupled receptor activity);GO:0007186(G-protein coupled receptor signaling pathway);GO:0016021(integral component of membrane);GO:0016021(integral component of membrane)	04020(Calcium signaling pathway);04080(Neuroactive ligand-receptor interaction);04261(Adrenergic signaling in cardiomyocytes);04270(Vascular smooth muscle contraction);04270(Vascular smooth muscle contraction)	K04136	NA	PREDICTED: probable G-protein coupled receptor 162 isoform X1 [Anser cygnoides domesticus]	13.8799	10.4316	12.6524	62.3161	86.6611	62.1365	0.17509	-2.51383	8.29171e-13	1.96188e-11	down	yes
106048651	ANKRD34C	XM_013200703.1	GO:0003674(molecular_function);GO:0005575(cellular_component);GO:0008150(biological_process)	04080(Neuroactive ligand-receptor interaction);04912(GnRH signaling pathway)	K04280	NA	PREDICTED: ankyrin repeat domain-containing protein 34C [Anser cygnoides domesticus]	46.7975	31.2034	31.953	4.43719	7.90688	5.03749	6.32589	2.66127	8.76123e-13	2.06886e-11	up	yes
106046944	KIF18B	XM_013198204.1	GO:0000070(mitotic sister chromatid segregation);GO:0005524(ATP binding);GO:0005634(nucleus);GO:0005737(cytoplasm);GO:0005871(kinesin complex);GO:0005874(microtubule);GO:0007018(microtubule-based movement);GO:0007019(microtubule depolymerization);GO:0008017(microtubule binding);GO:0008574(ATP-dependent microtubule motor activity, plus-end-directed);GO:0051301(cell division)	04144(Endocytosis)	K10396	NA	PREDICTED: kinesin-like protein KIF18B [Anser cygnoides domesticus]	0.302886	0.304762	1.31048	32.4839	16.3207	17.6401	0.028868	-5.11438	8.80925e-13	2.07609e-11	down	yes
106045790	ADORA2B	XM_013196499.1	GO:0001609(G-protein coupled adenosine receptor activity);GO:0001973(adenosine receptor signaling pathway);GO:0002882(positive regulation of chronic inflammatory response to non-antigenic stimulus);GO:0005886(plasma membrane);GO:0007189(adenylate cyclase-activating G-protein coupled receptor signaling pathway);GO:0010575(positive regulation of vascular endothelial growth factor production);GO:001…	04020(Calcium signaling pathway);04080(Neuroactive ligand-receptor interaction);04270(Vascular smooth muscle contraction)	K04267	NA	PREDICTED: adenosine receptor A2b [Anser cygnoides domesticus]	1.70478	3.80694	3.73046	35.8816	27.337	30.5087	0.0986071	-3.34216	9.64479e-13	2.26852e-11	down	yes
106038409	DTNA	XM_013184900.1;XM_013184895.1;XM_013184903.1;XM_013184896.1;XM_013184898.1;XM_013184897.1;XM_013184899.1	GO:0005515(protein binding);GO:0005737(cytoplasm);GO:0006941(striated muscle contraction);GO:0007165(signal transduction);GO:0007268(chemical synaptic transmission);GO:0007274(neuromuscular synaptic transmission);GO:0008270(zinc ion binding);GO:0030054(cell junction);GO:0030165(PDZ domain binding);GO:0030424(axon);GO:0031234(extrinsic component of cytoplasmic side of plasma membrane);GO:0042383(s…	05410(Hypertrophic cardiomyopathy (HCM));05412(Arrhythmogenic right ventricular cardiomyopathy (ARVC));05414(Dilated cardiomyopathy (DCM));05416(Viral myocarditis);05416(Viral myocarditis)	K10366	NA	PREDICTED: dystrobrevin alpha isoform X1 [Anser cygnoides domesticus]	13.9418	14.8868	20.396	1.72095	2.21246	4.4202	5.89262	2.55891	1.03175e-12	2.42197e-11	up	yes
106043391	WHAMM	XM_013192832.1	GO:0000139(Golgi membrane);GO:0003779(actin binding);GO:0006888(ER to Golgi vesicle-mediated transport);GO:0008017(microtubule binding);GO:0017049(GTP-Rho binding);GO:0030032(lamellipodium assembly);GO:0033116(endoplasmic reticulum-Golgi intermediate compartment membrane);GO:0048041(focal adhesion assembly);GO:0051127(positive regulation of actin nucleation);GO:0071933(Arp2/3 complex binding);GO:…	NA	NA	NA	PREDICTED: WASP homolog-associated protein with actin, membranes and microtubules [Anser cygnoides domesticus]	9.549	10.2623	12.6313	0.667392	1.28543	0.410241	13.7291	3.77916	1.03666e-12	2.42873e-11	up	yes
106043713	ANKRD1	XM_013193378.1	GO:0001085(RNA polymerase II transcription factor binding);GO:0001105(RNA polymerase II transcription coactivator activity);GO:0002039(p53 binding);GO:0003677(DNA binding);GO:0003714(transcription corepressor activity);GO:0005623(cell);GO:0005634(nucleus);GO:0005667(transcription factor complex);GO:0005730(nucleolus);GO:0005737(cytoplasm);GO:0005829(cytosol);GO:0007519(skeletal muscle tissue deve…	NA	NA	NA	PREDICTED: ankyrin repeat domain-containing protein 1 [Anser cygnoides domesticus]	13.6794	3.05657	106.373	0.338578	0.154787	0.204535	176.399	7.4627	1.06024e-12	2.47909e-11	up	yes
106036515	RASL12	XM_013181965.1	GO:0005525(GTP binding);GO:0005622(intracellular);GO:0007264(small GTPase mediated signal transduction);GO:0016020(membrane)	04010(MAPK signaling pathway);04810(Regulation of actin cytoskeleton);04530(Tight junction)	K07830	NA	PREDICTED: ras-like protein family member 12 [Anser cygnoides domesticus]	18.5684	10.5126	20.1646	2.47598	2.10822	2.68089	6.7784	2.76094	1.12537e-12	2.62623e-11	up	yes
106043543	GFM1	XM_013193060.1	GO:0003746(translation elongation factor activity);GO:0003924(GTPase activity);GO:0005525(GTP binding);GO:0005739(mitochondrion);GO:0044822(poly(A) RNA binding);GO:0070125(mitochondrial translational elongation)	04152(AMPK signaling pathway);04921(Oxytocin signaling pathway)	K03234	NA	PREDICTED: elongation factor G, mitochondrial, partial [Anas platyrhynchos]	91.6447	74.1232	68.6339	24.7259	19.3109	25.3102	3.38013	1.75708	1.13592e-12	2.64566e-11	up	yes
106033129	FHOD1	XM_013176466.1	GO:0001725(stress fiber);GO:0003779(actin binding);GO:0005515(protein binding);GO:0005634(nucleus);GO:0005737(cytoplasm);GO:0016020(membrane);GO:0032059(bleb);GO:0042802(identical protein binding);GO:0045944(positive regulation of transcription from RNA polymerase II promoter);GO:0051496(positive regulation of stress fiber assembly)	04320(Dorso-ventral axis formation)	K02184	NA	PREDICTED: FH1/FH2 domain-containing protein 1, partial [Anser cygnoides domesticus]	89.9903	40.7642	88.8057	14.4153	16.4092	12.6672	5.04832	2.3358	1.16931e-12	2.71813e-11	up	yes
106034883	F13A1	XM_013179305.1;XM_013179308.1;XM_013179309.1	GO:0003810(protein-glutamine gamma-glutamyltransferase activity);GO:0007596(blood coagulation);GO:0018149(peptide cross-linking);GO:0072562(blood microparticle);GO:0072562(blood microparticle)	04610(Complement and coagulation cascades);04610(Complement and coagulation cascades)	K03917	EC:2.3.2.13	PREDICTED: coagulation factor XIII A chain isoform X1 [Anser cygnoides domesticus]	3.54509	9.0841	7.61912	0.960374	0.412569	0.639426	10.0619	3.33083	1.22603e-12	2.84445e-11	up	yes
106031559	LOC106031559	XM_013173985.1	GO:0003824(catalytic activity);GO:0016021(integral component of membrane);GO:0030151(molybdenum ion binding);GO:0030170(pyridoxal phosphate binding)	NA	NA	NA	PREDICTED: mitochondrial amidoxime reducing component 2, partial [Anas platyrhynchos]	60.0866	59.5982	54.6662	4.8591	9.41404	6.5789	8.36134	3.06373	1.30298e-12	3.0171e-11	up	yes
106037512	ASB4	XM_013183434.1	GO:0031462(Cul2-RING ubiquitin ligase complex);GO:0031466(Cul5-RING ubiquitin ligase complex);GO:0031625(ubiquitin protein ligase binding);GO:0035556(intracellular signal transduction);GO:0051865(protein autoubiquitination);GO:0061630(ubiquitin protein ligase activity);GO:2001214(positive regulation of vasculogenesis)	NA	NA	NA	PREDICTED: ankyrin repeat and SOCS box protein 4 [Anser cygnoides domesticus]	43.9438	20.2256	28.0751	0	0	0.344479	267.78	8.0649	1.32254e-12	3.05646e-11	up	yes
106038819	VASH1	XM_013185594.1	GO:0001525(angiogenesis);GO:0001937(negative regulation of endothelial cell proliferation);GO:0005615(extracellular space);GO:0005783(endoplasmic reticulum);GO:0009611(response to wounding);GO:0016525(negative regulation of angiogenesis);GO:0043537(negative regulation of blood vessel endothelial cell migration);GO:0045177(apical part of cell);GO:1901491(negative regulation of lymphangiogenesis);G…	NA	NA	NA	PREDICTED: vasohibin-1 isoform X1 [Haliaeetus albicilla]	59.773	30.3057	32.882	281.711	216.584	228.087	0.169278	-2.56253	1.37348e-12	3.16804e-11	down	yes
106035836	SOD3	XM_013180910.1;XM_013180919.1	GO:0001666(response to hypoxia);GO:0004784(superoxide dismutase activity);GO:0005507(copper ion binding);GO:0005615(extracellular space);GO:0005737(cytoplasm);GO:0005802(trans-Golgi network);GO:0008270(zinc ion binding);GO:0019430(removal of superoxide radicals);GO:0031012(extracellular matrix);GO:0055114(oxidation-reduction process);GO:0070062(extracellular exosome);GO:0070062(extracellular exos…	04146(Peroxisome);04146(Peroxisome)	K04565	EC:1.15.1.1	PREDICTED: extracellular superoxide dismutase [Cu-Zn] [Anser cygnoides domesticus]	16.007	25.4789	24.2825	110.366	168.734	138.656	0.157433	-2.66719	1.43334e-12	3.29972e-11	down	yes
106033576	LFNG	XM_013177201.1	GO:0007389(pattern specification process);GO:0030173(integral component of Golgi membrane);GO:0033829(O-fucosylpeptide 3-beta-N-acetylglucosaminyltransferase activity)	00514(Other types of O-glycan biosynthesis);04330(Notch signaling pathway)	K05948	EC:2.4.1.222	PREDICTED: beta-1,3-N-acetylglucosaminyltransferase lunatic fringe [Anser cygnoides domesticus]	56.3692	43.3958	60.6396	278.135	319.627	241.116	0.191213	-2.38675	1.45491e-12	3.34292e-11	down	yes
106046479	MFSD7	XM_013197545.1;XM_013197549.1;XM_013197548.1;XM_013197546.1	GO:0016021(integral component of membrane);GO:0055085(transmembrane transport);GO:0055085(transmembrane transport)	NA	NA	NA	PREDICTED: major facilitator superfamily domain-containing protein 7 isoform X1 [Anser cygnoides domesticus]	17.8335	7.06969	8.31619	0.980277	1.74596	1.06604	8.75974	3.13089	1.52828e-12	3.50476e-11	up	yes
106046648	SH3BP5	XM_013197750.1	GO:0004860(protein kinase inhibitor activity);GO:0035556(intracellular signal transduction)	NA	NA	NA	PREDICTED: SH3 domain-binding protein 5 [Anser cygnoides domesticus]	283.452	270.775	231.018	85.7118	86.9736	96.3927	2.91828	1.54512	1.61086e-12	3.68705e-11	up	yes
106040796	CDH4	XM_013188895.1	GO:0005509(calcium ion binding);GO:0005887(integral component of plasma membrane);GO:0007156(homophilic cell adhesion via plasma membrane adhesion molecules);GO:0007157(heterophilic cell-cell adhesion via plasma membrane cell adhesion molecules);GO:0007411(axon guidance);GO:0045773(positive regulation of axon extension);GO:0005886(plasma membrane);GO:0016021(integral component of membrane)	04514(Cell adhesion molecules (CAMs))	K06797	NA	PREDICTED: cadherin-4 isoform X5 [Anser cygnoides domesticus]	15.9655	20.772	22.5091	5.22851	3.62928	4.33624	4.49041	2.16685	1.61441e-12	3.68809e-11	up	yes
106045743	ARHGDIB	XM_013196426.1	GO:0003924(GTPase activity);GO:0005094(Rho GDP-dissociation inhibitor activity);GO:0005737(cytoplasm);GO:0050790(regulation of catalytic activity);GO:0070062(extracellular exosome)	04962(Vasopressin-regulated water reabsorption);04722(Neurotrophin signaling pathway)	K12462	NA	Rho GDP-dissociation inhibitor 2, partial [Anas platyrhynchos]	27.0049	31.4501	32.8285	188.2	139.553	129.746	0.199527	-2.32534	1.68763e-12	3.84799e-11	down	yes
106045228	BAG3	XM_013195611.1	GO:0000774(adenyl-nucleotide exchange factor activity);GO:0005829(cytosol);GO:0005886(plasma membrane);GO:0008625(extrinsic apoptotic signaling pathway via death domain receptors);GO:0010664(negative regulation of striated muscle cell apoptotic process);GO:0030018(Z disc);GO:0032403(protein complex binding);GO:0050790(regulation of catalytic activity);GO:0050821(protein stabilization);GO:0051087(…	04668(TNF signaling pathway)	K09558	NA	PREDICTED: BAG family molecular chaperone regulator 3 [Anser cygnoides domesticus]	71.0604	89.9571	138.144	25.2098	21.24	28.2308	4.00588	2.00212	1.73306e-12	3.94403e-11	up	yes
106040463	PIM3	XM_013188347.1	GO:0004674(protein serine/threonine kinase activity);GO:0005524(ATP binding);GO:0005737(cytoplasm);GO:0007346(regulation of mitotic cell cycle);GO:0043066(negative regulation of apoptotic process);GO:0046777(protein autophosphorylation);GO:0061179(negative regulation of insulin secretion involved in cellular response to glucose stimulus)	04630(Jak-STAT signaling pathway);04933(AGE-RAGE signaling pathway in diabetic complications)	K04702	EC:2.7.11.1	PREDICTED: serine/threonine-protein kinase pim-3, partial [Anser cygnoides domesticus]	62.0711	27.0737	56.4515	9.38889	8.78679	7.99085	5.56422	2.47618	1.88602e-12	4.28396e-11	up	yes
106031181	SCARB1	XM_013173385.1;XM_013173386.1	GO:0001530(lipopolysaccharide binding);GO:0001875(lipopolysaccharide receptor activity);GO:0001935(endothelial cell proliferation);GO:0005765(lysosomal membrane);GO:0005887(integral component of plasma membrane);GO:0005901(caveola);GO:0006707(cholesterol catabolic process);GO:0006898(receptor-mediated endocytosis);GO:0008035(high-density lipoprotein particle binding);GO:0009986(cell surface);GO:0…	04145(Phagosome);04145(Phagosome)	K13885	NA	PREDICTED: scavenger receptor class B member 1 isoform X2 [Anser cygnoides domesticus]	15.8606	16.9885	13.8916	84.4948	73.9607	73.825	0.201225	-2.31312	1.90212e-12	4.31231e-11	down	yes
106042367	LOC106042367	XM_013191228.1	GO:0000303(response to superoxide);GO:0003735(structural constituent of ribosome);GO:0006412(translation);GO:0006631(fatty acid metabolic process);GO:0006839(mitochondrial transport);GO:0015992(proton transport);GO:0016021(integral component of membrane);GO:0017077(oxidative phosphorylation uncoupler activity);GO:0031966(mitochondrial membrane)	03320(PPAR signaling pathway);05016(Huntington's disease)	K08769	NA	PREDICTED: mitochondrial uncoupling protein 3-like [Anser cygnoides domesticus]	122.693	64.714	29.4796	0.571441	0	0	379.544	8.56812	2.04657e-12	4.63098e-11	up	yes
106047044	BAHD1	XM_013198339.1	GO:0000785(chromatin);GO:0000976(transcription regulatory region sequence-specific DNA binding);GO:0003682(chromatin binding);GO:0005654(nucleoplasm);GO:0005677(chromatin silencing complex);GO:0006342(chromatin silencing);GO:0031507(heterochromatin assembly)	NA	NA	NA	PREDICTED: bromo adjacent homology domain-containing 1 protein isoform X1 [Anser cygnoides domesticus]	7.64778	4.18799	8.35435	58.5454	46.2315	45.9256	0.133973	-2.89998	2.09207e-12	4.72499e-11	down	yes
106033539	LOC106033539	XM_013177134.1	GO:0004553(hydrolase activity, hydrolyzing O-glycosyl compounds);GO:0005975(carbohydrate metabolic process);GO:0016021(integral component of membrane);GO:0030246(carbohydrate binding)	00052(Galactose metabolism);00500(Starch and sucrose metabolism);04142(Lysosome)	K12316	EC:3.2.1.20	PREDICTED: lysosomal alpha-glucosidase-like [Anser cygnoides domesticus]	129.097	125.734	111.952	28.3236	31.407	48.3141	3.39474	1.7633	2.11149e-12	4.75984e-11	up	yes
106044463	LOC106044463	XR_001212291.1;XR_001212290.1	NA	NA	NA	NA	PREDICTED: uncharacterized protein LOC106017022 [Anas platyrhynchos]	7.57761	8.27589	3.54065	0	0	0	inf	inf	2.12975e-12	4.79194e-11	up	yes
106032194	SOX8	XM_013175037.1	GO:0000981(RNA polymerase II transcription factor activity, sequence-specific DNA binding);GO:0003170(heart valve development);GO:0003677(DNA binding);GO:0005634(nucleus);GO:0006351(transcription, DNA-templated);GO:0006357(regulation of transcription from RNA polymerase II promoter);GO:0048709(oligodendrocyte differentiation)	04024(cAMP signaling pathway)	K18435	NA	PREDICTED: transcription factor SOX-8, partial [Anser cygnoides domesticus]	19.4883	28.2482	24.6434	121.456	129.191	148.828	0.181187	-2.46445	2.14277e-12	4.81214e-11	down	yes
106029430	LOC106029430	XR_001203228.1	GO:0000012(single strand break repair);GO:0003684(damaged DNA binding);GO:0005634(nucleus);GO:0006284(base-excision repair)	03410(Base excision repair)	K10803	NA	PREDICTED: DNA repair protein XRCC1 [Haliaeetus leucocephalus]	0	0	0	10.6372	13.8177	9.3864	-inf	-inf	2.18486e-12	4.89746e-11	down	yes
106047939	CILP2	XM_013199664.1	GO:0070062(extracellular exosome)	NA	NA	NA	PREDICTED: LOW QUALITY PROTEIN: cartilage intermediate layer protein 2, partial [Anser cygnoides domesticus]	7.25448	27.5331	14.6133	1.67994	1.92498	1.23385	10.2094	3.35182	2.19873e-12	4.91929e-11	up	yes
106043332	ABHD5	XM_013192746.1	GO:0005634(nucleus);GO:0005737(cytoplasm);GO:0005811(lipid particle);GO:0005829(cytosol);GO:0006654(phosphatidic acid biosynthetic process);GO:0010891(negative regulation of sequestering of triglyceride);GO:0010898(positive regulation of triglyceride catabolic process);GO:0019915(lipid storage);GO:0042171(lysophosphatidic acid acyltransferase activity);GO:0051006(positive regulation of lipoprotei…	04923(Regulation of lipolysis in adipocyte)	K13699	EC:2.3.1.51	PREDICTED: 1-acylglycerol-3-phosphate O-acyltransferase ABHD5 isoform X1 [Anser cygnoides domesticus]	20.6606	4.04838	4.64126	0.14461	0.177224	0.491116	36.1035	5.17406	2.31152e-12	5.16197e-11	up	yes
106046811	ELP6	XM_013197995.1;XM_013197997.1	GO:0030335(positive regulation of cell migration);GO:0033588(Elongator holoenzyme complex);GO:0033588(Elongator holoenzyme complex)	NA	NA	NA	PREDICTED: elongator complex protein 6 isoform X4 [Anser cygnoides domesticus]	22.2899	23.3251	23.0001	97.5213	97.2202	98.4024	0.234066	-2.09501	2.33483e-12	5.20427e-11	down	yes
106045883	FOXP4	XM_013196645.1	GO:0000981(RNA polymerase II transcription factor activity, sequence-specific DNA binding);GO:0005634(nucleus);GO:0006351(transcription, DNA-templated);GO:0006357(regulation of transcription from RNA polymerase II promoter);GO:0043565(sequence-specific DNA binding)	05206(MicroRNAs in cancer)	NA	NA	PREDICTED: forkhead box protein P4 [Anser cygnoides domesticus]	1.21757	6.17759	2.63799	46.088	47.5999	41.5663	0.07418	-3.75283	2.56031e-12	5.6962e-11	down	yes
106041125	FRY	XM_013189378.1	GO:0000902(cell morphogenesis);GO:0005938(cell cortex);GO:0030427(site of polarized growth);GO:0031175(neuron projection development);GO:0090527(actin filament reorganization)	04080(Neuroactive ligand-receptor interaction)	NA	NA	PREDICTED: protein furry homolog isoform X10 [Anser cygnoides domesticus]	2.5583	2.3683	3.35402	0.433224	0.223992	0.327802	8.40658	3.07152	3.01373e-12	6.6925e-11	up	yes
106035281	ABRA	XM_013179973.1	GO:0000060(protein import into nucleus, translocation);GO:0003779(actin binding);GO:0005886(plasma membrane);GO:0015629(actin cytoskeleton);GO:0030016(myofibril);GO:0035025(positive regulation of Rho protein signal transduction);GO:0045944(positive regulation of transcription from RNA polymerase II promoter);GO:0051091(positive regulation of sequence-specific DNA binding transcription factor acti…	NA	NA	NA	PREDICTED: actin-binding Rho-activating protein [Anser cygnoides domesticus]	6.88169	7.53687	17.2983	0.230546	0	0.110817	92.9123	6.5378	3.1774e-12	7.04285e-11	up	yes
106033323	TFAP4	XM_013176756.1	GO:0000978(RNA polymerase II core promoter proximal region sequence-specific DNA binding);GO:0001077(transcriptional activator activity, RNA polymerase II core promoter proximal region sequence-specific binding);GO:0003700(transcription factor activity, sequence-specific DNA binding);GO:0003705(transcription factor activity, RNA polymerase II distal enhancer sequence-specific binding);GO:0005634(…	05205(Proteoglycans in cancer)	K09108	NA	PREDICTED: LOW QUALITY PROTEIN: transcription factor AP-4 [Anser cygnoides domesticus]	15.3054	12.0855	18.5941	96.6734	108.532	90.9758	0.15526	-2.68724	3.26898e-12	7.23239e-11	down	yes
106040771	CHAC1	XM_013188871.1	GO:0005112(Notch binding);GO:0005802(trans-Golgi network);GO:0005829(cytosol);GO:0010955(negative regulation of protein processing);GO:0022008(neurogenesis);GO:0045746(negative regulation of Notch signaling pathway);GO:0070059(intrinsic apoptotic signaling pathway in response to endoplasmic reticulum stress)	NA	NA	NA	PREDICTED: LOW QUALITY PROTEIN: glutathione-specific gamma-glutamylcyclotransferase 1, partial [Anser cygnoides domesticus]	31.4726	4.88627	20.367	0.266606	0	0.110527	150.413	7.23279	3.3534e-12	7.3969e-11	up	yes
106045288	FZD8	XM_013195695.1	GO:0004930(G-protein coupled receptor activity);GO:0005886(plasma membrane);GO:0007186(G-protein coupled receptor signaling pathway);GO:0007275(multicellular organism development);GO:0016021(integral component of membrane);GO:0017147(Wnt-protein binding);GO:0035567(non-canonical Wnt signaling pathway);GO:0042813(Wnt-activated receptor activity);GO:0060070(canonical Wnt signaling pathway)	04310(Wnt signaling pathway);04916(Melanogenesis)	K02432	NA	PREDICTED: LOW QUALITY PROTEIN: frizzled-8, partial [Anser cygnoides domesticus]	16.4247	17.209	15.6069	93.8935	68.2079	77.167	0.205797	-2.28071	3.35574e-12	7.3969e-11	down	yes
106032649	CXCL14	XM_013175702.1	GO:0005576(extracellular region);GO:0005794(Golgi apparatus);GO:0006955(immune response);GO:0007267(cell-cell signaling);GO:0008009(chemokine activity);GO:0045662(negative regulation of myoblast differentiation);GO:0048839(inner ear development);GO:0060326(cell chemotaxis);GO:2000503(positive regulation of natural killer cell chemotaxis)	04060(Cytokine-cytokine receptor interaction)	K10033	NA	PREDICTED: C-X-C motif chemokine 14 [Manacus vitellinus]	15.8317	88.2426	44.431	0.622795	0	0.568984	124.608	6.96125	3.48594e-12	7.66971e-11	up	yes
106041144	LOC106041144	XR_001210325.1	NA	NA	NA	NA	PREDICTED: uncharacterized protein LOC101748210 [Gallus gallus]	1.53149	1.96855	2.51818	18.0926	19.563	18.1918	0.107762	-3.21408	3.71536e-12	8.15943e-11	down	yes
106047462	SLC38A2	XM_013198950.1	GO:0003333(amino acid transmembrane transport);GO:0005886(plasma membrane);GO:0015171(amino acid transmembrane transporter activity);GO:0016021(integral component of membrane)	04974(Protein digestion and absorption);04724(Glutamatergic synapse);04727(GABAergic synapse)	K14207	NA	PREDICTED: sodium-coupled neutral amino acid transporter 2 [Anser cygnoides domesticus]	13.6666	10.7544	16.2492	2.46516	1.30036	2.1213	6.90869	2.78841	3.98689e-12	8.73965e-11	up	yes
106031518	ADAMTS14	XM_013173939.1	GO:0004222(metalloendopeptidase activity);GO:0005578(proteinaceous extracellular matrix);GO:0006508(proteolysis);GO:0008270(zinc ion binding);GO:0030199(collagen fibril organization)	04115(p53 signaling pathway)	K04596	NA	PREDICTED: A disintegrin and metalloproteinase with thrombospondin motifs 14, partial [Anser cygnoides domesticus]	0.753475	0.911396	1.29461	12.0928	12.0676	11.4028	0.0832177	-3.58697	4.10279e-12	8.9772e-11	down	yes
106036117	SIK1	XM_013181361.1;XM_013181363.1	GO:0000287(magnesium ion binding);GO:0004674(protein serine/threonine kinase activity);GO:0005524(ATP binding);GO:0005634(nucleus);GO:0005737(cytoplasm);GO:0006468(protein phosphorylation);GO:0007346(regulation of mitotic cell cycle);GO:0008140(cAMP response element binding protein binding);GO:0010830(regulation of myotube differentiation);GO:0010868(negative regulation of triglyceride biosynthet…	04922(Glucagon signaling pathway);04922(Glucagon signaling pathway)	K19008	EC:2.7.11.1	PREDICTED: serine/threonine-protein kinase SIK1 isoform X2 [Anser cygnoides domesticus]	35.3848	14.3742	16.4642	3.90876	3.69137	2.35104	6.65481	2.7344	4.70233e-12	1.02702e-10	up	yes
106045561	LOC106045561	XM_013196123.1	GO:0005096(GTPase activator activity);GO:0007165(signal transduction);GO:0043547(positive regulation of GTPase activity)	NA	NA	NA	PREDICTED: rho GTPase-activating protein 20-like [Anser cygnoides domesticus]	41.5994	34.4975	36.4432	10.665	13.0753	9.94784	3.34064	1.74013	5.07259e-12	1.10586e-10	up	yes
106041031	POM121	XM_013189256.1	GO:0016021(integral component of membrane)	03013(RNA transport)	K14316	NA	PREDICTED: LOW QUALITY PROTEIN: nuclear envelope pore membrane protein POM 121, partial [Anser cygnoides domesticus]	29.2366	27.9464	25.317	108.643	114.629	107.217	0.249631	-2.00213	5.54849e-12	1.2074e-10	down	yes
106038683	EGF	XM_013185389.1;XM_013185390.1;XM_013185388.1	GO:0000186(activation of MAPKK activity);GO:0000187(activation of MAPK activity);GO:0001525(angiogenesis);GO:0005154(epidermal growth factor receptor binding);GO:0005509(calcium ion binding);GO:0005615(extracellular space);GO:0005765(lysosomal membrane);GO:0005886(plasma membrane);GO:0007173(epidermal growth factor receptor signaling pathway);GO:0007262(STAT protein import into nucleus);GO:000808…	04010(MAPK signaling pathway);04012(ErbB signaling pathway);04068(FoxO signaling pathway);04060(Cytokine-cytokine receptor interaction);04144(Endocytosis);04810(Regulation of actin cytoskeleton);04510(Focal adhesion);04540(Gap junction);04540(Gap junction)	K04357	NA	PREDICTED: pro-epidermal growth factor isoform X2 [Anser cygnoides domesticus]	4.22378	2.54757	5.77186	0.11776	0.270672	0.20353	21.1892	4.40526	5.81609e-12	1.26333e-10	up	yes
106030003	CDCA7	XM_013171553.1	GO:0005654(nucleoplasm);GO:0005737(cytoplasm);GO:0042127(regulation of cell proliferation)	NA	NA	NA	PREDICTED: cell division cycle-associated protein 7 isoform X2 [Anser cygnoides domesticus]	0.258319	1.7696	0.755515	20.2142	16.1922	18.8806	0.0503452	-4.312	5.90297e-12	1.27987e-10	down	yes
106041877	CASS4	XM_013190531.1;XM_013190534.1;XM_013190535.1	GO:0005737(cytoplasm);GO:0005856(cytoskeleton);GO:0005925(focal adhesion);GO:0007155(cell adhesion);GO:0007155(cell adhesion)	04810(Regulation of actin cytoskeleton);04510(Focal adhesion);04510(Focal adhesion)	K05726	NA	PREDICTED: cas scaffolding protein family member 4 isoform X3 [Anser cygnoides domesticus]	0.220779	0.0850485	0.101435	4.20859	2.26356	3.26721	0.0418161	-4.5798	6.02384e-12	1.30371e-10	down	yes
106049013	SHMT2	XM_013201147.1	GO:0003682(chromatin binding);GO:0004372(glycine hydroxymethyltransferase activity);GO:0005515(protein binding);GO:0005634(nucleus);GO:0005737(cytoplasm);GO:0005739(mitochondrion);GO:0005743(mitochondrial inner membrane);GO:0005758(mitochondrial intermembrane space);GO:0005759(mitochondrial matrix);GO:0006544(glycine metabolic process);GO:0006563(L-serine metabolic process);GO:0006564(L-serine bi…	01200(Carbon metabolism);01230(Biosynthesis of amino acids);00630(Glyoxylate and dicarboxylate metabolism);00260(Glycine, serine and threonine metabolism);00460(Cyanoamino acid metabolism);00670(One carbon pool by folate)	K00600	EC:2.1.2.1	PREDICTED: serine hydroxymethyltransferase, mitochondrial [Anser cygnoides domesticus]	23.4382	17.9337	15.187	95.5054	90.4841	88.4622	0.206079	-2.27873	6.08627e-12	1.31483e-10	down	yes
106035807	MB	XM_013180849.1	GO:0001666(response to hypoxia);GO:0005344(oxygen transporter activity);GO:0007507(heart development);GO:0015671(oxygen transport);GO:0019825(oxygen binding);GO:0020037(heme binding);GO:0043353(enucleate erythrocyte differentiation);GO:0046872(metal ion binding);GO:0050873(brown fat cell differentiation);GO:0070062(extracellular exosome)	NA	NA	NA	PREDICTED: myoglobin [Anser cygnoides domesticus]	53.7782	93.2707	88.0302	20.803	14.9943	11.6985	4.94947	2.30727	6.09956e-12	1.31532e-10	up	yes
106035353	PM20D2	XM_013180061.1	GO:0005654(nucleoplasm);GO:0008152(metabolic process);GO:0016787(hydrolase activity);GO:0070062(extracellular exosome)	NA	NA	NA	PREDICTED: peptidase M20 domain-containing protein 2, partial [Anser cygnoides domesticus]	17.7681	12.1706	11.3789	1.75736	2.14388	1.88508	7.14058	2.83604	6.28426e-12	1.3527e-10	up	yes
106029854	FZD5	XM_013171169.1	GO:0004930(G-protein coupled receptor activity);GO:0016021(integral component of membrane);GO:0017147(Wnt-protein binding);GO:0035567(non-canonical Wnt signaling pathway);GO:0042813(Wnt-activated receptor activity);GO:0060070(canonical Wnt signaling pathway)	04310(Wnt signaling pathway);04916(Melanogenesis)	K02375	NA	PREDICTED: frizzled-5, partial [Anser cygnoides domesticus]	7.02307	8.27034	9.45332	54.9984	53.2715	47.7656	0.158597	-2.65656	6.34821e-12	1.36401e-10	down	yes
106045193	ENHO	XM_013195576.1	NA	NA	NA	NA	PREDICTED: adropin [Aptenodytes forsteri]	43.9846	73.5108	32.514	249.206	438.727	247.606	0.160346	-2.64074	6.50888e-12	1.39601e-10	down	yes
106032791	MYOT	XM_013175890.1	GO:0030018(Z disc)	NA	NA	NA	PREDICTED: myotilin [Tauraco erythrolophus]	228.794	253.558	275.035	82.3232	90.0429	92.8265	2.85599	1.51399	6.75656e-12	1.44654e-10	up	yes
106032682	LOC106032682	XM_013175733.1	GO:0004176(ATP-dependent peptidase activity);GO:0006508(proteolysis);GO:0008270(zinc ion binding)	04064(NF-kappa B signaling pathway);04622(RIG-I-like receptor signaling pathway);05164(Influenza A)	K10652	EC:2.3.2.27	PREDICTED: LON peptidase N-terminal domain and RING finger protein 1-like [Anser cygnoides domesticus]	4.0748	4.47265	2.46168	23.7438	22.6757	33.329	0.138048	-2.85676	7.14392e-12	1.52672e-10	down	yes
106044772	LOC106044772	XM_013194956.1	GO:0004869(cysteine-type endopeptidase inhibitor activity);GO:0005576(extracellular region);GO:0010951(negative regulation of endopeptidase activity)	04970(Salivary secretion)	K13899	NA	PREDICTED: cystatin-like [Anser cygnoides domesticus]	491.046	245.47	388.19	107.667	86.4534	98.8142	3.83945	1.9409	8.20308e-12	1.74994e-10	up	yes
106037638	ERCC6L	XM_013183616.1	GO:0005524(ATP binding);GO:0005654(nucleoplasm);GO:0005737(cytoplasm);GO:0005813(centrosome);GO:0005886(plasma membrane)	03420(Nucleotide excision repair)	K10841	NA	PREDICTED: LOW QUALITY PROTEIN: DNA excision repair protein ERCC-6-like [Anser cygnoides domesticus]	0.097639	0.315654	0.023409	7.36351	6.9484	7.22483	0.0202771	-5.62401	8.32573e-12	1.77293e-10	down	yes
106030588	JPH1	XM_013172450.1;XM_013172444.1;XM_013172446.1;XM_013172452.1	GO:0016021(integral component of membrane);GO:0030314(junctional membrane complex);GO:0030314(junctional membrane complex)	NA	NA	NA	PREDICTED: junctophilin-1 isoform X1 [Anser cygnoides domesticus]	2.93397	3.41997	2.44251	0.407964	0.436511	0.48621	6.61046	2.72475	9.22647e-12	1.95563e-10	up	yes
106033017	LOC106033017	XM_013176321.1;XM_013176316.1	GO:0004725(protein tyrosine phosphatase activity);GO:0008138(protein tyrosine/serine/threonine phosphatase activity);GO:0035335(peptidyl-tyrosine dephosphorylation);GO:0035335(peptidyl-tyrosine dephosphorylation)	04010(MAPK signaling pathway);04010(MAPK signaling pathway)	K17614	EC:3.1.3.16;EC:3.1.3.48	PREDICTED: dual specificity phosphatase DUPD1 isoform X1 [Anser cygnoides domesticus]	4.31515	2.37798	1.64568	0	0	0	inf	inf	9.22805e-12	1.95563e-10	up	yes
106037911	EXTL1	XM_013184093.1	GO:0005783(endoplasmic reticulum);GO:0006024(glycosaminoglycan biosynthetic process);GO:0006486(protein glycosylation);GO:0015012(heparan sulfate proteoglycan biosynthetic process);GO:0015020(glucuronosyltransferase activity);GO:0016020(membrane);GO:0016021(integral component of membrane);GO:0016740(transferase activity);GO:0016757(transferase activity, transferring glycosyl groups);GO:0030176(in…	00534(Glycosaminoglycan biosynthesis - heparan sulfate / heparin)	K02366	EC:2.4.1.224;EC:2.4.1.225	PREDICTED: exostosin-like 1, partial [Anser cygnoides domesticus]	66.9595	27.3574	70.7141	9.85076	8.75389	10.6174	5.64749	2.49761	9.23289e-12	1.95563e-10	up	yes
106042820	TNNC1	XM_013191946.1	GO:0005509(calcium ion binding);GO:0005654(nucleoplasm);GO:0005739(mitochondrion);GO:0005861(troponin complex);GO:0014883(transition between fast and slow fiber);GO:0031013(troponin I binding);GO:0031014(troponin T binding);GO:0032972(regulation of muscle filament sliding speed);GO:0042803(protein homodimerization activity);GO:0043462(regulation of ATPase activity);GO:0048306(calcium-dependent pr…	04020(Calcium signaling pathway);04260(Cardiac muscle contraction);04261(Adrenergic signaling in cardiomyocytes);05410(Hypertrophic cardiomyopathy (HCM));05414(Dilated cardiomyopathy (DCM))	K05865	NA	PREDICTED: troponin C, slow skeletal and cardiac muscles [Orcinus orca]	119.498	205.591	196.468	803.484	847.418	724.552	0.219561	-2.18731	9.27411e-12	1.96088e-10	down	yes
106033377	LOC106033377	XM_013176814.1	GO:0004222(metalloendopeptidase activity);GO:0005654(nucleoplasm);GO:0005750(mitochondrial respiratory chain complex III);GO:0006122(mitochondrial electron transport, ubiquinol to cytochrome c);GO:0008270(zinc ion binding);GO:0009060(aerobic respiration);GO:0016485(protein processing);GO:0043209(myelin sheath);GO:0070062(extracellular exosome)	00190(Oxidative phosphorylation);04260(Cardiac muscle contraction)	K00415	NA	PREDICTED: cytochrome b-c1 complex subunit 2, mitochondrial [Anser cygnoides domesticus]	153.976	136.653	121.885	47.6819	43.48	44.9975	3.02964	1.59915	9.66059e-12	2.03898e-10	up	yes
106042816	MAPKAPK3	XM_013191937.1;XM_013191940.1	GO:0000165(MAPK cascade);GO:0002224(toll-like receptor signaling pathway);GO:0004683(calmodulin-dependent protein kinase activity);GO:0004871(signal transducer activity);GO:0005516(calmodulin binding);GO:0005524(ATP binding);GO:0005634(nucleus);GO:0005654(nucleoplasm);GO:0005737(cytoplasm);GO:0007166(cell surface receptor signaling pathway);GO:0009931(calcium-dependent protein serine/threonine ki…	04010(MAPK signaling pathway);04370(VEGF signaling pathway);04370(VEGF signaling pathway)	K04444	EC:2.7.11.1	PREDICTED: MAP kinase-activated protein kinase 3 isoform X2 [Anser cygnoides domesticus]	8.34431	4.80619	6.09833	0.964093	0.576918	0.701831	8.58234	3.10137	1.03447e-11	2.17951e-10	up	yes
106044763	DSTN	XM_013194951.1	GO:0003779(actin binding);GO:0030042(actin filament depolymerization);GO:0030836(positive regulation of actin filament depolymerization);GO:0030864(cortical actin cytoskeleton);GO:0051014(actin filament severing);GO:0070062(extracellular exosome)	04810(Regulation of actin cytoskeleton);04666(Fc gamma R-mediated phagocytosis);04360(Axon guidance);05133(Pertussis)	K05765	NA	PREDICTED: destrin [Ficedula albicollis]	60.9465	88.5739	71.2801	321.147	273.15	290.692	0.249495	-2.00292	1.057e-11	2.22305e-10	down	yes
106048043	ME3	XM_013199814.1;XM_013199811.1	GO:0004471(malate dehydrogenase (decarboxylating) (NAD+) activity);GO:0004473(malate dehydrogenase (decarboxylating) (NADP+) activity);GO:0005739(mitochondrion);GO:0006090(pyruvate metabolic process);GO:0006108(malate metabolic process);GO:0046872(metal ion binding);GO:0051287(NAD binding);GO:0055114(oxidation-reduction process);GO:0055114(oxidation-reduction process)	01200(Carbon metabolism);00620(Pyruvate metabolism);00620(Pyruvate metabolism)	K00029	EC:1.1.1.40	PREDICTED: NADP-dependent malic enzyme, mitochondrial isoform X2 [Anser cygnoides domesticus]	49.1113	47.5211	43.2336	17.9507	13.5256	14.8723	3.01769	1.59345	1.06331e-11	2.23238e-10	up	yes
106046791	TK1	XM_013197970.1	GO:0004797(thymidine kinase activity);GO:0005524(ATP binding);GO:0005737(cytoplasm);GO:0006259(DNA metabolic process);GO:0008270(zinc ion binding);GO:0009157(deoxyribonucleoside monophosphate biosynthetic process);GO:0009165(nucleotide biosynthetic process);GO:0016310(phosphorylation);GO:0042802(identical protein binding);GO:0046104(thymidine metabolic process);GO:0051289(protein homotetramerizat…	00240(Pyrimidine metabolism);00983(Drug metabolism - other enzymes)	K00857	EC:2.7.1.21	PREDICTED: thymidine kinase, cytosolic, partial [Aptenodytes forsteri]	20.5766	22.7564	26.2096	111.31	99.8645	108.446	0.217578	-2.20039	1.10863e-11	2.32344e-10	down	yes
106044308	LOC106044308	XM_013194261.1	GO:0004725(protein tyrosine phosphatase activity);GO:0005737(cytoplasm);GO:0035335(peptidyl-tyrosine dephosphorylation)	04630(Jak-STAT signaling pathway);04920(Adipocytokine signaling pathway);04931(Insulin resistance);05168(Herpes simplex infection)	K07293	EC:3.1.3.48	PREDICTED: tyrosine-protein phosphatase non-receptor type 11-like [Anser cygnoides domesticus]	88.6974	51.759	65.2176	18.5729	18.306	21.8237	3.50366	1.80886	1.17073e-11	2.4493e-10	up	yes
106037849	MAP3K15	XM_013184008.1;XM_013183994.1	GO:0000165(MAPK cascade);GO:0000186(activation of MAPKK activity);GO:0004709(MAP kinase kinase kinase activity);GO:0005524(ATP binding);GO:0005622(intracellular);GO:0005622(intracellular)	04141(Protein processing in endoplasmic reticulum);04010(MAPK signaling pathway);04668(TNF signaling pathway);04071(Sphingolipid signaling pathway);04210(Apoptosis);04722(Neurotrophin signaling pathway);05014(Amyotrophic lateral sclerosis (ALS));04932(Non-alcoholic fatty liver disease (NAFLD));04932(Non-alcoholic fatty liver disease (NAFLD))	K04426	EC:2.7.11.25	PREDICTED: mitogen-activated protein kinase kinase kinase 15 isoform X1 [Anser cygnoides domesticus]	7.80202	3.93389	5.50757	0.141846	0	0.0561342	87.097	6.44455	1.26183e-11	2.63526e-10	up	yes
106049474	SLC27A1	XM_013201811.1	GO:0001579(medium-chain fatty acid transport);GO:0001676(long-chain fatty acid metabolic process);GO:0004467(long-chain fatty acid-CoA ligase activity);GO:0005783(endoplasmic reticulum);GO:0005886(plasma membrane);GO:0006646(phosphatidylethanolamine biosynthetic process);GO:0006654(phosphatidic acid biosynthetic process);GO:0006656(phosphatidylcholine biosynthetic process);GO:0006659(phosphatidyl…	03320(PPAR signaling pathway);04931(Insulin resistance)	K08745	EC:6.2.1.-	PREDICTED: long-chain fatty acid transport protein 1 isoform X1 [Anser cygnoides domesticus]	46.7028	30.3029	52.1092	10.0094	11.5175	11.1549	3.95066	1.98209	1.41593e-11	2.95193e-10	up	yes
106045897	LOC106045897	XM_013196667.1;XM_013196670.1	NA	NA	NA	NA	PREDICTED: fibrous sheath CABYR-binding protein-like [Anser cygnoides domesticus]	0.0461488	0.984419	0.324531	24.0199	23.5247	18.5396	0.0205057	-5.60783	1.50543e-11	3.13303e-10	down	yes
106035710	HERC2	XM_013180699.1	GO:0004842(ubiquitin-protein transferase activity);GO:0005634(nucleus);GO:0005737(cytoplasm);GO:0005743(mitochondrial inner membrane);GO:0006974(cellular response to DNA damage stimulus);GO:0007283(spermatogenesis);GO:0008270(zinc ion binding);GO:0016874(ligase activity);GO:0031625(ubiquitin protein ligase binding);GO:0032183(SUMO binding);GO:0042787(protein ubiquitination involved in ubiquitin-d…	04120(Ubiquitin mediated proteolysis)	K10595	EC:2.3.2.26	PREDICTED: LOW QUALITY PROTEIN: E3 ubiquitin-protein ligase HERC2 [Anser cygnoides domesticus]	9.07629	7.95433	7.59593	1.92749	2.49639	2.26646	3.68092	1.88007	1.53831e-11	3.19588e-10	up	yes
106029815	CHPF	XM_013171132.1	GO:0008376(acetylgalactosaminyltransferase activity);GO:0032580(Golgi cisterna membrane)	00532(Glycosaminoglycan biosynthesis - chondroitin sulfate / dermatan sulfate)	K00747	EC:2.4.1.175;EC:2.4.1.226	PREDICTED: LOW QUALITY PROTEIN: chondroitin sulfate synthase 2 [Anser cygnoides domesticus]	55.6918	52.8841	60.1853	225.757	229.608	218.032	0.250612	-1.99647	1.54139e-11	3.19671e-10	down	yes
106044416	PLEKHA2	XM_013194430.1	GO:0005545(1-phosphatidylinositol binding);GO:0005737(cytoplasm);GO:0016020(membrane);GO:0030165(PDZ domain binding);GO:0035091(phosphatidylinositol binding)	04014(Ras signaling pathway);04072(Phospholipase D signaling pathway);04071(Sphingolipid signaling pathway);04664(Fc epsilon RI signaling pathway);04666(Fc gamma R-mediated phagocytosis);04380(Osteoclast differentiation);05220(Chronic myeloid leukemia)	K08091	NA	PREDICTED: pleckstrin homology domain-containing family A member 2 [Anser cygnoides domesticus]	2.764	3.12115	3.18351	17.5795	19.3995	19.1982	0.16143	-2.63102	1.57092e-11	3.2523e-10	down	yes
106033142	RANBP10	XM_013176479.1	GO:0000226(microtubule cytoskeleton organization);GO:0005087(Ran guanyl-nucleotide exchange factor activity);GO:0005634(nucleus);GO:0005737(cytoplasm);GO:0005881(cytoplasmic microtubule);GO:0008536(Ran GTPase binding);GO:0048487(beta-tubulin binding)	NA	NA	NA	PREDICTED: ran-binding protein 10 [Anser cygnoides domesticus]	31.439	25.1321	32.9062	10.2703	9.26481	8.90731	3.14591	1.65348	1.75785e-11	3.63299e-10	up	yes
106032796	LOC106032796	XR_001205049.1	NA	NA	NA	NA	hypothetical protein Anapl_09950 [Anas platyrhynchos]	3.70958	1.48294	0.662501	0	0	0	inf	inf	1.84591e-11	3.80838e-10	up	yes
106036835	WDR86	XM_013182437.1;XR_001207689.1;XM_013182438.1	NA	NA	NA	NA	PREDICTED: WD repeat-containing protein 86 isoform X2 [Anser cygnoides domesticus]	5.7787	4.29292	7.31503	38.6992	25.2235	37.5655	0.171317	-2.54526	1.95695e-11	4.03051e-10	down	yes
106041631	LOC106041631	XM_013190200.1	GO:0005615(extracellular space);GO:0008054(negative regulation of cyclin-dependent protein serine/threonine kinase by cyclin degradation);GO:0070314(G1 to G0 transition);GO:0090398(cellular senescence)	NA	NA	NA	PREDICTED: augurin [Anas platyrhynchos]	65.7664	201.677	116.807	784.948	851.972	684.214	0.165544	-2.59471	1.96094e-11	4.03176e-10	down	yes
106049255	LOC106049255	XM_013201458.1	GO:0004725(protein tyrosine phosphatase activity);GO:0007179(transforming growth factor beta receptor signaling pathway);GO:0008138(protein tyrosine/serine/threonine phosphatase activity);GO:0035335(peptidyl-tyrosine dephosphorylation);GO:0042127(regulation of cell proliferation);GO:0046330(positive regulation of JNK cascade)	04214(Apoptosis - fly)	K04459	EC:3.1.3.16;EC:3.1.3.48	PREDICTED: dual specificity protein phosphatase 22-A-like [Anser cygnoides domesticus]	14.5095	8.16293	4.40648	0	0	0	inf	inf	1.97632e-11	4.05639e-10	up	yes
106033456	XYLT1	XM_013176953.1	GO:0000139(Golgi membrane);GO:0006024(glycosaminoglycan biosynthetic process);GO:0008375(acetylglucosaminyltransferase activity);GO:0030158(protein xylosyltransferase activity)	00532(Glycosaminoglycan biosynthesis - chondroitin sulfate / dermatan sulfate);00534(Glycosaminoglycan biosynthesis - heparan sulfate / heparin)	K00771	EC:2.4.2.26	PREDICTED: xylosyltransferase 1 isoform X2 [Anser cygnoides domesticus]	0.483432	0.549624	0.812645	8.4888	8.58943	9.28437	0.0700121	-3.83625	2.10204e-11	4.30373e-10	down	yes
106036704	BHLHE40	XM_013182238.1	GO:0000122(negative regulation of transcription from RNA polymerase II promoter);GO:0001078(transcriptional repressor activity, RNA polymerase II core promoter proximal region sequence-specific binding);GO:0001102(RNA polymerase II activating transcription factor binding);GO:0001191(transcriptional repressor activity, RNA polymerase II transcription factor binding);GO:0003705(transcription factor…	04710(Circadian rhythm)	K03729	NA	PREDICTED: class E basic helix-loop-helix protein 40, partial [Anser cygnoides domesticus]	28.6556	74.4959	60.4547	6.69103	9.01509	9.71051	6.43697	2.68638	2.10405e-11	4.30373e-10	up	yes
106037976	GRHL3	XM_013184163.1;XM_013184162.1	GO:0001228(transcriptional activator activity, RNA polymerase II transcription regulatory region sequence-specific binding);GO:0001736(establishment of planar polarity);GO:0003700(transcription factor activity, sequence-specific DNA binding);GO:0005634(nucleus);GO:0005654(nucleoplasm);GO:0005737(cytoplasm);GO:0006357(regulation of transcription from RNA polymerase II promoter);GO:0006366(transcri…	NA	NA	NA	hypothetical protein Anapl_07066, partial [Anas platyrhynchos]	0	0	0	1.61566	1.61132	2.82443	-inf	-inf	2.1621e-11	4.41491e-10	down	yes
106037443	IL13RA2	XM_013183348.1;XM_013183349.1;XM_013183351.1	GO:0002638(negative regulation of immunoglobulin production);GO:0016021(integral component of membrane);GO:0016064(immunoglobulin mediated immune response);GO:0043305(negative regulation of mast cell degranulation);GO:0043305(negative regulation of mast cell degranulation)	04630(Jak-STAT signaling pathway);04630(Jak-STAT signaling pathway)	K05077	NA	PREDICTED: interleukin-13 receptor subunit alpha-2 isoform X2 [Anser cygnoides domesticus]	3.16284	7.49174	11.4051	0.0727586	0.300609	0.306312	32.4561	5.02042	2.22426e-11	4.53407e-10	up	yes
106038487	DEPTOR	XM_013185030.1	GO:0005622(intracellular);GO:0006469(negative regulation of protein kinase activity);GO:0032007(negative regulation of TOR signaling);GO:0035556(intracellular signal transduction);GO:0045792(negative regulation of cell size);GO:2001236(regulation of extrinsic apoptotic signaling pathway)	04015(Rap1 signaling pathway);04072(Phospholipase D signaling pathway);04024(cAMP signaling pathway);04670(Leukocyte transendothelial migration);04911(Insulin secretion);04261(Adrenergic signaling in cardiomyocytes)	K04351	NA	PREDICTED: DEP domain-containing mTOR-interacting protein [Melopsittacus undulatus]	31.1148	57.263	64.4146	13.683	10.0103	12.0483	4.27493	2.0959	2.25594e-11	4.58936e-10	up	yes
106038869	TGFB3	XM_013185693.1	GO:0001666(response to hypoxia);GO:0005114(type II transforming growth factor beta receptor binding);GO:0007179(transforming growth factor beta receptor signaling pathway);GO:0007435(salivary gland morphogenesis);GO:0008156(negative regulation of DNA replication);GO:0010718(positive regulation of epithelial to mesenchymal transition);GO:0010936(negative regulation of macrophage cytokine productio…	04010(MAPK signaling pathway);04350(TGF-beta signaling pathway);04068(FoxO signaling pathway);04060(Cytokine-cytokine receptor interaction);04144(Endocytosis);04110(Cell cycle);04933(AGE-RAGE signaling pathway in diabetic complications)	K13377	NA	PREDICTED: transforming growth factor beta-3, partial [Anser cygnoides domesticus]	71.1996	124.643	118.544	437.841	453.805	499.459	0.225998	-2.14562	2.25908e-11	4.58936e-10	down	yes
106047290	TOR2A	XM_013198689.1	GO:0005524(ATP binding);GO:0005788(endoplasmic reticulum lumen);GO:0051085(chaperone mediated protein folding requiring cofactor);GO:0051260(protein homooligomerization)	NA	NA	NA	PREDICTED: LOW QUALITY PROTEIN: prosalusin, partial [Anas platyrhynchos]	27.4385	23.4655	20.279	125.454	116.706	118.951	0.197122	-2.34284	2.40783e-11	4.87795e-10	down	yes
106029748	HSP90AB1	XM_013171021.1;XR_001203336.1	GO:0001890(placenta development);GO:0003725(double-stranded RNA binding);GO:0005524(ATP binding);GO:0005739(mitochondrion);GO:0006457(protein folding);GO:0006950(response to stress);GO:0008180(COP9 signalosome);GO:0016020(membrane);GO:0019062(virion attachment to host cell);GO:0019887(protein kinase regulator activity);GO:0019900(kinase binding);GO:0023026(MHC class II protein complex binding);GO…	04141(Protein processing in endoplasmic reticulum);04621(NOD-like receptor signaling pathway);04914(Progesterone-mediated oocyte maturation);04914(Progesterone-mediated oocyte maturation)	K04079	NA	PREDICTED: heat shock protein HSP 90-beta isoform X1 [Apteryx australis mantelli]	49.1482	60.6022	48.5772	197.724	186.731	221.642	0.261225	-1.93664	2.40932e-11	4.87795e-10	down	yes
106045387	CXCL12	XM_013195871.1	GO:0006955(immune response);GO:0007411(axon guidance);GO:0008009(chemokine activity);GO:0009897(external side of plasma membrane);GO:0030335(positive regulation of cell migration);GO:0042056(chemoattractant activity);GO:0045236(CXCR chemokine receptor binding);GO:0045785(positive regulation of cell adhesion);GO:0050918(positive chemotaxis);GO:0050930(induction of positive chemotaxis);GO:0060326(c…	04060(Cytokine-cytokine receptor interaction);04672(Intestinal immune network for IgA production)	K10031	NA	PREDICTED: stromal cell-derived factor 1 [Aptenodytes forsteri]	123.631	100.007	164.571	41.3724	34.9996	44.2529	3.21831	1.68631	2.48144e-11	5.01544e-10	up	yes
106044527	ATP6AP1	XM_013194581.1	GO:0015991(ATP hydrolysis coupled proton transport);GO:0016021(integral component of membrane);GO:0017137(Rab GTPase binding);GO:0033180(proton-transporting V-type ATPase, V1 domain);GO:0045669(positive regulation of osteoblast differentiation);GO:0045780(positive regulation of bone resorption);GO:0045851(pH reduction);GO:0045921(positive regulation of exocytosis);GO:0046933(proton-transporting A…	00190(Oxidative phosphorylation);04145(Phagosome);04142(Lysosome)	K03662	NA	PREDICTED: V-type proton ATPase subunit S1 [Anser cygnoides domesticus]	18.5966	15.6768	12.788	2.62269	3.03498	3.44062	5.17256	2.37088	2.59356e-11	5.2332e-10	up	yes
106045704	AMH	XM_013196337.1	GO:0001655(urogenital system development);GO:0001880(Mullerian duct regression);GO:0005179(hormone activity);GO:0005615(extracellular space);GO:0007267(cell-cell signaling);GO:0008083(growth factor activity);GO:0008406(gonad development);GO:0010628(positive regulation of gene expression)	04350(TGF-beta signaling pathway);04060(Cytokine-cytokine receptor interaction)	K04665	NA	PREDICTED: LOW QUALITY PROTEIN: muellerian-inhibiting factor [Anser cygnoides domesticus]	22.9827	28.5322	24.3681	7.71354	5.85675	5.65721	3.94659	1.9806	2.63524e-11	5.30832e-10	up	yes
106032498	ENPP3	XM_013175480.1;XM_013175481.1	GO:0003676(nucleic acid binding);GO:0004528(phosphodiesterase I activity);GO:0004551(nucleotide diphosphatase activity);GO:0005044(scavenger receptor activity);GO:0006898(receptor-mediated endocytosis);GO:0006955(immune response);GO:0009143(nucleoside triphosphate catabolic process);GO:0016021(integral component of membrane);GO:0030247(polysaccharide binding);GO:0046872(metal ion binding);GO:0047…	00500(Starch and sucrose metabolism);00230(Purine metabolism);00760(Nicotinate and nicotinamide metabolism);00770(Pantothenate and CoA biosynthesis);00770(Pantothenate and CoA biosynthesis)	K01513	EC:3.1.4.1;EC:3.6.1.9	PREDICTED: ectonucleotide pyrophosphatase/phosphodiesterase family member 3 isoform X1 [Anser cygnoides domesticus]	3.27416	6.04589	3.67179	0.236467	0.167708	0.549192	13.6273	3.76843	2.70653e-11	5.44274e-10	up	yes
106044722	KLHDC3	XM_013194903.1	GO:0000790(nuclear chromatin);GO:0003682(chromatin binding);GO:0005737(cytoplasm)	05168(Herpes simplex infection)	K14966	NA	PREDICTED: kelch domain-containing protein 3 [Anser cygnoides domesticus]	185.182	207.15	150.745	60.111	71.2004	60.1598	2.83634	1.50403	2.98987e-11	6.00238e-10	up	yes
106043547	ARHGAP1	XM_013193078.1;XM_013193074.1;XM_013193071.1	GO:0005737(cytoplasm);GO:0043087(regulation of GTPase activity);GO:0043087(regulation of GTPase activity)	00230(Purine metabolism);00230(Purine metabolism)	K01514	EC:3.6.1.11	Rho GTPase-activating protein 1, partial [Anas platyrhynchos]	8.50591	6.32549	20.8395	105.871	105.871	90.3805	0.118068	-3.08231	3.12422e-11	6.26147e-10	down	yes
106045398	TP53INP2	XM_013195848.1	GO:0000045(autophagosome assembly);GO:0005634(nucleus);GO:0005776(autophagosome);GO:0045893(positive regulation of transcription, DNA-templated)	NA	NA	NA	PREDICTED: tumor protein p53-inducible nuclear protein 2 [Anser cygnoides domesticus]	46.8087	51.2104	55.6183	7.37991	9.56252	6.90164	6.44342	2.68783	3.12942e-11	6.26147e-10	up	yes
106029649	LOC106029649	XM_013170930.1	GO:0005634(nucleus);GO:0006355(regulation of transcription, DNA-templated)	04310(Wnt signaling pathway);04330(Notch signaling pathway)	K04497	NA	PREDICTED: LOW QUALITY PROTEIN: transducin-like enhancer protein 1 [Anas platyrhynchos]	36.7664	57.3976	37.5093	220.966	191.865	217.113	0.209024	-2.25826	3.15204e-11	6.2952e-10	down	yes
106033436	NCAPG	XM_013176917.1	GO:0000793(condensed chromosome);GO:0000796(condensin complex);GO:0005737(cytoplasm);GO:0005813(centrosome);GO:0007076(mitotic chromosome condensation);GO:0015629(actin cytoskeleton);GO:0016020(membrane)	NA	NA	NA	PREDICTED: condensin complex subunit 3 [Anser cygnoides domesticus]	0	0	0	2.19556	2.95317	2.05717	-inf	-inf	3.15684e-11	6.2952e-10	down	yes
106034634	LOC106034634	XM_013178867.1	GO:0000166(nucleotide binding);GO:0001725(stress fiber);GO:0005525(GTP binding);GO:0005737(cytoplasm);GO:0005856(cytoskeleton);GO:0005874(microtubule);GO:0005930(axoneme);GO:0007049(cell cycle);GO:0015629(actin cytoskeleton);GO:0031105(septin complex);GO:0031513(nonmotile primary cilium);GO:0048471(perinuclear region of cytoplasm);GO:0051291(protein heterooligomerization);GO:0051301(cell division…	05100(Bacterial invasion of epithelial cells)	K16938	NA	PREDICTED: septin-9-like [Anser cygnoides domesticus]	2.36486	7.23701	4.62559	43.1996	37.8132	42.4238	0.115261	-3.11702	3.2309e-11	6.43214e-10	down	yes
106040407	SHISA2	XM_013188236.1	GO:0005789(endoplasmic reticulum membrane);GO:0007275(multicellular organism development);GO:0016021(integral component of membrane)	NA	NA	NA	PREDICTED: protein shisa-2 homolog, partial [Apaloderma vittatum]	106.689	177.356	349.782	1441.77	1491.77	1828.15	0.13311	-2.90931	3.34505e-11	6.64828e-10	down	yes
106045335	NPNT	XM_013195761.1	GO:0001658(branching involved in ureteric bud morphogenesis);GO:0005178(integrin binding);GO:0005509(calcium ion binding);GO:0005604(basement membrane);GO:0007160(cell-matrix adhesion);GO:0010694(positive regulation of alkaline phosphatase activity);GO:0010811(positive regulation of cell-substrate adhesion);GO:0030198(extracellular matrix organization);GO:0030485(smooth muscle contractile fiber);…	04512(ECM-receptor interaction)	K06824	NA	PREDICTED: LOW QUALITY PROTEIN: nephronectin [Anser cygnoides domesticus]	1.76763	5.41758	4.88028	34.8391	25.6924	42.4247	0.117191	-3.09307	3.36849e-11	6.68373e-10	down	yes
106047634	TACR1	XM_013199213.1	GO:0005887(integral component of plasma membrane);GO:0007166(cell surface receptor signaling pathway);GO:0007217(tachykinin receptor signaling pathway);GO:0007268(chemical synaptic transmission);GO:0016496(substance P receptor activity);GO:0045987(positive regulation of smooth muscle contraction);GO:0048265(response to pain);GO:0070472(regulation of uterine smooth muscle contraction)	04020(Calcium signaling pathway);04080(Neuroactive ligand-receptor interaction)	K04222	NA	PREDICTED: substance-P receptor [Anser cygnoides domesticus]	1.42553	4.99284	7.79754	61.4418	50.9125	66.4447	0.0795078	-3.65276	3.39929e-11	6.73364e-10	down	yes
106040831	LOC106040831	XM_013188966.1	GO:0016021(integral component of membrane);GO:0017124(SH3 domain binding)	04380(Osteoclast differentiation)	K06551	NA	PREDICTED: LOW QUALITY PROTEIN: tyrosine-protein phosphatase non-receptor type substrate 1-like [Anser cygnoides domesticus]	24.2823	22.0991	25.7126	102.832	88.4109	132.355	0.222789	-2.16625	3.45223e-11	6.82718e-10	down	yes
106029370	PPP4C	XM_013170653.1	GO:0004721(phosphoprotein phosphatase activity);GO:0005737(cytoplasm);GO:0005815(microtubule organizing center);GO:0005856(cytoskeleton);GO:0009953(dorsal/ventral pattern formation);GO:0016787(hydrolase activity);GO:0030513(positive regulation of BMP signaling pathway);GO:0046872(metal ion binding);GO:0048264(determination of ventral identity)	04922(Glucagon signaling pathway)	K15423	EC:3.1.3.16	PREDICTED: serine/threonine-protein phosphatase 4 catalytic subunit, partial [Anser cygnoides domesticus]	107.778	115.309	99.6994	438.755	437.471	400.864	0.252751	-1.98421	3.62001e-11	7.14712e-10	down	yes
106036567	COBL	XM_013182019.1;XM_013182014.1;XM_013182021.1	GO:0000578(embryonic axis specification);GO:0001726(ruffle);GO:0001757(somite specification);GO:0001843(neural tube closure);GO:0001889(liver development);GO:0003785(actin monomer binding);GO:0005884(actin filament);GO:0005938(cell cortex);GO:0016020(membrane);GO:0030041(actin filament polymerization);GO:0030903(notochord development);GO:0033504(floor plate development);GO:0043025(neuronal cell b…	NA	NA	NA	PREDICTED: protein cordon-bleu isoform X1 [Anser cygnoides domesticus]	13.4455	13.1633	11.4309	3.04923	2.75008	3.6577	4.02238	2.00805	3.69837e-11	7.28977e-10	up	yes
106043797	CLUH	XM_013193503.1	GO:0003729(mRNA binding);GO:0005737(cytoplasm);GO:0048312(intracellular distribution of mitochondria)	04144(Endocytosis)	K18468	NA	PREDICTED: clustered mitochondria protein homolog isoform X1 [Anas platyrhynchos]	57.9046	68.2563	62.0288	25.3392	22.8422	22.8699	2.64865	1.40526	3.78031e-11	7.43898e-10	up	yes
106034917	IMPA2	XM_013179351.1	GO:0000287(magnesium ion binding);GO:0005737(cytoplasm);GO:0006020(inositol metabolic process);GO:0007165(signal transduction);GO:0008934(inositol monophosphate 1-phosphatase activity);GO:0042803(protein homodimerization activity);GO:0046854(phosphatidylinositol phosphorylation);GO:0046855(inositol phosphate dephosphorylation)	00562(Inositol phosphate metabolism);04070(Phosphatidylinositol signaling system)	K01092	EC:3.1.3.25	PREDICTED: inositol monophosphatase 2 [Anser cygnoides domesticus]	33.6063	63.3057	58.71	16.7175	11.8122	15.737	3.51555	1.81375	3.89456e-11	7.65118e-10	up	yes
106033528	PTPN21	XM_013177110.1	GO:0004725(protein tyrosine phosphatase activity);GO:0005856(cytoskeleton);GO:0035335(peptidyl-tyrosine dephosphorylation)	04630(Jak-STAT signaling pathway);04520(Adherens junction);04650(Natural killer cell mediated cytotoxicity);04660(T cell receptor signaling pathway);04662(B cell receptor signaling pathway);05205(Proteoglycans in cancer);05140(Leishmaniasis)	K05697	EC:3.1.3.48	PREDICTED: tyrosine-protein phosphatase non-receptor type 21 [Anser cygnoides domesticus]	5.9234	11.15	9.04972	1.47317	2.15015	1.96662	4.67323	2.22442	3.9055e-11	7.66005e-10	up	yes
106033529	ADAP1	XM_013177116.1;XM_013177115.1	GO:0005096(GTPase activator activity);GO:0005634(nucleus);GO:0005737(cytoplasm);GO:0005886(plasma membrane);GO:0043547(positive regulation of GTPase activity);GO:0043547(positive regulation of GTPase activity)	04144(Endocytosis);04144(Endocytosis)	K12486	NA	PREDICTED: arf-GAP with dual PH domain-containing protein 1 isoform X2 [Anser cygnoides domesticus]	0.396304	1.14257	0.824064	19.2166	6.34003	12.3474	0.0623402	-4.00369	3.96591e-11	7.76575e-10	down	yes
106048846	GNRH1	XM_013200960.1	GO:0005183(gonadotropin hormone-releasing hormone activity);GO:0005576(extracellular region);GO:0010468(regulation of gene expression);GO:0030424(axon);GO:0032275(luteinizing hormone secretion);GO:0033686(positive regulation of luteinizing hormone secretion);GO:0043204(perikaryon);GO:0043279(response to alkaloid);GO:0045471(response to ethanol);GO:0046885(regulation of hormone biosynthetic proces…	04912(GnRH signaling pathway)	K05252	NA	PREDICTED: LOW QUALITY PROTEIN: progonadoliberin-1 [Anser cygnoides domesticus]	0	0	0	1.87409	1.9786	1.48513	-inf	-inf	4.12759e-11	8.06911e-10	down	yes
106048069	LOC106048069	XM_013199854.1	GO:0004866(endopeptidase inhibitor activity);GO:0005615(extracellular space);GO:0010951(negative regulation of endopeptidase activity)	04610(Complement and coagulation cascades)	K03910	NA	PREDICTED: LOW QUALITY PROTEIN: alpha-1-macroglobulin-like [Anser cygnoides domesticus]	44.8135	17.8705	16.9918	3.2068	1.59607	1.38243	12.8815	3.68723	4.26185e-11	8.31792e-10	up	yes
106048211	EFNA2	XM_013200074.1	GO:0005886(plasma membrane);GO:0007411(axon guidance);GO:0030316(osteoclast differentiation);GO:0031225(anchored component of membrane);GO:0046849(bone remodeling);GO:0046875(ephrin receptor binding);GO:0048013(ephrin receptor signaling pathway)	04014(Ras signaling pathway);04015(Rap1 signaling pathway);04151(PI3K-Akt signaling pathway);04360(Axon guidance)	K05462	NA	PREDICTED: ephrin-A2, partial [Anser cygnoides domesticus]	8.75654	5.31553	10.6851	82.7757	74.3681	78.2539	0.105172	-3.24918	4.38715e-11	8.54849e-10	down	yes
106049407	LOC106049407	XM_013201722.1	GO:0000166(nucleotide binding);GO:0003674(molecular_function);GO:0005524(ATP binding);GO:0005615(extracellular space);GO:0005737(cytoplasm);GO:0005856(cytoskeleton);GO:0008150(biological_process);GO:0070062(extracellular exosome)	04145(Phagosome);04810(Regulation of actin cytoskeleton);04510(Focal adhesion);04520(Adherens junction);04530(Tight junction);05132(Salmonella infection)	K05692	NA	PREDICTED: actin, cytoplasmic 1-like [Anser cygnoides domesticus]	449.115	514.327	533.111	1932.3	1794.2	1921.58	0.264967	-1.91612	4.71754e-11	9.17727e-10	down	yes
106034445	NDUFA10	XM_013178594.1	GO:0005747(mitochondrial respiratory chain complex I);GO:0006120(mitochondrial electron transport, NADH to ubiquinone);GO:0008137(NADH dehydrogenase (ubiquinone) activity);GO:0043209(myelin sheath)	00190(Oxidative phosphorylation)	K03954	NA	PREDICTED: NADH dehydrogenase [ubiquinone] 1 alpha subcomplex subunit 10, mitochondrial [Anser cygnoides domesticus]	332.707	302.619	269.168	119.147	101.278	115.937	2.68905	1.4271	4.87407e-11	9.46633e-10	up	yes
106040606	STT3A	XM_013188613.1	GO:0004579(dolichyl-diphosphooligosaccharide-protein glycotransferase activity);GO:0008250(oligosaccharyltransferase complex);GO:0018279(protein N-linked glycosylation via asparagine);GO:0043687(post-translational protein modification)	00510(N-Glycan biosynthesis);04141(Protein processing in endoplasmic reticulum)	K07151	EC:2.4.99.18	PREDICTED: dolichyl-diphosphooligosaccharide--protein glycosyltransferase subunit STT3A [Anser cygnoides domesticus]	98.5357	113.499	97.2646	399.289	349.469	380.36	0.273931	-1.86812	5.5482e-11	1.07581e-09	down	yes
106049622	LRRC4B	XM_013201993.1	GO:0004860(protein kinase inhibitor activity);GO:0005737(cytoplasm);GO:0006469(negative regulation of protein kinase activity);GO:0019221(cytokine-mediated signaling pathway);GO:0046426(negative regulation of JAK-STAT cascade)	04514(Cell adhesion molecules (CAMs))	K16360	NA	PREDICTED: leucine-rich repeat-containing protein 4B [Anser cygnoides domesticus]	4.01635	8.85318	5.97691	46.7807	36.4532	41.177	0.151485	-2.72275	5.56624e-11	1.07755e-09	down	yes
106047747	MYH7B	XM_013199388.1	GO:0003774(motor activity);GO:0003779(actin binding);GO:0005524(ATP binding);GO:0016459(myosin complex)	04530(Tight junction);04260(Cardiac muscle contraction);04261(Adrenergic signaling in cardiomyocytes)	K17751	NA	PREDICTED: LOW QUALITY PROTEIN: myosin-7B [Anser cygnoides domesticus]	0.828365	1.25004	5.93965	63.8476	39.2243	71.2881	0.0459856	-4.44267	5.63501e-11	1.0891e-09	down	yes
106043106	NUP93	XM_013192401.1	GO:0002230(positive regulation of defense response to virus by host);GO:0005643(nuclear pore);GO:0006606(protein import into nucleus);GO:0016973(poly(A)+ mRNA export from nucleus);GO:0017056(structural constituent of nuclear pore);GO:0031965(nuclear membrane);GO:0034399(nuclear periphery);GO:0051292(nuclear pore complex assembly)	03013(RNA transport)	K14309	NA	PREDICTED: nuclear pore complex protein Nup93 isoform X1 [Anser cygnoides domesticus]	11.7623	14.7269	16.1926	65.1699	62.9971	71.0265	0.214273	-2.22248	6.20797e-11	1.1979e-09	down	yes
106045671	TCF3	XM_013196277.1;XM_013196274.1;XM_013196275.1;XM_013196276.1	GO:0000122(negative regulation of transcription from RNA polymerase II promoter);GO:0000790(nuclear chromatin);GO:0000978(RNA polymerase II core promoter proximal region sequence-specific DNA binding);GO:0001078(transcriptional repressor activity, RNA polymerase II core promoter proximal region sequence-specific binding);GO:0002326(B cell lineage commitment);GO:0003700(transcription factor activi…	04550(Signaling pathways regulating pluripotency of stem cells);05202(Transcriptional misregulation in cancers);05166(HTLV-I infection);05166(HTLV-I infection)	K09063	NA	PREDICTED: transcription factor E2-alpha isoform X3 [Anser cygnoides domesticus]	41.2788	60.9354	57.1647	211.633	191.641	224.128	0.25403	-1.97693	6.78944e-11	1.30798e-09	down	yes
106032749	LOC106032749	XR_001205023.1	GO:0008121(ubiquinol-cytochrome-c reductase activity);GO:1902600(hydrogen ion transmembrane transport)	00190(Oxidative phosphorylation);04260(Cardiac muscle contraction)	K00418	NA	PREDICTED: cytochrome b-c1 complex subunit 8 [Egretta garzetta]	169.104	111.107	113.498	41.9807	35.4715	32.2839	3.58778	1.84309	6.84906e-11	1.31734e-09	up	yes
106048972	UBQLN4	XM_013201107.1;XM_013201106.1;XM_013201108.1	GO:0005776(autophagosome);GO:0005789(endoplasmic reticulum membrane);GO:0031593(polyubiquitin binding);GO:0031595(nuclear proteasome complex);GO:0031597(cytosolic proteasome complex);GO:0032434(regulation of proteasomal ubiquitin-dependent protein catabolic process);GO:0042802(identical protein binding);GO:1901097(negative regulation of autophagosome maturation);GO:1901097(negative regulation of …	04141(Protein processing in endoplasmic reticulum);04141(Protein processing in endoplasmic reticulum)	K04523	NA	PREDICTED: ubiquilin-4 isoform X2 [Anser cygnoides domesticus]	33.352	44.9924	48.7564	171.946	180.701	161.369	0.24727	-2.01584	6.91696e-11	1.32826e-09	down	yes
106039770	NCAM1	XM_013187157.1;XM_013187155.1;XM_013187163.1;XM_013187159.1;XM_013187158.1	GO:0007155(cell adhesion);GO:0016021(integral component of membrane);GO:0031175(neuron projection development);GO:0048167(regulation of synaptic plasticity);GO:0048167(regulation of synaptic plasticity)	04514(Cell adhesion molecules (CAMs));04514(Cell adhesion molecules (CAMs))	K06491	NA	PREDICTED: neural cell adhesion molecule 1 isoform X5 [Anser cygnoides domesticus]	5.36145	7.90763	13.3425	50.5267	55.2754	54.412	0.1661	-2.58987	7.439e-11	1.42621e-09	down	yes
106046141	LOC106046141	XR_001213089.1;XR_001213090.1;XR_001213088.1	NA	NA	NA	NA		14.4932	21.3184	18.8598	0.0683708	0	0.508791	94.7244	6.56566	7.61098e-11	1.45684e-09	up	yes
106049406	FAAP100	XM_013201721.1	GO:0005737(cytoplasm);GO:0006281(DNA repair);GO:0043240(Fanconi anaemia nuclear complex);GO:0045111(intermediate filament cytoskeleton)	03460(Fanconi anemia pathway)	K10993	NA	PREDICTED: LOW QUALITY PROTEIN: Fanconi anemia-associated protein of 100 kDa [Anser cygnoides domesticus]	3.86155	7.78329	3.90966	45.9948	29.9649	32.0112	0.144062	-2.79524	8.01562e-11	1.53183e-09	down	yes
106043173	SPR	XM_013192511.1	GO:0004757(sepiapterin reductase activity);GO:0005654(nucleoplasm);GO:0005737(cytoplasm);GO:0006729(tetrahydrobiopterin biosynthetic process);GO:0006809(nitric oxide biosynthetic process);GO:0055114(oxidation-reduction process);GO:0070062(extracellular exosome)	00790(Folate biosynthesis)	K00072	EC:1.1.1.153	PREDICTED: sepiapterin reductase, partial [Anser cygnoides domesticus]	11.2191	5.77075	10.2568	71.3072	50.6893	68.2681	0.143204	-2.80385	8.12746e-11	1.55072e-09	down	yes
106032601	SESN1	XM_013175631.1;XM_013175633.1;XM_013175634.1;XM_013175632.1	GO:0005634(nucleus);GO:1901031(regulation of response to reactive oxygen species);GO:1901031(regulation of response to reactive oxygen species)	04115(p53 signaling pathway);04115(p53 signaling pathway)	K10141	NA	PREDICTED: sestrin-1 isoform X1 [Anas platyrhynchos]	222.371	72.5241	141.834	31.8931	26.8913	33.6238	4.72608	2.24064	8.29053e-11	1.57931e-09	up	yes
106037229	DAAM1	XM_013183054.1;XM_013183051.1;XM_013183053.1	GO:0001725(stress fiber);GO:0003779(actin binding);GO:0005515(protein binding);GO:0005737(cytoplasm);GO:0005829(cytosol);GO:0005886(plasma membrane);GO:0016020(membrane);GO:0017048(Rho GTPase binding);GO:0030036(actin cytoskeleton organization);GO:0042802(identical protein binding);GO:0060071(Wnt signaling pathway, planar cell polarity pathway);GO:0060071(Wnt signaling pathway, planar cell polari…	04310(Wnt signaling pathway);04310(Wnt signaling pathway)	K04512	NA	PREDICTED: disheveled-associated activator of morphogenesis 1 isoform X1 [Anser cygnoides domesticus]	1.32076	3.90806	4.06194	24.7896	25.4407	23.4983	0.126013	-2.98836	9.1094e-11	1.73253e-09	down	yes
106038215	ABCC9	XM_013184564.1	GO:0005267(potassium channel activity);GO:0005524(ATP binding);GO:0007165(signal transduction);GO:0008076(voltage-gated potassium channel complex);GO:0008281(sulfonylurea receptor activity);GO:0030017(sarcomere);GO:0042383(sarcolemma);GO:0042626(ATPase activity, coupled to transmembrane movement of substances);GO:0044325(ion channel binding);GO:0051607(defense response to virus);GO:0071805(potass…	02010(ABC transporters)	K05033	NA	PREDICTED: ATP-binding cassette sub-family C member 9 [Anser cygnoides domesticus]	4.86519	7.30143	3.92982	0.777755	0.336303	0.231082	11.9664	3.58091	9.12584e-11	1.73289e-09	up	yes
106033258	KATNB1	XM_013176661.1;XM_013176662.1;XM_013176664.1	GO:0000922(spindle pole);GO:0005634(nucleus);GO:0005813(centrosome);GO:0005874(microtubule);GO:0005886(plasma membrane);GO:0007026(negative regulation of microtubule depolymerization);GO:0007067(mitotic nuclear division);GO:0008017(microtubule binding);GO:0008352(katanin complex);GO:0008568(microtubule-severing ATPase activity);GO:0030424(axon);GO:0031117(positive regulation of microtubule depoly…	NA	NA	NA	PREDICTED: katanin p80 WD40 repeat-containing subunit B1, partial [Anas platyrhynchos]	3.03909	5.85244	4.47872	25.4881	29.3483	24.3371	0.168873	-2.56599	9.18424e-11	1.74121e-09	down	yes
106045710	SF3A2	XM_013196347.1;XM_013196346.1;XM_013196348.1	GO:0000245(spliceosomal complex assembly);GO:0005686(U2 snRNP);GO:0008270(zinc ion binding);GO:0044822(poly(A) RNA binding);GO:0071004(U2-type prespliceosome);GO:0071013(catalytic step 2 spliceosome);GO:0071013(catalytic step 2 spliceosome)	03040(Spliceosome);03040(Spliceosome)	K12826	NA	splicing factor 3A subunit 2 [Gallus gallus]	46.026	42.9549	49.7473	192.877	196.694	170.378	0.247751	-2.01303	9.33265e-11	1.76654e-09	down	yes
106030358	FILIP1	XM_013172130.1;XM_013172127.1;XM_013172129.1	GO:0005737(cytoplasm);GO:0005856(cytoskeleton);GO:0005856(cytoskeleton)	NA	NA	NA	PREDICTED: filamin-A-interacting protein 1 isoform X1 [Anser cygnoides domesticus]	2.90115	4.81319	6.42708	0.816402	0.715736	0.573068	6.71736	2.74789	9.35088e-11	1.76718e-09	up	yes
106031050	MYBPC1	XM_013173181.1	GO:0006936(muscle contraction)	05410(Hypertrophic cardiomyopathy (HCM));05414(Dilated cardiomyopathy (DCM))	K12568	NA	PREDICTED: myosin-binding protein C, slow-type [Anser cygnoides domesticus]	59.9377	229.46	157.172	21.5867	33.9879	27.3389	5.38597	2.42921	9.36724e-11	1.76747e-09	up	yes
106041008	LOC106041008	XR_001210230.1	NA	NA	NA	NA	PREDICTED: LOW QUALITY PROTEIN: von Willebrand factor D and EGF domain-containing protein-like [Anser cygnoides domesticus]	9.32764	16.67	0.78964	0	0	0	inf	inf	9.51723e-11	1.79294e-09	up	yes
106044692	PPP3R1	XM_013194870.1	GO:0005509(calcium ion binding)	04010(MAPK signaling pathway);04310(Wnt signaling pathway);04370(VEGF signaling pathway);04020(Calcium signaling pathway);04022(cGMP - PKG signaling pathway);04114(Oocyte meiosis);04650(Natural killer cell mediated cytotoxicity);04660(T cell receptor signaling pathway);04662(B cell receptor signaling pathway);04922(Glucagon signaling pathway);04921(Oxytocin signaling pathway);04924(Renin secretio…	K06268	NA	PREDICTED: calcineurin subunit B type 1 isoform X3 [Anser cygnoides domesticus]	20.3685	15.0662	15.9207	2.89345	1.18041	3.67112	6.6308	2.72918	9.6994e-11	1.82437e-09	up	yes
106045640	HMG20B	XM_013196242.1	GO:0005654(nucleoplasm);GO:0033234(negative regulation of protein sumoylation);GO:0035914(skeletal muscle cell differentiation);GO:0045666(positive regulation of neuron differentiation);GO:0046982(protein heterodimerization activity)	04310(Wnt signaling pathway)	K04495	NA	PREDICTED: LOW QUALITY PROTEIN: SWI/SNF-related matrix-associated actin-dependent regulator of chromatin subfamily E member 1-related [Calidris pugnax]	50.7016	37.9886	46.8751	223.145	173.9	225.092	0.217903	-2.19824	9.7881e-11	1.83816e-09	down	yes
106042532	LOC106042532	XM_013191490.1;XM_013191486.1;XM_013191485.1	GO:0004222(metalloendopeptidase activity);GO:0005578(proteinaceous extracellular matrix);GO:0006508(proteolysis);GO:0008270(zinc ion binding);GO:0008270(zinc ion binding)	04512(ECM-receptor interaction);04145(Phagosome);04510(Focal adhesion);04510(Focal adhesion)	K04659	NA	PREDICTED: ADAMTS-like protein 2 isoform X5 [Anser cygnoides domesticus]	1.13134	2.31495	2.16867	12.4682	13.4297	11.672	0.149454	-2.74223	9.87654e-11	1.85185e-09	down	yes
106041036	ELN	XM_013189261.1	GO:0005201(extracellular matrix structural constituent);GO:0005578(proteinaceous extracellular matrix);GO:0005739(mitochondrion);GO:0007519(skeletal muscle tissue development);GO:0030198(extracellular matrix organization);GO:0030833(regulation of actin filament polymerization);GO:0043149(stress fiber assembly);GO:0050840(extracellular matrix binding);GO:0071953(elastic fiber)	04810(Regulation of actin cytoskeleton)	K05743	EC:2.7.11.1	PREDICTED: elastin [Anser cygnoides domesticus]	122.929	328.407	148.34	59.4249	43.8464	32.5037	4.4167	2.14297	1.00102e-10	1.87396e-09	up	yes
106031443	LOC106031443	XM_013173817.1	GO:0004364(glutathione transferase activity);GO:0005737(cytoplasm);GO:0006749(glutathione metabolic process)	00480(Glutathione metabolism);00980(Metabolism of xenobiotics by cytochrome P450);00982(Drug metabolism - cytochrome P450)	K00799	EC:2.5.1.18	PREDICTED: glutathione S-transferase theta-1-like [Anser cygnoides domesticus]	26.541	29.8333	33.8112	7.31406	8.91615	7.74329	3.76188	1.91145	1.02727e-10	1.92009e-09	up	yes
106043480	LOC106043480	XR_001211699.1	NA	NA	NA	NA		0.622348	0.275424	0.35787	5.48631	4.58527	5.40813	0.0811154	-3.62388	1.03056e-10	1.92324e-09	down	yes
106037177	SYNE2	XM_013182976.1	GO:0005739(mitochondrion);GO:0005925(focal adhesion);GO:0006998(nuclear envelope organization);GO:0007163(establishment or maintenance of cell polarity);GO:0010761(fibroblast migration);GO:0016021(integral component of membrane);GO:0016235(aggresome);GO:0016529(sarcoplasmic reticulum);GO:0030018(Z disc);GO:0030335(positive regulation of cell migration);GO:0031022(nuclear migration along microfila…	04530(Tight junction)	K06115	NA	PREDICTED: LOW QUALITY PROTEIN: nesprin-2 [Anser cygnoides domesticus]	2.60092	2.34288	4.14276	0.64706	0.625775	0.612596	4.81935	2.26884	1.04068e-10	1.93908e-09	up	yes
106041648	TMEM182	XM_013190208.1	GO:0016021(integral component of membrane)	NA	NA	NA	PREDICTED: transmembrane protein 182 [Anser cygnoides domesticus]	126.2	115.822	108.68	22.1921	33.8049	26.2268	4.26521	2.09262	1.05639e-10	1.96527e-09	up	yes
106035169	IRF2	XM_013179817.1;XM_013179815.1;XM_013179818.1;XM_013179816.1	GO:0000977(RNA polymerase II regulatory region sequence-specific DNA binding);GO:0001228(transcriptional activator activity, RNA polymerase II transcription regulatory region sequence-specific binding);GO:0005654(nucleoplasm);GO:0005737(cytoplasm);GO:0005925(focal adhesion);GO:0006366(transcription from RNA polymerase II promoter);GO:0008283(cell proliferation);GO:0045944(positive regulation of t…	04917(Prolactin signaling pathway);05133(Pertussis);05160(Hepatitis C);05160(Hepatitis C)	K09444	NA	PREDICTED: interferon regulatory factor 2 isoform X1 [Anser cygnoides domesticus]	8.10579	6.05361	4.97267	0.822515	1.12469	1.21194	6.05609	2.59839	1.06369e-10	1.97578e-09	up	yes
106038992	HTRA1	XM_013185833.1	GO:0004252(serine-type endopeptidase activity);GO:0006508(proteolysis)	04210(Apoptosis);04215(Apoptosis - multiple species);05012(Parkinson's disease)	K08669	EC:3.4.21.108	PREDICTED: serine protease HTRA1 isoform X2 [Anser cygnoides domesticus]	61.7316	63.6133	105.848	19.8616	9.75004	20.06	4.65442	2.2186	1.07012e-10	1.98464e-09	up	yes
106044839	COTL1	XM_013195033.1	GO:0001755(neural crest cell migration);GO:0003779(actin binding);GO:0005622(intracellular);GO:0019899(enzyme binding);GO:0030041(actin filament polymerization);GO:0050832(defense response to fungus);GO:0070062(extracellular exosome)	NA	NA	NA	PREDICTED: coactosin-like protein, partial [Anser cygnoides domesticus]	48.7458	56.5189	64.3704	296.176	174.749	280.66	0.225703	-2.1475	1.17755e-10	2.18048e-09	down	yes
106036572	ARHGAP19	XM_013182276.1;XM_013182179.1;XM_013182127.1;XM_013182072.1	GO:0005096(GTPase activator activity);GO:0007165(signal transduction);GO:0043547(positive regulation of GTPase activity);GO:0043547(positive regulation of GTPase activity)	04014(Ras signaling pathway);05200(Pathways in cancer);05212(Pancreatic cancer);05212(Pancreatic cancer)	K08773	NA	PREDICTED: rho GTPase-activating protein 19 isoform X4 [Anser cygnoides domesticus]	0.246174	2.85752	3.65365	50.7888	58.6057	59.9797	0.039896	-4.64761	1.18233e-10	2.18594e-09	down	yes
106043554	MLF1	XM_013193075.1;XM_013193076.1	GO:0005634(nucleus);GO:0005737(cytoplasm);GO:0007050(cell cycle arrest);GO:0019904(protein domain specific binding);GO:0019904(protein domain specific binding)	05202(Transcriptional misregulation in cancers);05202(Transcriptional misregulation in cancers)	K15622	NA	PREDICTED: myeloid leukemia factor 1 isoform X2 [Anas platyrhynchos]	73.7315	40.77	24.3375	1.33193	4.88011	5.22158	12.1431	3.60206	1.19158e-10	2.19962e-09	up	yes
106032047	EIF4A2	XM_013174848.1	GO:0003743(translation initiation factor activity);GO:0004004(ATP-dependent RNA helicase activity);GO:0005524(ATP binding);GO:0006413(translational initiation);GO:0006446(regulation of translational initiation);GO:0010468(regulation of gene expression);GO:0010501(RNA secondary structure unwinding)	03013(RNA transport)	K03257	NA	PREDICTED: eukaryotic initiation factor 4A-II [Anas platyrhynchos]	357.919	201.805	350.072	86.6779	72.1332	107.89	3.41129	1.77032	1.24604e-10	2.2966e-09	up	yes
106036962	TMEM140	XM_013182672.1;XM_013182673.1	GO:0016021(integral component of membrane);GO:0016021(integral component of membrane)	NA	NA	NA	PREDICTED: transmembrane protein 140 isoform X2 [Anser cygnoides domesticus]	71.1927	27.0432	68.9333	8.96198	8.3005	10.4961	6.02225	2.5903	1.25633e-10	2.312e-09	up	yes
106032783	KCNMA1	XM_013175870.1;XM_013176121.1;XM_013175875.1;XM_013175892.1;XM_013175998.1;XM_013175899.1;XM_013175883.1;XM_013176069.1;XM_013175992.1	GO:0005249(voltage-gated potassium channel activity);GO:0005515(protein binding);GO:0008076(voltage-gated potassium channel complex);GO:0034765(regulation of ion transmembrane transport);GO:0046872(metal ion binding);GO:0060072(large conductance calcium-activated potassium channel activity);GO:0071805(potassium ion transmembrane transport);GO:0015269(calcium-activated potassium channel activity);…	04270(Vascular smooth muscle contraction);04270(Vascular smooth muscle contraction)	K04936	NA	PREDICTED: calcium-activated potassium channel subunit alpha-1 isoform X30 [Anser cygnoides domesticus]	6.69899	6.83536	8.38345	1.69065	1.41218	1.10973	5.20296	2.37933	1.30199e-10	2.39233e-09	up	yes
106045242	SREBF2	XM_013195629.1	GO:0000978(RNA polymerase II core promoter proximal region sequence-specific DNA binding);GO:0001078(transcriptional repressor activity, RNA polymerase II core promoter proximal region sequence-specific binding);GO:0005634(nucleus);GO:0006351(transcription, DNA-templated);GO:0008022(protein C-terminus binding);GO:0009267(cellular response to starvation);GO:0009416(response to light stimulus);GO:0…	04910(Insulin signaling pathway);04931(Insulin resistance)	K07197	NA	PREDICTED: sterol regulatory element-binding protein 2 [Anser cygnoides domesticus]	22.5538	32.1531	24.9515	109.883	90.7218	106.786	0.259144	-1.94817	1.32939e-10	2.43892e-09	down	yes
106038084	MARCKSL1	XM_013184363.1	GO:0005516(calmodulin binding);GO:0005886(plasma membrane);GO:0008284(positive regulation of cell proliferation);GO:0070062(extracellular exosome)	04666(Fc gamma R-mediated phagocytosis);05140(Leishmaniasis)	K13536	NA	MARCKS-related protein, partial [Aptenodytes forsteri]	114.702	243.265	230.128	941.157	864.262	931.466	0.214878	-2.21841	1.46577e-10	2.685e-09	down	yes
106033839	LOC106033839	XM_013177593.1	GO:0008270(zinc ion binding)	04330(Notch signaling pathway)	K06058	EC:2.3.2.27	PREDICTED: LOW QUALITY PROTEIN: E3 ubiquitin-protein ligase DTX4-like [Anser cygnoides domesticus]	36.2608	33.8038	37.1086	136.351	128.986	130.172	0.270976	-1.88376	1.53259e-10	2.80308e-09	down	yes
106047903	SFN	XM_013199620.1	GO:0000079(regulation of cyclin-dependent protein serine/threonine kinase activity);GO:0001836(release of cytochrome c from mitochondria);GO:0003334(keratinocyte development);GO:0005634(nucleus);GO:0005737(cytoplasm);GO:0008630(intrinsic apoptotic signaling pathway in response to DNA damage);GO:0010482(regulation of epidermal cell division);GO:0010839(negative regulation of keratinocyte prolifera…	04110(Cell cycle);04115(p53 signaling pathway)	K06644	NA	PREDICTED: 14-3-3 protein sigma [Anser cygnoides domesticus]	0	0	0	5.92891	18.4509	6.65468	-inf	-inf	1.53967e-10	2.81173e-09	down	yes
106043336	GADL1	XM_013192749.1	GO:0016831(carboxy-lyase activity);GO:0019752(carboxylic acid metabolic process);GO:0030170(pyridoxal phosphate binding)	00410(beta-Alanine metabolism);00430(Taurine and hypotaurine metabolism);00770(Pantothenate and CoA biosynthesis)	K18966	EC:4.1.1.29;EC:4.1.1.11	PREDICTED: acidic amino acid decarboxylase GADL1 [Anser cygnoides domesticus]	0.796267	5.86673	3.39311	0.036021	0	0	279.174	8.12502	1.55483e-10	2.83506e-09	up	yes
106047897	FAM76A	XM_013199615.1	GO:0001932(regulation of protein phosphorylation);GO:0005092(GDP-dissociation inhibitor activity);GO:0005634(nucleus);GO:0005737(cytoplasm);GO:0005739(mitochondrion);GO:0006635(fatty acid beta-oxidation);GO:0006914(autophagy);GO:0007005(mitochondrion organization);GO:0009749(response to glucose);GO:0016684(oxidoreductase activity, acting on peroxide as acceptor);GO:0030330(DNA damage response, si…	04115(p53 signaling pathway)	K10141	NA	PREDICTED: protein FAM76A, partial [Anser cygnoides domesticus]	57.853	49.1818	38.8424	12.6289	14.4987	13.278	3.61032	1.85213	1.56825e-10	2.85516e-09	up	yes
106044612	TMEM52	XM_013194724.1	GO:0016021(integral component of membrane)	NA	NA	NA	PREDICTED: LOW QUALITY PROTEIN: transmembrane protein 52 [Anser cygnoides domesticus]	18.0875	17.7009	19.8783	4.13504	2.88555	2.35384	5.93815	2.57001	1.57418e-10	2.86161e-09	up	yes
106042403	DGAT2	XM_013191286.1	GO:0003846(2-acylglycerol O-acyltransferase activity);GO:0004144(diacylglycerol O-acyltransferase activity);GO:0005739(mitochondrion);GO:0005811(lipid particle);GO:0019432(triglyceride biosynthetic process);GO:0019915(lipid storage);GO:0030176(integral component of endoplasmic reticulum membrane);GO:0034383(low-density lipoprotein particle clearance);GO:0035336(long-chain fatty-acyl-CoA metabolic…	00561(Glycerolipid metabolism)	K11160	EC:2.3.1.20;EC:2.3.1.75	PREDICTED: diacylglycerol O-acyltransferase 2 [Anser cygnoides domesticus]	70.0889	13.8719	34.531	4.97405	3.22367	5.22158	8.82997	3.14241	1.58901e-10	2.88416e-09	up	yes
106033063	KIF2C	XM_013176380.1;XM_013176378.1;XM_013176381.1	GO:0000776(kinetochore);GO:0003777(microtubule motor activity);GO:0005524(ATP binding);GO:0005871(kinesin complex);GO:0007018(microtubule-based movement);GO:0007019(microtubule depolymerization);GO:0007080(mitotic metaphase plate congression);GO:0016020(membrane);GO:0016887(ATPase activity);GO:0030951(establishment or maintenance of microtubule cytoskeleton polarity);GO:0035371(microtubule plus-e…	04144(Endocytosis);04144(Endocytosis)	K10396	NA	PREDICTED: kinesin-like protein KIF2C isoform X1 [Anser cygnoides domesticus]	0.284535	0.216217	0.615165	8.17883	5.84487	8.90616	0.0486665	-4.36093	1.59862e-10	2.89719e-09	down	yes
106033820	CLP1	XM_013177584.1	GO:0000214(tRNA-intron endonuclease complex);GO:0005524(ATP binding);GO:0005634(nucleus);GO:0005737(cytoplasm);GO:0005849(mRNA cleavage factor complex);GO:0006378(mRNA polyadenylation);GO:0006379(mRNA cleavage);GO:0006388(tRNA splicing, via endonucleolytic cleavage and ligation);GO:0016310(phosphorylation);GO:0021695(cerebellar cortex development);GO:0030423(targeting of mRNA for destruction invo…	03015(mRNA surveillance pathway)	K14399	EC:2.7.1.78	PREDICTED: polyribonucleotide 5'-hydroxyl-kinase Clp1 [Anser cygnoides domesticus]	63.9596	49.801	61.6136	256.385	244.486	217.474	0.244137	-2.03424	1.68256e-10	3.0447e-09	down	yes
106030144	VIM	XM_013171774.1	GO:0005623(cell)	05206(MicroRNAs in cancer);05169(Epstein-Barr virus infection)	K07606	NA	PREDICTED: vimentin, partial [Anser cygnoides domesticus]	325.9	441.391	410.834	1502.01	1303.11	1572.72	0.269111	-1.89373	1.69492e-10	3.06241e-09	down	yes
106032820	LOC106032820	XR_001205055.1	NA	NA	NA	NA		27.5385	19.1698	16.7453	4.0342	2.60782	3.64578	6.16785	2.62477	1.72738e-10	3.11634e-09	up	yes
106037898	LOC106037898	XM_013184077.1	GO:0004930(G-protein coupled receptor activity);GO:0007186(G-protein coupled receptor signaling pathway);GO:0016021(integral component of membrane)	04020(Calcium signaling pathway);04080(Neuroactive ligand-receptor interaction)	K04279	NA	PREDICTED: platelet-activating factor receptor-like [Anser cygnoides domesticus]	0	0	0	2.7376	8.15725	13.5451	-inf	-inf	1.77091e-10	3.19005e-09	down	yes
106048952	SH3RF3	XM_013201083.1	GO:0005515(protein binding);GO:0008270(zinc ion binding)	04520(Adherens junction);04910(Insulin signaling pathway);03320(PPAR signaling pathway)	K06086	NA	PREDICTED: SH3 domain-containing RING finger protein 3 [Anser cygnoides domesticus]	0.221022	0.711399	0.626834	7.68367	5.84714	7.51959	0.0740725	-3.75492	1.79934e-10	3.23637e-09	down	yes
106029661	LOC106029661	XM_013170940.1	GO:0004689(phosphorylase kinase activity);GO:0005516(calmodulin binding);GO:0005964(phosphorylase kinase complex);GO:0005977(glycogen metabolic process);GO:0006468(protein phosphorylation)	04020(Calcium signaling pathway);04910(Insulin signaling pathway)	K07190	NA	PREDICTED: phosphorylase b kinase regulatory subunit alpha, skeletal muscle isoform-like, partial [Anser cygnoides domesticus]	125.969	92.5319	103.942	8.53775	21.2666	20.2017	6.44809	2.68887	1.87086e-10	3.35994e-09	up	yes
106041863	ENOPH1	XM_013190504.1	GO:0000287(magnesium ion binding);GO:0016311(dephosphorylation);GO:0019509(L-methionine biosynthetic process from methylthioadenosine);GO:0043874(acireductone synthase activity);GO:0070062(extracellular exosome)	00270(Cysteine and methionine metabolism)	K09880	EC:3.1.3.77	PREDICTED: enolase-phosphatase E1, partial [Anser cygnoides domesticus]	25.9764	27.8498	26.2248	99.9966	99.7876	98.4788	0.268391	-1.89759	1.87603e-10	3.36416e-09	down	yes
106049821	LOC106049821	XM_013202238.1;XM_013202239.1	GO:0004558(alpha-1,4-glucosidase activity);GO:0005975(carbohydrate metabolic process);GO:0016021(integral component of membrane);GO:0030246(carbohydrate binding);GO:0070062(extracellular exosome);GO:0070062(extracellular exosome)	00052(Galactose metabolism);00500(Starch and sucrose metabolism);00500(Starch and sucrose metabolism)	K12047	EC:3.2.1.20;EC:3.2.1.3	PREDICTED: maltase-glucoamylase, intestinal-like isoform X1 [Anser cygnoides domesticus]	11.0019	12.8189	11.0481	3.53391	3.03366	2.99713	3.64558	1.86615	1.93053e-10	3.45669e-09	up	yes
106031906	ABLIM1	XM_013174598.1;XM_013174597.1;XM_013174595.1;XM_013174600.1	GO:0003779(actin binding);GO:0007010(cytoskeleton organization);GO:0008270(zinc ion binding);GO:0008270(zinc ion binding)	04360(Axon guidance);04360(Axon guidance)	K07520	NA	PREDICTED: actin-binding LIM protein 1 isoform X6 [Anser cygnoides domesticus]	0.385487	1.78988	4.95249	0	0	0	inf	inf	2.05756e-10	3.67862e-09	up	yes
106047086	UTS2R	XM_013198418.1;XM_013198417.1;XM_013198419.1;XM_013198416.1	GO:0001604(urotensin II receptor activity);GO:0005887(integral component of plasma membrane);GO:0007200(phospholipase C-activating G-protein coupled receptor signaling pathway);GO:0007218(neuropeptide signaling pathway);GO:0008217(regulation of blood pressure);GO:0042312(regulation of vasodilation);GO:0042312(regulation of vasodilation)	04080(Neuroactive ligand-receptor interaction);04080(Neuroactive ligand-receptor interaction)	K04241	NA	PREDICTED: urotensin-2 receptor isoform X1 [Anser cygnoides domesticus]	10.7889	1.51988	3.59632	0.262785	0.077793	0.135797	33.3877	5.06125	2.09134e-10	3.73341e-09	up	yes
106048530	KCNN3	XM_013200476.1;XM_013200477.1;XM_013200479.1	GO:0005516(calmodulin binding);GO:0005737(cytoplasm);GO:0005886(plasma membrane);GO:0016021(integral component of membrane);GO:0016286(small conductance calcium-activated potassium channel activity);GO:0043025(neuronal cell body);GO:0071805(potassium ion transmembrane transport);GO:0071805(potassium ion transmembrane transport)	04911(Insulin secretion);04911(Insulin secretion)	K04944	NA	PREDICTED: small conductance calcium-activated potassium channel protein 3 isoform X2 [Anser cygnoides domesticus]	1.51399	3.64274	4.51058	22.3845	20.5588	23.3867	0.145746	-2.77848	2.1041e-10	3.75058e-09	down	yes
106039320	PLCD4	XM_013186360.1	GO:0004435(phosphatidylinositol phospholipase C activity);GO:0004871(signal transducer activity);GO:0005509(calcium ion binding);GO:0005737(cytoplasm);GO:0005886(plasma membrane);GO:0007340(acrosome reaction);GO:0016042(lipid catabolic process);GO:0031965(nuclear membrane);GO:0035556(intracellular signal transduction);GO:0046488(phosphatidylinositol metabolic process)	00562(Inositol phosphate metabolism);04020(Calcium signaling pathway);04070(Phosphatidylinositol signaling system);04933(AGE-RAGE signaling pathway in diabetic complications)	K05857	EC:3.1.4.11	PREDICTED: 1-phosphatidylinositol 4,5-bisphosphate phosphodiesterase delta-4 [Anser cygnoides domesticus]	27.7281	13.4189	11.0042	1.75867	1.53787	2.80078	8.55313	3.09645	2.2936e-10	4.08226e-09	up	yes
106037463	ARL13A	XM_013183389.1;XM_013183391.1	GO:0005525(GTP binding);GO:0005622(intracellular);GO:0007264(small GTPase mediated signal transduction);GO:0007264(small GTPase mediated signal transduction)	04141(Protein processing in endoplasmic reticulum);04144(Endocytosis);04144(Endocytosis)	K07953;K07938	EC:3.6.5.-	PREDICTED: ADP-ribosylation factor-like protein 13A isoform X1 [Anser cygnoides domesticus]	50.3034	76.6111	34.0915	8.75026	8.7095	16.7813	4.70213	2.23331	2.3806e-10	4.2308e-09	up	yes
106042818	CISH	XM_013191945.1	GO:0004860(protein kinase inhibitor activity);GO:0005737(cytoplasm);GO:0005886(plasma membrane);GO:0006469(negative regulation of protein kinase activity);GO:0007205(protein kinase C-activating G-protein coupled receptor signaling pathway);GO:0016567(protein ubiquitination);GO:0019221(cytokine-mediated signaling pathway);GO:0035556(intracellular signal transduction);GO:0040008(regulation of growt…	04630(Jak-STAT signaling pathway)	K04701	NA	PREDICTED: cytokine-inducible SH2-containing protein [Anser cygnoides domesticus]	162.827	34.9507	135.462	6.00925	17.6749	6.48632	11.0452	3.46535	2.41648e-10	4.28818e-09	up	yes
106040833	NDUFS3	XM_013188977.1	GO:0005634(nucleus);GO:0005747(mitochondrial respiratory chain complex I);GO:0008137(NADH dehydrogenase (ubiquinone) activity);GO:0021762(substantia nigra development);GO:0030308(negative regulation of cell growth);GO:0043209(myelin sheath);GO:0055114(oxidation-reduction process);GO:0072593(reactive oxygen species metabolic process);GO:2001243(negative regulation of intrinsic apoptotic signaling …	00190(Oxidative phosphorylation)	K03936	EC:1.6.5.3;EC:1.6.99.3	PREDICTED: NADH dehydrogenase [ubiquinone] iron-sulfur protein 3, mitochondrial [Anser cygnoides domesticus]	164.841	124.503	121.432	46.7972	47.9973	51.3336	2.81107	1.49112	2.47839e-10	4.3915e-09	up	yes
106036877	HHATL	XM_013182524.1	GO:0005783(endoplasmic reticulum);GO:0016021(integral component of membrane);GO:0048471(perinuclear region of cytoplasm);GO:0060262(negative regulation of N-terminal protein palmitoylation)	NA	NA	NA	PREDICTED: protein-cysteine N-palmitoyltransferase HHAT-like protein [Anser cygnoides domesticus]	87.9651	97.3685	83.7051	25.9215	33.3044	37.2984	2.78726	1.47885	2.55323e-10	4.51741e-09	up	yes
106031117	PPTC7	XM_013173267.1	GO:0003824(catalytic activity);GO:0005739(mitochondrion)	NA	NA	NA	PREDICTED: protein phosphatase PTC7 homolog [Melopsittacus undulatus]	14.8974	20.5235	13.7615	4.45374	4.35774	3.68676	3.93515	1.97642	2.57912e-10	4.55644e-09	up	yes
106036309	GBA2	XM_013181619.1	GO:0004348(glucosylceramidase activity);GO:0006680(glucosylceramide catabolic process);GO:0008206(bile acid metabolic process);GO:0008422(beta-glucosidase activity);GO:0016021(integral component of membrane);GO:0016139(glycoside catabolic process);GO:0021954(central nervous system neuron development)	00600(Sphingolipid metabolism);00511(Other glycan degradation)	K17108	EC:3.2.1.45	PREDICTED: non-lysosomal glucosylceramidase [Anser cygnoides domesticus]	3.72976	2.71594	6.21012	26.0105	35.083	31.9824	0.135973	-2.87861	2.68327e-10	4.73343e-09	down	yes
106039184	GPC1	XM_013186100.1	GO:1902723(negative regulation of skeletal muscle satellite cell proliferation);GO:1902724(positive regulation of skeletal muscle satellite cell proliferation);GO:1902725(negative regulation of satellite cell differentiation);GO:1902726(positive regulation of skeletal muscle satellite cell differentiation)	05205(Proteoglycans in cancer)	K08107	NA	Glypican-1, partial [Anas platyrhynchos]	21.7659	23.8169	18.4501	75.6607	68.1412	92.2247	0.271295	-1.88207	2.7355e-10	4.81843e-09	down	yes
106029810	TUBA4A	XM_013171126.1	GO:0003924(GTPase activity);GO:0005200(structural constituent of cytoskeleton);GO:0005525(GTP binding);GO:0005737(cytoplasm);GO:0005874(microtubule);GO:0007017(microtubule-based process)	04145(Phagosome);04540(Gap junction)	K07374	NA	PREDICTED: LOW QUALITY PROTEIN: tubulin alpha-4A chain [Anser cygnoides domesticus]	13.4268	25.1778	17.8854	95.092	61.0021	96.7146	0.223449	-2.16198	2.78716e-10	4.90219e-09	down	yes
106044931	CTXN1	XM_013195171.1;XM_013195172.1	GO:0016021(integral component of membrane);GO:0016021(integral component of membrane)	NA	NA	NA	cortexin-1-like protein [Amazona aestiva]	0.338961	3.99354	2.01426	45.9645	47.419	35.2338	0.0493461	-4.34092	2.81017e-10	4.93539e-09	down	yes
106044411	ANK1	XM_013194421.1;XM_013194422.1	GO:0005737(cytoplasm);GO:0005886(plasma membrane);GO:0006888(ER to Golgi vesicle-mediated transport);GO:0007165(signal transduction);GO:0008093(cytoskeletal adaptor activity);GO:0014731(spectrin-associated cytoskeleton);GO:0030507(spectrin binding);GO:0051117(ATPase binding);GO:0072661(protein targeting to plasma membrane);GO:0072661(protein targeting to plasma membrane)	05205(Proteoglycans in cancer);05205(Proteoglycans in cancer)	K10380	NA	PREDICTED: ankyrin-1 isoform X1 [Anser cygnoides domesticus]	91.0445	59.8711	42.8594	10.7835	21.5436	14.7881	4.1128	2.04012	2.85365e-10	5.00437e-09	up	yes
106049048	LOC106049048	XM_013201197.1;XM_013201196.1	GO:0000062(fatty-acyl-CoA binding);GO:0003995(acyl-CoA dehydrogenase activity);GO:0005739(mitochondrion);GO:0009055(electron carrier activity);GO:0033539(fatty acid beta-oxidation using acyl-CoA dehydrogenase);GO:0050660(flavin adenine dinucleotide binding);GO:0052890(oxidoreductase activity, acting on the CH-CH group of donors, with a flavin as acceptor);GO:0055088(lipid homeostasis);GO:0055088(…	00280(Valine, leucine and isoleucine degradation);00280(Valine, leucine and isoleucine degradation)	K00253	EC:1.3.8.4	PREDICTED: uncharacterized protein LOC106049048 isoform X2 [Anser cygnoides domesticus]	10.0456	16.4906	11.9658	0.110855	0.616172	1.46112	17.5957	4.13715	2.97609e-10	5.21144e-09	up	yes
106044682	CEP68	XM_013194852.1	GO:0005634(nucleus);GO:0005737(cytoplasm);GO:0005813(centrosome);GO:0010457(centriole-centriole cohesion);GO:0019901(protein kinase binding);GO:0019904(protein domain specific binding);GO:0030054(cell junction);GO:0033365(protein localization to organelle)	NA	NA	NA	PREDICTED: LOW QUALITY PROTEIN: centrosomal protein of 68 kDa [Anser cygnoides domesticus]	4.61538	5.59244	5.22013	22.0316	23.1281	23.7492	0.223889	-2.15915	3.05294e-10	5.33817e-09	down	yes
106039811	SLC37A4	XM_013187238.1;XM_013187240.1	GO:0006820(anion transport);GO:0016021(integral component of membrane);GO:0022857(transmembrane transporter activity);GO:0055085(transmembrane transport);GO:0055085(transmembrane transport)	04973(Carbohydrate digestion and absorption);04973(Carbohydrate digestion and absorption)	K08171	NA	Glucose-6-phosphate translocase, partial [Egretta garzetta]	116.587	62.5926	52.9849	23.8137	15.3582	19.4679	3.95917	1.9852	3.07679e-10	5.372e-09	up	yes
106037056	RNF208	XM_013182760.1	GO:0004842(ubiquitin-protein transferase activity);GO:0005654(nucleoplasm);GO:0005737(cytoplasm);GO:0008270(zinc ion binding);GO:0051865(protein autoubiquitination)	NA	NA	NA	PREDICTED: RING finger protein 208 [Anser cygnoides domesticus]	2.16329	5.24814	2.45176	24.068	30.5826	31.937	0.11391	-3.13404	3.09802e-10	5.40116e-09	down	yes
106044233	LOC106044233	XM_013194160.1	GO:0000166(nucleotide binding);GO:0005200(structural constituent of cytoskeleton);GO:0005524(ATP binding);GO:0005737(cytoplasm);GO:0005856(cytoskeleton);GO:0006909(phagocytosis);GO:0015629(actin cytoskeleton);GO:0017022(myosin binding)	04145(Phagosome);04810(Regulation of actin cytoskeleton);04510(Focal adhesion);04520(Adherens junction);04530(Tight junction);05132(Salmonella infection)	K05692	NA	unnamed protein product [Homo sapiens]	151.084	159.913	190.545	622.6	557.014	706.941	0.265851	-1.91131	3.11672e-10	5.42581e-09	down	yes
106044291	KIF1B	XM_013194234.1;XM_013194235.1	GO:0003777(microtubule motor activity);GO:0005871(kinesin complex);GO:0007018(microtubule-based movement);GO:0016887(ATPase activity);GO:0030705(cytoskeleton-dependent intracellular transport);GO:0030705(cytoskeleton-dependent intracellular transport)	04144(Endocytosis);04144(Endocytosis)	K10396	NA	PREDICTED: kinesin-like protein KIF1B isoform X1 [Anser cygnoides domesticus]	18.8323	13.3421	15.4635	4.81747	5.08693	5.55327	3.08183	1.62379	3.14974e-10	5.47531e-09	up	yes
106037384	NLGN3	XM_013183255.1	GO:0016021(integral component of membrane);GO:0042043(neurexin family protein binding)	04514(Cell adhesion molecules (CAMs))	K07378	NA	PREDICTED: neuroligin-3, partial [Anser cygnoides domesticus]	17.8611	18.5436	25.0576	99.7761	86.6483	77.3591	0.233003	-2.10158	3.27091e-10	5.67766e-09	down	yes
106043019	KIAA1958	XM_013192274.1	GO:0000981(RNA polymerase II transcription factor activity, sequence-specific DNA binding);GO:0003677(DNA binding);GO:0005654(nucleoplasm);GO:0005737(cytoplasm);GO:0006357(regulation of transcription from RNA polymerase II promoter)	NA	NA	NA	PREDICTED: LOW QUALITY PROTEIN: uncharacterized protein KIAA1958 homolog [Anser cygnoides domesticus]	0.850974	0.774822	2.1811	0	0	0	inf	inf	3.3488e-10	5.80442e-09	up	yes
106033819	FTH1	XM_013177583.1	GO:0004322(ferroxidase activity);GO:0005623(cell);GO:0006826(iron ion transport);GO:0006879(cellular iron ion homeostasis);GO:0006955(immune response);GO:0008199(ferric iron binding);GO:0008285(negative regulation of cell proliferation);GO:0055114(oxidation-reduction process)	04978(Mineral absorption)	K00522	EC:1.16.3.2	ferritin heavy chain [Anser cygnoides]	9107.97	9248.67	9286.09	3093.75	3996.43	3465.78	2.61869	1.38884	3.36386e-10	5.82207e-09	up	yes
106037879	MYCL	XM_013184056.1	GO:0003700(transcription factor activity, sequence-specific DNA binding);GO:0005634(nucleus);GO:0006355(regulation of transcription, DNA-templated);GO:0045607(regulation of auditory receptor cell differentiation);GO:0046983(protein dimerization activity)	05202(Transcriptional misregulation in cancers)	K09109	NA	PREDICTED: protein L-Myc [Anser cygnoides domesticus]	2.51733	4.84389	6.19093	54.2826	52.8188	41.2975	0.0913223	-3.45289	3.43852e-10	5.94267e-09	down	yes
106033861	LOC106033861	XR_001205609.1	NA	NA	NA	NA		334.449	156.435	204.522	28.7881	31.3417	39.2968	6.99417	2.80615	3.51105e-10	6.05924e-09	up	yes
106038292	KCNJ8	XM_013184706.1	GO:0005887(integral component of plasma membrane);GO:0007507(heart development);GO:0010107(potassium ion import);GO:0015272(ATP-activated inward rectifier potassium channel activity);GO:0030016(myofibril);GO:0032496(response to lipopolysaccharide);GO:0034765(regulation of ion transmembrane transport);GO:0043330(response to exogenous dsRNA);GO:0051607(defense response to virus)	04022(cGMP - PKG signaling pathway)	K05001	NA	PREDICTED: ATP-sensitive inward rectifier potassium channel 8 [Apaloderma vittatum]	15.9195	10.7399	15.2813	3.01406	1.87953	3.19321	5.18632	2.37471	3.60954e-10	6.22019e-09	up	yes
106045864	PPP1R12B	XM_013196608.1	GO:0005737(cytoplasm);GO:0005886(plasma membrane);GO:0007165(signal transduction);GO:0015629(actin cytoskeleton);GO:0019208(phosphatase regulator activity);GO:0019901(protein kinase binding);GO:0050790(regulation of catalytic activity)	04810(Regulation of actin cytoskeleton);04510(Focal adhesion);04270(Vascular smooth muscle contraction)	K12329	NA	PREDICTED: protein phosphatase 1 regulatory subunit 12B isoform X1 [Anser cygnoides domesticus]	42.2216	124.05	88.1427	20.3233	17.7257	25.5753	3.9987	1.99953	3.73642e-10	6.42955e-09	up	yes
106046091	LOC106046091	XM_013196928.1	GO:0004842(ubiquitin-protein transferase activity);GO:0005634(nucleus);GO:0005737(cytoplasm);GO:0016874(ligase activity);GO:0042787(protein ubiquitination involved in ubiquitin-dependent protein catabolic process)	04120(Ubiquitin mediated proteolysis)	K10614	EC:2.3.2.26	PREDICTED: probable E3 ubiquitin-protein ligase HERC3 [Calidris pugnax]	14.4098	17.2651	13.9251	3.64585	3.81292	3.87521	4.0233	2.00838	3.76497e-10	6.46935e-09	up	yes
106040738	CUTA	XM_013188829.1	GO:0005507(copper ion binding);GO:0010038(response to metal ion)	NA	NA	NA	PREDICTED: protein CutA [Anser cygnoides domesticus]	104.557	59.8545	107.979	17.9033	23.9095	19.2867	4.45813	2.15644	4.13469e-10	7.09442e-09	up	yes
106046146	ANKS1A	XM_013196983.1	GO:0005654(nucleoplasm);GO:0005737(cytoplasm)	00562(Inositol phosphate metabolism);04070(Phosphatidylinositol signaling system);04910(Insulin signaling pathway)	K15909	EC:3.1.3.86	PREDICTED: ankyrin repeat and SAM domain-containing protein 1A isoform X6 [Anas platyrhynchos]	14.3184	12.689	16.3219	4.90831	4.59043	4.56106	3.08178	1.62377	4.28856e-10	7.34785e-09	up	yes
106032736	DPYSL3	XM_013175795.1	GO:0005615(extracellular space);GO:0005829(cytosol);GO:0010976(positive regulation of neuron projection development);GO:0010977(negative regulation of neuron projection development);GO:0017124(SH3 domain binding);GO:0030027(lamellipodium);GO:0030336(negative regulation of cell migration);GO:0030426(growth cone);GO:0031941(filamentous actin);GO:0035374(chondroitin sulfate binding);GO:0044297(cell …	04360(Axon guidance)	K07528	NA	PREDICTED: dihydropyrimidinase-related protein 3 [Anser cygnoides domesticus]	78.6417	82.229	74.6424	267.688	270.942	283.85	0.286345	-1.80417	4.43296e-10	7.58437e-09	down	yes
106049952	LOC106049952	XM_013202372.1	NA	NA	NA	NA	PREDICTED: zinc finger and SCAN domain-containing protein 2-like [Anser cygnoides domesticus]	5.04194	3.93055	5.08811	26.5241	31.0738	22.4346	0.175686	-2.50893	4.65844e-10	7.95873e-09	down	yes
106046810	SMARCC1	XM_013197994.1	GO:0000790(nuclear chromatin);GO:0000978(RNA polymerase II core promoter proximal region sequence-specific DNA binding);GO:0000980(RNA polymerase II distal enhancer sequence-specific DNA binding);GO:0001741(XY body);GO:0005654(nucleoplasm);GO:0006337(nucleosome disassembly);GO:0008286(insulin receptor signaling pathway);GO:0009887(organ morphogenesis);GO:0016514(SWI/SNF complex);GO:0031492(nucleo…	NA	NA	NA	PREDICTED: SWI/SNF complex subunit SMARCC1 [Melopsittacus undulatus]	20.6807	40.428	31.019	134.018	110.719	130.674	0.245405	-2.02676	4.67202e-10	7.96533e-09	down	yes
106038540	LAMP2	XR_001208676.1;XM_013185101.1;XM_013185100.1;XM_013185102.1	GO:0005615(extracellular space);GO:0005886(plasma membrane);GO:0016021(integral component of membrane);GO:0019899(enzyme binding);GO:0019904(protein domain specific binding);GO:0030670(phagocytic vesicle membrane);GO:0031088(platelet dense granule membrane);GO:0031902(late endosome membrane);GO:0046716(muscle cell cellular homeostasis);GO:0050821(protein stabilization);GO:0070062(extracellular ex…	04145(Phagosome);04142(Lysosome);04142(Lysosome)	K06528	NA	PREDICTED: lysosome-associated membrane glycoprotein 2 isoform X2 [Anas platyrhynchos]	13.0566	20.0835	16.7436	5.63177	4.92979	5.295	3.14594	1.65349	4.67566e-10	7.96533e-09	up	yes
106047886	HMGN2	XM_013199604.1	GO:0000785(chromatin);GO:0005634(nucleus);GO:0031492(nucleosomal DNA binding)	NA	NA	NA	PREDICTED: putative Dresden prostate carcinoma protein 2 [Aquila chrysaetos canadensis]	169.873	149.174	162.322	580.962	587.043	568.786	0.27716	-1.85121	4.69354e-10	7.97674e-09	down	yes
106029555	LOC106029555	XR_001203269.1;XM_013170841.1	GO:0001726(ruffle);GO:0002102(podosome);GO:0005938(cell cortex);GO:0006898(receptor-mediated endocytosis);GO:0007416(synapse assembly);GO:0016601(Rac protein signal transduction);GO:0019904(protein domain specific binding);GO:0030027(lamellipodium);GO:0048812(neuron projection morphogenesis);GO:0051015(actin filament binding);GO:0070062(extracellular exosome);GO:0071800(podosome assembly);GO:0097…	04530(Tight junction);05205(Proteoglycans in cancer);05100(Bacterial invasion of epithelial cells);05100(Bacterial invasion of epithelial cells)	K06106	NA	PREDICTED: uncharacterized protein LOC106029555 [Anser cygnoides domesticus]	23.9731	23.314	29.1632	121.742	111.618	104.328	0.226393	-2.1431	4.69574e-10	7.97674e-09	down	yes
106042536	KIAA0040	XM_013191493.1	GO:0016021(integral component of membrane)	NA	NA	NA	PREDICTED: uncharacterized protein KIAA0040 homolog isoform X1 [Parus major]	3.99428	5.82027	4.11947	0.694622	0.531308	0.749495	7.05368	2.81838	4.78154e-10	8.11094e-09	up	yes
106047960	CERS1	XM_013199692.1	GO:0005783(endoplasmic reticulum);GO:0016021(integral component of membrane);GO:0046513(ceramide biosynthetic process);GO:0050291(sphingosine N-acyltransferase activity)	00600(Sphingolipid metabolism)	K04710	EC:2.3.1.24	Ceramide synthase 1, partial [Pelecanus crispus]	1.59042	4.50821	4.44365	29.4142	31.5364	43.0465	0.101371	-3.30228	4.86666e-10	8.24359e-09	down	yes
106045852	LOC106045852	XM_013196594.1	GO:0005737(cytoplasm);GO:0007165(signal transduction);GO:0019208(phosphatase regulator activity);GO:0019901(protein kinase binding);GO:0050790(regulation of catalytic activity)	04810(Regulation of actin cytoskeleton);04510(Focal adhesion);04921(Oxytocin signaling pathway);04270(Vascular smooth muscle contraction);05205(Proteoglycans in cancer)	K12329	NA	PREDICTED: protein phosphatase 1 regulatory subunit 12B-like [Anser cygnoides domesticus]	113.921	252.203	159.878	57.5948	53.7685	59.8523	3.07216	1.61925	5.0336e-10	8.51429e-09	up	yes
106032434	LOC106032434	XR_001204848.1	NA	NA	NA	NA	PREDICTED: triadin-like [Aquila chrysaetos canadensis]	9.59193	11.42	2.77558	0.56038	0.42537	0.171929	20.5476	4.3609	5.22431e-10	8.82435e-09	up	yes
106029610	WNT8B	XM_013170924.1	GO:0005109(frizzled binding);GO:0005578(proteinaceous extracellular matrix);GO:0005615(extracellular space);GO:0016055(Wnt signaling pathway);GO:0030182(neuron differentiation);GO:0045165(cell fate commitment)	04310(Wnt signaling pathway);04340(Hedgehog signaling pathway);04916(Melanogenesis)	K00714	NA	PREDICTED: protein Wnt-8b-like [Apteryx australis mantelli]	7.742	6.19093	4.1804	1.01232	1.1009	1.00315	5.81232	2.53911	5.2883e-10	8.91981e-09	up	yes
106033171	SF3B3	XM_013176507.1	GO:0000398(mRNA splicing, via spliceosome);GO:0003723(RNA binding);GO:0005634(nucleus)	03040(Spliceosome)	K12830	NA	PREDICTED: splicing factor 3B subunit 3 [Anser cygnoides domesticus]	180.677	144.418	145.577	566.039	592.475	566.742	0.272813	-1.87401	5.41251e-10	9.11641e-09	down	yes
106042855	LOC106042855	XM_013192030.1	GO:0005737(cytoplasm);GO:0016787(hydrolase activity)	01210(2-Oxocarboxylic acid metabolism);01230(Biosynthesis of amino acids);00220(Arginine biosynthesis)	K14677	EC:3.5.1.14	PREDICTED: alpha/beta hydrolase domain-containing protein 14B [Aquila chrysaetos canadensis]	34.5038	43.8172	34.3818	227.105	136.571	158.434	0.21586	-2.21183	5.51557e-10	9.27689e-09	down	yes
106041264	WNT2B	XM_013189577.1	GO:0005102(receptor binding);GO:0005578(proteinaceous extracellular matrix);GO:0060070(canonical Wnt signaling pathway);GO:0060173(limb development);GO:0090270(regulation of fibroblast growth factor production);GO:0090271(positive regulation of fibroblast growth factor production)	04310(Wnt signaling pathway);04340(Hedgehog signaling pathway);04916(Melanogenesis)	K00182	NA	PREDICTED: protein Wnt-2b [Anser cygnoides domesticus]	32.9331	30.846	44.1877	0	0	0.434111	248.708	7.95831	5.63525e-10	9.46483e-09	up	yes
106035843	FBXW4	XM_013180957.1;XM_013181042.1	GO:0002053(positive regulation of mesenchymal cell proliferation);GO:0042733(embryonic digit morphogenesis);GO:0051216(cartilage development);GO:0051216(cartilage development)	NA	NA	NA	PREDICTED: F-box/WD repeat-containing protein 4 isoform X1 [Anser cygnoides domesticus]	247.915	205.418	173.858	74.7712	74.0437	89.0479	2.63677	1.39877	5.78343e-10	9.70006e-09	up	yes
106029811	LOC106029811	XM_013171128.1	GO:0000302(response to reactive oxygen species);GO:0001553(luteinization);GO:0004725(protein tyrosine phosphatase activity);GO:0005768(endosome);GO:0005794(Golgi apparatus);GO:0005886(plasma membrane);GO:0008021(synaptic vesicle);GO:0016021(integral component of membrane);GO:0030054(cell junction);GO:0030141(secretory granule);GO:0030507(spectrin binding);GO:0030658(transport vesicle membrane);GO…	04940(Type I diabetes mellitus)	K07817	EC:3.1.3.48	PREDICTED: receptor-type tyrosine-protein phosphatase-like N [Calypte anna]	0	0	0	21.1222	16.8919	26.4889	-inf	-inf	5.79371e-10	9.70365e-09	down	yes
106047139	TNNC2	XM_013198486.1	GO:0003009(skeletal muscle contraction);GO:0003779(actin binding);GO:0005509(calcium ion binding);GO:0005861(troponin complex)	04020(Calcium signaling pathway)	K12042	NA	PREDICTED: troponin C, skeletal muscle [Anser cygnoides domesticus]	6028.43	8008.8	6104.73	2303.48	2886.46	2540.75	2.60545	1.38153	5.81185e-10	9.72038e-09	up	yes
106045060	LOC106045060	XM_013195380.1	GO:0005576(extracellular region)	04360(Axon guidance)	K06845	NA	PREDICTED: netrin-4-like [Anser cygnoides domesticus]	3.34211	1.78239	5.01425	0.044113	0.099432	0	70.6311	6.14223	6.10709e-10	1.01999e-08	up	yes
106049819	LOC106049819	XM_013202237.1	GO:0016702(oxidoreductase activity, acting on single donors with incorporation of molecular oxygen, incorporation of two atoms of oxygen);GO:0046872(metal ion binding);GO:0055114(oxidation-reduction process)	00590(Arachidonic acid metabolism);04726(Serotonergic synapse)	K08022	EC:1.13.11.33;EC:1.13.11.-	PREDICTED: arachidonate 15-lipoxygenase B-like, partial [Anser cygnoides domesticus]	0	0	0	3.78484	5.34632	3.70911	-inf	-inf	6.16723e-10	1.02859e-08	down	yes
106046988	HSP90AA1	XM_013198244.1	GO:0005634(nucleus);GO:0005737(cytoplasm);GO:0009408(response to heat);GO:0009409(response to cold);GO:0046677(response to antibiotic)	04141(Protein processing in endoplasmic reticulum);04621(NOD-like receptor signaling pathway);04914(Progesterone-mediated oocyte maturation)	K04079	NA	PREDICTED: heat shock protein HSP 90-alpha [Anser cygnoides domesticus]	89.0442	56.3711	72.3918	23.5088	24.4162	26.3288	2.93328	1.55251	6.39009e-10	1.06427e-08	up	yes
106034159	AMOTL1	XM_013178107.1;XM_013178108.1;XM_013178109.1	GO:0003365(establishment of cell polarity involved in ameboidal cell migration);GO:0005923(bicellular tight junction);GO:0008180(COP9 signalosome);GO:0016324(apical plasma membrane);GO:0030027(lamellipodium);GO:0031410(cytoplasmic vesicle);GO:0035329(hippo signaling);GO:0042802(identical protein binding);GO:0043536(positive regulation of blood vessel endothelial cell migration);GO:0043536(positiv…	04530(Tight junction);04530(Tight junction)	K06104	NA	PREDICTED: angiomotin-like protein 1 isoform X1 [Anser cygnoides domesticus]	83.4582	32.7117	69.48	15.4207	8.97852	18.0541	4.37303	2.12863	6.46281e-10	1.07488e-08	up	yes
106033320	LOC106033320	XM_013176753.1	GO:0005634(nucleus);GO:0044822(poly(A) RNA binding)	NA	NA	NA	PREDICTED: RNA-binding Raly-like protein [Anser cygnoides domesticus]	3.50829	0.996394	2.06192	42.5175	20.5933	27.9909	0.07208	-3.79426	6.56068e-10	1.08964e-08	down	yes
106047168	TPX2	XM_013198529.1;XM_013198531.1;XM_013198532.1	GO:0000922(spindle pole);GO:0005654(nucleoplasm);GO:0005874(microtubule);GO:0019901(protein kinase binding);GO:0032147(activation of protein kinase activity);GO:0043203(axon hillock);GO:0060236(regulation of mitotic spindle organization);GO:0090307(mitotic spindle assembly);GO:0005819(spindle);GO:0005819(spindle)	NA	NA	NA	PREDICTED: targeting protein for Xklp2 isoform X4 [Anser cygnoides domesticus]	2.37858	6.28883	6.34305	34.2229	34.4337	36.4304	0.142838	-2.80754	6.6424e-10	1.10168e-08	down	yes
106046072	DUSP4	XM_013196906.1	GO:0000188(inactivation of MAPK activity);GO:0001706(endoderm formation);GO:0004725(protein tyrosine phosphatase activity);GO:0005634(nucleus);GO:0017017(MAP kinase tyrosine/serine/threonine phosphatase activity);GO:0035335(peptidyl-tyrosine dephosphorylation)	04010(MAPK signaling pathway)	K04459	EC:3.1.3.16;EC:3.1.3.48	PREDICTED: dual specificity protein phosphatase 4 [Anser cygnoides domesticus]	0.817407	1.45521	1.0519	16.1245	14.7589	11.5188	0.0784041	-3.67293	6.68477e-10	1.10716e-08	down	yes
106044581	LOC106044581	XM_013194655.1	GO:0005737(cytoplasm)	NA	NA	NA	PREDICTED: uncharacterized protein C1orf198 homolog [Lepidothrix coronata]	3.45721	6.54453	5.66065	24.3382	23.7871	26.3959	0.210174	-2.25035	6.91302e-10	1.14338e-08	down	yes
106040243	LOC106040243	XR_001209779.1;XM_013187991.1;XR_001209778.1;XM_013187992.1	NA	NA	NA	NA	PREDICTED: uncharacterized protein LOC106040243 isoform X1 [Anser cygnoides domesticus]	10.0876	9.20826	5.52128	0.555113	0.571586	0.244128	18.1037	4.17822	6.97643e-10	1.15227e-08	up	yes
106046813	LOC106046813	XM_013198000.1	GO:0005525(GTP binding);GO:0005737(cytoplasm);GO:0005811(lipid particle);GO:0016021(integral component of membrane)	NA	NA	NA	PREDICTED: GTPase IMAP family member 1-like [Anser cygnoides domesticus]	0	0	0	1.64311	1.8411	2.18169	-inf	-inf	7.43503e-10	1.22632e-08	down	yes
106031923	ARL3	XM_013174631.1	GO:0000910(cytokinesis);GO:0001822(kidney development);GO:0003924(GTPase activity);GO:0005525(GTP binding);GO:0005634(nucleus);GO:0005794(Golgi apparatus);GO:0005813(centrosome);GO:0005876(spindle microtubule);GO:0005881(cytoplasmic microtubule);GO:0007264(small GTPase mediated signal transduction);GO:0008017(microtubule binding);GO:0019003(GDP binding);GO:0030496(midbody);GO:0032391(photorecepto…	04144(Endocytosis)	K07938	NA	PREDICTED: ADP-ribosylation factor-like protein 3 [Anser cygnoides domesticus]	3.02131	3.0783	4.24758	29.4249	33.7919	27.41	0.114174	-3.1307	7.55918e-10	1.24507e-08	down	yes
106045153	SNRNP40	XM_013195525.1	GO:0005682(U5 snRNP);GO:0008380(RNA splicing);GO:0071011(precatalytic spliceosome);GO:0071013(catalytic step 2 spliceosome)	03040(Spliceosome)	K12857	NA	PREDICTED: U5 small nuclear ribonucleoprotein 40 kDa protein [Anser cygnoides domesticus]	28.2741	32.5333	36.3595	117.602	140.437	140.212	0.243985	-2.03514	7.80385e-10	1.2836e-08	down	yes
106043360	LOC106043360	XR_001211639.1	NA	NA	NA	NA		19.7117	25.3279	18.749	4.48724	1.17866	2.76067	7.56993	2.92028	7.83934e-10	1.28766e-08	up	yes
106045528	NIPSNAP1	XM_013196089.1	GO:0005515(protein binding);GO:0005739(mitochondrion);GO:0005743(mitochondrial inner membrane);GO:0016020(membrane);GO:0019233(sensory perception of pain);GO:0042165(neurotransmitter binding);GO:0097060(synaptic membrane)	01200(Carbon metabolism);00630(Glyoxylate and dicarboxylate metabolism)	K19269	EC:3.1.3.18;EC:3.1.3.48	PREDICTED: protein NipSnap homolog 1, partial [Anser cygnoides domesticus]	9.78874	13.1553	20.5795	127.904	95.1098	95.5756	0.136613	-2.87183	8.84463e-10	1.45079e-08	down	yes
106037917	LOC106037917	XM_013184099.1	GO:0004222(metalloendopeptidase activity);GO:0005750(mitochondrial respiratory chain complex III);GO:0006122(mitochondrial electron transport, ubiquinol to cytochrome c);GO:0008270(zinc ion binding);GO:0009060(aerobic respiration);GO:0016485(protein processing);GO:0031625(ubiquitin protein ligase binding);GO:0043209(myelin sheath)	00190(Oxidative phosphorylation);04260(Cardiac muscle contraction)	K00414	NA	PREDICTED: LOW QUALITY PROTEIN: cytochrome b-c1 complex subunit 1, mitochondrial [Anser cygnoides domesticus]	879.878	823.004	679.448	321.991	321.517	318.133	2.47736	1.3088	9.00239e-10	1.47464e-08	up	yes
106031480	TMEM26	XM_013173868.1	GO:0016021(integral component of membrane)	NA	NA	NA	PREDICTED: transmembrane protein 26 isoform X2 [Anser cygnoides domesticus]	0	0.162565	0.0876579	9.66885	4.42899	6.45552	0.0121743	-6.36002	9.10754e-10	1.48981e-08	down	yes
106040235	DNAJA1	XM_013187974.1	GO:0000151(ubiquitin ligase complex);GO:0001664(G-protein coupled receptor binding);GO:0005524(ATP binding);GO:0005829(cytosol);GO:0006457(protein folding);GO:0007283(spermatogenesis);GO:0009408(response to heat);GO:0016020(membrane);GO:0030317(sperm motility);GO:0030521(androgen receptor signaling pathway);GO:0030544(Hsp70 protein binding);GO:0031397(negative regulation of protein ubiquitination…	04141(Protein processing in endoplasmic reticulum)	K09502	NA	PREDICTED: dnaJ homolog subfamily A member 1 [Columba livia]	112.572	116.874	84.1762	40.2729	35.8692	41.4113	2.66791	1.41571	9.41415e-10	1.53786e-08	up	yes
106034604	AXIN2	XM_013178833.1	GO:0001934(positive regulation of protein phosphorylation);GO:0001957(intramembranous ossification);GO:0003139(secondary heart field specification);GO:0003413(chondrocyte differentiation involved in endochondral bone morphogenesis);GO:0005096(GTPase activator activity);GO:0005654(nucleoplasm);GO:0005794(Golgi apparatus);GO:0005813(centrosome);GO:0005881(cytoplasmic microtubule);GO:0005886(plasma …	04310(Wnt signaling pathway)	K04385	NA	PREDICTED: axin-2 [Anser cygnoides domesticus]	12.4783	8.8202	10.1445	2.21254	1.86722	1.33824	5.80344	2.53691	9.46144e-10	1.54324e-08	up	yes
106049658	GABBR1	XM_013202041.1	GO:0001649(osteoblast differentiation);GO:0004871(signal transducer activity);GO:0004930(G-protein coupled receptor activity);GO:0004965(G-protein coupled GABA receptor activity);GO:0005515(protein binding);GO:0005615(extracellular space);GO:0005737(cytoplasm);GO:0005789(endoplasmic reticulum membrane);GO:0005886(plasma membrane);GO:0005887(integral component of plasma membrane);GO:0007165(signal…	04080(Neuroactive ligand-receptor interaction)	K04615	NA	PREDICTED: LOW QUALITY PROTEIN: gamma-aminobutyric acid type B receptor subunit 1 [Anser cygnoides domesticus]	22.3178	22.1341	15.3127	90.478	66.6156	78.3484	0.25384	-1.97801	9.47294e-10	1.54324e-08	down	yes
106047749	SNTA1	XM_013199390.1	GO:0002027(regulation of heart rate);GO:0005198(structural molecule activity);GO:0005622(intracellular);GO:0017080(sodium channel regulator activity);GO:0043234(protein complex);GO:0044325(ion channel binding);GO:0050998(nitric-oxide synthase binding);GO:0051117(ATPase binding);GO:0060307(regulation of ventricular cardiac muscle cell membrane repolarization);GO:0086005(ventricular cardiac muscle …	04144(Endocytosis)	K12196	NA	PREDICTED: alpha-1-syntrophin [Anser cygnoides domesticus]	234.808	205.351	129.425	53.7005	72.1196	67.0329	2.95346	1.56241	9.63953e-10	1.56823e-08	up	yes
106047179	SNRPB	XM_013198551.1	GO:0000387(spliceosomal snRNP assembly);GO:0000398(mRNA splicing, via spliceosome);GO:0003723(RNA binding);GO:0005682(U5 snRNP);GO:0005685(U1 snRNP);GO:0005686(U2 snRNP);GO:0005687(U4 snRNP);GO:0005737(cytoplasm);GO:0005829(cytosol);GO:0034709(methylosome);GO:0034719(SMN-Sm protein complex);GO:0046540(U4/U6 x U5 tri-snRNP complex);GO:0071004(U2-type prespliceosome);GO:0071013(catalytic step 2 spl…	03040(Spliceosome)	K11086	NA	PREDICTED: small nuclear ribonucleoprotein-associated proteins B and B', partial [Anser cygnoides domesticus]	122.197	123.564	101.252	447.662	417.725	380.564	0.278514	-1.84418	9.90592e-10	1.60937e-08	down	yes
106042806	LOC106042806	XM_013191920.1	GO:0005290(L-histidine transmembrane transporter activity);GO:0005887(integral component of plasma membrane);GO:0006867(asparagine transport);GO:0006868(glutamine transport);GO:0015180(L-alanine transmembrane transporter activity);GO:0015182(L-asparagine transmembrane transporter activity);GO:0015186(L-glutamine transmembrane transporter activity);GO:0015808(L-alanine transport);GO:0015817(histid…	04964(Proximal tubule bicarbonate reclamation);04724(Glutamatergic synapse);04727(GABAergic synapse)	K13576	NA	PREDICTED: sodium-coupled neutral amino acid transporter 3-like [Anser cygnoides domesticus]	54.6199	54.4913	93.6826	0.998844	0	1.84597	71.2855	6.15554	1.01056e-09	1.63958e-08	up	yes
106048326	SKAP1	XM_013200218.1	GO:0002757(immune response-activating signal transduction);GO:0005070(SH3/SH2 adaptor activity);GO:0005737(cytoplasm);GO:0005886(plasma membrane)	04015(Rap1 signaling pathway)	K17699	NA	PREDICTED: src kinase-associated phosphoprotein 1 [Anser cygnoides domesticus]	49.2529	49.6818	38.6048	155.719	164.675	228.783	0.250447	-1.99742	1.02196e-09	1.65582e-08	down	yes
106036506	CILP	XM_013181955.1	GO:0005615(extracellular space);GO:0031012(extracellular matrix);GO:0043569(negative regulation of insulin-like growth factor receptor signaling pathway);GO:0070062(extracellular exosome)	NA	NA	NA	PREDICTED: cartilage intermediate layer protein 1 [Anser cygnoides domesticus]	40.7673	54.7012	59.9137	22.6989	14.396	16.6662	2.89023	1.53119	1.03337e-09	1.67204e-08	up	yes
106036331	NIM1K	XM_013181639.1;XM_013181644.1;XM_013181646.1;XM_013181645.1	GO:0000287(magnesium ion binding);GO:0004674(protein serine/threonine kinase activity);GO:0005524(ATP binding);GO:0005634(nucleus);GO:0005737(cytoplasm);GO:0006468(protein phosphorylation);GO:0016021(integral component of membrane);GO:0035556(intracellular signal transduction);GO:0035556(intracellular signal transduction)	04922(Glucagon signaling pathway);04922(Glucagon signaling pathway)	K16311;K19008	EC:2.7.11.1	PREDICTED: serine/threonine-protein kinase NIM1 isoform X2 [Anas platyrhynchos]	0.769712	0.323829	0.178112	0	0	0.00335975	378.496	8.56413	1.05381e-09	1.7028e-08	up	yes
106047191	MYOCD	XM_013198561.1	GO:0001105(RNA polymerase II transcription coactivator activity);GO:0005634(nucleus);GO:0006357(regulation of transcription from RNA polymerase II promoter);GO:0045944(positive regulation of transcription from RNA polymerase II promoter);GO:0051145(smooth muscle cell differentiation);GO:0055007(cardiac muscle cell differentiation);GO:2000727(positive regulation of cardiac muscle cell differentiat…	NA	NA	NA	PREDICTED: LOW QUALITY PROTEIN: myocardin [Anser cygnoides domesticus]	3.39371	15.9197	11.3965	1.03516	1.19687	1.55351	8.11242	3.02013	1.08503e-09	1.75088e-08	up	yes
106036640	FBLN5	XM_013182156.1	GO:0005178(integrin binding);GO:0005509(calcium ion binding);GO:0005615(extracellular space);GO:0008022(protein C-terminus binding);GO:0034394(protein localization to cell surface);GO:0042803(protein homodimerization activity);GO:0046903(secretion);GO:0048251(elastic fiber assembly);GO:0070062(extracellular exosome);GO:0071953(elastic fiber);GO:2000121(regulation of removal of superoxide radicals)	04933(AGE-RAGE signaling pathway in diabetic complications)	K03907	NA	PREDICTED: fibulin-5 isoform X1 [Anas platyrhynchos]	8.71895	19.7577	13.5985	2.62106	2.87766	2.43484	5.30344	2.40693	1.09976e-09	1.77104e-08	up	yes
106036930	TMCC3	XM_013182607.1	GO:0016021(integral component of membrane)	NA	NA	NA	Transmembrane and coiled-coil domains protein 3, partial [Anas platyrhynchos]	6.04444	9.07197	9.78072	0	0	0.166701	149.352	7.22257	1.10049e-09	1.77104e-08	up	yes
106032060	EPHB3	XM_013174871.1	GO:0001525(angiogenesis);GO:0001655(urogenital system development);GO:0005003(ephrin receptor activity);GO:0005524(ATP binding);GO:0005887(integral component of plasma membrane);GO:0007413(axonal fasciculation);GO:0008046(axon guidance receptor activity);GO:0016477(cell migration);GO:0018108(peptidyl-tyrosine phosphorylation);GO:0021952(central nervous system projection neuron axonogenesis);GO:00…	04360(Axon guidance)	K05112	EC:2.7.10.1	PREDICTED: ephrin type-B receptor 3 [Anser cygnoides domesticus]	5.89073	19.9814	17.8597	84.2556	85.3386	98.694	0.163003	-2.61703	1.13617e-09	1.82598e-08	down	yes
106049417	TLCD1	XM_013201734.1	GO:0005886(plasma membrane);GO:0016021(integral component of membrane)	NA	NA	NA	calfacilitin [Amazona aestiva]	31.2915	26.2006	25.1328	145.312	149.085	130.675	0.194379	-2.36306	1.15159e-09	1.84828e-08	down	yes
106033292	CX3CL1	XM_013176709.1	GO:0002548(monocyte chemotaxis);GO:0005615(extracellular space);GO:0006954(inflammatory response);GO:0007186(G-protein coupled receptor signaling pathway);GO:0008009(chemokine activity);GO:0016021(integral component of membrane);GO:0030593(neutrophil chemotaxis);GO:0043547(positive regulation of GTPase activity);GO:0048020(CCR chemokine receptor binding);GO:0048247(lymphocyte chemotaxis);GO:00700…	04060(Cytokine-cytokine receptor interaction)	K05508	NA	PREDICTED: fractalkine [Anser cygnoides domesticus]	6.53356	3.22438	22.8361	1.11126	0.501081	0.575625	14.8969	3.89694	1.17864e-09	1.88916e-08	up	yes
106048721	LOC106048721	XM_013200803.1	GO:0005247(voltage-gated chloride channel activity);GO:0006821(chloride transport);GO:0016021(integral component of membrane);GO:0019227(neuronal action potential propagation);GO:0034220(ion transmembrane transport);GO:0042383(sarcolemma)	04978(Mineral absorption)	K05011	NA	PREDICTED: chloride channel protein 1-like [Anser cygnoides domesticus]	2.96162	4.55591	10.0605	0	0	0	inf	inf	1.22356e-09	1.95852e-08	up	yes
106048345	ATP5G1	XM_013200243.1	GO:0005753(mitochondrial proton-transporting ATP synthase complex);GO:0008289(lipid binding);GO:0015078(hydrogen ion transmembrane transporter activity);GO:0015986(ATP synthesis coupled proton transport);GO:0015991(ATP hydrolysis coupled proton transport);GO:0016021(integral component of membrane);GO:0045263(proton-transporting ATP synthase complex, coupling factor F(o))	00190(Oxidative phosphorylation)	K02128	NA	PREDICTED: ATP synthase F(0) complex subunit C1, mitochondrial [Anser cygnoides domesticus]	416.547	272.194	252.626	100.159	119.617	94.918	2.99137	1.58081	1.22558e-09	1.95911e-08	up	yes
106032950	LOC106032950	XM_013176168.1	GO:0005743(mitochondrial inner membrane);GO:0006122(mitochondrial electron transport, ubiquinol to cytochrome c);GO:0008121(ubiquinol-cytochrome-c reductase activity);GO:0070469(respiratory chain);GO:1902600(hydrogen ion transmembrane transport)	00190(Oxidative phosphorylation);04260(Cardiac muscle contraction)	K00416	NA	PREDICTED: cytochrome b-c1 complex subunit 6, mitochondrial, partial [Anser cygnoides domesticus]	777.45	591.796	493.99	214.202	235.973	225.836	2.75622	1.46269	1.24797e-09	1.99224e-08	up	yes
106047736	SLC48A1	XM_013199367.1	GO:0015232(heme transporter activity);GO:0015886(heme transport);GO:0016021(integral component of membrane)	NA	NA	NA	PREDICTED: heme transporter HRG1, partial [Meleagris gallopavo]	111.363	76.4089	82.1448	28.026	32.9915	34.0302	2.8398	1.50579	1.25367e-09	1.99867e-08	up	yes
106031657	GALNT16	XM_013174133.1;XM_013174132.1	GO:0000139(Golgi membrane);GO:0006486(protein glycosylation);GO:0016021(integral component of membrane);GO:0016757(transferase activity, transferring glycosyl groups);GO:0030246(carbohydrate binding);GO:0070062(extracellular exosome);GO:0070062(extracellular exosome)	00512(Mucin type O-glycan biosynthesis);00512(Mucin type O-glycan biosynthesis)	K00710	EC:2.4.1.41	PREDICTED: polypeptide N-acetylgalactosaminyltransferase 16 [Anser cygnoides domesticus]	2.01343	1.8415	3.26272	18.174	13.6504	14.3448	0.154164	-2.69746	1.27976e-09	2.03624e-08	down	yes
106039971	BCL9	XM_013187500.1	GO:0005634(nucleus);GO:0005794(Golgi apparatus);GO:0005801(cis-Golgi network);GO:0008013(beta-catenin binding);GO:0014908(myotube differentiation involved in skeletal muscle regeneration);GO:0035019(somatic stem cell population maintenance);GO:0035914(skeletal muscle cell differentiation);GO:0045944(positive regulation of transcription from RNA polymerase II promoter);GO:0060070(canonical Wnt sig…	NA	NA	NA	PREDICTED: LOW QUALITY PROTEIN: B-cell CLL/lymphoma 9 protein [Anser cygnoides domesticus]	11.1635	12.2832	12.4339	43.0036	38.0302	46.7358	0.280823	-1.83227	1.28065e-09	2.03624e-08	down	yes
106047461	POLE	XM_013198946.1	GO:0000082(G1/S transition of mitotic cell cycle);GO:0000166(nucleotide binding);GO:0000731(DNA synthesis involved in DNA repair);GO:0003677(DNA binding);GO:0003682(chromatin binding);GO:0003887(DNA-directed DNA polymerase activity);GO:0005654(nucleoplasm);GO:0005886(plasma membrane);GO:0006260(DNA replication);GO:0006287(base-excision repair, gap-filling);GO:0006297(nucleotide-excision repair, D…	00230(Purine metabolism);00240(Pyrimidine metabolism);03030(DNA replication);03410(Base excision repair);03420(Nucleotide excision repair)	K02324	EC:2.7.7.7	PREDICTED: DNA polymerase epsilon catalytic subunit A [Anser cygnoides domesticus]	0	0.491998	0.287967	28.0045	32.5007	34.6023	0.00820088	-6.93001	1.29481e-09	2.05601e-08	down	yes
106030753	YIPF7	XM_013172684.1;XM_013172677.1;XM_013172683.1	GO:0016021(integral component of membrane);GO:0016021(integral component of membrane)	00620(Pyruvate metabolism);00620(Pyruvate metabolism)	K00102	EC:1.1.2.4	PREDICTED: protein YIPF7 isoform X1 [Anser cygnoides domesticus]	12.5107	11.9583	11.4224	1.56876	1.30535	1.56356	8.0879	3.01577	1.37514e-09	2.18066e-08	up	yes
106049830	GLI1	XM_013202252.1;XM_013202253.1;XM_013202250.1	GO:0003682(chromatin binding);GO:0005634(nucleus);GO:0005737(cytoplasm);GO:0043565(sequence-specific DNA binding);GO:0045893(positive regulation of transcription, DNA-templated);GO:0045893(positive regulation of transcription, DNA-templated)	04340(Hedgehog signaling pathway);04340(Hedgehog signaling pathway)	K16797	NA	PREDICTED: zinc finger protein GLI1 isoform X1 [Anser cygnoides domesticus]	0.988689	0.54307	3.18823	30.9338	19.9607	20.9161	0.0657284	-3.92734	1.41296e-09	2.23766e-08	down	yes
106040819	PPP1R3D	XM_013188944.1	GO:0005977(glycogen metabolic process)	04910(Insulin signaling pathway);04931(Insulin resistance)	K07189	NA	PREDICTED: protein phosphatase 1 regulatory subunit 3D [Anser cygnoides domesticus]	3.17811	3.83613	5.19612	0.769596	0.271987	0.418366	8.36355	3.06412	1.41591e-09	2.23936e-08	up	yes
106049064	PLEKHO1	XM_013201225.1	GO:0005634(nucleus);GO:0005737(cytoplasm);GO:0016020(membrane)	NA	NA	NA	hypothetical protein Anapl_14937, partial [Anas platyrhynchos]	11.1799	20.2802	19.3591	76.1742	67.0244	76.3491	0.231472	-2.11109	1.42177e-09	2.24564e-08	down	yes
106048300	FEN1	XM_013200193.1	GO:0000287(magnesium ion binding);GO:0000784(nuclear chromosome, telomeric region);GO:0003677(DNA binding);GO:0004523(RNA-DNA hybrid ribonuclease activity);GO:0005654(nucleoplasm);GO:0005730(nucleolus);GO:0005739(mitochondrion);GO:0005886(plasma membrane);GO:0006284(base-excision repair);GO:0008409(5'-3' exonuclease activity);GO:0017108(5'-flap endonuclease activity);GO:0043137(DNA replication, r…	03030(DNA replication);03410(Base excision repair);03450(Non-homologous end-joining)	K04799	EC:3.-.-.-	PREDICTED: flap endonuclease 1 [Anser cygnoides domesticus]	25.1358	33.1327	33.9577	124.667	101.898	124.865	0.262431	-1.92999	1.49765e-09	2.36237e-08	down	yes
106040114	LOC106040114	XM_013187789.1	GO:0004668(protein-arginine deiminase activity);GO:0005623(cell)	NA	NA	NA	PREDICTED: protein-arginine deiminase type-3-like [Anser cygnoides domesticus]	5.84825	6.02025	8.54178	39.6059	25.3627	36.8196	0.200517	-2.3182	1.5082e-09	2.37587e-08	down	yes
106044249	HIVEP2	XM_013194177.1;XM_013194179.1	GO:0003700(transcription factor activity, sequence-specific DNA binding);GO:0005634(nucleus);GO:0005654(nucleoplasm);GO:0006355(regulation of transcription, DNA-templated);GO:0006366(transcription from RNA polymerase II promoter);GO:0007165(signal transduction);GO:0007275(multicellular organism development);GO:0043565(sequence-specific DNA binding);GO:0044212(transcription regulatory region DNA b…	04146(Peroxisome);04146(Peroxisome)	K13355	EC:3.6.1.-	PREDICTED: transcription factor HIVEP2 [Anser cygnoides domesticus]	3.31792	3.99532	1.51118	0.607193	0.228127	0.391172	7.19485	2.84696	1.51344e-09	2.38097e-08	up	yes
106047825	ATN1	XM_013199489.1	GO:0000122(negative regulation of transcription from RNA polymerase II promoter);GO:0003714(transcription corepressor activity);GO:0005654(nucleoplasm);GO:0016363(nuclear matrix);GO:0019904(protein domain specific binding);GO:0051402(neuron apoptotic process)	NA	NA	NA	PREDICTED: LOW QUALITY PROTEIN: atrophin-1 [Anser cygnoides domesticus]	19.4181	31.9981	47.4611	157.965	145.371	176.056	0.206255	-2.2775	1.56877e-09	2.46476e-08	down	yes
106038180	RCAN2	XM_013184516.1;XM_013184515.1	GO:0000166(nucleotide binding);GO:0005737(cytoplasm);GO:0008597(calcium-dependent protein serine/threonine phosphatase regulator activity);GO:0016021(integral component of membrane);GO:0019722(calcium-mediated signaling);GO:0050790(regulation of catalytic activity);GO:0070884(regulation of calcineurin-NFAT signaling cascade);GO:0070884(regulation of calcineurin-NFAT signaling cascade)	04919(Thyroid hormone signaling pathway);04919(Thyroid hormone signaling pathway)	K17903	NA	PREDICTED: calcipressin-2 isoform X3 [Anas platyrhynchos]	22.1764	8.92037	9.89214	0.876903	0.162178	1.74569	14.719	3.8796	1.59311e-09	2.49971e-08	up	yes
106033122	VAC14	XM_013176457.1	GO:0010008(endosome membrane);GO:0043550(regulation of lipid kinase activity);GO:0070772(PAS complex)	05203(Viral carcinogenesis);05166(HTLV-I infection)	K15305	NA	PREDICTED: protein VAC14 homolog, partial [Anser cygnoides domesticus]	28.7926	28.8139	39.2349	113.369	120.964	133.043	0.263603	-1.92356	1.64504e-09	2.57781e-08	down	yes
106036497	KLHL25	XM_013181951.1;XR_001207348.1	GO:0005737(cytoplasm);GO:0006446(regulation of translational initiation);GO:0031463(Cul3-RING ubiquitin ligase complex);GO:0042787(protein ubiquitination involved in ubiquitin-dependent protein catabolic process);GO:0042787(protein ubiquitination involved in ubiquitin-dependent protein catabolic process)	04120(Ubiquitin mediated proteolysis);04120(Ubiquitin mediated proteolysis)	K10456	NA	PREDICTED: kelch-like protein 25 [Anser cygnoides domesticus]	1.15475	0.966199	0.757962	6.04183	6.37388	5.76487	0.158351	-2.65881	1.6936e-09	2.65042e-08	down	yes
106031610	LRPPRC	XM_013174077.1	GO:0000794(condensed nuclear chromosome);GO:0000961(negative regulation of mitochondrial RNA catabolic process);GO:0003697(single-stranded DNA binding);GO:0005874(microtubule);GO:0016020(membrane);GO:0030529(intracellular ribonucleoprotein complex);GO:0031625(ubiquitin protein ligase binding);GO:0042645(mitochondrial nucleoid);GO:0044822(poly(A) RNA binding);GO:0048471(perinuclear region of cytop…	NA	NA	NA	PREDICTED: leucine-rich PPR motif-containing protein, mitochondrial, partial [Anser cygnoides domesticus]	16.2822	23.1928	14.6669	5.70518	4.6105	5.19947	3.48962	1.80307	1.73056e-09	2.70471e-08	up	yes
106039246	XXYLT1	XM_013186252.1;XM_013186251.1	GO:0016021(integral component of membrane);GO:0016757(transferase activity, transferring glycosyl groups);GO:0016757(transferase activity, transferring glycosyl groups)	NA	NA	NA	PREDICTED: xyloside xylosyltransferase 1 isoform X3 [Anser cygnoides domesticus]	45.4455	46.5253	56.4089	185.93	189.468	173.331	0.270407	-1.8868	1.74376e-09	2.72178e-08	down	yes
106047662	PCNA	XM_013199252.1	GO:0000701(purine-specific mismatch base pair DNA N-glycosylase activity);GO:0000784(nuclear chromosome, telomeric region);GO:0003682(chromatin binding);GO:0003684(damaged DNA binding);GO:0005634(nucleus);GO:0005654(nucleoplasm);GO:0005737(cytoplasm);GO:0005813(centrosome);GO:0006272(leading strand elongation);GO:0006281(DNA repair);GO:0006298(mismatch repair);GO:0019985(translesion synthesis);GO…	03030(DNA replication);03410(Base excision repair);03420(Nucleotide excision repair);03430(Mismatch repair);04110(Cell cycle)	K04802	NA	Proliferating cell nuclear antigen, partial [Anas platyrhynchos]	39.0028	33.1517	37.3386	138.048	159.299	147.865	0.245935	-2.02365	1.76326e-09	2.7479e-08	down	yes
106034098	SSX2IP	XM_013178010.1;XM_013178012.1	GO:0031252(cell leading edge);GO:0034451(centriolar satellite);GO:0035020(regulation of Rac protein signal transduction);GO:0035735(intraciliary transport involved in cilium morphogenesis);GO:0036064(ciliary basal body);GO:0042384(cilium assembly);GO:0043234(protein complex);GO:0051297(centrosome organization);GO:2000145(regulation of cell motility);GO:2000145(regulation of cell motility)	04520(Adherens junction);04520(Adherens junction)	K06085	NA	PREDICTED: afadin- and alpha-actinin-binding protein isoform X1 [Anser cygnoides domesticus]	0	0	0	2.4066	2.17886	3.081	-inf	-inf	1.76511e-09	2.7479e-08	down	yes
[truncated: 13,437 more rows]
