# Supplementary material for: Transcriptome-wide study revealed m6A regulation of embryonic muscle development in Dingan goose (Anser cygnoides orientalis)
Source: BMC Genomics. 2021 Apr 14;22:270. doi: 10.1186/s12864-021-07556-8 (PMC8048326; doi:10.1186/s12864-021-07556-8)
Supplement: Supplementary file 7 — Additional file 7: Supplementary Table S8. Differetially expressed genes in GO analysis. [file 12864_2021_7556_MOESM7_ESM.xlsx]

## Sheet: Sheet1
Supplementary Table S8. Differetially expressed genes in GO analysis.
GO_ID	GO_Term	GO_function	GO_class	Genes	S gene number	TS gene number	B gene number	TB gene number	pvalue
GO:0005520	insulin-like growth factor binding	molecular_function	6	CRIM1;CTGF;CYR61;ESM1;HTRA3;IGF2R;IGFALS;KAZALD1;LOC106045149;MEGF6;NOV;WISP2	12	3684	14	12713	1.69456e-05
GO:0002102	podosome	cellular_component	9	ADAM8;FSCN1;GSN;KIF9;LCP1;LOC106029555;LOC106048885;PTPN12;RHOU;SH3GL1;SH3PXD2A;SH3PXD2B	12	3684	14	12713	1.69456e-05
GO:0007160	cell-matrix adhesion	biological_process	6	CD34;CTGF;CTNNB1;EMP2;EPDR1;FGA;FREM1;HPSE;ITGA1;ITGA2B;ITGB4;JAM3;LOC106029453;LOC106030041;LOC106032135;LOC106041935;LOC106044813;LOC106049429;LOC106049433;MUC4;NID1;NID2;NPNT;SNED1;SORBS1;TECTA;THBS3;TIAM1;TNXB	29	3684	51	12713	2.86132e-05
GO:0005615	extracellular space	cellular_component	5	ABI3BP;ADAMTS5;ADIPOQ;ADM;AIFM2;ALDOA;AMH;AMN;ANGPT1;ANGPT4;ANGPTL1;ANXA1;B2M;BMP3;BTD;C1QTNF2;CA6;CD109;CD36;CD9;CDH13;CHEK1;CILP;CKB;COL14A1;COL15A1;COL6A3;COMP;COPA;CPAMD8;CPM;CPN1;CPXM1;CPZ;CREG1;CRH;CSF1;CTBS;CTGF;CTHRC1;CTSK;CTSL;CTSS;CX3CL1;DLG3;DMXL2;DPT;DPYSL3;EDN1;EDN2;EEF1A1;EGF;ENPP1;FABP3;FBLN5;FBN1;FGF1;FGF9;FIGF;FKTN;FMOD;FN1;FRZB;FSTL3;FST;GABBR1;GAL;GAS6;GDF10;GDF1;GGH;GLDN;GOLM1…	189	3684	510	12713	3.57462e-05
GO:0001725	stress fiber	cellular_component	12	ABLIM3;ACTA1;AMOT;DAAM1;FBLIM1;FHOD1;FSCN1;GAS2L1;LCP1;LIMA1;LOC106030041;LOC106034634;LOC106034694;MICALL2;MYL9;PDLIM7;PGM5;PXN;SEPT5;SH2B2;SORBS1;TBX5;VANGL2;ZYX	24	3684	40	12713	4.21241e-05
GO:0007076	mitotic chromosome condensation	biological_process	12	CHMP1A;NCAPD2;NCAPD3;NCAPG;NCAPH;PHF13;SMC2;SMC4	8	3684	8	12713	4.94568e-05
GO:0050998	nitric-oxide synthase binding	molecular_function	6	ATP2B4;CAMK2D;CAV1;DMD;LOC106040661;NOS1AP;SLC6A4;SNTA1	8	3684	8	12713	4.94568e-05
GO:0070062	extracellular exosome	cellular_component	7	A4GALT;ABCC1;ABHD8;ACAT2;ACLY;ACOT11;ACOT7;ACTC1;ACTN2;ACTR1A;ADCY1;ADIPOQ;AGRN;AGT;AHCY;AHNAK;AIF1L;AK1;AK2;ALDH6A1;ALDH9A1;ALDOA;AMN;ANGPT1;ANGPTL1;ANGPTL2;ANO1;ANO6;ANXA11;ANXA1;ANXA4;AP2M1;APMAP;APRT;AQP1;ARF6;ARHGDIB;ARL15;ARPC1A;ARPC1B;ARPC3;ARPC5;ART5;ASH1L;ATIC;ATP5C1;ATP5F1;ATP5H;ATP5J2;ATP6AP1;ATP6V0A1;B2M;B3GNT2;B4GALT3;B4GALT5;BMP3;BPGM;BPNT1;BTD;BTG2;C1S;C8G;CA6;CAD;CAP1;CAPG;CAPN5;C…	510	3684	1534	12713	5.7135e-05
GO:0005901	caveola	cellular_component	7	CAV1;CAV2;CAV3;CDH13;DLC1;EMP2;INSR;IRS1;KIF18A;LOC106040661;LRP8;LRRK2;NOS1AP;PTRF;SCARB1;SDPR;SRC	17	3684	26	12713	0.000126046
GO:0030016	myofibril	cellular_component	10	ABRA;KCNJ8;LOC106047208;LOC106047210;MYH11;MYL1;MYL2;NEB;NRAP;TWF2	10	3684	12	12713	0.000148578
GO:0043209	myelin sheath	cellular_component	5	ACO2;ACTR1A;ARF6;ATP5C1;ATP5F1;DLAT;DLD;DLST;DNM1;DPYSL2;EEF1A1;FSCN1;GDI2;GFAP;GJC2;GLUL;HSPA8;IDH3A;LOC106030632;LOC106033377;LOC106037917;LOC106039566;LOC106047735;MDH1;MDH2;MYO1D;NDRG1;NDUFA10;NDUFS1;NDUFS3;PDIA3;PGAM1;PHGDH;PITPNA;PKM;PLP1;RAP1A;RDX;SDHA;SEPT2;SEPT4;SLC25A12;SLC25A4;SLC25A5;SOD1;SOD2;SUCLA2;TKT;UCHL1;VDAC2	50	3684	111	12713	0.000222885
GO:0003779	actin binding	molecular_function	6	ABLIM1;ABLIM2;ABLIM3;ABRA;ADD2;ANLN;CAP1;CAP2;CAPG;CAPZA1;CNN2;COTL1;DAAM1;DIAPH3;DMD;DSTN;EPB41L1;EPB41L3;EPS8L2;FHOD1;GSN;HPCA;KIF18A;LIMCH1;LMOD2;LOC106029546;LOC106029706;LOC106030041;LOC106030955;LOC106032795;LOC106038521;LOC106039178;LOC106047195;LOC106047196;LOC106047197;LOC106047202;LOC106047208;LOC106047210;LOC106048163;LRRK2;MACF1;MICAL3;MYH11;MYH15;MYH7B;MYO16;MYO1C;MYO1D;MYO1F;MYRIP;N…	72	3684	173	12713	0.000235088
GO:0045995	regulation of embryonic development	biological_process	7	INSR;LAMA1;LAMA2;LAMA5;LOC106037602;NFE2L2;NOCT;PHLDA2	8	3684	9	12713	0.000330635
GO:0005578	proteinaceous extracellular matrix	cellular_component	5	ADAMTS10;ADAMTS14;ADAMTS2;ADAMTS5;ADAMTS7;ADAMTSL5;CCDC80;COL14A1;COL22A1;COL24A1;COL26A1;COL27A1;COL3A1;COL6A3;CPZ;CRISPLD2;CTGF;CYR61;ELN;FBLN7;FBN3;FGF1;FMOD;GPC3;GPLD1;HPSE2;KERA;LOC106029453;LOC106039183;LOC106041504;LOC106042532;LOC106042950;LOC106044069;LOC106045149;LUM;MMP11;MMP28;NCAN;OPTC;PAPLN;PHOSPHO1;PRELP;SFRP1;SPOCK1;SPON2;TECTA;TIMP3;VCAN;VWF;WISP2;WNT2B;WNT2;WNT5B;WNT8B	54	3684	124	12713	0.000364838
GO:0008201	heparin binding	molecular_function	6	ABI3BP;ADAMTS1;ADAMTS5;COMP;CRISPLD2;CTGF;CYR61;FBLN7;FGF1;FGFR1;FGFR4;FGFRL1;GREM2;IMPG2;LOC106041540;LOC106041557;LOC106045149;LPL;MDK;NAV2;PCOLCE2;PCSK6;PRELP;PTN;RSPO3;SERPINC1;SFRP1;SPP1;THBS1;THBS2;THBS3;THBS4;TNXB;WISP2	34	3684	70	12713	0.000405802
GO:0005509	calcium ion binding	molecular_function	7	ACTN2;ADAM8;ADGRE2;ADGRL3;ADGRL4;AGRN;AIF1L;ANXA11;ANXA1;ANXA4;BGLAP;C1R;C1S;C2CD5;CACNA1E;CALU;CAMKK2;CAPN3;CDH11;CDH13;CDH22;CDH23;CDH2;CDH4;CDHR1;CDK5R2;CELSR1;CELSR3;CIB1;CLSTN3;COMP;DCHS1;DGKG;DLK2;DOC2B;DUOX2;EDEM1;EDEM2;EEF2K;EGFL6;EGFLAM;EGF;EPDR1;FAT1;FAT3;FBLN1;FBLN5;FBLN7;FBN1;FBN3;FKBP10;GAS6;GNPTAB;GSN;HABP2;HPCAL4;HPCA;ITSN2;LCP1;LOC106029513;LOC106029545;LOC106029712;LOC106030353;L…	155	3684	425	12713	0.000413495
GO:0055088	lipid homeostasis	biological_process	7	ABCA12;ACAD10;ACAD9;ACADL;ACADM;ACADS;ACOX2;ACOX3;ETFA;LOC106039669;LOC106049048;NR1D2	12	3684	17	12713	0.000457338
GO:0006270	DNA replication initiation	biological_process	11	CDC45;CDC7;GINS4;LOC106029579;MCM10;MCM2;MCM3;MCM4;MCM5;MCM6;POLA2	11	3684	15	12713	0.000479367
GO:0005861	troponin complex	cellular_component	13	TNNC1;TNNC2;TNNI1;TNNI2;TNNT2;TNNT3	6	3684	6	12713	0.000590436
GO:0006268	DNA unwinding involved in DNA replication	biological_process	11	LOC106029579;MCM2;MCM4;MCM6;RAD51;TOP2A	6	3684	6	12713	0.000590436
GO:0030018	Z disc	cellular_component	13	ACTN2;ATP2B4;BAG3;CAPZA1;CSRP3;CTNNB1;DMD;FBXO32;JUP;LDB3;LOC106032795;LOC106040661;LOC106048013;MURC;MYL9;MYO18B;MYOT;MYOZ3;MYPN;NEB;NOS1AP;PDE4B;PGM5;PPP2R5A;PPP3CA;PPP3CB;SYNE2;TTN	28	3684	56	12713	0.000717914
GO:0055114	oxidation-reduction process	biological_process	5	AGPS;AIFM2;AIFM3;AKR1A1;ALDH18A1;ALDH6A1;ALDH9A1;ASPHD2;BCKDHB;BDH1;CHCHD4;CHM;CREG1;CRYL1;CRYZL1;CTBP2;D2HGDH;DCXR;DDO;DHCR24;DHCR7;DHODH;DHRS11;DHRS3;DHRS7C;DHRS7;DIO2;DIO3;DMGDH;DOHH;DPYD;DUOX2;DUS2;EGLN1;EGLN3;ENOX2;FA2H;FADS1;FASN;FDX1;FOXRED2;FTH1;GAPDH;GDI2;GFOD1;GLDC;GLUD1;GPX2;GPX3;GSR;GSTK1;HADHB;HEPH;HHIPL2;HPGD;HSD17B2;HSD17B7;IDH1;IDO2;IFI30;IYD;KDM7A;L2HGDH;LOC106029712;LOC106029992…	142	3684	392	12713	0.000973732
GO:0000794	condensed nuclear chromosome	cellular_component	12	ADD3;BRCA1;CHEK1;CHMP1A;LOC106047898;LOC106047899;LRPPRC;NEK2;NOL6;RAD51;RSPH1;TOPBP1	12	3684	18	12713	0.00101006
GO:0045725	positive regulation of glycogen biosynthetic process	biological_process	11	C1QTNF2;DYRK2;INSR;IRS1;IRS2;LOC106030041;SORBS1	7	3684	8	12713	0.001021
GO:0033539	fatty acid beta-oxidation using acyl-CoA dehydrogenase	biological_process	11	ACAD10;ACAD9;ACADL;ACADM;ACADS;ACOX2;ACOX3;ETFA;ETFDH;LOC106039669;LOC106049048	11	3684	16	12713	0.00113164
GO:0090179	planar cell polarity pathway involved in neural tube closure	biological_process	11	CELSR1;DVL1;DVL3;GRHL3;PTK7;SFRP1;SFRP2;VANGL2	8	3684	10	12713	0.00122981
GO:0003995	acyl-CoA dehydrogenase activity	molecular_function	6	ACAD10;ACAD9;ACADM;ACADS;ACOX2;ACOX3;ETFA;LOC106039669;LOC106049048	9	3684	12	12713	0.00127865
GO:0042383	sarcolemma	cellular_component	6	ABCC9;ANXA1;CIB1;CLCN1;COL6A3;DMD;DTNA;FLNC;LAMA2;LOC106040661;LOC106048013;LOC106048721;PDE9A;PGM5;PLEC;SGCB;SGCG;UTRN	18	3684	33	12713	0.00181051
GO:0008286	insulin receptor signaling pathway	biological_process	10	BAIAP2L2;CAV2;FOXO1;GPLD1;INSR;IRS1;IRS2;IRS4;LOC106030041;LOC106048510;PDK4;PIK3R1;PIK3R2;PTPRA;SH2B2;SMARCC1;SOGA1;SORBS1	18	3684	33	12713	0.00181051
GO:0006086	acetyl-CoA biosynthetic process from pyruvate	biological_process	9	DLAT;DLD;PDHA1;PDHB;PDHX	5	3684	5	12713	0.00203948
GO:0031298	replication fork protection complex	cellular_component	13	CDC45;GINS2;GINS4;MCM10;TOP1MT	5	3684	5	12713	0.00203948
GO:0008121	ubiquinol-cytochrome-c reductase activity	molecular_function	7	LOC106032749;LOC106032950;LOC106035251;LOC106039566;LOC106045648	5	3684	5	12713	0.00203948
GO:0016010	dystrophin-associated glycoprotein complex	cellular_component	7	CAV3;DMD;PGM5;SSPN;UTRN	5	3684	5	12713	0.00203948
GO:0001933	negative regulation of protein phosphorylation	biological_process	10	ANGPT1;CD109;CTDSPL;FKBP1A;IGFBP3;LOC106049743;LRRK2;MMP2;NTRK3;PARD6A;PID1;PRR5L;RABGEF1;SMAD3;STK39	15	3684	26	12713	0.00206477
GO:0044325	ion channel binding	molecular_function	5	ABCC8;ABCC9;ACTN2;AKAP9;AP2M1;CAMK2D;CAV1;CAV3;CIB1;CTNNB1;FGF13;FHL1;FKBP1A;HTT;KCNE4;KCNJ11;LOC106032407;LOC106044720;LOC106047252;LRRK2;LYN;PACS2;PDE4B;RNF207;SCN4B;SNTA1;SRC;YES1;YWHAE	29	3684	62	12713	0.00220137
GO:0009267	cellular response to starvation	biological_process	8	CAV1;FNIP1;FOXO1;GAS2L1;GAS6;GBA;GLUL;KLF10;LOC106047210;LOC106048496;LRRK2;PDK4;RALB;RRAGD;SFRP1;SREBF2;WRN	17	3684	31	12713	0.00223591
GO:0001558	regulation of cell growth	biological_process	6	BAP1;CLSTN3;CRIM1;CTGF;CYR61;EPB41L3;ESM1;HTRA3;IGFBP3;IGFBP4;KAZALD1;LOC106030622;LOC106045149;MEGF6;SGK1;SPOCK1;WISP2	17	3684	31	12713	0.00223591
GO:0030315	T-tubule	cellular_component	7	AHNAK;ATP2B4;CACNA1S;CAMK2D;CAV3;KCNJ11;LOC106040661;NOS1AP;PPP3CB;RDX	10	3684	15	12713	0.00273375
GO:0033017	sarcoplasmic reticulum membrane	cellular_component	10	ATP2A3;CAMK2D;DHRS7C;FKBP1A;KLHL41;LOC106029545;LOC106040661;NOS1AP;PLN;SLN	10	3684	15	12713	0.00273375
GO:0016601	Rac protein signal transduction	biological_process	10	ABI2;CDH13;LOC106029555;LOC106048885;NISCH;RHOG;RHOU;TIAM1;WASF1;WASF2	10	3684	15	12713	0.00273375
GO:0005874	microtubule	cellular_component	11	CCT7;CENPE;CFAP20;DCTN2;DPYSL2;FGF13;GAS2L1;INCENP;KATNA1;KATNAL1;KATNB1;KIF18B;KIF20A;KIF23;KIF3B;KIF3C;KIF9;KIFC3;LOC106029559;LOC106030923;LOC106034634;LOC106034694;LOC106038759;LOC106043857;LOC106046590;LOC106047686;LOC106047719;LOC106048764;LOC106049318;LRPPRC;MAP1A;MAP1B;MAP1S;MAP2K2;MAP6;MAPRE1;NCOA2;NDRG1;NUSAP1;RUSC1;SARM1;STMN1;TPGS2;TPX2;TUBA4A;TUBB1;TUBB4B;TUBB6	48	3684	116	12713	0.00275926
GO:0001764	neuron migration	biological_process	8	ADGRL3;ASPM;CDK5R2;CELSR1;CELSR3;CTNNB1;DCC;DCLK1;DCX;FGF13;FZD3;GAS6;GJA1;KIRREL3;MATN2;MDGA1;NAV1;NR4A2;PEX13;PEX7;PITX2;POMGNT2;PRKG1;SEMA6A;SPOCK1;YWHAE	26	3684	55	12713	0.00304062
GO:0010977	negative regulation of neuron projection development	biological_process	8	B2M;CIB1;DCC;DPYSL3;FST;GFAP;INPP5J;ITM2C;KANK1;LOC106029546;LPAR1;NGFR;SPOCK1	13	3684	22	12713	0.00306913
GO:0052890	oxidoreductase activity, acting on the CH-CH group of donors, with a flavin as acceptor	molecular_function	6	ACAD10;ACAD9;ACADL;ACADM;ACOX2;ACOX3;ETFA;LOC106039669;LOC106049048	9	3684	13	12713	0.0030856
GO:0006941	striated muscle contraction	biological_process	8	ALDOA;ARG2;DTNA;MYLK2;SMPX;TTN	6	3684	7	12713	0.00310765
GO:0043149	stress fiber assembly	biological_process	8	ELN;LOC106030041;PHACTR1;SORBS1;SRC;TNFAIP1	6	3684	7	12713	0.00310765
GO:0031430	M band	cellular_component	13	CMYA5;KLHL41;MYOM2;MYOM3;PPP2R5A;SMPX;TTN	7	3684	9	12713	0.00343728
GO:0060307	regulation of ventricular cardiac muscle cell membrane repolarization	biological_process	9	AKAP9;CAV3;GJA1;GJA5;LOC106040661;SCN4B;SNTA1	7	3684	9	12713	0.00343728
GO:0006695	cholesterol biosynthetic process	biological_process	9	DHCR24;DHCR7;HSD17B7;INSIG2;LOC106039769;LSS;NPC1L1	7	3684	9	12713	0.00343728
GO:0005978	glycogen biosynthetic process	biological_process	9	ACADM;AGL;PGM1;PGM5;PHKG1;PPP1R3C;PRKAG3	7	3684	9	12713	0.00343728
GO:0008017	microtubule binding	molecular_function	7	ARL3;CAPN6;CENPE;DCX;DPYSL2;EML1;FGF13;FNTA;GAPDH;JAKMIP1;KATNA1;KATNAL1;KATNB1;KIF11;KIF15;KIF18B;KIF1A;KIF20A;KIF20B;KIF21B;KIF23;KIF24;KIF3B;KIF3C;KIF4A;KIF7;KIF9;KIFC3;LOC106029374;LOC106042285;LOC106043502;LOC106047512;LOC106049124;LOC106049127;LOC106049318;LZTS1;MACF1;MAP1A;MAP1B;MAP1LC3A;MAP1LC3B;MAP1LC3C;MAP1S;MAP6;NDRG1;PLK1;PRC1;RACGAP1;RCC2;SKA1;SPAG8;WHAMM	52	3684	129	12713	0.00364671
GO:0000062	fatty-acyl-CoA binding	molecular_function	6	ACAD10;ACAD9;ACADL;ACADM;ACADS;ACBD6;ACOX2;ACOX3;ECI2;ETFA;LOC106039669;LOC106049048	12	3684	20	12713	0.00372542
GO:0007059	chromosome segregation	biological_process	5	BRCA1;CDCA2;CENPN;DSN1;ESCO2;INCENP;KIF11;LOC106047898;LOC106047899;LOC106048957;LOC106048971;MIS12;MIS18A;NDC80;NEK2;NEK6;SKA1;SKA3;SPC25;TOP1MT;TOP2A	21	3684	43	12713	0.0046067
GO:0005201	extracellular matrix structural constituent	molecular_function	4	COL24A1;COL27A1;COL3A1;COL4A1;COL4A5;COL4A6;ELN;FBLN1;FBN1;FBN3;IMPG2;LAMC1;LOC106029453;LOC106037083;MGP;NCAN;PRELP;TECTA;VCAN	19	3684	38	12713	0.00499088
GO:0006099	tricarboxylic acid cycle	biological_process	10	ACO2;DLST;IDH3A;LOC106049716;MDH1;MDH2;PDHB;SDHA;SDHB;SUCLG1	10	3684	16	12713	0.00540392
GO:0051015	actin filament binding	molecular_function	7	ABL1;ACTN2;ADD2;AIF1L;ARPC1A;ARPC1B;ARPC3;ARPC5;CORO2B;FLNC;FSCN1;LASP1;LCP1;LIMA1;LOC106029546;LOC106029555;LOC106030011;LOC106039178;LOC106048885;LOC106049840;MAP1S;MICALL2;MYL4;MYO18A;MYO1A;RCSD1;SHROOM1;SHROOM3;SSFA2;SYNE2;TLN1;TMOD1;TNNC1;TTN;TULP1	35	3684	82	12713	0.00545122
GO:0005604	basement membrane	cellular_component	6	ADAMTS1;COL15A1;COL17A1;EGFL6;EGFLAM;FBLN1;FBN1;FN1;FREM1;FREM2;LAMC1;LOC106038712;MATN2;MMP2;NID2;NPNT;NTN4;THBS2;THBS4;VWA1	20	3684	41	12713	0.00572648
GO:0006936	muscle contraction	biological_process	7	ACTN2;CACNA1S;FKBP1A;LMOD2;LMOD3;LOC106030041;LOC106032407;MYBPC1;MYL1;MYOM2;SORBS1;TMOD1	12	3684	21	12713	0.00641848
GO:0016529	sarcoplasmic reticulum	cellular_component	9	CAMK2D;ITPR1;JSRP1;LOC106029513;LOC106029545;RASD1;SLN;SYNE2;THBS4	9	3684	14	12713	0.00642418
GO:0060048	cardiac muscle contraction	biological_process	9	CAMK2D;CSRP3;GAA;MTOR;MYL2;MYL4;TNNC1;TNNI1;TNNI2	9	3684	14	12713	0.00642418
GO:0043551	regulation of phosphatidylinositol 3-kinase activity	biological_process	9	PIK3R1;PIK3R2;PIK3R5;PIK3R6	4	3684	4	12713	0.00704342
GO:0000727	double-strand break repair via break-induced replication	biological_process	12	CDC45;CDC7;GINS2;GINS4	4	3684	4	12713	0.00704342
GO:0015793	glycerol transport	biological_process	6	AQP1;AQP4;AQP9;LOC106045190	4	3684	4	12713	0.00704342
GO:0035020	regulation of Rac protein signal transduction	biological_process	11	ARF6;OGT;RASGRF1;SSX2IP	4	3684	4	12713	0.00704342
GO:0046935	1-phosphatidylinositol-3-kinase regulator activity	molecular_function	6	PIK3R1;PIK3R2;PIK3R5;PIK3R6	4	3684	4	12713	0.00704342
GO:0055013	cardiac muscle cell development	biological_process	9	ACTN2;CAV3;MTOR;SGCB	4	3684	4	12713	0.00704342
GO:0070538	oleic acid binding	molecular_function	7	FABP3;LOC106029718;LOC106037025;SCP2	4	3684	4	12713	0.00704342
GO:0000050	urea cycle	biological_process	8	ARG2;ASS1;CAD;CPS1	4	3684	4	12713	0.00704342
GO:0034604	pyruvate dehydrogenase (NAD+) activity	molecular_function	7	DLAT;DLD;PDHB;PDHX	4	3684	4	12713	0.00704342
GO:0015254	glycerol channel activity	molecular_function	7	AQP1;AQP4;AQP9;LOC106045190	4	3684	4	12713	0.00704342
GO:0060484	lung-associated mesenchyme development	biological_process	9	CTNNB1;FGF9;FGFR1;PTK7	4	3684	4	12713	0.00704342
GO:0010032	meiotic chromosome condensation	biological_process	7	NCAPD2;NCAPD3;SMC2;SMC4	4	3684	4	12713	0.00704342
GO:0051371	muscle alpha-actinin binding	molecular_function	8	LDB3;MYPN;NRAP;TTN	4	3684	4	12713	0.00704342
GO:0000796	condensin complex	cellular_component	11	NCAPG;NCAPH;SMC2;SMC4	4	3684	4	12713	0.00704342
GO:0003181	atrioventricular valve morphogenesis	biological_process	11	CYR61;HEYL;MDM2;TBX5	4	3684	4	12713	0.00704342
GO:0034115	negative regulation of heterotypic cell-cell adhesion	biological_process	7	ADIPOQ;KLF4;LOC106029394;LOC106039769	4	3684	4	12713	0.00704342
GO:1903206	negative regulation of hydrogen peroxide-induced cell death	biological_process	9	GPR37L1;GPR37;LRRK2;NFE2L2	4	3684	4	12713	0.00704342
GO:0015250	water channel activity	molecular_function	8	AQP1;AQP4;AQP9;LOC106045190	4	3684	4	12713	0.00704342
GO:0048240	sperm capacitation	biological_process	10	DLD;PCSK4;SEPT4;SLC26A8	4	3684	4	12713	0.00704342
GO:0006564	L-serine biosynthetic process	biological_process	10	PHGDH;PSAT1;PSPH;SHMT2	4	3684	4	12713	0.00704342
GO:0031581	hemidesmosome assembly	biological_process	8	COL17A1;ITGB4;LAMC1;PLEC	4	3684	4	12713	0.00704342
GO:0005227	calcium activated cation channel activity	molecular_function	9	ANO10;ANO1;ANO6;TMEM63C	4	3684	4	12713	0.00704342
GO:0045254	pyruvate dehydrogenase complex	cellular_component	9	DLAT;DLD;PDHB;PDHX	4	3684	4	12713	0.00704342
GO:0005871	kinesin complex	cellular_component	12	CENPE;KIF11;KIF15;KIF17;KIF18A;KIF18B;KIF1A;KIF1B;KIF20A;KIF20B;KIF21B;KIF24;KIF2C;KIF3B;KIF3C;KIF4A;KIF7;KIF9;KIFC3	19	3684	39	12713	0.00712514
GO:0005975	carbohydrate metabolic process	biological_process	5	ADPGK;B4GALT3;B4GALT4;B4GALT5;CHST3;CTBS;GANC;GBA;GBGT1;GLB1L;GNPDA1;HEXA;HHIPL2;HPSE2;HPSE;LCT;LOC106033539;LOC106037591;LOC106039386;LOC106041935;LOC106042616;LOC106045189;LOC106045191;LOC106045370;LOC106048496;LOC106049821;MANBA;MDH1;MDH2;PGM2L1;YDJC	31	3684	72	12713	0.00740483
GO:0046716	muscle cell cellular homeostasis	biological_process	6	ALDOA;CAV3;CHRNA1;DMD;GAA;LAMP2;LARGE;SOD1	8	3684	12	12713	0.00752186
GO:0072593	reactive oxygen species metabolic process	biological_process	5	BNIP3;CTGF;CYR61;FAM76A;LRRK2;NDUFS1;NDUFS3;NDUFS4;NNT;PDK4;PLA2R1	11	3684	19	12713	0.00791337
GO:0016514	SWI/SNF complex	cellular_component	13	ACTL6A;LOC106029471;SMARCA2;SMARCB1;SMARCC1;SMARCD1;SMARCD3	7	3684	10	12713	0.00858804
GO:0005743	mitochondrial inner membrane	cellular_component	13	ABCA12;ABCB10;ABCB7;AIFM3;AK2;ATP5J2;CLPX;CPT2;DHODH;FAHD1;GLUD1;GPAM;GRPEL2;HADHA;HADHB;HERC2;LOC106032950;LOC106035251;LOC106039314;LOC106039566;LOC106041800;LOC106045071;LOC106045648;LOC106046599;LOC106047481;LOC106048992;LRRK2;MCCC1;MDH2;MRS2;MYOC;NIPSNAP1;NNT;PDK4;SDHA;SDHB;SFXN1;SFXN2;SFXN5;SHMT2;SLC25A10;SLC25A12;SLC25A1;SLC25A4;SLC25A5;SLC25A6;SOD2;SRC;SUCLG1;TTC19;TYMS;VDAC2	52	3684	134	12713	0.00883604
GO:0005344	oxygen transporter activity	molecular_function	5	CYGB;LOC106033590;LOC106048579;MB;NGB	5	3684	6	12713	0.00928472
GO:0090003	regulation of establishment of protein localization to plasma membrane	biological_process	7	LDLRAP1;LOC106049323;PIK3R1;PIK3R2;SDC4	5	3684	6	12713	0.00928472
GO:0023026	MHC class II protein complex binding	molecular_function	6	ANXA11;HSP90AB1;HSPA8;PKM;YWHAE	5	3684	6	12713	0.00928472
GO:0045294	alpha-catenin binding	molecular_function	5	CDH2;CTNNB1;JUP;NUMB;PKP3	5	3684	6	12713	0.00928472
GO:0021952	central nervous system projection neuron axonogenesis	biological_process	10	DCLK1;DCX;EPHB1;EPHB3;NR4A2	5	3684	6	12713	0.00928472
GO:0002523	leukocyte migration involved in inflammatory response	biological_process	5	ADAM8;JAM3;LOC106029712;LOC106048001;LOC106049127	5	3684	6	12713	0.00928472
GO:0043403	skeletal muscle tissue regeneration	biological_process	7	BIN3;GJA1;IFRD1;LARGE;PAX7;SEPN1	6	3684	8	12713	0.00936761
GO:0030194	positive regulation of blood coagulation	biological_process	8	CD36;ENPP4;HPSE;LOC106041935;LOC106049127;NFE2L2	6	3684	8	12713	0.00936761
GO:0071564	npBAF complex	cellular_component	13	ACTL6A;LOC106029471;SMARCB1;SMARCC1;SMARCD1;SMARCD3	6	3684	8	12713	0.00936761
GO:0035413	positive regulation of catenin import into nucleus	biological_process	7	DACT1;EGF;KANK1;SFRP2;SMAD3;UBR5	6	3684	8	12713	0.00936761
GO:0005516	calmodulin binding	molecular_function	5	ADD2;ASPM;ATP2B4;CAMK2A;CAMK2D;CAMK2G;CNN2;DCX;EEF2K;KCNN3;LOC106029661;LOC106047208;LOC106048962;LOC106048975;MAP6;MAPKAPK3;MAPKAPK5;MARCKSL1;MKNK2;MYH11;PCP4;PHKA1;PHKB;PHKG1;PPP3CA;PPP3CB	26	3684	59	12713	0.0095322
GO:0019915	lipid storage	biological_process	6	ABHD5;CAV1;CD36;DGAT2;FITM2;GM2A;HEXA;HEXB;LOC106039769;PNPLA2	10	3684	17	12713	0.00974114
GO:0003774	motor activity	molecular_function	9	DCTN2;LOC106047195;LOC106047196;LOC106047197;LOC106047202;LOC106047208;LOC106047210;MYH11;MYH15;MYH7B;MYO16;MYO18A;MYO18B;MYO1A;MYO1C;MYO1D;MYO1F;MYO1H;MYO9A	19	3684	40	12713	0.00994259
GO:0050660	flavin adenine dinucleotide binding	molecular_function	6	ACAD10;ACAD9;ACADL;ACADM;ACADS;ACOX2;ACOX3;AGPS;AIFM2;AIFM3;D2HGDH;DHCR24;DLD;DUS2;ETFA;FOXRED2;GSR;LOC106039669;LOC106041531;LOC106041548;LOC106049048;SDHA;SQLE	23	3684	51	12713	0.0103542
GO:0060070	canonical Wnt signaling pathway	biological_process	9	BCL9L;BCL9;DIXDC1;DVL1;DVL3;EGF;FZD3;FZD5;FZD7;FZD8;KLF4;LOC106029424;LOC106046592;PTK7;SFRP1;SMO;SNAI2;SOX4;TCF7L1;TCF7L2;UBE2B;WNT2B;WNT2	23	3684	51	12713	0.0103542
GO:0006606	protein import into nucleus	biological_process	6	ADAR;FAM53A;FGF9;LOC106039159;LOC106039891;NUP188;NUP214;NUP62CL;NUP85;NUP88;NUP93;PPP3CA;RANBP1;RAN;SIX2;SNUPN;TXNIP	17	3684	35	12713	0.0110664
GO:0007052	mitotic spindle organization	biological_process	8	AURKA;DCTN2;EML1;LOC106047898;LOC106047899;NDC80;SPC25;STIL;STMN1	9	3684	15	12713	0.0119598
GO:0046326	positive regulation of glucose import	biological_process	11	ADIPOQ;C1QTNF2;GPC3;INSR;IRS2;LOC106030041;MAPK14;NFE2L2;SORBS1	9	3684	15	12713	0.0119598
GO:0004725	protein tyrosine phosphatase activity	molecular_function	9	CDC25A;CDKN3;DUSP10;DUSP15;DUSP18;DUSP1;DUSP26;DUSP3;DUSP4;DUSP8;EPM2A;EYA2;LOC106029811;LOC106033017;LOC106033026;LOC106033034;LOC106033043;LOC106036398;LOC106044308;LOC106045839;LOC106046179;LOC106049255;LOC106049911;PALD1;PTP4A1;PTPN12;PTPN21;PTPN9;PTPRA;PTPRB;PTPRE;PTPRF;PTPRS;PTPRT	34	3684	83	12713	0.0126516
GO:0060326	cell chemotaxis	biological_process	8	AGTR1;BCAR1;CXCL12;CXCL14;ELMO2;EPHB1;LPAR1;PDGFRB;PRKCQ;RHOG;SAA2	11	3684	20	12713	0.013032
GO:0009055	electron carrier activity	molecular_function	3	ACAD10;ACAD9;ACADL;ACADM;ACADS;ACOX2;ACOX3;ETFA;ETFDH;FDX1;LOC106039669;LOC106045648;LOC106049048;ME2;NDUFS1;SDHB	16	3684	33	12713	0.0138173
GO:0001948	glycoprotein binding	molecular_function	5	B2M;CSNK1D;EDEM1;EDEM2;ERLEC1;FOXRED2;GFAP;IDE;IGF2R;LMAN2;LOC106029513;LOC106029546;LOC106041540;LRRK2;SHB;TFRC	16	3684	33	12713	0.0138173
GO:0004683	calmodulin-dependent protein kinase activity	molecular_function	9	CAMK1G;CAMK2A;CAMK2D;CAMK2G;DCX;MAPKAPK3;MAPKAPK5;MKNK2	8	3684	13	12713	0.0146199
GO:0050790	regulation of catalytic activity	biological_process	5	ARHGDIA;ARHGDIB;AR;BAG3;CAPN3;CDC20;CHM;DPM2;GINS4;GPSM2;GRPEL2;LOC106045852;MTMR9;PPP1R12B;PPP1R3C;PSMD2;PSMD3;RCAN2;SEPT2;SOD2	20	3684	44	12713	0.0147055
GO:0005524	ATP binding	molecular_function	9	AAK1;ABCA12;ABCA1;ABCB10;ABCB7;ABCB9;ABCC1;ABCC3;ABCC8;ABCC9;ABCD2;ABCD4;ABCG4;ABCG5;ABL1;ACACB;ACLY;ACTA1;ACTC1;ACTR1A;AK1;AK2;AK8;ASS1;ATAD5;ATP11B;ATP13A2;ATP2A3;ATP2B4;ATP5A1;AURKA;BBS12;BTK;BUB1;CAD;CAMK1G;CAMK2A;CAMK2D;CAMK2G;CAMKK1;CAMKK2;CAMKV;CARNS1;CCT7;CDC34;CDC7;CDK12;CDK19;CDK1;CENPE;CFTR;CHEK1;CHTF18;CIT;CKMT2;CLP1;CLPX;CPS1;CSF1R;CSNK1D;CSNK1G1;CSNK2A2;DCK;DCLK1;DCLK3;DDR2;DDX11;DG…	318	3684	992	12713	0.0148545
GO:0090002	establishment of protein localization to plasma membrane	biological_process	7	ACTN2;CAV3;CDH2;CLASP2;EFR3B;JUP;LAMA5;LOC106029335;LOC106034617;LOC106041852;LOC106047651;PKP3;RDX;TTC7B	14	3684	28	12713	0.0151616
GO:0046854	phosphatidylinositol phosphorylation	biological_process	10	BPNT1;EFR3B;IMPA2;IP6K2;PI4KA;PIK3C3;PIK3CG;PIK3R1;PIK3R2;PIK3R6;PIKFYVE;PIP4K2A;PIP5K1C;SMG1;TTC7B	15	3684	31	12713	0.0172768
GO:0002009	morphogenesis of an epithelium	biological_process	6	FRAS1;FREM2;LOC106030632;LOC106048679;PCDH15;TBX5;TIMELESS	7	3684	11	12713	0.0177376
GO:0006541	glutamine metabolic process	biological_process	9	CAD;CPS1;GGH;GLUD1;LOC106046581;NIT2;PHGDH	7	3684	11	12713	0.0177376
GO:0008307	structural constituent of muscle	molecular_function	4	CAPN3;CSRP3;LOC106048013;MYH11;PDLIM3;PLEC;TTN	7	3684	11	12713	0.0177376
GO:0072562	blood microparticle	cellular_component	6	ACTC1;AGT;C1S;C8G;DNPEP;F13A1;FGA;GSN;HPX;HSPA8;ITGA2B;LOC106039162;LOC106039769;LOC106040156;LOC106041557;SERPINC1;SERPINF2;TFRC;YWHAZ	19	3684	42	12713	0.0181973
GO:0000775	chromosome, centromeric region	cellular_component	12	CDCA8;CENPM;CENPN;CENPQ;CENPU;INCENP;LOC106030058;LOC106035704;LOC106039182;MIS18A;MKI67;NUF2;SMC1B	13	3684	26	12713	0.0190274
GO:0007626	locomotory behavior	biological_process	4	ADORA2A;CDH23;CELSR1;CHRNA4;DSCAM;ETV5;GAA;HEXB;LOC106032672;NAV2;NEGR1;OLFM2;PAK7;PEX13;PITX3;SEPP1;SOBP;SOD1;SOD2;ZDHHC8	20	3684	45	12713	0.019405
GO:0005515	protein binding	molecular_function	4	ABLIM3;ACTN2;ADGRL3;ANKRD28;ANKRD37;ANKRD44;ANKRD52;APITD1;ARHGAP27;ARMC2;ARMC8;ARRDC3;CAMK2D;CBX1;CCDC112;CCDC117;CCNY;CDH2;CHMP1A;CHRNA4;CLIP4;CMYA5;COMMD9;CSNK1D;CTNND1;DAAM1;DBF4B;DCC;DEPDC1;DTNA;DTNB;EFR3B;EPHB2;FAM214A;FAM46C;FBXL18;FBXO42;FCGBP;FHOD1;FIGNL1;FRA10AC1;GABBR1;GATA2;HNRNPLL;HYI;ILF3;INCENP;ITGA2B;KCNMA1;KLF6;LDLRAD4;LIN7C;LOC106029424;LOC106029471;LOC106029513;LOC106029546;LOC…	139	3684	413	12713	0.0200052
GO:0000070	mitotic sister chromatid segregation	biological_process	8	CDCA8;KIF18A;KIF18B;KNSTRN;MAD2L1;MIS12;NEK2;PLK1;SPAG5	9	3684	16	12713	0.0203889
GO:0071944	cell periphery	cellular_component	5	FABP7;LOC106032622;LOC106046590;NID1;NOX4;PANK1;PDE4B;RAC3;RDX	9	3684	16	12713	0.0203889
GO:0033137	negative regulation of peptidyl-serine phosphorylation	biological_process	10	BDKRB2;CAV1;DMD;INPP5J;INPP5K;LOC106029706;NCK2;RASSF2;SMAD7	9	3684	16	12713	0.0203889
GO:2001243	negative regulation of intrinsic apoptotic signaling pathway	biological_process	10	FIGNL1;HELLS;IVNS1ABP;LOC106033662;MAPK8IP1;NDUFS3;NOC2L;SRC;VDAC2	9	3684	16	12713	0.0203889
GO:0043240	Fanconi anaemia nuclear complex	cellular_component	13	FAAP100;FANCA;FANCB;FANCE;FANCG;FANCL	6	3684	9	12713	0.0212283
GO:0009165	nucleotide biosynthetic process	biological_process	9	DCK;DGUOK;LOC106032673;PRPSAP1;PRPSAP2;TK1	6	3684	9	12713	0.0212283
GO:0042555	MCM complex	cellular_component	5	LOC106029579;MCM2;MCM3;MCM4;MCM5;MCM6	6	3684	9	12713	0.0212283
GO:0030033	microvillus assembly	biological_process	7	KLF5;LOC106034617;MYO1A;RAP2A;RDX;STK26	6	3684	9	12713	0.0212283
GO:0045445	myoblast differentiation	biological_process	8	ANKRD1;ASB2;FGF6;HINFP;LOC106039769;MYOG	6	3684	9	12713	0.0212283
GO:0035994	response to muscle stretch	biological_process	6	ANKRD1;DMD;FOS;JUN;MAPK14;RAF1	6	3684	9	12713	0.0212283
GO:0005159	insulin-like growth factor receptor binding	molecular_function	6	GNAS;IGF2;INSR;IRS1;LOC106048510;PIK3R1	6	3684	9	12713	0.0212283
GO:0009314	response to radiation	biological_process	5	FANCG;LOC106029326;LOC106030002;LOC106048008;MBD4;TXN	6	3684	9	12713	0.0212283
GO:0009948	anterior/posterior axis specification	biological_process	9	AURKA;CTNNB1;GPC3;LDB1;SIX2;WLS	6	3684	9	12713	0.0212283
GO:0030496	midbody	cellular_component	5	ANKRD54;ANXA11;ARL2BP;ARL3;ASPM;CENPE;CENPF;CTNND1;DDX11;ECT2;ERH;GEM;INCENP;KATNA1;KIF20A;KIF20B;KIF23;KLHL13;LOC106042860;LOC106047630;LOC106049318;NEK2;PDXP;PIK3C3;PLK1;PRC1;RACGAP1;RALB;RCC2;RDX	30	3684	74	12713	0.0215015
GO:0007017	microtubule-based process	biological_process	5	DYNLL2;LOC106029559;LOC106030923;LOC106031352;LOC106038759;LOC106043857;LOC106045884;LOC106046590;LOC106047686;LOC106047719;NEK2;TUBA4A;TUBB4B;TUBB6	14	3684	29	12713	0.0216379
GO:0005925	focal adhesion	cellular_component	6	ACTB;ACTC1;ACTN2;AFAP1;AHNAK;AIF1L;ANXA1;ARF6;ARHGAP22;ARPC1B;ARPC3;ARPC5;ATP6V0A2;B2M;BCAR1;CAP1;CAPN5;CASS4;CAV1;CAV2;CCND3;CD9;CDH13;CDH2;CSPG4;CSRP2;CTNNB1;DCAF6;DDR2;DLC1;FAT1;FBLIM1;FBLN7;FHL1;FLNC;GDI2;GIT1;GJA1;GSN;HSPA8;IGF2R;IRF2;ITGA1;ITGA2B;ITGA4;JUP;KIF23;LASP1;LCP1;LIMA1;LIMD1;LIMK1;LOC106029513;LOC106029546;LOC106030041;LOC106045116;LOC106045118;LOC106049664;MISP;MME;MPRIP;MRC2;NPM…	90	3684	258	12713	0.0218512
GO:0045202	synapse	cellular_component	3	ASIC1;CDH2;CPEB3;CTNND1;DLGAP3;DMD;DSCAM;DTNA;DTNB;GABBR1;GABRA3;GABRR1;GAD2;LIN7A;LIN7C;LOC106029364;LOC106029811;LOC106048885;MAP1S;MAPK8IP1;MYRIP;NLGN4X;SARM1;SCGN;SDK2;SEPT2;SEPT5;SHISA6;SNTB1;SPG11;TULP1;VAMP7;ZMYND19	33	3684	83	12713	0.0223641
GO:0000187	activation of MAPK activity	biological_process	13	C1QTNF2;CSPG4;DRD4;EGF;ERP29;INSR;LOC106048510;LOC106048962;LOC106048975;LPAR1;LRRK2;MAP2K2;MAP3K7;NTRK3;PLCE1;SHC2;SOD1;THBS1	18	3684	40	12713	0.0225298
GO:0001525	angiogenesis	biological_process	10	ACKR3;ADAM8;ANGPT4;CAV1;CCDC80;CTGF;EGF;EPAS1;EPHB1;EPHB2;EPHB3;ESM1;FGF1;FGF9;FGFR1;FLT1;GJA5;HS6ST1;JAM3;JUN;KLF5;LOC106029546;LOC106048510;MAPK14;NOV;PKNOX1;PLCD1;PNPLA6;POFUT1;PTK2B;PTPRB;ROBO4;RSPO3;S1PR1;SAT1;VASH1;WASF2	37	3684	95	12713	0.0229711
GO:0005158	insulin receptor binding	molecular_function	6	DOK1;DOK4;DOK5;ENPP1;IGF2;IRS1;IRS2;IRS4;LOC106030041;LOC106048510;PIK3R1;SORBS1	12	3684	24	12713	0.0239312
GO:0030346	protein phosphatase 2B binding	molecular_function	8	ATP2B4;PPP3CB;SOD1	3	3684	3	12713	0.02432
GO:0009143	nucleoside triphosphate catabolic process	biological_process	9	ENPP1;ENPP3;ENTPD3	3	3684	3	12713	0.02432
GO:0005899	insulin receptor complex	cellular_component	8	INSR;LOC106030041;SORBS1	3	3684	3	12713	0.02432
GO:0086002	cardiac muscle cell action potential involved in contraction	biological_process	10	KCNJ2;SCN2B;SCN4B	3	3684	3	12713	0.02432
GO:0008347	glial cell migration	biological_process	8	CSPG4;MATN2;TGFB2	3	3684	3	12713	0.02432
GO:0042157	lipoprotein metabolic process	biological_process	6	APOLD1;LOC106039769;NPC1L1	3	3684	3	12713	0.02432
GO:0034508	centromere complex assembly	biological_process	6	CENPI;CENPN;CENPO	3	3684	3	12713	0.02432
GO:0000778	condensed nuclear chromosome kinetochore	cellular_component	14	BUB1B;MIS18BP1;NDC80	3	3684	3	12713	0.02432
GO:0033278	cell proliferation in midbrain	biological_process	11	FZD3;FZD6;WNT2	3	3684	3	12713	0.02432
GO:0050544	arachidonic acid binding	molecular_function	8	LOC106037025;LOC106049124;LOC106049127	3	3684	3	12713	0.02432
GO:0016409	palmitoyltransferase activity	molecular_function	7	HHAT;ZDHHC16;ZDHHC8	3	3684	3	12713	0.02432
GO:0071953	elastic fiber	cellular_component	5	ELN;FBLN1;FBLN5	3	3684	3	12713	0.02432
GO:1903531	negative regulation of secretion by cell	biological_process	7	LOC106029421;LOC106048904;VAMP3	3	3684	3	12713	0.02432
GO:0000942	condensed nuclear chromosome outer kinetochore	cellular_component	15	BUB1;NDC80;PLK1	3	3684	3	12713	0.02432
GO:0014883	transition between fast and slow fiber	biological_process	11	PPP3CA;TNNC1;TNNI1	3	3684	3	12713	0.02432
GO:0090559	regulation of membrane permeability	biological_process	5	LOC106029335;MTOR;TJP2	3	3684	3	12713	0.02432
GO:0010898	positive regulation of triglyceride catabolic process	biological_process	11	ABHD5;LOC106039769;PNPLA2	3	3684	3	12713	0.02432
GO:0008622	epsilon DNA polymerase complex	cellular_component	8	POLE2;POLE3;POLE	3	3684	3	12713	0.02432
GO:0070051	fibrinogen binding	molecular_function	6	FBLN1;ITGA2B;THBS1	3	3684	3	12713	0.02432
GO:0070508	cholesterol import	biological_process	8	CD36;LOC106039769;SCARB1	3	3684	3	12713	0.02432
GO:0004064	arylesterase activity	molecular_function	7	APMAP;LOC106030632;PON2	3	3684	3	12713	0.02432
GO:0008035	high-density lipoprotein particle binding	molecular_function	7	CD36;LOC106039769;SCARB1	3	3684	3	12713	0.02432
GO:0009157	deoxyribonucleoside monophosphate biosynthetic process	biological_process	10	DCK;DGUOK;TK1	3	3684	3	12713	0.02432
GO:0002686	negative regulation of leukocyte migration	biological_process	6	ADA;ADORA1;RABGEF1	3	3684	3	12713	0.02432
GO:0004563	beta-N-acetylhexosaminidase activity	molecular_function	8	GM2A;HEXA;HEXB	3	3684	3	12713	0.02432
GO:0010873	positive regulation of cholesterol esterification	biological_process	11	AGTR1;AGT;LOC106039769	3	3684	3	12713	0.02432
GO:0004784	superoxide dismutase activity	molecular_function	6	SOD1;SOD2;SOD3	3	3684	3	12713	0.02432
GO:0005955	calcineurin complex	cellular_component	7	ITPR1;PPP3CA;PPP3CB	3	3684	3	12713	0.02432
GO:0009263	deoxyribonucleotide biosynthetic process	biological_process	10	RRM1;RRM2B;RRM2	3	3684	3	12713	0.02432
GO:0000779	condensed chromosome, centromeric region	cellular_component	11	CENPE;NCAPD2;NCAPD3	3	3684	3	12713	0.02432
GO:0019254	carnitine metabolic process, CoA-linked	biological_process	8	ACADL;ACADM;CRAT	3	3684	3	12713	0.02432
GO:0000811	GINS complex	cellular_component	13	GINS1;GINS2;GINS4	3	3684	3	12713	0.02432
GO:1901838	positive regulation of transcription of nuclear large rRNA transcript from RNA polymerase I promoter	biological_process	14	LOC106029471;MTOR;SMARCB1	3	3684	3	12713	0.02432
GO:0031102	neuron projection regeneration	biological_process	7	GFAP;LOC106039769;PTPRF	3	3684	3	12713	0.02432
GO:0045719	negative regulation of glycogen biosynthetic process	biological_process	11	ENPP1;INPP5K;PASK	3	3684	3	12713	0.02432
GO:0043568	positive regulation of insulin-like growth factor receptor signaling pathway	biological_process	12	AR;IGFBP3;LOC106046592	3	3684	3	12713	0.02432
GO:0005944	phosphatidylinositol 3-kinase complex, class IB	cellular_component	13	PIK3CG;PIK3R5;PIK3R6	3	3684	3	12713	0.02432
GO:1901097	negative regulation of autophagosome maturation	biological_process	8	KIAA0226;UBQLN1;UBQLN4	3	3684	3	12713	0.02432
GO:0048018	receptor agonist activity	molecular_function	6	GAS6;LOC106044377;SFRP2	3	3684	3	12713	0.02432
GO:0071345	cellular response to cytokine stimulus	biological_process	7	DPYSL3;LOC106048163;MME	3	3684	3	12713	0.02432
GO:0045670	regulation of osteoclast differentiation	biological_process	10	MITF;MTOR;RASSF2	3	3684	3	12713	0.02432
GO:0015272	ATP-activated inward rectifier potassium channel activity	molecular_function	13	KCNJ10;KCNJ11;KCNJ8	3	3684	3	12713	0.02432
GO:0097149	centralspindlin complex	cellular_component	11	ECT2;KIF23;RACGAP1	3	3684	3	12713	0.02432
GO:0097500	receptor localization to nonmotile primary cilium	biological_process	10	TUB;TULP1;TULP3	3	3684	3	12713	0.02432
GO:0004748	ribonucleoside-diphosphate reductase activity, thioredoxin disulfide as acceptor	molecular_function	7	RRM1;RRM2B;RRM2	3	3684	3	12713	0.02432
GO:0033186	CAF-1 complex	cellular_component	5	CHAF1A;CHAF1B;RBBP4	3	3684	3	12713	0.02432
GO:0005501	retinoid binding	molecular_function	6	CRABP1;PTGDS;RBP7	3	3684	3	12713	0.02432
GO:2000810	regulation of bicellular tight junction assembly	biological_process	10	MYO1C;PRKCH;SNAI2	3	3684	3	12713	0.02432
GO:0005971	ribonucleoside-diphosphate reductase complex	cellular_component	9	RRM1;RRM2B;RRM2	3	3684	3	12713	0.02432
GO:0007411	axon guidance	biological_process	7	B3GNT2;BOC;CDH4;CDK5R2;CRMP1;CSF1R;CXCL12;DCC;DPYSL2;EFNA2;EFNA3;EFNB1;EPHA8;EPHB2;GBX2;GLI3;LAMA2;LOC106029374;LOC106046590;MATN2;NGFR;NR4A3;ROBO1;ROBO2;SEMA3C;SEMA6A	26	3684	63	12713	0.0244171
GO:0043508	negative regulation of JUN kinase activity	biological_process	14	DNAJA1;DUSP10;HIPK3;SFRP1;SFRP2	5	3684	7	12713	0.0247274
GO:0016810	hydrolase activity, acting on carbon-nitrogen (but not peptide) bonds	molecular_function	5	BTD;CRMP1;DPYSL2;LOC106029374;YDJC	5	3684	7	12713	0.0247274
GO:0042446	hormone biosynthetic process	biological_process	5	CHST9;DIO2;DIO3;FDX1;LOC106031836	5	3684	7	12713	0.0247274
GO:0046933	proton-transporting ATP synthase activity, rotational mechanism	molecular_function	15	ATP5A1;ATP5C1;ATP5F1;ATP6AP1L;ATP6AP1	5	3684	7	12713	0.0247274
GO:0051988	regulation of attachment of spindle microtubules to kinetochore	biological_process	9	ECT2;KNSTRN;NEK2;RACGAP1;SPAG5	5	3684	7	12713	0.0247274
GO:0055003	cardiac myofibril assembly	biological_process	9	ACTC1;CSRP3;FHOD3;MYL2;TTN	5	3684	7	12713	0.0247274
GO:0043922	negative regulation by host of viral transcription	biological_process	11	HDAC1;INPP5K;JUN;POU2F3;TFAP4	5	3684	7	12713	0.0247274
GO:2000270	negative regulation of fibroblast apoptotic process	biological_process	11	CFDP1;GAS6;LOC106029424;PIK3CG;SFRP1	5	3684	7	12713	0.0247274
GO:0055008	cardiac muscle tissue morphogenesis	biological_process	10	ACTC1;ANKRD1;EGLN1;MYLK2;TTN	5	3684	7	12713	0.0247274
GO:0048037	cofactor binding	molecular_function	4	ACLY;LMO2;PHYH;SUCLG1;TKT	5	3684	7	12713	0.0247274
GO:1902230	negative regulation of intrinsic apoptotic signaling pathway in response to DNA damage	biological_process	11	ACKR3;CCAR2;CXCL12;PGAP2;SNAI2	5	3684	7	12713	0.0247274
GO:0003009	skeletal muscle contraction	biological_process	9	CHRNA1;JSRP1;TNNC2;TNNI1;TNNI2	5	3684	7	12713	0.0247274
GO:1990023	mitotic spindle midzone	cellular_component	11	CENPE;EML1;KIF18A;KIF20B;RCC2	5	3684	7	12713	0.0247274
GO:0015986	ATP synthesis coupled proton transport	biological_process	12	ATP5A1;ATP5C1;ATP5F1;ATP5G1;ATP5H;ATP5I;ATP6V0A1;ATP6V0A2	8	3684	14	12713	0.0255475
GO:0031225	anchored component of membrane	cellular_component	6	CNTFR;EFNA2;GFRA1;LOC106039183;LOC106040563;LOC106043078;LPL;RGMA	8	3684	14	12713	0.0255475
GO:2001244	positive regulation of intrinsic apoptotic signaling pathway	biological_process	10	CAV1;DFNA5;IL20RA;LOC106034617;LOC106049127;PLEKHF1;SEPT4;SIAH1	8	3684	14	12713	0.0255475
GO:0005246	calcium channel regulator activity	molecular_function	4	CACNA2D4;CAV3;LOC106030622;PLN;PRKCB;PRKG1;SGK1;TSPAN13	8	3684	14	12713	0.0255475
GO:0006814	sodium ion transport	biological_process	8	ATP1B4;COMMD9;LOC106029719;LOC106031322;SLC12A3;SLC13A3;SLC38A7;SLC9B2	8	3684	14	12713	0.0255475
GO:0000188	inactivation of MAPK activity	biological_process	14	CAV1;DUSP10;DUSP18;DUSP1;DUSP3;DUSP4;DUSP8;SPRED2	8	3684	14	12713	0.0255475
GO:0031492	nucleosomal DNA binding	molecular_function	6	ACTL6A;HDAC1;HMGN2;LOC106029471;LOC106047898;LOC106047899;LOC106048111;RBBP4;SMARCB1;SMARCC1	10	3684	19	12713	0.0255986
GO:0005856	cytoskeleton	cellular_component	9	ABI2;ACTB;ADD3;AKAP5;BIN3;CASS4;CDC42SE2;CNN2;CSNK1D;DMD;EPB41L1;EPB41L3;EPB41L4B;FILIP1;FRMD1;FRMD3;FRMD4A;FRMPD3;GAS2;KLHL41;LDB3;LOC106029546;LOC106029559;LOC106032795;LOC106034634;LOC106038521;LOC106044233;LOC106049318;LOC106049407;MACF1;MYLIP;PLEC;PPL;PPP4C;PTK2B;PTPN21;RDX;SEPT5;SYNPO2L;TNS1;WASF1;WASF2	42	3684	111	12713	0.0269882
GO:0006122	mitochondrial electron transport, ubiquinol to cytochrome c	biological_process	16	LOC106032950;LOC106033377;LOC106035251;LOC106037917	4	3684	5	12713	0.0270592
GO:0048096	chromatin-mediated maintenance of transcription	biological_process	13	CHEK1;CTNNB1;LOC106040164;SMARCD1	4	3684	5	12713	0.0270592
GO:0006689	ganglioside catabolic process	biological_process	9	GM2A;HEXA;HEXB;NEU4	4	3684	5	12713	0.0270592
GO:0050291	sphingosine N-acyltransferase activity	molecular_function	8	CERS1;CERS4;CERS5;CERS6	4	3684	5	12713	0.0270592
GO:0060087	relaxation of vascular smooth muscle	biological_process	11	ADORA2B;PRKG1;RGS2;SOD1	4	3684	5	12713	0.0270592
GO:0010886	positive regulation of cholesterol storage	biological_process	9	CD36;LPL;SCARB1;SREBF2	4	3684	5	12713	0.0270592
GO:0034383	low-density lipoprotein particle clearance	biological_process	6	ADIPOQ;CD36;DGAT2;SCARB1	4	3684	5	12713	0.0270592
GO:0051482	positive regulation of cytosolic calcium ion concentration involved in phospholipase C-activating G-protein coupled signaling pathway	biological_process	10	AGTR1;EDN1;LPAR1;RXFP3	4	3684	5	12713	0.0270592
GO:0005229	intracellular calcium activated chloride channel activity	molecular_function	9	ANO10;ANO1;ANO6;TTYH3	4	3684	5	12713	0.0270592
GO:0061484	hematopoietic stem cell homeostasis	biological_process	7	ADAR;NLE1;NOV;UBAP2L	4	3684	5	12713	0.0270592
GO:0031017	exocrine pancreas development	biological_process	8	INSR;LOC106038386;PPDPF;WLS	4	3684	5	12713	0.0270592
GO:0031424	keratinization	biological_process	10	ABCA12;LOC106046592;LOC106048679;SFN	4	3684	5	12713	0.0270592
GO:0000276	mitochondrial proton-transporting ATP synthase complex, coupling factor F(o	cellular_component	15	ATP5F1;ATP5H;ATP5I;ATP5J2	4	3684	5	12713	0.0270592
GO:0005638	lamin filament	cellular_component	11	EIF6;LMNB1;LMNB2;NARF	4	3684	5	12713	0.0270592
GO:0000444	MIS12/MIND type complex	cellular_component	11	DSN1;LOC106048957;LOC106048971;MIS12	4	3684	5	12713	0.0270592
GO:0017156	calcium ion regulated exocytosis	biological_process	7	LOC106029421;PPP3CB;VAMP3;VAMP7	4	3684	5	12713	0.0270592
GO:0005980	glycogen catabolic process	biological_process	8	AGL;CPS1;GAA;STBD1	4	3684	5	12713	0.0270592
GO:0009992	cellular water homeostasis	biological_process	7	AQP1;AQP4;AQP9;LOC106045190	4	3684	5	12713	0.0270592
GO:0004689	phosphorylase kinase activity	molecular_function	10	LOC106029661;PHKA1;PHKB;PHKG1	4	3684	5	12713	0.0270592
GO:0043138	3'-5' DNA helicase activity	molecular_function	11	CDC45;GINS1;GINS2;GINS4	4	3684	5	12713	0.0270592
GO:0016504	peptidase activator activity	molecular_function	5	CAV1;CLPX;FBLN1;PCOLCE2	4	3684	5	12713	0.0270592
GO:0045909	positive regulation of vasodilation	biological_process	11	AGTR2;CPS1;PTPRM;SCPEP1	4	3684	5	12713	0.0270592
GO:2000505	regulation of energy homeostasis	biological_process	7	CD36;NR1D2;NR4A3;PASK	4	3684	5	12713	0.0270592
GO:0010801	negative regulation of peptidyl-threonine phosphorylation	biological_process	10	INPP5K;LOC106029706;SMAD7;SPRED2	4	3684	5	12713	0.0270592
GO:0043202	lysosomal lumen	cellular_component	12	GAA;GBA;LOC106048496;SCARB2	4	3684	5	12713	0.0270592
GO:0019433	triglyceride catabolic process	biological_process	9	CPS1;LOC106039769;LPL;PNPLA2	4	3684	5	12713	0.0270592
GO:0050667	homocysteine metabolic process	biological_process	8	CPS1;LOC106036081;MUT;NOX4	4	3684	5	12713	0.0270592
GO:0032570	response to progesterone	biological_process	7	CAV1;TGFB2;TGFB3;TXNIP	4	3684	5	12713	0.0270592
GO:0005964	phosphorylase kinase complex	cellular_component	9	LOC106029661;PHKA1;PHKB;PHKG1	4	3684	5	12713	0.0270592
GO:2001214	positive regulation of vasculogenesis	biological_process	9	ADM;ASB4;CD34;RAP1A	4	3684	5	12713	0.0270592
GO:0001655	urogenital system development	biological_process	7	AMH;EPHB3;GATA2;HELLS	4	3684	5	12713	0.0270592
GO:0000790	nuclear chromatin	cellular_component	13	ATP5I;CCAR2;CHAF1A;CHAF1B;DBF4B;DDX11;KLHDC3;LOC106029471;LOC106030849;LOC106045109;LOC106045553;LOC106047898;LOC106047899;LOC106048111;LOC106048907;LOC106049629;MEF2A;MSH6;NASP;NCOA1;NFATC1;RBBP4;RXRA;SMAD3;SMARCA2;SMARCB1;SMARCC1;SMARCD3;SNAI2;STAT1;TCF12;TCF3;THRB;TIMELESS;UBE2B	35	3684	90	12713	0.0270813
GO:0051603	proteolysis involved in cellular protein catabolic process	biological_process	8	ADAMTS7;CLPX;CTSK;CTSL;CTSS;DNAJC3;IDE;LOC106044971;PSMB1;PSMB2;PSMB3;PSMB4;SCPEP1	13	3684	27	12713	0.0271501
GO:0000980	RNA polymerase II distal enhancer sequence-specific DNA binding	molecular_function	11	ACTL6A;ARID3B;FLI1;GATA2;HDAC1;HIVEP1;JUN;LOC106029471;LOC106048111;MSC;NFE2L2;NONO;RBBP4;SFPQ;SMARCB1;SMARCC1;ZBTB16	17	3684	38	12713	0.027909
GO:0048471	perinuclear region of cytoplasm	cellular_component	9	ABL1;AGGF1;ANXA4;APC2;AURKA;AZIN2;BSPRY;BUB1B;CAMK2D;CAPN6;CAV1;CAV2;CD34;CDK5R2;CDKN3;CIB1;CMYA5;COBL;CSF1;CSNK1D;CTNNB1;DAB1;DGAT2;ECE1;ENPP3;EPN3;FAT1;FN1;HHATL;IGF2BP1;INPP5K;ITM2C;KIF20B;LOC106029513;LOC106029545;LOC106029546;LOC106029706;LOC106032622;LOC106034617;LOC106034634;LOC106034694;LOC106040661;LOC106047252;LOC106048003;LOC106048904;LOC106049116;LOC106049318;LOC106049743;LOC106049777…	93	3684	270	12713	0.0279882
GO:0031012	extracellular matrix	cellular_component	3	CILP;COL14A1;COL26A1;COL8A1;COMP;DMP1;DPT;FBN1;FBN3;FN1;HNRNPM;LMCD1;LOC106029513;LOC106034203;LOC106047156;MGP;MMP15;MMP2;MYOC;PCSK6;PKM;SERPINF1;SOD1;SOD3;TGFB2;TGFB3;THBS1	27	3684	67	12713	0.0305283
GO:0015629	actin cytoskeleton	cellular_component	10	ABL1;ABLIM2;ABRA;AHNAK;ALDOA;ARHGAP32;BAIAP2L2;BCAR1;CDC42EP3;CDC42EP4;CLIC5;CORO2B;DENND2A;IVNS1ABP;LOC106029546;LOC106034634;LOC106035704;LOC106044233;LOC106049840;MPRIP;MSRA;MYL2;MYOZ1;MYRIP;NCAPG;NCOA5;ORC6;PARD6A;PDLIM3;PDLIM5;PDLIM7;PDXP;POU6F1;PPP1R12B;PSMB3;RAB22A;SEPT2;SRCIN1;SYNPO2;TBX5;TOPBP1	41	3684	109	12713	0.0315441
GO:0005911	cell-cell junction	cellular_component	4	ADD3;ADGRL3;CDH2;CEP41;CTNND1;EPB41L3;FABP7;FAT1;FGFR4;FSCN1;LIN7A;LIN7C;LOC106029546;LOC106030811;LOC106045190;LOC106048962;LOC106048975;LOC106049743;MAP2K2;NPHP1;PCDH12;PIK3R1;PIKFYVE;PLCG1;PLEKHG5;PRKCH;PTK7;SH3KBP1;TMEM47;VANGL2;WASF2	31	3684	79	12713	0.031707
GO:0051301	cell division	biological_process	5	APITD1;BIN3;CCNB2;CCNB3;CCNY;CDCA8;CDK19;CHMP1A;DSN1;KATNA1;KATNB1;KIF18B;LOC106030058;LOC106034634;LOC106035704;LOC106036005;LOC106042860;LOC106043502;LOC106047512;LOC106048957;LOC106048971;LOC106049318;MIS12;MIS18A;NCAPD2;NCAPH;NDC80;SEPT2;SEPT5;SKA1;SMC5;SPAG5;TIMELESS	33	3684	85	12713	0.0319628
GO:0035335	peptidyl-tyrosine dephosphorylation	biological_process	9	CDC25A;CDKN3;DUSP10;DUSP15;DUSP18;DUSP1;DUSP26;DUSP3;DUSP4;DUSP8;EPM2A;EYA2;LOC106033017;LOC106033026;LOC106033034;LOC106033043;LOC106036398;LOC106044308;LOC106045839;LOC106046179;LOC106049255;LOC106049911;PALD1;PTP4A1;PTPN12;PTPN21;PTPN9;PTPRA;PTPRB;PTPRE;PTPRF;PTPRM;PTPRS;PTPRT	34	3684	88	12713	0.0320243
GO:0060088	auditory receptor cell stereocilium organization	biological_process	7	CLIC5;LHFPL5;LOC106034617;LOC106049667;PCDH15;PDZD7;SOD1	7	3684	12	12713	0.0320397
GO:0043392	negative regulation of DNA binding	biological_process	7	JUN;MDFI;NEK2;TFAP4;WFIKKN1;WFIKKN2;ZNF462	7	3684	12	12713	0.0320397
GO:0048661	positive regulation of smooth muscle cell proliferation	biological_process	6	CAMK2D;CDH13;EDN1;LOC106044624;NR4A3;PDGFRB;SERPINF2	7	3684	12	12713	0.0320397
GO:0055010	ventricular cardiac muscle tissue morphogenesis	biological_process	12	FKBP1A;MYL2;RXRA;SMAD7;TNNC1;TNNI1;TNNT2	7	3684	12	12713	0.0320397
GO:0034707	chloride channel complex	cellular_component	8	ANO6;BEST3;BEST4;CFTR;CLIC2;CLIC5;TTYH3	7	3684	12	12713	0.0320397
GO:0072661	protein targeting to plasma membrane	biological_process	8	ANK1;ANK3;GAS6;INPP5K;LOC106044720;PACS2;TESC	7	3684	12	12713	0.0320397
GO:0004721	phosphoprotein phosphatase activity	molecular_function	8	CTDSPL;DLGAP5;PDXP;PPP3CA;PPP3CB;PPP4C;PTPN12	7	3684	12	12713	0.0320397
GO:0007569	cell aging	biological_process	5	NOX4;NPM1;PDCD4;PRELP;SOD1;WRN;ZMIZ1	7	3684	12	12713	0.0320397
GO:0007018	microtubule-based movement	biological_process	6	CENPE;KIF11;KIF15;KIF17;KIF18A;KIF18B;KIF1A;KIF1B;KIF20A;KIF20B;KIF21B;KIF24;KIF2C;KIF3B;KIF3C;KIF4A;KIF7;KIF9;KIFC3;LOC106030005;LOC106036018	21	3684	50	12713	0.0332572
GO:0030971	receptor tyrosine kinase binding	molecular_function	6	ANGPT1;ANGPT4;ELMO2;FNTA;GAS6;LOC106048510;MYOC;PCNA;PLCG1;SHC2;SHC4;TOB1	12	3684	25	12713	0.034139
GO:0043588	skin development	biological_process	8	ADAMTS2;ARRDC3;CTNNB1;DACT2;DHCR24;FRAS1;GNAS;ITGB4;JUP;PTCH2;SLC27A4;SUFU	12	3684	25	12713	0.034139
GO:0005876	spindle microtubule	cellular_component	10	ARL3;AURKA;CAPN6;CSNK1D;KIF11;LOC106044728;NCOR1;PLK1;SKA1;SKA3;SPAG5;XIAP	12	3684	25	12713	0.034139
GO:0046983	protein dimerization activity	molecular_function	5	ANO1;DNM1;HPS1;HPSE;KIF9;LOC106034443;LOC106041935;LOC106044623;LOC106044624;MITF;MLXIP;MSC;MXI1;MYCL;MYCN;NCOA1;NCOA2;NHLH1;PASD1;POLR1C;POLR2C;POLR2J;PPP3CA;PPP3CB;SLC4A11;SREBF2;SRF;TCF12;TCF3;TFEB	30	3684	77	12713	0.0376757
GO:0005198	structural molecule activity	molecular_function	3	ADD2;ADD3;ANXA1;CDC42SE2;CLDN1;CLDN2;COL15A1;COPA;COPE;EPB41L1;EPB41L3;FGA;GFAP;IFFO1;ISCA1;JUP;LMNB1;LMNB2;LOC106046481;LOC106047978;LOC106047979;LOC106048008;LOC106048009;LOC106048011;LOC106048679;LOC106048691;LOC106048696;LOC106048702;LOC106048967;MAP7D2;SNTA1;SNTB1;VPS25	33	3684	86	12713	0.0378124
GO:0006006	glucose metabolic process	biological_process	9	ADIPOQ;DCXR;FABP5;GAA;GALM;INPPL1;KCNJ11;MAPK14;PGM1;PGM5	10	3684	20	12713	0.0381653
GO:0009749	response to glucose	biological_process	9	ADIPOQ;FAM76A;GLUL;GPAM;GPLD1;IRS2;PFKL;SARM1;THBS1;TXNIP	10	3684	20	12713	0.0381653
GO:0000776	kinetochore	cellular_component	9	CENPC;CENPE;CENPF;CENPI;CENPO;DYNLT3;KIF18A;KIF2C;KNSTRN;LOC106029326;LOC106029618;MAD2L1;NDC80;NEK2;NUP43;NUP85;RANGAP1;SGOL1;SPAG5	19	3684	45	12713	0.039388
GO:0005614	interstitial matrix	cellular_component	6	ABI3BP;EGFLAM;FN1;KAZALD1;NAV2;VWA1	6	3684	10	12713	0.0401886
GO:0007088	regulation of mitotic nuclear division	biological_process	8	CAV2;KIF20B;LOC106044628;LOC106047898;LOC106047899;PDXP	6	3684	10	12713	0.0401886
GO:0007187	G-protein coupled receptor signaling pathway, coupled to cyclic nucleotide second messenger	biological_process	9	ANXA1;NPBWR1;OPRL1;SSTR1;SSTR2;SSTR4	6	3684	10	12713	0.0401886
GO:0048546	digestive tract morphogenesis	biological_process	8	EPHB3;LOC106044377;SFRP1;SFRP2;STRA6;VANGL2	6	3684	10	12713	0.0401886
GO:0043536	positive regulation of blood vessel endothelial cell migration	biological_process	13	AMOTL1;AMOT;ANGPT1;ANGPT4;PLCG1;THBS1	6	3684	10	12713	0.0401886
GO:0002080	acrosomal membrane	cellular_component	13	CAV1;CAV2;PCSK4;PLA1A;SUN1;TRIP11	6	3684	10	12713	0.0401886
GO:0051016	barbed-end actin filament capping	biological_process	13	ADD2;CAPG;CAPZA1;GSN;RDX;TWF2	6	3684	10	12713	0.0401886
GO:0036126	sperm flagellum	cellular_component	8	AK1;AK8;ATP2B4;DNAI2;NME5;RSPH1	6	3684	10	12713	0.0401886
GO:0051018	protein kinase A binding	molecular_function	5	AKAP17A;DACT1;DACT2;LRRK2;MYRIP;SPHKAP	6	3684	10	12713	0.0401886
GO:0001968	fibronectin binding	molecular_function	5	CTSS;FBLN1;FSTL3;IGFBP3;MYOC;THBS1	6	3684	10	12713	0.0401886
GO:0007267	cell-cell signaling	biological_process	6	ADRA1B;ADRA2B;ADRB2;AMH;CTGF;CXCL14;CYR61;FGF9;GJA1;GJC2;LOC106045149;TBX5;WISP2;WNT2	14	3684	31	12713	0.0404409
GO:0090263	positive regulation of canonical Wnt signaling pathway	biological_process	11	ASPM;CAV1;CCAR2;CSNK1D;DIXDC1;FGF9;LGR4;LRRK2;NLE1;PPP2R3A;RSPO3;SFRP1;SFRP2;SMAD3;SOX4;SRC;UBR5;WLS;WNT2;XIAP	20	3684	48	12713	0.0405386
GO:0000784	nuclear chromosome, telomeric region	cellular_component	13	CBX1;DCLRE1C;DNA2;FEN1;LOC106029579;LOC106029618;LOC106030849;LOC106047443;MCM2;MCM3;MCM4;MCM5;MCM6;ORC3;ORC5;PCNA;PIF1;RAD51;RPA1;WRN	20	3684	48	12713	0.0405386
GO:0051028	mRNA transport	biological_process	8	ALYREF;EIF4A3;EIF5A2;IGF2BP1;IGF2BP3;LOC106029554;NUP35;SLBP	8	3684	15	12713	0.0410762
GO:0061077	chaperone-mediated protein folding	biological_process	8	FKBP10;FKBP1A;FKBP5;LOC106029513;P3H1;PPIB;TTC9;UNC45B	8	3684	15	12713	0.0410762
GO:0017080	sodium channel regulator activity	molecular_function	4	AGT;CAV3;FGF13;LOC106030622;SCN2B;SCN4B;SGK1;SNTA1	8	3684	15	12713	0.0410762
GO:0005200	structural constituent of cytoskeleton	molecular_function	4	ARPC1B;ARPC3;ARPC5;DMD;LOC106029559;LOC106030923;LOC106038759;LOC106043857;LOC106044233;LOC106045884;LOC106046590;LOC106047686;LOC106047719;LOC106047735;NDC80;PLEC;TLN1;TUBA4A;TUBB1;TUBB4B;TUBB6	21	3684	51	12713	0.0415063
GO:0071356	cellular response to tumor necrosis factor	biological_process	8	ADAMTS7;ANKRD1;BRCA1;CIB1;CX3CL1;GBA;GPD1;INPP5K;LOC106041492;LOC106048496;NFE2L2;NPNT;PID1;SFRP1;ZFAND6	15	3684	34	12713	0.0429026
GO:0016328	lateral plasma membrane	cellular_component	7	ANXA1;CLDN1;CTNNB1;FZD3;GJA1;LOC106048962;LOC106048975;MYO1A;MYO1C;SLC26A5;VANGL2	11	3684	23	12713	0.0430329
GO:0030199	collagen fibril organization	biological_process	7	ADAMTS14;ADAMTS2;DDR2;DPT;FMOD;LUM;MMP11;SERPINF2;SFRP2;TGFB2;TNXB	11	3684	23	12713	0.0430329
GO:0046627	negative regulation of insulin receptor signaling pathway	biological_process	12	CISH;ENPP1;INPP5K;KANK1;LOC106045206;NCOA5;PID1;PRKCB;PRKCQ;PTPRE;SOCS3	11	3684	23	12713	0.0430329
GO:0005747	mitochondrial respiratory chain complex I	cellular_component	15	NDUFA10;NDUFA5;NDUFA8;NDUFA9;NDUFB1;NDUFB5;NDUFB9;NDUFS1;NDUFS3;NDUFS4;NDUFS7;NDUFV3	12	3684	26	12713	0.0470918
GO:0042752	regulation of circadian rhythm	biological_process	5	ADCY1;CCAR2;CSNK1D;DRD4;NOCT;NONO;NR1D2;PPARGC1A;TIMELESS	9	3684	18	12713	0.0484445
GO:0043548	phosphatidylinositol 3-kinase binding	molecular_function	5	INSR;IRS1;IRS2;IRS4;TYRO3	5	3684	8	12713	0.050327
GO:0009142	nucleoside triphosphate biosynthetic process	biological_process	9	AK1;AK8;LOC106034733;NME2;SUCLG1	5	3684	8	12713	0.050327
GO:0008610	lipid biosynthetic process	biological_process	6	ACLY;ACSL1;AGPS;FDFT1;PRPF19	5	3684	8	12713	0.050327
GO:0015825	L-serine transport	biological_process	8	SERINC2;SERINC3;SERINC4;SLC1A4;SLC38A7	5	3684	8	12713	0.050327
GO:0030206	chondroitin sulfate biosynthetic process	biological_process	9	CHST13;CHST3;CHST9;CHSY1;SLC35D1	5	3684	8	12713	0.050327
GO:0031432	titin binding	molecular_function	6	ACTN2;ANKRD1;CAMK2D;CAPN3;TRIM63	5	3684	8	12713	0.050327
GO:0007019	microtubule depolymerization	biological_process	8	KIF18A;KIF18B;KIF24;KIF2C;STMN1	5	3684	8	12713	0.050327
GO:0048026	positive regulation of mRNA splicing, via spliceosome	biological_process	13	HSPA8;LOC106048219;PRPF19;SF3B4;TRA2B	5	3684	8	12713	0.050327
GO:0005865	striated muscle thin filament	cellular_component	12	ACTA1;LMOD2;LMOD3;TMOD1;TTN	5	3684	8	12713	0.050327
GO:0044548	S100 protein binding	molecular_function	5	AHNAK;ANXA11;FGF1;KCNK3;S100A11	5	3684	8	12713	0.050327
GO:0016342	catenin complex	cellular_component	7	APC2;CDH2;CTNNB1;JUP;SMAD7	5	3684	8	12713	0.050327
GO:0006337	nucleosome disassembly	biological_process	9	LOC106029471;SMARCB1;SMARCC1;SMARCD1;SMARCD3	5	3684	8	12713	0.050327
GO:0015194	L-serine transmembrane transporter activity	molecular_function	11	SERINC2;SERINC3;SERINC4;SLC1A4;SLC38A7	5	3684	8	12713	0.050327
GO:0071565	nBAF complex	cellular_component	13	LOC106029471;SMARCB1;SMARCC1;SMARCD1;SMARCD3	5	3684	8	12713	0.050327
GO:0009950	dorsal/ventral axis specification	biological_process	9	AXIN2;CTNNB1;MDFI;RGS19;SFRP1	5	3684	8	12713	0.050327
GO:0043065	positive regulation of apoptotic process	biological_process	9	ABL1;AIFM2;ANKRD1;ATG101;BARD1;BID;BIN1;CCAR2;CDK19;DNAJA1;ECT2;FOXO1;FRZB;GADD45G;GPLD1;IGFBP3;ING4;INPP5D;IP6K2;IRF5;LOC106029364;LOC106030002;LOC106042285;LOC106049667;NCOA1;NTRK3;OSGIN1;RASSF2;RNPS1;RPS6KA2;SFRP2;SOX4;TOP2A;TRIM35;TXNIP;ZBTB16	36	3684	97	12713	0.0507521
GO:0005178	integrin binding	molecular_function	6	CTGF;CYR61;EMP2;ESM1;FBLN1;FBLN5;FBN1;FGF1;JAM3;LAMA5;LOC106029513;LOC106045149;NISCH;NOV;NPNT;S1PR2;S1PR3;THBS1;THBS4;TLN1;UTRN;WISP2	22	3684	55	12713	0.0517716
GO:0015758	glucose transport	biological_process	8	EDN1;FABP5;KLF15;LOC106030041;PRKAG3;SORBS1;YES1	7	3684	13	12713	0.0523627
GO:0045987	positive regulation of smooth muscle contraction	biological_process	10	ADA;ADRA1B;EDN2;NPNT;TACR1;TACR2;TBXA2R	7	3684	13	12713	0.0523627
GO:0048747	muscle fiber development	biological_process	10	DMD;FLNC;MYL2;SGCB;UCHL1;WFIKKN1;WFIKKN2	7	3684	13	12713	0.0523627
GO:0070182	DNA polymerase binding	molecular_function	6	FANCD2;FANCI;LOC106029471;NCOA2;PCNA;RAD51;SMG6	7	3684	13	12713	0.0523627
GO:0035269	protein O-linked mannosylation	biological_process	10	DPM2;FKTN;GYLTL1B;LARGE;POMGNT2;SDF2L1;SDF2	7	3684	13	12713	0.0523627
GO:0005881	cytoplasmic microtubule	cellular_component	9	APC2;ARL3;AXIN2;CKAP2;DCXR;ENKD1;LOC106029559;LOC106045884;LOC106047735;LOC106049318;RANBP10;RGS19;SRPRB;TMEM214	14	3684	32	12713	0.0532437
GO:0034599	cellular response to oxidative stress	biological_process	6	ADNP2;ETV5;FOXO3;LRRK2;NFE2L2;NR4A2;PNPT1;PPARGC1A;SEPN1;TXN	10	3684	21	12713	0.0544002
GO:0005080	protein kinase C binding	molecular_function	8	DACT1;DACT2;HDAC9;LDB3;LOC106029546;PARD6A;PRKCB;SDPR;SQSTM1;TWF2	10	3684	21	12713	0.0544002
GO:0043407	negative regulation of MAP kinase activity	biological_process	13	ADIPOQ;CAV3;GBA;INPP5K;LOC106029394;LOC106048496;LYN;RGS2;SORL1;UCHL1	10	3684	21	12713	0.0544002
GO:0043410	positive regulation of MAPK cascade	biological_process	11	ADRA1B;ADRB2;AR;CAV2;CDH2;CTNNB1;EPHA8;GPR37L1;GPR37;IGF2;IGFBP3;MYDGF;NGFR;TNFRSF10B;TNFRSF4;TNFRSF6B	16	3684	38	12713	0.0573971
GO:0003924	GTPase activity	molecular_function	9	ARHGDIB;ARL3;ATL1;BMS1;DNM1;DNM3;EEF1A1;EEF1A2;EFTUD1;EFTUD2;GEM;GFM1;GFM2;GNAS;LOC106029457;LOC106029559;LOC106030923;LOC106038759;LOC106042860;LOC106043857;LOC106045884;LOC106046590;LOC106047686;LOC106047719;LOC106047735;LRRK2;MFN2;OPA1;RAB11B;RAB22A;RAB4A;RAC3;RALB;RAN;RAP1A;RAP2A;RHOG;RHOT1;RHOT2;RHOU;RRAGD;TSR1;TUBA4A;TUBB1;TUBB4B;TUBB6	46	3684	129	12713	0.058659
GO:0016459	myosin complex	cellular_component	11	DYNLL2;LOC106047195;LOC106047196;LOC106047197;LOC106047202;LOC106047210;MYH15;MYH7B;MYL1;MYO16;MYO18A;MYO18B;MYO1A;MYO1D;MYO1F;MYO1H;MYO9A	17	3684	41	12713	0.0589054
GO:0030374	ligand-dependent nuclear receptor transcription coactivator activity	molecular_function	7	DCAF6;ENY2;GLMP;NCOA1;NCOA2;PPARGC1A;PPARGC1B;PPRC1;PRKCB;PSMC3IP;SMARCD3	11	3684	24	12713	0.0591958
GO:0006816	calcium ion transport	biological_process	9	BSPRY;CACNA1H;CAMK2A;CAMK2D;CAV1;CDH23;CHRNA4;LOC106029545;PLN;PPP3CA;PRKCB	11	3684	24	12713	0.0591958
GO:0003777	microtubule motor activity	molecular_function	10	CENPE;DNAI2;KIF15;KIF1A;KIF1B;KIF20A;KIF20B;KIF21B;KIF23;KIF24;KIF2C;KIF3B;KIF3C;KIF7;KIF9;KIFC3;LOC106030005;LOC106036018	18	3684	44	12713	0.0601083
GO:0016485	protein processing	biological_process	7	ADAMTS2;ATG4A;CPM;CPN1;CPXM1;CPZ;CTSS;GLI3;IDE;LOC106033377;LOC106036305;LOC106037917;LONP2;PCSK2;PCSK4;PCSK6;PITRM1;RHBDF1;RHBDF2	19	3684	47	12713	0.0610497
GO:0007169	transmembrane receptor protein tyrosine kinase signaling pathway	biological_process	9	ABL1;ABL2;ANGPTL1;CSF1R;CSF1;CSPG4;DOK1;DOK4;DOK5;ERBB4;LOC106040781;LTK;LYN;NTRK3;PAG1;RET;SHC2;SHC4;YES1	19	3684	47	12713	0.0610497
GO:0005737	cytoplasm	cellular_component	7	AAK1;ABHD5;ABI2;ABLIM3;ACAT2;ACLY;ACSBG1;ACTR1A;ACTR5;ADAP1;ADAR;ADCY1;ADM;ADSSL1;AGL;AGRN;AK1;AKAP17A;ALYREF;ANGEL2;ANK1;ANK3;ANKRD1;ANKRD37;ANKRD54;ANKS1A;APRT;AQP4;ARF6;ARHGAP18;ARHGAP1;ARHGAP27;ARHGDIA;ARHGDIB;ARHGEF37;ARHGEF9;ARL4C;AR;AS3MT;ASPM;ASS1;ATG101;ATPAF2;AZIN2;BAP1;BCAR1;BID;BIN1;BIN2;BIN3;BOP1;BPNT1;BRCA1;BTBD19;BUB1;BYSL;CAD;CAMK2D;CAMKK2;CAPN5;CAPN6;CASS4;CCDC50;CCDC88C;CCND3;CD…	652	3684	2146	12713	0.0614083
GO:0030316	osteoclast differentiation	biological_process	9	CSF1R;CSF1;CTNNB1;EFNA2;GPC3;MAPK14;SNX10;TFRC	8	3684	16	12713	0.0617636
GO:0070412	R-SMAD binding	molecular_function	6	ANKRD1;CTNNB1;FOS;JUN;LDLRAD4;RGCC;SMAD3;ZC3H3	8	3684	16	12713	0.0617636
GO:0008137	NADH dehydrogenase (ubiquinone) activity	molecular_function	8	NDUFA10;NDUFA5;NDUFA8;NDUFB9;NDUFS1;NDUFS3;NDUFS4;NDUFS7	8	3684	16	12713	0.0617636
GO:0010107	potassium ion import	biological_process	8	KCNJ10;KCNJ11;KCNJ12;KCNJ2;KCNJ5;KCNJ6;KCNJ8;LOC106029333	8	3684	16	12713	0.0617636
GO:0071320	cellular response to cAMP	biological_process	8	AKAP9;AQP9;GPD1;INPP5K;LOC106029706;PIK3CG;RAP1A;RAPGEF3	8	3684	16	12713	0.0617636
GO:0001954	positive regulation of cell-matrix adhesion	biological_process	7	CD36;CDH13;CIB1;CSF1;DMD;EMP2;PTK2B;UTRN	8	3684	16	12713	0.0617636
GO:0001726	ruffle	cellular_component	6	AMOT;ARF6;BCAR1;COBL;FSCN1;INPP5J;KIF18A;LCP1;LOC106029555;LOC106045116;LOC106045118;LOC106048885;NME2;PDLIM7;PLCG1;PODXL;RDX;S100A11;SH2B2;TLN1;WASF2	21	3684	53	12713	0.0622902
GO:0044387	negative regulation of protein kinase activity by regulation of protein phosphorylation	biological_process	12	ADAR;DUSP10;DUSP26;NPM1	4	3684	6	12713	0.0626081
GO:0032287	peripheral nervous system myelin maintenance	biological_process	12	FA2H;NDRG1;SH3TC2;SOD1	4	3684	6	12713	0.0626081
GO:0031668	cellular response to extracellular stimulus	biological_process	6	ADORA2B;FOS;NR4A2;SFRP2	4	3684	6	12713	0.0626081
GO:0015075	ion transmembrane transporter activity	molecular_function	6	GJA1;SFXN1;SFXN2;SFXN5	4	3684	6	12713	0.0626081
GO:0048678	response to axon injury	biological_process	6	DPYSL3;MATN2;SOD1;SOD2	4	3684	6	12713	0.0626081
GO:0090244	Wnt signaling pathway involved in somitogenesis	biological_process	9	AXIN2;RGS19;SFRP1;SFRP2	4	3684	6	12713	0.0626081
GO:0006207	'de novo' pyrimidine nucleobase biosynthetic process	biological_process	11	CAD;CPS1;DHODH;MTOR	4	3684	6	12713	0.0626081
GO:0060373	regulation of ventricular cardiac muscle cell membrane depolarization	biological_process	6	CAV3;GJA1;GJA5;SMAD7	4	3684	6	12713	0.0626081
GO:0043537	negative regulation of blood vessel endothelial cell migration	biological_process	13	ANGPT4;RGCC;THBS1;VASH1	4	3684	6	12713	0.0626081
GO:0046488	phosphatidylinositol metabolic process	biological_process	9	CSF1R;IP6K3;PDGFRB;PLCD4	4	3684	6	12713	0.0626081
GO:0010831	positive regulation of myotube differentiation	biological_process	11	CAV3;LOC106037025;MTOR;MYOG	4	3684	6	12713	0.0626081
GO:0009607	response to biotic stimulus	biological_process	4	IFITM5;LOC106045831;SYNDIG1L;TMEM233	4	3684	6	12713	0.0626081
GO:0090527	actin filament reorganization	biological_process	8	FRY;GSN;LOC106029706;WHAMM	4	3684	6	12713	0.0626081
GO:0097345	mitochondrial outer membrane permeabilization	biological_process	10	BNIP3;EYA2;RHOT1;RHOT2	4	3684	6	12713	0.0626081
GO:0042382	paraspeckles	cellular_component	14	HNRNPM;NONO;NUDT21;SFPQ	4	3684	6	12713	0.0626081
GO:0045792	negative regulation of cell size	biological_process	7	CAV3;DEPTOR;MTOR;RDX	4	3684	6	12713	0.0626081
GO:0045176	apical protein localization	biological_process	7	CELSR1;FN1;RDX;VANGL2	4	3684	6	12713	0.0626081
GO:0010952	positive regulation of peptidase activity	biological_process	10	CAV1;CLPX;FBLN1;PCOLCE2	4	3684	6	12713	0.0626081
GO:0043292	contractile fiber	cellular_component	9	CDK5R2;GJA1;NEB;PLEC	4	3684	6	12713	0.0626081
GO:0005916	fascia adherens	cellular_component	6	CDH2;CTNNB1;GJA1;NRAP	4	3684	6	12713	0.0626081
GO:0010744	positive regulation of macrophage derived foam cell differentiation	biological_process	10	CD36;CSF1;LPL;PRKCH	4	3684	6	12713	0.0626081
GO:0046321	positive regulation of fatty acid oxidation	biological_process	12	C1QTNF2;MLYCD;NR4A3;PPARGC1A	4	3684	6	12713	0.0626081
GO:0005839	proteasome core complex	cellular_component	8	PSMB1;PSMB2;PSMB3;PSMB4	4	3684	6	12713	0.0626081
GO:0000731	DNA synthesis involved in DNA repair	biological_process	9	LOC106029325;POLE;POLH;WRN	4	3684	6	12713	0.0626081
GO:0030414	peptidase inhibitor activity	molecular_function	5	LOC106047137;LOC106048093;PTTG1;R3HDML	4	3684	6	12713	0.0626081
GO:0060346	bone trabecula formation	biological_process	9	MMP2;PPARGC1B;SFRP1;THBS3	4	3684	6	12713	0.0626081
GO:0060314	regulation of ryanodine-sensitive calcium-release channel activity	biological_process	10	DMD;FKBP1A;JSRP1;PLN	4	3684	6	12713	0.0626081
GO:0016234	inclusion body	cellular_component	7	AGL;LOC106047981;LRRK2;WDFY3	4	3684	6	12713	0.0626081
GO:0005577	fibrinogen complex	cellular_component	5	FBLN1;FGA;SERPINF2;THBS1	4	3684	6	12713	0.0626081
GO:0070938	contractile ring	cellular_component	5	KIF20B;PDXP;PRC1;UTRN	4	3684	6	12713	0.0626081
GO:0035254	glutamate receptor binding	molecular_function	6	CAMK2A;LOC106043065;PLCG1;RASGRF1	4	3684	6	12713	0.0626081
GO:0060347	heart trabecula formation	biological_process	11	ADAMTS1;CAV3;EGLN1;FKBP1A	4	3684	6	12713	0.0626081
GO:0007067	mitotic nuclear division	biological_process	7	APITD1;CCNB2;CENPN;DCTN2;FBXL7;GEM;INCENP;KATNA1;KATNB1;KLHL13;LOC106035704;LOC106043502;LOC106047512;LOC106048957;LOC106048971;LOC106049318;MIS18A;NUF2;NUSAP1;PBK;SKA1;SKA3;SMC5;TIMELESS;WEE1;ZNF830	26	3684	68	12713	0.0628084
GO:0017147	Wnt-protein binding	molecular_function	5	CTHRC1;EGF;FRZB;FZD3;FZD5;FZD6;FZD7;FZD8;LOC106040422;SFRP1;SFRP2;SMO;WLS	13	3684	30	12713	0.0661223
GO:0048013	ephrin receptor signaling pathway	biological_process	10	CDK5R2;EFNA2;EFNA3;EFNB1;EPHA6;EPHA8;EPHB1;EPHB2;EPHB3;GIT1;NCK2;SRC;YES1	13	3684	30	12713	0.0661223
GO:0005913	cell-cell adherens junction	cellular_component	5	ABI2;CDH2;CTNND1;JUP;LOC106030041;LOC106046592;LOC106049667;NDRG1;PTPRM;PVRL1;RDX;SMAD7;SORBS1	13	3684	30	12713	0.0661223
GO:0043393	regulation of protein binding	biological_process	6	ANGPT1;LDLRAP1;LOC106049323;PLK1;SMARCD3;SRC	6	3684	11	12713	0.0671298
GO:0042993	positive regulation of transcription factor import into nucleus	biological_process	7	DMAP1;LOC106029546;LOC106048163;PIK3R1;PIK3R2;SMAD3	6	3684	11	12713	0.0671298
GO:0001741	XY body	cellular_component	11	ESCO2;PBX4;PLK4;SMARCB1;SMARCC1;UBE2B	6	3684	11	12713	0.0671298
GO:0007274	neuromuscular synaptic transmission	biological_process	8	CHRNA1;CHRNA4;CHRND;DTNA;ETV5;MYLK2	6	3684	11	12713	0.0671298
GO:0006909	phagocytosis	biological_process	5	ABL1;ANXA11;ANXA1;CDC42SE2;CDC7;LOC106044233	6	3684	11	12713	0.0671298
GO:0060047	heart contraction	biological_process	8	ACTC1;LOC106032407;LOC106032672;RPS6KA2;SGCG;SOD1	6	3684	11	12713	0.0671298
GO:0044291	cell-cell contact zone	cellular_component	5	AHNAK;BAIAP2L2;FGFRL1;JAM3;LOC106029723;TIAM1	6	3684	11	12713	0.0671298
GO:0005682	U5 snRNP	cellular_component	9	PRPF8;SNRNP200;SNRNP40;SNRPB;SNRPD1;SNRPG	6	3684	11	12713	0.0671298
GO:0042923	neuropeptide binding	molecular_function	6	LOC106047926;NPBWR1;OPRL1;SSTR1;SSTR2;SSTR4	6	3684	11	12713	0.0671298
GO:0042755	eating behavior	biological_process	5	ADORA2A;BBS12;LOC106029712;LOC106036742;LOC106048001;UCHL1	6	3684	11	12713	0.0671298
GO:0003281	ventricular septum development	biological_process	11	AP2B1;CYR61;DCTN5;MDM2;PTK7;STRA6;SUFU;TBX5;TRIP11	9	3684	19	12713	0.0690057
GO:0030133	transport vesicle	cellular_component	11	AZIN2;CAV2;CRISPLD2;FGFR4;FGFRL1;GALNT15;PLEKHF2;SSPN;YIPF1	9	3684	19	12713	0.0690057
GO:0016239	positive regulation of macroautophagy	biological_process	8	BNIP3;EPM2A;GBA;LOC106048496;PAFAH1B2;SQSTM1;TRIM13;ULK1;WDFY3	9	3684	19	12713	0.0690057
GO:0006635	fatty acid beta-oxidation	biological_process	10	ABCD2;ACADM;ADIPOQ;CPT1B;CPT2;EHHADH;FAM76A;HADHA;PEX7	9	3684	19	12713	0.0690057
GO:1902476	chloride transmembrane transport	biological_process	9	ANO10;ANO1;ANO6;BEST3;BEST4;CFTR;CLIC2;CLIC5;SLC12A3;SLC12A9;SLC1A4;SLC26A5;SLC26A8;SLC4A3;TTYH3	15	3684	36	12713	0.0704869
GO:0030426	growth cone	cellular_component	6	CDK5R2;CIB1;CTNND1;DPYSL3;DSCAM;FGF13;FSCN1;IGF2BP1;INPP5J;LIMK1;LOC106029364;LOC106029546;LRRK2;RAC3;RASGRF1;TWF2	16	3684	39	12713	0.0719743
GO:0004867	serine-type endopeptidase inhibitor activity	molecular_function	7	COL6A3;CRIM1;ITIH5;LOC106029449;LOC106038712;LOC106048093;LOC106048981;PAPLN;SERPINC1;SERPIND1;SERPINF1;SERPINF2;SPINT1;SPOCK1;TFPI2;WFIKKN1;WFIKKN2	17	3684	42	12713	0.0730998
GO:0017048	Rho GTPase binding	molecular_function	9	DAAM1;DIAPH3;ECT2;KIF3B;LOC106029546;LOC106047275;LOC106048962;LOC106048975;LRRK2;PARD6A	10	3684	22	12713	0.0745871
GO:0051592	response to calcium ion	biological_process	7	ANXA11;CAV1;FGA;ITPR3;PEF1;PPP3CA;SLC25A12;THBS1;TNNT2;TXNIP	10	3684	22	12713	0.0745871
GO:0030864	cortical actin cytoskeleton	cellular_component	12	CAP1;CDH2;DLC1;DSTN;EEF1A1;LLGL1;MYO1A;PDLIM7;RAPGEF3;RDX	10	3684	22	12713	0.0745871
GO:0019430	removal of superoxide radicals	biological_process	7	SOD1;SOD2;SOD3	3	3684	4	12713	0.0761497
GO:0009113	purine nucleobase biosynthetic process	biological_process	10	GART;PPAT;SHMT1	3	3684	4	12713	0.0761497
GO:0090279	regulation of calcium ion import	biological_process	8	CAV3;CTNNB1;EGF	3	3684	4	12713	0.0761497
GO:0010828	positive regulation of glucose transport	biological_process	10	LOC106029712;LOC106048001;NR4A3	3	3684	4	12713	0.0761497
GO:0006680	glucosylceramide catabolic process	biological_process	10	GBA2;GBA;LOC106048496	3	3684	4	12713	0.0761497
GO:0006526	arginine biosynthetic process	biological_process	10	ASS1;CAD;CPS1	3	3684	4	12713	0.0761497
GO:0050786	RAGE receptor binding	molecular_function	6	LOC106049116;LOC106049124;LOC106049127	3	3684	4	12713	0.0761497
GO:0006646	phosphatidylethanolamine biosynthetic process	biological_process	8	CHKA;ETNK2;SLC27A1	3	3684	4	12713	0.0761497
GO:0004594	pantothenate kinase activity	molecular_function	7	PANK1;PANK2;PANK4	3	3684	4	12713	0.0761497
GO:0048739	cardiac muscle fiber development	biological_process	10	MYH11;MYO18B;TTN	3	3684	4	12713	0.0761497
GO:0005849	mRNA cleavage factor complex	cellular_component	13	CLP1;NUDT21;PCF11	3	3684	4	12713	0.0761497
GO:0044539	long-chain fatty acid import	biological_process	12	ACSL1;CD36;SLC27A4	3	3684	4	12713	0.0761497
GO:0071376	cellular response to corticotropin-releasing hormone stimulus	biological_process	9	ATG101;NR4A2;NR4A3	3	3684	4	12713	0.0761497
GO:0031143	pseudopodium	cellular_component	6	MAPK1;RAF1;VAMP7	3	3684	4	12713	0.0761497
GO:0010761	fibroblast migration	biological_process	9	NOV;SYNE2;ZFAND5	3	3684	4	12713	0.0761497
GO:0006707	cholesterol catabolic process	biological_process	9	LOC106036083;LOC106038153;SCARB1	3	3684	4	12713	0.0761497
GO:0010666	positive regulation of cardiac muscle cell apoptotic process	biological_process	13	CAMK2A;CAMK2D;LTK	3	3684	4	12713	0.0761497
GO:0005750	mitochondrial respiratory chain complex III	cellular_component	15	LOC106033377;LOC106035251;LOC106037917	3	3684	4	12713	0.0761497
GO:0042612	MHC class I protein complex	cellular_component	8	B2M;LOC106029505;LOC106049848	3	3684	4	12713	0.0761497
GO:0031995	insulin-like growth factor II binding	molecular_function	7	IGFBP3;IGFBP4;INSR	3	3684	4	12713	0.0761497
GO:0017081	chloride channel regulator activity	molecular_function	4	LOC106030622;LOC106034617;SGK1	3	3684	4	12713	0.0761497
GO:0005583	fibrillar collagen trimer	cellular_component	6	LOC106037083;LUM;TNXB	3	3684	4	12713	0.0761497
GO:0060440	trachea formation	biological_process	10	CTNNB1;MAP2K2;MAPK1	3	3684	4	12713	0.0761497
GO:0035612	AP-2 adaptor complex binding	molecular_function	6	AAK1;LDLRAP1;LOC106049323	3	3684	4	12713	0.0761497
GO:0010815	bradykinin catabolic process	biological_process	9	ECE1;IDE;XPNPEP1	3	3684	4	12713	0.0761497
GO:0030035	microspike assembly	biological_process	7	ABL1;ACTN2;FSCN1	3	3684	4	12713	0.0761497
GO:1902261	positive regulation of delayed rectifier potassium channel activity	biological_process	11	LOC106040661;LOC106047252;RNF207	3	3684	4	12713	0.0761497
GO:0047497	mitochondrion transport along microtubule	biological_process	9	MAP1B;RHOT1;RHOT2	3	3684	4	12713	0.0761497
GO:0015189	L-lysine transmembrane transporter activity	molecular_function	10	SLC7A1;SLC7A2;SLC7A3	3	3684	4	12713	0.0761497
GO:0061087	positive regulation of histone H3-K27 methylation	biological_process	11	MTF2;OGT;PHF19	3	3684	4	12713	0.0761497
GO:0032933	SREBP signaling pathway	biological_process	14	ERLIN1;INSIG2;SCAP	3	3684	4	12713	0.0761497
GO:0002675	positive regulation of acute inflammatory response	biological_process	9	ADAM8;LOC106029712;LOC106048001	3	3684	4	12713	0.0761497
GO:0042053	regulation of dopamine metabolic process	biological_process	9	DRD4;HTR1A;NR4A2	3	3684	4	12713	0.0761497
GO:2001046	positive regulation of integrin-mediated signaling pathway	biological_process	10	EMP2;LOC106029546;LOC106029706	3	3684	4	12713	0.0761497
GO:0044211	CTP salvage	biological_process	11	UCK1;UCK2;UCKL1	3	3684	4	12713	0.0761497
GO:0051006	positive regulation of lipoprotein lipase activity	biological_process	9	ABHD5;LMF1;LOC106039769	3	3684	4	12713	0.0761497
GO:0014731	spectrin-associated cytoskeleton	cellular_component	10	ANK1;LOC106029706;LOC106048964	3	3684	4	12713	0.0761497
GO:0043116	negative regulation of vascular permeability	biological_process	9	ADM;AMOT;ANGPT1	3	3684	4	12713	0.0761497
GO:0006220	pyrimidine nucleotide metabolic process	biological_process	10	DCK;LOC106034733;NME2	3	3684	4	12713	0.0761497
GO:0043097	pyrimidine nucleoside salvage	biological_process	9	UCK1;UCK2;UCKL1	3	3684	4	12713	0.0761497
GO:0009313	oligosaccharide catabolic process	biological_process	7	GM2A;HEXB;NEU4	3	3684	4	12713	0.0761497
GO:0004849	uridine kinase activity	molecular_function	9	UCK1;UCK2;UCKL1	3	3684	4	12713	0.0761497
GO:0004614	phosphoglucomutase activity	molecular_function	7	PGM1;PGM3;PGM5	3	3684	4	12713	0.0761497
GO:0004348	glucosylceramidase activity	molecular_function	7	GBA2;GBA;LOC106048496	3	3684	4	12713	0.0761497
GO:0071800	podosome assembly	biological_process	6	LOC106029555;LOC106048885;SH3PXD2B	3	3684	4	12713	0.0761497
GO:0005087	Ran guanyl-nucleotide exchange factor activity	molecular_function	5	LOC106047898;LOC106047899;RANBP10	3	3684	4	12713	0.0761497
GO:0001957	intramembranous ossification	biological_process	7	AXIN2;MMP2;MN1	3	3684	4	12713	0.0761497
GO:0060080	inhibitory postsynaptic potential	biological_process	9	ADORA2A;CHRNA4;DRD4	3	3684	4	12713	0.0761497
GO:0050892	intestinal absorption	biological_process	7	LOC106029335;SCARB1;TJP2	3	3684	4	12713	0.0761497
GO:0070836	caveola assembly	biological_process	8	CAV1;CAV2;CAV3	3	3684	4	12713	0.0761497
GO:0045124	regulation of bone resorption	biological_process	8	IL20RA;PDK4;S1PR1	3	3684	4	12713	0.0761497
GO:0005687	U4 snRNP	cellular_component	9	SNRPB;SNRPD1;SNRPG	3	3684	4	12713	0.0761497
GO:0071398	cellular response to fatty acid	biological_process	7	PDK3;PDK4;PID1	3	3684	4	12713	0.0761497
GO:0051932	synaptic transmission, GABAergic	biological_process	9	CLSTN3;DNM1;RAC3	3	3684	4	12713	0.0761497
GO:0016798	hydrolase activity, acting on glycosyl bonds	molecular_function	5	HPSE2;LOC106031003;MACROD2	3	3684	4	12713	0.0761497
GO:0072687	meiotic spindle	cellular_component	10	ASPM;AURKA;RSPH1	3	3684	4	12713	0.0761497
GO:0031528	microvillus membrane	cellular_component	8	CTNNB1;MYO1F;PODXL	3	3684	4	12713	0.0761497
GO:0007171	activation of transmembrane receptor protein tyrosine kinase activity	biological_process	13	ANGPT1;ANGPT4;PDGFC	3	3684	4	12713	0.0761497
GO:0044267	cellular protein metabolic process	biological_process	6	GIGYF2;HEXB;L2HGDH	3	3684	4	12713	0.0761497
GO:0048251	elastic fiber assembly	biological_process	8	FBLN5;MYH11;TNXB	3	3684	4	12713	0.0761497
GO:0003823	antigen binding	molecular_function	4	LOC106029505;LOC106049848;SPON2	3	3684	4	12713	0.0761497
GO:0006942	regulation of striated muscle contraction	biological_process	9	LOC106029333;LOC106029545;TNNT3	3	3684	4	12713	0.0761497
GO:0072341	modified amino acid binding	molecular_function	4	CPS1;MUT;NOX4	3	3684	4	12713	0.0761497
GO:0032873	negative regulation of stress-activated MAPK cascade	biological_process	12	FOXM1;FOXO1;PBK	3	3684	4	12713	0.0761497
GO:0060666	dichotomous subdivision of terminal units involved in salivary gland branching	biological_process	8	LOC106045044;PLXND1;SEMA3C	3	3684	4	12713	0.0761497
GO:0048265	response to pain	biological_process	6	LOC106043077;RET;TACR1	3	3684	4	12713	0.0761497
GO:0042312	regulation of vasodilation	biological_process	10	GJA5;P2RY2;UTS2R	3	3684	4	12713	0.0761497
GO:0045132	meiotic chromosome segregation	biological_process	6	SGOL1;SMC2;SMC4	3	3684	4	12713	0.0761497
GO:1901031	regulation of response to reactive oxygen species	biological_process	7	FAM76A;SESN1;SESN3	3	3684	4	12713	0.0761497
GO:0003407	neural retina development	biological_process	12	ACTL6A;LOC106029471;SMARCD3	3	3684	4	12713	0.0761497
GO:0016528	sarcoplasm	cellular_component	8	GSN;PLEC;SPOCK1	3	3684	4	12713	0.0761497
GO:0030240	skeletal muscle thin filament assembly	biological_process	10	ACTA1;ACTC1;TTN	3	3684	4	12713	0.0761497
GO:0004994	somatostatin receptor activity	molecular_function	8	SSTR1;SSTR2;SSTR4	3	3684	4	12713	0.0761497
GO:0051533	positive regulation of NFAT protein import into nucleus	biological_process	8	PPP3CA;PPP3CB;SPPL3	3	3684	4	12713	0.0761497
GO:0071499	cellular response to laminar fluid shear stress	biological_process	7	KLF4;LOC106029394;NFE2L2	3	3684	4	12713	0.0761497
GO:0061351	neural precursor cell proliferation	biological_process	5	EPHB1;ORC3;ZNF503	3	3684	4	12713	0.0761497
GO:0021794	thalamus development	biological_process	12	GBX2;LOC106049716;SLC6A4	3	3684	4	12713	0.0761497
GO:0043951	negative regulation of cAMP-mediated signaling	biological_process	12	CDC34;RGS2;UBE2B	3	3684	4	12713	0.0761497
GO:0038170	somatostatin signaling pathway	biological_process	10	SSTR1;SSTR2;SSTR4	3	3684	4	12713	0.0761497
GO:0071801	regulation of podosome assembly	biological_process	7	GSN;KIF9;SRC	3	3684	4	12713	0.0761497
GO:0006206	pyrimidine nucleobase metabolic process	biological_process	9	UCK1;UCK2;UCKL1	3	3684	4	12713	0.0761497
GO:0070886	positive regulation of calcineurin-NFAT signaling cascade	biological_process	12	CIB1;LMCD1;SPPL3	3	3684	4	12713	0.0761497
GO:0051001	negative regulation of nitric-oxide synthase activity	biological_process	8	ATP2B4;CAV1;CAV3	3	3684	4	12713	0.0761497
GO:0048812	neuron projection morphogenesis	biological_process	7	EPB41L3;KIF20B;KIRREL3;LOC106029555;LOC106048885;LRRK2;MAP1S;RAC3;SGK1;UGT8;WEE1	11	3684	25	12713	0.0788833
GO:0051287	NAD binding	molecular_function	6	CTBP2;GAPDH;GPD1;IDH1;IDH3A;LOC106032660;LOC106038369;ME2;ME3;NNT;PHGDH	11	3684	25	12713	0.0788833
GO:0071300	cellular response to retinoic acid	biological_process	7	ADNP2;LOC106048008;LTK;LYN;OGT;PTK2B;PTK7;RET;TESC;TWF2;YES1	11	3684	25	12713	0.0788833
GO:0004709	MAP kinase kinase kinase activity	molecular_function	10	LOC106029402;LOC106030002;LOC106043112;MAP3K13;MAP3K15;MAP3K7;MOS	7	3684	14	12713	0.079178
GO:0006493	protein O-linked glycosylation	biological_process	9	B3GALNT2;OGT;PGM3;POGLUT1;POMGNT1;POMGNT2;ST8SIA6	7	3684	14	12713	0.079178
GO:0001932	regulation of protein phosphorylation	biological_process	9	CCDC88C;CELSR3;FAM76A;LOC106039769;NDUFS4;RAD51;SOCS3	7	3684	14	12713	0.079178
GO:0001530	lipopolysaccharide binding	molecular_function	5	LOC106029647;LOC106041540;LOC106047130;PSMB4;SCARB1;SPON2;TRIL	7	3684	14	12713	0.079178
GO:0030819	positive regulation of cAMP biosynthetic process	biological_process	14	ADM;ADORA2A;ADORA2B;AKAP5;MC5R;MRAP;VIP	7	3684	14	12713	0.079178
GO:0046513	ceramide biosynthetic process	biological_process	8	CERS1;CERS4;CERS5;CERS6;GBA;LOC106048496;P2RX1	7	3684	14	12713	0.079178
GO:0008138	protein tyrosine/serine/threonine phosphatase activity	molecular_function	9	CDKN3;DUSP15;DUSP26;DUSP3;EPM2A;LOC106033017;LOC106033026;LOC106033034;LOC106033043;LOC106039760;LOC106049255;PTP4A1	12	3684	28	12713	0.0821742
GO:0035690	cellular response to drug	biological_process	6	ACER2;ADIPOQ;ANKRD1;GAS6;GPLD1;LOC106046296;NFE2L2;PDE4B;PPP3CA;PPP3CB;RAP2A;TFRC	12	3684	28	12713	0.0821742
GO:0007266	Rho protein signal transduction	biological_process	10	AGTR1;ARHGDIA;CDC42EP3;CDC42EP4;CDH13;CELSR1;CNKSR1;EPS8L2;LOC106047275;PECAM1;RHOG;VANGL2	12	3684	28	12713	0.0821742
GO:0004558	alpha-1,4-glucosidase activity	molecular_function	9	GAA;LOC106049821	2	3684	2	12713	0.0839575
GO:0010721	negative regulation of cell development	biological_process	9	FRZB;LOC106044377	2	3684	2	12713	0.0839575
GO:0034211	GTP-dependent protein kinase activity	molecular_function	9	LOC106029402;LRRK2	2	3684	2	12713	0.0839575
GO:1902806	regulation of cell cycle G1/S phase transition	biological_process	9	ATP2B4;LOC106044437	2	3684	2	12713	0.0839575
GO:0070315	G1 to G0 transition involved in cell differentiation	biological_process	8	CAPN3;ZNF503	2	3684	2	12713	0.0839575
GO:0004088	carbamoyl-phosphate synthase (glutamine-hydrolyzing) activity	molecular_function	7	CAD;CPS1	2	3684	2	12713	0.0839575
GO:0016783	sulfurtransferase activity	molecular_function	6	TRMU;URM1	2	3684	2	12713	0.0839575
GO:0030305	heparanase activity	molecular_function	7	HPSE;LOC106041935	2	3684	2	12713	0.0839575
GO:0014910	regulation of smooth muscle cell migration	biological_process	10	LOC106045044;SORL1	2	3684	2	12713	0.0839575
GO:1990077	primosome complex	cellular_component	13	PRIM1;PRIM2	2	3684	2	12713	0.0839575
GO:0000915	actomyosin contractile ring assembly	biological_process	9	KIF23;RACGAP1	2	3684	2	12713	0.0839575
GO:0007525	somatic muscle development	biological_process	6	HSPB2;PPP2R3A	2	3684	2	12713	0.0839575
GO:0015125	bile acid transmembrane transporter activity	molecular_function	9	SLCO1C1;SLCO2B1	2	3684	2	12713	0.0839575
GO:2000620	positive regulation of histone H4-K16 acetylation	biological_process	13	AUTS2;BRCA1	2	3684	2	12713	0.0839575
GO:0006475	internal protein amino acid acetylation	biological_process	10	EHHADH;MDH2	2	3684	2	12713	0.0839575
GO:0035577	azurophil granule membrane	cellular_component	14	LOC106048904;VAMP7	2	3684	2	12713	0.0839575
GO:0051383	kinetochore organization	biological_process	6	SMC2;SMC4	2	3684	2	12713	0.0839575
GO:0030311	poly-N-acetyllactosamine biosynthetic process	biological_process	8	B3GNT2;B3GNT4	2	3684	2	12713	0.0839575
GO:0071636	positive regulation of transforming growth factor beta production	biological_process	8	CD34;SERPINF2	2	3684	2	12713	0.0839575
GO:0031014	troponin T binding	molecular_function	6	TNNC1;TNNI2	2	3684	2	12713	0.0839575
GO:0004768	stearoyl-CoA 9-desaturase activity	molecular_function	8	SCD5;SCD	2	3684	2	12713	0.0839575
GO:0017126	nucleologenesis	biological_process	7	EMG1;POLR1B	2	3684	2	12713	0.0839575
GO:0004070	aspartate carbamoyltransferase activity	molecular_function	7	CAD;CPS1	2	3684	2	12713	0.0839575
GO:0035995	detection of muscle stretch	biological_process	7	CAV3;CSRP3	2	3684	2	12713	0.0839575
GO:0003350	pulmonary myocardium development	biological_process	10	PITX2;SEMA3C	2	3684	2	12713	0.0839575
GO:0031523	Myb complex	cellular_component	11	LOC106029546;MYBL2	2	3684	2	12713	0.0839575
GO:0000701	purine-specific mismatch base pair DNA N-glycosylase activity	molecular_function	9	MACROD2;PCNA	2	3684	2	12713	0.0839575
GO:0030118	clathrin coat	cellular_component	10	KCNQ5;PANK1	2	3684	2	12713	0.0839575
GO:0060693	regulation of branching involved in salivary gland morphogenesis	biological_process	8	BTBD7;SNAI2	2	3684	2	12713	0.0839575
GO:0070856	myosin VI light chain binding	molecular_function	8	LOC106048962;LOC106048975	2	3684	2	12713	0.0839575
GO:0010829	negative regulation of glucose transport	biological_process	10	INPP5K;PRKCB	2	3684	2	12713	0.0839575
GO:0005594	collagen type IX trimer	cellular_component	5	COL9A1;COL9A3	2	3684	2	12713	0.0839575
GO:0072368	regulation of lipid transport by negative regulation of transcription from RNA polymerase II promoter	biological_process	13	NCOR1;SREBF2	2	3684	2	12713	0.0839575
GO:0031436	BRCA1-BARD1 complex	cellular_component	9	BARD1;BRCA1	2	3684	2	12713	0.0839575
GO:0097070	ductus arteriosus closure	biological_process	11	HPGD;STRA6	2	3684	2	12713	0.0839575
GO:0048312	intracellular distribution of mitochondria	biological_process	7	CLUH;LRRK2	2	3684	2	12713	0.0839575
GO:0015175	neutral amino acid transmembrane transporter activity	molecular_function	9	SLC43A2;SLC7A5	2	3684	2	12713	0.0839575
GO:0046602	regulation of mitotic centrosome separation	biological_process	11	CHEK1;KIF11	2	3684	2	12713	0.0839575
GO:0031748	D1 dopamine receptor binding	molecular_function	8	CAV2;GNAS	2	3684	2	12713	0.0839575
GO:0016509	long-chain-3-hydroxyacyl-CoA dehydrogenase activity	molecular_function	8	HADHA;HADHB	2	3684	2	12713	0.0839575
GO:0006701	progesterone biosynthetic process	biological_process	7	SCP2;STARD3	2	3684	2	12713	0.0839575
GO:0070256	negative regulation of mucus secretion	biological_process	8	ADA;ADORA1	2	3684	2	12713	0.0839575
GO:0045217	cell-cell junction maintenance	biological_process	7	CSF1R;PARD6A	2	3684	2	12713	0.0839575
GO:0090177	establishment of planar polarity involved in neural tube closure	biological_process	13	CTHRC1;VANGL2	2	3684	2	12713	0.0839575
GO:0047429	nucleoside-triphosphate diphosphatase activity	molecular_function	8	ENPP1;ENPP3	2	3684	2	12713	0.0839575
GO:0086098	angiotensin-activated signaling pathway involved in heart process	biological_process	10	CAV1;SRC	2	3684	2	12713	0.0839575
GO:0022028	tangential migration from the subventricular zone to the olfactory bulb	biological_process	10	LOC106049716;LRRK2	2	3684	2	12713	0.0839575
GO:0001579	medium-chain fatty acid transport	biological_process	11	SLC27A1;SLC27A4	2	3684	2	12713	0.0839575
GO:0045976	negative regulation of mitotic cell cycle, embryonic	biological_process	9	CTNNB1;FZD3	2	3684	2	12713	0.0839575
GO:0070644	vitamin D response element binding	molecular_function	9	RXRA;TCF3	2	3684	2	12713	0.0839575
GO:0021631	optic nerve morphogenesis	biological_process	11	EPHB1;GLI3	2	3684	2	12713	0.0839575
GO:0019673	GDP-mannose metabolic process	biological_process	11	GMDS;TSTA3	2	3684	2	12713	0.0839575
GO:0033157	regulation of intracellular protein transport	biological_process	7	LCP1;SH3TC2	2	3684	2	12713	0.0839575
GO:0044753	amphisome	cellular_component	11	LRRK2;SQSTM1	2	3684	2	12713	0.0839575
GO:0046166	glyceraldehyde-3-phosphate biosynthetic process	biological_process	7	TKT;TPI1	2	3684	2	12713	0.0839575
GO:0004174	electron-transferring-flavoprotein dehydrogenase activity	molecular_function	7	AIFM2;ETFDH	2	3684	2	12713	0.0839575
GO:0097084	vascular smooth muscle cell development	biological_process	10	ADM;SGCB	2	3684	2	12713	0.0839575
GO:0008532	N-acetyllactosaminide beta-1,3-N-acetylglucosaminyltransferase activity	molecular_function	8	B3GNT2;B3GNT4	2	3684	2	12713	0.0839575
GO:0060492	lung induction	biological_process	10	CTNNB1;WNT2	2	3684	2	12713	0.0839575
GO:0010867	positive regulation of triglyceride biosynthetic process	biological_process	10	CNEP1R1;SCARB1	2	3684	2	12713	0.0839575
GO:0010848	regulation of chromatin disassembly	biological_process	9	LOC106040164;MAP1S	2	3684	2	12713	0.0839575
GO:2000253	positive regulation of feeding behavior	biological_process	6	CFAP20;NR4A3	2	3684	2	12713	0.0839575
GO:0032270	positive regulation of cellular protein metabolic process	biological_process	8	AGTR1;KLF4	2	3684	2	12713	0.0839575
GO:0008281	sulfonylurea receptor activity	molecular_function	6	ABCC8;ABCC9	2	3684	2	12713	0.0839575
GO:0006535	cysteine biosynthetic process from serine	biological_process	10	LOC106036081;LOC106036144	2	3684	2	12713	0.0839575
GO:0071546	pi-body	cellular_component	11	PIWIL2;TDRD5	2	3684	2	12713	0.0839575
GO:0015844	monoamine transport	biological_process	5	PICK1;SLC29A4	2	3684	2	12713	0.0839575
GO:0021782	glial cell development	biological_process	8	PHGDH;SOX4	2	3684	2	12713	0.0839575
GO:0031013	troponin I binding	molecular_function	6	TNNC1;TNNT2	2	3684	2	12713	0.0839575
GO:0044736	acid-sensing ion channel activity	molecular_function	11	ASIC1;LOC106029719	2	3684	2	12713	0.0839575
GO:0060460	left lung morphogenesis	biological_process	10	LOC106044377;PITX2	2	3684	2	12713	0.0839575
GO:0072537	fibroblast activation	biological_process	6	IL17RA;RGCC	2	3684	2	12713	0.0839575
GO:0043932	ossification involved in bone remodeling	biological_process	6	CTHRC1;TGFB3	2	3684	2	12713	0.0839575
GO:0014873	response to muscle activity involved in regulation of muscle adaptation	biological_process	10	MYOG;SEPN1	2	3684	2	12713	0.0839575
GO:0045905	positive regulation of translational termination	biological_process	10	EIF5A2;LOC106029554	2	3684	2	12713	0.0839575
GO:0003294	atrial ventricular junction remodeling	biological_process	10	GJA1;GJA5	2	3684	2	12713	0.0839575
GO:0010942	positive regulation of cell death	biological_process	7	AXIN2;TRIM13	2	3684	2	12713	0.0839575
GO:0070602	regulation of centromeric sister chromatid cohesion	biological_process	8	AXIN2;CTNNB1	2	3684	2	12713	0.0839575
GO:0097363	protein O-GlcNAc transferase activity	molecular_function	7	OGT;POMGNT2	2	3684	2	12713	0.0839575
GO:0014839	myoblast migration involved in skeletal muscle regeneration	biological_process	10	ANXA1;BIN3	2	3684	2	12713	0.0839575
GO:0003847	1-alkyl-2-acetylglycerophosphocholine esterase activity	molecular_function	7	PAFAH2;PLA2G7	2	3684	2	12713	0.0839575
GO:0000799	nuclear condensin complex	cellular_component	13	NCAPD2;NCAPD3	2	3684	2	12713	0.0839575
GO:0004300	enoyl-CoA hydratase activity	molecular_function	7	AUH;HADHA	2	3684	2	12713	0.0839575
GO:0048213	Golgi vesicle prefusion complex stabilization	biological_process	7	COG4;DNAJC28	2	3684	2	12713	0.0839575
GO:0030730	sequestering of triglyceride	biological_process	7	ENPP1;FITM2	2	3684	2	12713	0.0839575
GO:2000687	negative regulation of rubidium ion transmembrane transporter activity	biological_process	10	OXSR1;STK39	2	3684	2	12713	0.0839575
GO:0003179	heart valve morphogenesis	biological_process	10	FGFRL1;MTOR	2	3684	2	12713	0.0839575
GO:0015804	neutral amino acid transport	biological_process	10	SLC43A2;SLC7A5	2	3684	2	12713	0.0839575
GO:0043305	negative regulation of mast cell degranulation	biological_process	11	IL13RA2;RABGEF1	2	3684	2	12713	0.0839575
GO:0009186	deoxyribonucleoside diphosphate metabolic process	biological_process	10	RRM2B;RRM2	2	3684	2	12713	0.0839575
GO:0045428	regulation of nitric oxide biosynthetic process	biological_process	8	LOC106040661;PTK2B	2	3684	2	12713	0.0839575
GO:0035606	peptidyl-cysteine S-trans-nitrosylation	biological_process	10	GAPDH;LOC106049127	2	3684	2	12713	0.0839575
GO:0006452	translational frameshifting	biological_process	9	EIF5A2;LOC106029554	2	3684	2	12713	0.0839575
GO:2001171	positive regulation of ATP biosynthetic process	biological_process	13	PID1;PPARGC1A	2	3684	2	12713	0.0839575
GO:0043237	laminin-1 binding	molecular_function	6	NID1;NTN4	2	3684	2	12713	0.0839575
GO:0046578	regulation of Ras protein signal transduction	biological_process	10	FOXM1;PLCE1	2	3684	2	12713	0.0839575
GO:0005610	laminin-5 complex	cellular_component	9	LAMB3;LOC106037602	2	3684	2	12713	0.0839575
GO:0098901	regulation of cardiac muscle cell action potential	biological_process	6	CAMK2D;LOC106040661	2	3684	2	12713	0.0839575
GO:1990441	negative regulation of transcription from RNA polymerase II promoter in response to endoplasmic reticulum stress	biological_process	14	JUN;NCK2	2	3684	2	12713	0.0839575
GO:0006625	protein targeting to peroxisome	biological_process	7	LONP2;ZFAND6	2	3684	2	12713	0.0839575
GO:0008948	oxaloacetate decarboxylase activity	molecular_function	7	FAHD1;ME2	2	3684	2	12713	0.0839575
GO:0072300	positive regulation of metanephric glomerulus development	biological_process	12	AGTR2;RET	2	3684	2	12713	0.0839575
GO:0051731	polynucleotide 5'-hydroxyl-kinase activity	molecular_function	8	CLP1;NOL9	2	3684	2	12713	0.0839575
GO:0006210	thymine catabolic process	biological_process	11	ALDH6A1;DPYD	2	3684	2	12713	0.0839575
GO:1902661	positive regulation of glucose mediated signaling pathway	biological_process	12	LOC106029471;SMARCB1	2	3684	2	12713	0.0839575
GO:0007320	insemination	biological_process	7	DDO;P2RX1	2	3684	2	12713	0.0839575
GO:0030060	L-malate dehydrogenase activity	molecular_function	7	MDH1;MDH2	2	3684	2	12713	0.0839575
GO:0032231	regulation of actin filament bundle assembly	biological_process	10	LOC106029546;RDX	2	3684	2	12713	0.0839575
GO:1902083	negative regulation of peptidyl-cysteine S-nitrosylation	biological_process	10	DMD;SNTA1	2	3684	2	12713	0.0839575
GO:0060585	positive regulation of prostaglandin-endoperoxide synthase activity	biological_process	7	EDN1;EDN2	2	3684	2	12713	0.0839575
GO:0060489	planar dichotomous subdivision of terminal units involved in lung branching morphogenesis	biological_process	10	CELSR1;VANGL2	2	3684	2	12713	0.0839575
GO:0004087	carbamoyl-phosphate synthase (ammonia) activity	molecular_function	6	CAD;CPS1	2	3684	2	12713	0.0839575
GO:0034485	phosphatidylinositol-3,4,5-trisphosphate 5-phosphatase activity	molecular_function	10	INPP5J;INPP5K	2	3684	2	12713	0.0839575
GO:0006231	dTMP biosynthetic process	biological_process	12	SHMT1;TYMS	2	3684	2	12713	0.0839575
GO:0021775	smoothened signaling pathway involved in ventral spinal cord interneuron specification	biological_process	10	GLI3;SUFU	2	3684	2	12713	0.0839575
GO:0042567	insulin-like growth factor ternary complex	cellular_component	7	IGFALS;IGFBP3	2	3684	2	12713	0.0839575
GO:0070472	regulation of uterine smooth muscle contraction	biological_process	10	TACR1;TACR2	2	3684	2	12713	0.0839575
GO:0001890	placenta development	biological_process	6	HSP90AB1;MAPK14	2	3684	2	12713	0.0839575
GO:0060761	negative regulation of response to cytokine stimulus	biological_process	8	KLF4;LOC106029394	2	3684	2	12713	0.0839575
GO:0014891	striated muscle atrophy	biological_process	9	GSN;MYOG	2	3684	2	12713	0.0839575
GO:1902857	positive regulation of nonmotile primary cilium assembly	biological_process	9	LOC106034634;LOC106047981	2	3684	2	12713	0.0839575
GO:0050925	negative regulation of negative chemotaxis	biological_process	6	ROBO1;ROBO2	2	3684	2	12713	0.0839575
GO:0019725	cellular homeostasis	biological_process	5	RHOT1;RHOT2	2	3684	2	12713	0.0839575
GO:0042351	'de novo' GDP-L-fucose biosynthetic process	biological_process	12	GMDS;TSTA3	2	3684	2	12713	0.0839575
GO:0021940	positive regulation of cerebellar granule cell precursor proliferation	biological_process	7	EGF;GPR37L1	2	3684	2	12713	0.0839575
GO:0047499	calcium-independent phospholipase A2 activity	molecular_function	9	PLA2G15;PNPLA8	2	3684	2	12713	0.0839575
GO:0031098	stress-activated protein kinase signaling cascade	biological_process	8	CCDC88C;GFRAL	2	3684	2	12713	0.0839575
GO:0043308	eosinophil degranulation	biological_process	9	LOC106048904;VAMP7	2	3684	2	12713	0.0839575
GO:0000578	embryonic axis specification	biological_process	8	COBL;CTNNB1	2	3684	2	12713	0.0839575
GO:0051647	nucleus localization	biological_process	6	CAV3;DMD	2	3684	2	12713	0.0839575
GO:0002178	palmitoyltransferase complex	cellular_component	5	GOLGA7;ZDHHC9	2	3684	2	12713	0.0839575
GO:0004647	phosphoserine phosphatase activity	molecular_function	8	DUSP26;PSPH	2	3684	2	12713	0.0839575
GO:0019222	regulation of metabolic process	biological_process	4	NPBWR1;SH2B2	2	3684	2	12713	0.0839575
GO:0043271	negative regulation of ion transport	biological_process	7	BEST3;PXK	2	3684	2	12713	0.0839575
GO:0005924	cell-substrate adherens junction	cellular_component	5	LOC106030041;SORBS1	2	3684	2	12713	0.0839575
GO:0035973	aggrephagy	biological_process	8	UBQLN1;WDFY3	2	3684	2	12713	0.0839575
GO:0004124	cysteine synthase activity	molecular_function	6	LOC106036081;LOC106036144	2	3684	2	12713	0.0839575
GO:0010751	negative regulation of nitric oxide mediated signal transduction	biological_process	11	ATP2B4;THBS1	2	3684	2	12713	0.0839575
GO:0021776	smoothened signaling pathway involved in spinal cord motor neuron cell fate specification	biological_process	10	GLI3;SUFU	2	3684	2	12713	0.0839575
GO:0002155	regulation of thyroid hormone mediated signaling pathway	biological_process	9	NCOA1;PRCP	2	3684	2	12713	0.0839575
GO:0032982	myosin filament	cellular_component	12	LOC106047208;MYH11	2	3684	2	12713	0.0839575
GO:0097493	structural molecule activity conferring elasticity	molecular_function	4	AHNAK;TTN	2	3684	2	12713	0.0839575
GO:2000041	negative regulation of planar cell polarity pathway involved in axis elongation	biological_process	13	SFRP1;SFRP2	2	3684	2	12713	0.0839575
GO:0051373	FATZ binding	molecular_function	6	ACTN2;MYOZ1	2	3684	2	12713	0.0839575
GO:0006704	glucocorticoid biosynthetic process	biological_process	8	CRH;LOC106031836	2	3684	2	12713	0.0839575
GO:0006565	L-serine catabolic process	biological_process	10	LOC106032592;SHMT1	2	3684	2	12713	0.0839575
GO:0090370	negative regulation of cholesterol efflux	biological_process	10	EGF;SREBF2	2	3684	2	12713	0.0839575
GO:0015935	small ribosomal subunit	cellular_component	11	ANKRD66;RPS15	2	3684	2	12713	0.0839575
GO:0044754	autolysosome	cellular_component	13	LRRK2;SQSTM1	2	3684	2	12713	0.0839575
GO:0000064	L-ornithine transmembrane transporter activity	molecular_function	10	SLC7A1;SLC7A3	2	3684	2	12713	0.0839575
GO:0060490	lateral sprouting involved in lung morphogenesis	biological_process	9	CELSR1;VANGL2	2	3684	2	12713	0.0839575
GO:1903598	positive regulation of gap junction assembly	biological_process	10	AGT;CAV1	2	3684	2	12713	0.0839575
GO:0034714	type III transforming growth factor beta receptor binding	molecular_function	8	TGFB2;TGFB3	2	3684	2	12713	0.0839575
GO:0046338	phosphatidylethanolamine catabolic process	biological_process	9	PLA2G15;PNPLA8	2	3684	2	12713	0.0839575
GO:0003365	establishment of cell polarity involved in ameboidal cell migration	biological_process	9	AMOTL1;AMOT	2	3684	2	12713	0.0839575
GO:0035630	bone mineralization involved in bone maturation	biological_process	7	ANO6;PHOSPHO1	2	3684	2	12713	0.0839575
GO:0031262	Ndc80 complex	cellular_component	10	NDC80;SPC25	2	3684	2	12713	0.0839575
GO:0048659	smooth muscle cell proliferation	biological_process	6	NAA35;NOV	2	3684	2	12713	0.0839575
GO:0016202	regulation of striated muscle tissue development	biological_process	10	CENPF;SMAD3	2	3684	2	12713	0.0839575
GO:0008177	succinate dehydrogenase (ubiquinone) activity	molecular_function	7	SDHA;SDHB	2	3684	2	12713	0.0839575
GO:1903352	L-ornithine transmembrane transport	biological_process	9	SLC7A1;SLC7A3	2	3684	2	12713	0.0839575
GO:0002143	tRNA wobble position uridine thiolation	biological_process	15	MOCS3;TRMU	2	3684	2	12713	0.0839575
GO:0060187	cell pole	cellular_component	5	ASTN2;VANGL2	2	3684	2	12713	0.0839575
GO:0060538	skeletal muscle organ development	biological_process	9	CNTFR;LARGE	2	3684	2	12713	0.0839575
GO:0030200	heparan sulfate proteoglycan catabolic process	biological_process	9	HPSE;LOC106041935	2	3684	2	12713	0.0839575
GO:0086097	phospholipase C-activating angiotensin-activated signaling pathway	biological_process	10	ACTN2;AGTR1	2	3684	2	12713	0.0839575
GO:0007098	centrosome cycle	biological_process	9	BRCA1;NPM1	2	3684	2	12713	0.0839575
GO:0072282	metanephric nephron tubule morphogenesis	biological_process	10	LGR4;LOC106044624	2	3684	2	12713	0.0839575
GO:0048039	ubiquinone binding	molecular_function	6	ETFDH;SDHB	2	3684	2	12713	0.0839575
GO:0030241	skeletal muscle myosin thick filament assembly	biological_process	10	MYH11;TTN	2	3684	2	12713	0.0839575
GO:0002035	brain renin-angiotensin system	biological_process	14	AGTR2;RPS6KA2	2	3684	2	12713	0.0839575
GO:0032447	protein urmylation	biological_process	10	MOCS3;URM1	2	3684	2	12713	0.0839575
GO:0031228	intrinsic component of Golgi membrane	cellular_component	12	GOLGA7;ZDHHC9	2	3684	2	12713	0.0839575
GO:0033601	positive regulation of mammary gland epithelial cell proliferation	biological_process	7	LOC106048962;LOC106048975	2	3684	2	12713	0.0839575
GO:0015204	urea transmembrane transporter activity	molecular_function	7	AQP9;LOC106045190	2	3684	2	12713	0.0839575
GO:0033857	diphosphoinositol-pentakisphosphate kinase activity	molecular_function	7	PPIP5K1;PPIP5K2	2	3684	2	12713	0.0839575
GO:0055096	low-density lipoprotein particle mediated signaling	biological_process	8	CD36;CDH13	2	3684	2	12713	0.0839575
GO:0030485	smooth muscle contractile fiber	cellular_component	10	NPNT;PECAM1	2	3684	2	12713	0.0839575
GO:0097635	extrinsic component of autophagosome membrane	cellular_component	12	ULK1;WDFY3	2	3684	2	12713	0.0839575
GO:1903169	regulation of calcium ion transmembrane transport	biological_process	8	PIK3CG;TSPAN13	2	3684	2	12713	0.0839575
GO:0030299	intestinal cholesterol absorption	biological_process	8	CD36;NPC1L1	2	3684	2	12713	0.0839575
GO:0043152	induction of bacterial agglutination	biological_process	8	FGA;SPON2	2	3684	2	12713	0.0839575
GO:0042806	fucose binding	molecular_function	6	LOC106041540;LOC106049447	2	3684	2	12713	0.0839575
GO:0042531	positive regulation of tyrosine phosphorylation of STAT protein	biological_process	11	LOC106048163;LYN	2	3684	2	12713	0.0839575
GO:0032066	nucleolus to nucleoplasm transport	biological_process	6	NOC2L;WRN	2	3684	2	12713	0.0839575
GO:0031251	PAN complex	cellular_component	9	PAN2;PAN3	2	3684	2	12713	0.0839575
GO:0019888	protein phosphatase regulator activity	molecular_function	5	GINS4;PPP1R3C	2	3684	2	12713	0.0839575
GO:0000479	endonucleolytic cleavage of tricistronic rRNA transcript (SSU-rRNA, 5.8S rRNA, LSU-rRNA	biological_process	14	BMS1;TSR1	2	3684	2	12713	0.0839575
GO:0003954	NADH dehydrogenase activity	molecular_function	6	NDUFA9;NDUFB1	2	3684	2	12713	0.0839575
GO:2001137	positive regulation of endocytic recycling	biological_process	5	ACTN2;SORL1	2	3684	2	12713	0.0839575
GO:0004739	pyruvate dehydrogenase (acetyl-transferring) activity	molecular_function	7	PDHA1;PDHB	2	3684	2	12713	0.0839575
GO:0060488	orthogonal dichotomous subdivision of terminal units involved in lung branching morphogenesis	biological_process	10	CELSR1;VANGL2	2	3684	2	12713	0.0839575
GO:0008418	protein-N-terminal asparagine amidohydrolase activity	molecular_function	7	MACROD2;NTAN1	2	3684	2	12713	0.0839575
GO:0032000	positive regulation of fatty acid beta-oxidation	biological_process	12	IRS1;IRS2	2	3684	2	12713	0.0839575
GO:0051591	response to cAMP	biological_process	7	CREM;NDUFS4	2	3684	2	12713	0.0839575
GO:0000448	cleavage in ITS2 between 5.8S rRNA and LSU-rRNA of tricistronic rRNA transcript (SSU-rRNA, 5.8S rRNA, LSU-rRNA	biological_process	14	BOP1;NOL9	2	3684	2	12713	0.0839575
GO:0030892	mitotic cohesin complex	cellular_component	12	LOC106030058;SGOL1	2	3684	2	12713	0.0839575
GO:0004668	protein-arginine deiminase activity	molecular_function	7	LOC106040114;LOC106040164	2	3684	2	12713	0.0839575
GO:1902514	regulation of calcium ion transmembrane transport via high voltage-gated calcium channel	biological_process	9	CAMK2D;LOC106040661	2	3684	2	12713	0.0839575
GO:0097371	MDM2/MDM4 family protein binding	molecular_function	5	PSME3;RFWD3	2	3684	2	12713	0.0839575
GO:0070543	response to linoleic acid	biological_process	7	CD36;LOC106037025	2	3684	2	12713	0.0839575
GO:0032937	SREBP-SCAP-Insig complex	cellular_component	14	INSIG2;SREBF2	2	3684	2	12713	0.0839575
GO:0031224	intrinsic component of membrane	cellular_component	5	KCNJ12;LOC106029373	2	3684	2	12713	0.0839575
GO:0004151	dihydroorotase activity	molecular_function	7	CAD;CPS1	2	3684	2	12713	0.0839575
GO:0000054	ribosomal subunit export from nucleus	biological_process	8	EIF6;RAN	2	3684	2	12713	0.0839575
GO:0045964	positive regulation of dopamine metabolic process	biological_process	10	GPR37;HPRT1	2	3684	2	12713	0.0839575
GO:0038145	macrophage colony-stimulating factor signaling pathway	biological_process	9	CSF1R;CSF1	2	3684	2	12713	0.0839575
GO:0030529	intracellular ribonucleoprotein complex	cellular_component	7	BRCA1;DYRK2;GAPDH;GTF3C1;HNRNPLL;HSPA8;ILF2;ILF3;LRPPRC;LRRK2;NPM1;PA2G4;SECISBP2	13	3684	31	12713	0.08467
GO:0035064	methylated histone binding	molecular_function	6	CBX2;CBX4;ING4;KDM7A;LOC106029424;LOC106029618;MSH6;MTF2;NCAPD3;PHF19;PHF2;UHRF1;ZMYND11	13	3684	31	12713	0.08467
GO:0045672	positive regulation of osteoclast differentiation	biological_process	11	CSF1;FOS;GNAS;KLF10;PPARGC1B	5	3684	9	12713	0.0867005
GO:0035371	microtubule plus-end	cellular_component	12	KIF2C;KNSTRN;LOC106049318;SLAIN2;SPAG5	5	3684	9	12713	0.0867005
GO:0051276	chromosome organization	biological_process	5	GEM;NCAPH2;PTTG1;RAD54L;ZNF830	5	3684	9	12713	0.0867005
GO:0007051	spindle organization	biological_process	7	KIZ;KNSTRN;LOC106049692;RANBP1;SPAG5	5	3684	9	12713	0.0867005
GO:0017166	vinculin binding	molecular_function	6	NRAP;PXN;RTCB;TLN1;UTRN	5	3684	9	12713	0.0867005
GO:0010389	regulation of G2/M transition of mitotic cell cycle	biological_process	9	CAMK2D;CCNA2;CCNB3;CENPF;PKIA	5	3684	9	12713	0.0867005
GO:0005664	nuclear origin of replication recognition complex	cellular_component	13	MCM2;ORC1;ORC3;ORC5;ORC6	5	3684	9	12713	0.0867005
GO:0048593	camera-type eye morphogenesis	biological_process	11	AQP1;COL8A1;EPHB1;GLI3;MFN2	5	3684	9	12713	0.0867005
GO:0002052	positive regulation of neuroblast proliferation	biological_process	10	ASPM;CTNNB1;FZD3;GLI3;SMARCD3	5	3684	9	12713	0.0867005
GO:0043395	heparan sulfate proteoglycan binding	molecular_function	7	COMP;GPC3;HPSE2;LOC106039183;LOC106041557	5	3684	9	12713	0.0867005
GO:0040008	regulation of growth	biological_process	4	CISH;CREG1;LOC106029911;MCTS1;TKT	5	3684	9	12713	0.0867005
GO:0045671	negative regulation of osteoclast differentiation	biological_process	11	CTNNB1;FSTL3;INPP5D;PIK3R1;SFRP1	5	3684	9	12713	0.0867005
GO:0003678	DNA helicase activity	molecular_function	10	LOC106029424;LOC106029579;MCM2;MCM3;MCM5	5	3684	9	12713	0.0867005
GO:0010951	negative regulation of endopeptidase activity	biological_process	11	CD109;COL6A3;CPAMD8;CRIM1;ITIH5;LOC106029449;LOC106038712;LOC106044772;LOC106048069;LOC106048077;LOC106048078;LOC106048093;LOC106048981;PAPLN;PTTG1;SERPINC1;SERPIND1;SERPINF1;SERPINF2;SPINT1;SPOCK1;TFPI2;TIMP3;WFIKKN1;WFIKKN2	25	3684	67	12713	0.0870334
GO:0050728	negative regulation of inflammatory response	biological_process	8	ABR;ADA;ADIPOQ;ADORA1;ADORA2A;CD276;ETS1;FEM1A;LOC106039769;NOV;PBK;RABGEF1;SMAD3;SOCS3;TYRO3	15	3684	37	12713	0.0878772
GO:0005884	actin filament	cellular_component	11	ACTA1;AIF1L;AMOT;APC2;BIN3;COBL;LCP1;LOC106029546;LOC106029706;LOC106030011;PDLIM7;SH2B2;SRC;TBX5;YES1	15	3684	37	12713	0.0878772
GO:0001578	microtubule bundle formation	biological_process	7	CAPN6;KIF20A;MAP1B;MAP1S;NAV1;PLK1;PRC1;TPPP3	8	3684	17	12713	0.0878933
GO:0043001	Golgi to plasma membrane protein transport	biological_process	9	AMN;GOLGA7;LOC106029421;LOC106043065;OPTN;RAB26;VAMP3;VAMP7	8	3684	17	12713	0.0878933
GO:0001657	ureteric bud development	biological_process	7	ARG2;FGFR1;RET;ROBO2;SFRP1;SMAD1;SMAD3;SMAD7	8	3684	17	12713	0.0878933
GO:0071902	positive regulation of protein serine/threonine kinase activity	biological_process	12	ACSL1;CDK5R2;CIB1;CSF1R;RALB;SLC27A1;SRC;STRADA	8	3684	17	12713	0.0878933
GO:0045296	cadherin binding	molecular_function	6	CDH13;CDK5R2;CTNNB1;CTNND1;JUP;NDRG1;NUMB;PTPRM	8	3684	17	12713	0.0878933
GO:0048565	digestive tract development	biological_process	7	ALX4;COBL;DCHS1;GATA2;ITGB4;LGR4;LOC106029424;PDGFC	8	3684	17	12713	0.0878933
GO:0006898	receptor-mediated endocytosis	biological_process	8	ADRB2;AMN;ARHGAP27;CAP1;CD5;ENPP1;ENPP3;LOC106029555;LOC106030353;LOC106031434;LOC106033192;LOC106048885;LOC106049323;LOC106049349;LOC106049357;LRP8;MICALL1;PLA2R1;SCARB1;SCARF2;SNX17;TFRC	22	3684	58	12713	0.0889275
GO:0001666	response to hypoxia	biological_process	5	ADA;CAMK2D;CAV1;CHRNA4;EDN1;EGLN1;EGLN3;ITPR1;LIMD1;LOC106029601;MB;MMP2;NR4A2;PRKCB;SMAD3;SOD3;TGFB3	17	3684	43	12713	0.0893934
GO:0016477	cell migration	biological_process	7	ABI2;APC2;ARPC5;CDH2;CSPG4;CTGF;EPHB3;FGFR4;FSCN1;JUP;LAMC1;LCP1;LIMD1;LOC106040781;LOC106043502;LOC106045116;LOC106045118;LOC106047275;LOC106049667;LYN;MYO18A;NCK2;PLCG1;PTK7;PTPRF;SH3KBP1;SIX2;SRC;STRIP2;TGFB2;THBS1;TIAM1;TNFAIP1;ZRANB1	34	3684	95	12713	0.0894342
GO:0007049	cell cycle	biological_process	5	BIN3;CCNB3;CCND3;CHMP1A;DBF4B;DIXDC1;E2F1;ERH;LIN52;LOC106029394;LOC106029579;LOC106034634;LOC106036005;LOC106049318;MAPK6;MCTS1;SEPT2;SEPT5;SRC;TXNIP	20	3684	52	12713	0.0896417
GO:0006096	glycolytic process	biological_process	7	ALDOA;BPGM;GAPDH;LOC106029371;PFKFB2;PGAM1;PGK1;PKM;TPI1	9	3684	20	12713	0.0942388
GO:0051017	actin filament bundle assembly	biological_process	9	ADD2;BAIAP2L2;DPYSL3;FSCN1;LCP1;LIMA1;LOC106029706;LOC106039178;PCDH15	9	3684	20	12713	0.0942388
GO:0008144	drug binding	molecular_function	4	ADRB1;CHKA;DCK;DRD4;FSCN1;PPP3CA;PPP3CB;SFRP1;TOP2A	9	3684	20	12713	0.0942388
GO:0005576	extracellular region	cellular_component	3	AGGF1;APOLD1;ARSK;BGLAP;BMP2;C1QTNF3;C1R;C3;CHRDL1;CHST9;CHSY1;COL26A1;COL27A1;COL3A1;CRIM1;CTBS;CXCL14;DHRS11;ESM1;FGF13;FGF1;FGF6;FLT1;FNDC5;GHRH;GLIPR1;GNRH1;HABP2;HTRA3;IGSF10;ISM2;KIRREL3;LOC106032917;LOC106034024;LOC106034387;LOC106036393;LOC106036742;LOC106037083;LOC106040156;LOC106041466;LOC106041557;LOC106043629;LOC106044772;LOC106045060;LOC106047137;MANF;MEGF6;MLN;NOV;NTN3;NXPH2;OLFM2;O…	69	3684	207	12713	0.0953512
GO:0005886	plasma membrane	cellular_component	5	ABCA12;ABCG4;ABRA;ABR;ACKR3;ACLY;ACTB;ACTL6A;ACTN2;ADAP1;ADCY1;ADD2;ADD3;ADORA1;ADORA2A;ADORA2B;AGRN;AGTR1;AK1;AKAP5;ANGPT1;ANK1;ANO10;ANO6;ANXA4;AP2M1;ARF6;ARHGEF39;ARL4C;ARRDC2;ARRDC3;ARRDC4;ARSA;AR;ATP11B;ATP6V0A1;ATP6V0A2;ATP8B2;AXIN2;BAG3;BCAR1;BDKRB2;BRCA1;BTK;C2CD5;CACNA1E;CACNA1H;CAMK1G;CAPN3;CCND3;CCNY;CDC42EP3;CDC42EP4;CDC42SE2;CDH11;CDH22;CDH23;CDH2;CDH4;CDHR1;CDK5R2;CELSR1;CELSR3;CEP4…	335	3684	1090	12713	0.0970221
GO:0004871	signal transducer activity	molecular_function	4	BCAR1;CTNNB1;ECT2;GABBR1;GJA1;GNAS;GNG2;GNG4;IRS1;IRS2;IRS4;JUP;LOC106029546;LOC106032117;LOC106042860;LOC106043022;LOC106044837;LOC106047014;LOC106047990;LSP1;MAPKAPK3;NEK6;PLCD1;PLCD4;PLCE1;PLCG1;PLCL2;PLEKHG5;PTK2B;SLC35B2;STAT1;SUFU;TMEM9B;TRIM13;TSPAN6;VOPP1	36	3684	102	12713	0.0979683
GO:0001540	beta-amyloid binding	molecular_function	6	BACE1;DLGAP3;ITM2A;ITM2C;LDLRAP1;LOC106029364;LOC106039769;LOC106049323;SORL1;TGFB2	10	3684	23	12713	0.0988596
GO:0005622	intracellular	cellular_component	5	ADPRHL1;AGTR2;ANO10;ANO6;ARHGAP27;ARL11;ARL13A;ARL15;ASB11;ASB15;ASB6;ASB8;ASB9;CHMP4C;CHN1;CIT;COTL1;CSF1R;CSPG4;DCHS1;DCLK1;DEPTOR;DGKG;DOCK10;DOK4;DOK5;DYNLT1;EDA2R;EEF1A1;EEF1A2;EFTUD1;EFTUD2;FGF9;GAL;GFM2;GFRAL;GPR182;HEPH;HMHA1;HTR5A;INPP5D;IRAK1BP1;KRCC1;LGALSL;LOC106029601;LOC106030192;LOC106031757;LOC106034733;LOC106037378;LOC106038775;LOC106039891;LOC106040774;LOC106043112;LOC106043208;…	134	3684	420	12713	0.0993319
GO:0000287	magnesium ion binding	molecular_function	7	ABL1;ADPRHL1;ADSSL1;ATP11B;BPNT1;DUT;DYRK2;DYRK3;ENOPH1;EYA2;FDXACB1;FEN1;FIGNL1;FOXK2;GEM;GSS;HPRT1;IDH1;IDH3A;IMPA2;LOC106030002;LOC106043112;MAP3K7;MSH6;NEK6;NIM1K;NT5C1A;NT5C3A;OXSR1;PDXK;PGM1;PGM3;PIF1;PKM;PPA1;PPM1B;PRPSAP1;PRPSAP2;PSPH;RPS6KA2;RPS6KA3;SIK1;STK26;TOP2A;WEE1;WRN	46	3684	134	12713	0.102127
GO:0045600	positive regulation of fat cell differentiation	biological_process	9	AAMDC;FRZB;KLF5;NOCT;SFRP1;SFRP2;SH3PXD2B;SNAI2;WNT5B;ZBTB16;ZBTB7C	11	3684	26	12713	0.102197
GO:0004185	serine-type carboxypeptidase activity	molecular_function	9	CPM;CPN1;CPXM1;CPZ;PRCP;SCPEP1	6	3684	12	12713	0.10222
GO:0003746	translation elongation factor activity	molecular_function	8	EEF1A1;EEF1A2;EIF5A2;GFM1;GFM2;LOC106029554	6	3684	12	12713	0.10222
GO:0030877	beta-catenin destruction complex	cellular_component	9	APC2;AXIN2;CTNNB1;DACT1;RGS19;SIAH1	6	3684	12	12713	0.10222
GO:0008574	ATP-dependent microtubule motor activity, plus-end-directed	molecular_function	11	KIF11;KIF17;KIF18A;KIF18B;KIF20B;KIF4A	6	3684	12	12713	0.10222
GO:2001238	positive regulation of extrinsic apoptotic signaling pathway	biological_process	10	AGTR2;AGT;CAV1;G0S2;ITM2C;PDIA3	6	3684	12	12713	0.10222
GO:0046777	protein autophosphorylation	biological_process	9	CAMK2A;CAMK2D;CAMKK2;CDK12;CSF1R;DCX;DDR2;EEF2K;EPHA8;EPHB1;EPHB3;ERBB4;FGFR1;FGFR4;LRRK2;MAP3K13;MAPKAPK3;MAPKAPK5;MKNK2;MOS;MTOR;MYLK2;NEK2;NEK6;PASK;PDGFRB;PIM3;SMG1;STK26;TYRO3;ULK1;ULK2;VRK1	33	3684	93	12713	0.102933
GO:0016323	basolateral plasma membrane	cellular_component	6	ABCC1;AQP1;AQP4;CAV1;CDH2;CNNM2;CNNM4;CTNNB1;DLG3;ERBB4;HEPH;HPGD;LIN7A;LIN7C;LOC106045190;LOC106049667;NUMB;SLC26A5;SLC40A1;STK39;TFRC;VANGL2	22	3684	59	12713	0.104427
GO:0035914	skeletal muscle cell differentiation	biological_process	7	ANKRD1;ASB2;ATG101;BCL9L;BCL9;BTG2;FOS;HEYL;HMG20B;KLF5;MYF5;MYOG	12	3684	29	12713	0.10456
GO:0018105	peptidyl-serine phosphorylation	biological_process	9	CAMK2A;CAMK2D;CDC7;CSNK1D;CSNK1G1;DCLK1;DCX;GAS6;HIPK3;LOC106029394;LOC106030622;LRRK2;MAPK14;MAPK1;MAPKAPK3;MAPKAPK5;MKNK2;MTOR;NEK6;PDK3;PKN3;PLK1;PRKCB;PRKCH;PRKCQ;RPS6KA2;SGK1;SMG1;STK39;TTBK1;ULK1;VRK1	32	3684	90	12713	0.104619
GO:0007010	cytoskeleton organization	biological_process	5	ABLIM1;CAP2;DPYSL2;ELMO2;FITM2;LARP4;LIMD1;LOC106030002;LOC106048008;LOC106048009;LOC106048691;LOC106049640;PAK7;PTK2B;RHOU;SH3KBP1;STRIP2;UGT8;VILL;ZMYM3;ZRANB1	21	3684	56	12713	0.105377
GO:0032922	circadian regulation of gene expression	biological_process	8	BHLHE40;CREM;CSNK1D;LGR4;NAMPT;NCOA2;NGFR;NOCT;OGT;PPARGC1A;RAI1;SDPR;USP2	13	3684	32	12713	0.106172
GO:0007286	spermatid development	biological_process	9	CIB1;FANCG;JAM3;LOC106029471;LOC106029581;LOC106029665;MEI1;MKKS;NME5;NUP210L;PANK2;RSPH1;TDRD5;UBE2J1	14	3684	35	12713	0.107196
GO:0005581	collagen trimer	cellular_component	3	ADIPOQ;C1QTNF2;C1QTNF3;COL14A1;COL17A1;COL24A1;COL26A1;COL27A1;COL3A1;COL4A5;COL6A3;COL8A1;LOC106040156;OTOL1	14	3684	35	12713	0.107196
GO:0016337	single organismal cell-cell adhesion	biological_process	6	ADAM8;CCDC80;CD34;CEP41;CTNND1;CYR61;FAT1;FBLIM1;LOC106030811;LOC106046592;LOC106048510;LOC106049214;LOC106049667;LOC106049743;NEGR1;PKP3;PVRL1;TNXB	18	3684	47	12713	0.107479
GO:0045177	apical part of cell	cellular_component	5	ADGRF5;BYSL;CD36;CDH2;CTNNB1;DCHS1;DYNC2LI1;EPB41L4B;FZD6;GPSM2;LOC106030632;NUMB;PARD6A;RDX;REEP6;VAMP7;VASH1	17	3684	44	12713	0.107832
GO:0008289	lipid binding	molecular_function	4	ACOT11;AP2M1;APOLD1;ATP5G1;CD36;DLC1;FABP5;FABP7;LOC106047182;LOC106047183;LOC106047185;PLTP;SH3GL1;SH3GL3;STARD8;UNC119B	16	3684	41	12713	0.107943
GO:0045766	positive regulation of angiogenesis	biological_process	12	ADM;AGGF1;ANGPT4;BRCA1;CD34;FGF1;GATA2;LOC106044377;MYDGF;PIK3R6;PLCG1;PRKCB;PTK2B;RAPGEF3;SFRP2;THBS1	16	3684	41	12713	0.107943
GO:0035307	positive regulation of protein dephosphorylation	biological_process	10	CDCA2;CNEP1R1;DLC1;GBA;LOC106048496;PPP2R5A;SPPL3	7	3684	15	12713	0.112517
GO:0086091	regulation of heart rate by cardiac conduction	biological_process	7	AKAP9;CAV1;GJA5;JUP;KCNJ2;SCN2B;SCN4B	7	3684	15	12713	0.112517
GO:0031941	filamentous actin	cellular_component	12	DPYSL3;LOC106029546;MYO18B;MYO1A;MYO1C;PDLIM7;RAC3	7	3684	15	12713	0.112517
GO:0060412	ventricular septum morphogenesis	biological_process	12	EGLN1;FGFRL1;GJA5;HEYL;PITX2;SMAD7;SOX4	7	3684	15	12713	0.112517
GO:0006631	fatty acid metabolic process	biological_process	9	AGPAT6;CRYL1;FA2H;GPAM;LOC106042367;MECR;TNXB	7	3684	15	12713	0.112517
GO:0043044	ATP-dependent chromatin remodeling	biological_process	9	ACTL6A;HDAC1;LOC106029424;LOC106029471;RBBP4;SMARCB1;SMARCC1	7	3684	15	12713	0.112517
GO:0046875	ephrin receptor binding	molecular_function	6	AQP1;EFNA2;EFNA3;EFNB1;LOC106048510;PIK3CG;SRC	7	3684	15	12713	0.112517
GO:0050709	negative regulation of protein secretion	biological_process	8	DPH3;DRD4;ERP29;RHBDF2	4	3684	7	12713	0.113116
GO:0030902	hindbrain development	biological_process	10	CTNNB1;GBX2;SMAD1;WLS	4	3684	7	12713	0.113116
GO:0006612	protein targeting to membrane	biological_process	7	ATG4A;MICALL1;MYO1C;RABGEF1	4	3684	7	12713	0.113116
GO:2000249	regulation of actin cytoskeleton reorganization	biological_process	8	CSF1R;LOC106029335;PTK2B;RAPGEF3	4	3684	7	12713	0.113116
GO:0006997	nucleus organization	biological_process	5	CHMP1A;CHMP4C;CHMP6;GOLM1	4	3684	7	12713	0.113116
GO:0050482	arachidonic acid secretion	biological_process	12	ANXA1;BDKRB2;DRD4;PNPLA8	4	3684	7	12713	0.113116
GO:0008009	chemokine activity	molecular_function	8	CX3CL1;CXCL12;CXCL14;LOC106041492	4	3684	7	12713	0.113116
GO:0010592	positive regulation of lamellipodium assembly	biological_process	9	FSCN1;MTOR;TWF2;WASF2	4	3684	7	12713	0.113116
GO:0022617	extracellular matrix disassembly	biological_process	6	KIF9;LAMC1;LCP1;SH3PXD2B	4	3684	7	12713	0.113116
GO:0031589	cell-substrate adhesion	biological_process	5	ANGPT1;EPHB1;FN1;GAS6	4	3684	7	12713	0.113116
GO:0008376	acetylgalactosaminyltransferase activity	molecular_function	7	B3GALNT2;B4GALNT4;CHPF;LOC106049036	4	3684	7	12713	0.113116
GO:0045780	positive regulation of bone resorption	biological_process	9	ADAM8;ATP6AP1;PPARGC1B;TFRC	4	3684	7	12713	0.113116
GO:0060413	atrial septum morphogenesis	biological_process	12	CYR61;GJA5;NOTCH2;TBX5	4	3684	7	12713	0.113116
GO:0048671	negative regulation of collateral sprouting	biological_process	9	DCC;FGF13;IFRD1;ULK2	4	3684	7	12713	0.113116
GO:0006826	iron ion transport	biological_process	9	FTH1;HEPH;PVRL1;SFXN1	4	3684	7	12713	0.113116
GO:1901214	regulation of neuron death	biological_process	7	DCC;EPHB1;RILPL1;SARM1	4	3684	7	12713	0.113116
GO:0030833	regulation of actin filament polymerization	biological_process	10	ARHGAP18;ELN;LOC106048163;PIK3R2	4	3684	7	12713	0.113116
GO:0042307	positive regulation of protein import into nucleus	biological_process	6	ECT2;GLI3;JUP;MAPK14	4	3684	7	12713	0.113116
GO:0005523	tropomyosin binding	molecular_function	6	LMOD2;LMOD3;TMOD1;TNNT2	4	3684	7	12713	0.113116
GO:0048016	inositol phosphate-mediated signaling	biological_process	9	EDN1;EDN2;ITPR1;ITPR3	4	3684	7	12713	0.113116
GO:0006790	sulfur compound metabolic process	biological_process	5	CHST1;CHST2;CHST9;ISCA1	4	3684	7	12713	0.113116
GO:0060213	positive regulation of nuclear-transcribed mRNA poly(A) tail shortening	biological_process	14	BTG2;CPEB3;TNRC6C;TOB1	4	3684	7	12713	0.113116
GO:0006544	glycine metabolic process	biological_process	9	DMGDH;PHGDH;SHMT1;SHMT2	4	3684	7	12713	0.113116
GO:0097178	ruffle assembly	biological_process	7	INPP5K;INPPL1;LOC106029555;LOC106048885	4	3684	7	12713	0.113116
GO:0050905	neuromuscular process	biological_process	7	AGTPBP1;CHRNA1;STRA6;UCHL1	4	3684	7	12713	0.113116
GO:0002089	lens morphogenesis in camera-type eye	biological_process	12	CTNNB1;PITX3;PVRL1;TDRD7	4	3684	7	12713	0.113116
GO:0004745	retinol dehydrogenase activity	molecular_function	7	DHRS3;DHRS7C;LOC106039210;RDH10	4	3684	7	12713	0.113116
GO:0005915	zonula adherens	cellular_component	6	CTNND1;KIFC3;LOC106030041;SORBS1	4	3684	7	12713	0.113116
GO:0008266	poly(U) RNA binding	molecular_function	9	KHDRBS1;KHDRBS2;MSI1;PNPT1	4	3684	7	12713	0.113116
GO:0031616	spindle pole centrosome	cellular_component	10	AURKA;DLGAP5;NPM1;NUBP2	4	3684	7	12713	0.113116
GO:0006108	malate metabolic process	biological_process	9	MDH1;MDH2;ME2;ME3	4	3684	7	12713	0.113116
GO:1900027	regulation of ruffle assembly	biological_process	8	CAV1;RCC2;RDX;RHOG	4	3684	7	12713	0.113116
GO:0060038	cardiac muscle cell proliferation	biological_process	11	RXRA;SMAD1;TENM4;TGFB2	4	3684	7	12713	0.113116
GO:0003688	DNA replication origin binding	molecular_function	8	CDC45;MCM10;MCM2;MCM5	4	3684	7	12713	0.113116
GO:0010369	chromocenter	cellular_component	12	CBX1;ESCO2;LOC106029618;MBD5	4	3684	7	12713	0.113116
GO:0031402	sodium ion binding	molecular_function	8	ADRB1;CAPN3;PDXK;SLC24A2	4	3684	7	12713	0.113116
GO:0005782	peroxisomal matrix	cellular_component	12	ECI2;IDE;LONP2;PEX7	4	3684	7	12713	0.113116
GO:0098609	cell-cell adhesion	biological_process	5	ADGRL3;CDH2;ELMO2;TMEM47	4	3684	7	12713	0.113116
GO:0030424	axon	cellular_component	7	ADGRL3;AQP1;AZIN2;BACE1;BIN1;CDK5R2;CHRNB2;CRABP1;DCC;DPYSL2;DSCAM;DTNA;EPHB1;EPHB2;FGF13;FZD3;GAD2;GDPD5;GNRH1;HTT;KATNB1;KCNAB2;KIRREL3;LOC106031836;LOC106046590;LOC106048455;LOC106049323;LRRK2;MME;MYO1D;NCS1;PPP3CB;SLC38A7;SPG11	34	3684	97	12713	0.114071
GO:0001569	patterning of blood vessels	biological_process	8	COL4A1;CTNNB1;EDN1;ETS2;GBX2;PITX2;PLXND1;SFRP2	8	3684	18	12713	0.119452
GO:0014704	intercalated disc	cellular_component	6	CAMK2D;CDH2;FGF13;GJA5;JUP;PGM5;SCN4B;TMEM65	8	3684	18	12713	0.119452
GO:0034394	protein localization to cell surface	biological_process	7	ANGPT1;ARF6;CTNNB1;EMP2;FBLN5;LOC106029546;MRAP;WNT11	8	3684	18	12713	0.119452
GO:0070888	E-box binding	molecular_function	9	BHLHE40;LMO2;MYF5;MYOG;SREBF2;TCF12;TCF3;TFAP4	8	3684	18	12713	0.119452
GO:0042169	SH2 domain binding	molecular_function	6	DLC1;INPPL1;KHDRBS2;PAG1;SH3PXD2B;SQSTM1;SRC;SYNGR3	8	3684	18	12713	0.119452
GO:0045214	sarcomere organization	biological_process	9	ACTN2;CAPN3;FHOD3;KLHL41;LDB3;LOC106048013;MYPN;TTN	8	3684	18	12713	0.119452
GO:0070530	K63-linked polyubiquitin binding	molecular_function	8	LOC106038355;LOC106041306;LOC106044485;OPTN;OTUD7A;PRPF8;SQSTM1;ZRANB1	8	3684	18	12713	0.119452
GO:0002230	positive regulation of defense response to virus by host	biological_process	8	ACKR3;ASB2;CCDC36;CHAF1B;CHST3;FAM13B;FANCL;IL12RB1;LMCD1;MAP1A;MBD5;MDH1;NUP93;PDK4;PEX13;RFWD3;SLC35C1;SNRPD1;TMEM39A;TMEM39B;TRAF3IP2;YIPF1	22	3684	60	12713	0.121529
GO:0019722	calcium-mediated signaling	biological_process	9	AGTR1;EDN1;EDN2;LOC106049840;LRRK2;NCALD;PLCG1;RCAN2;RCAN3	9	3684	21	12713	0.124118
GO:0072372	primary cilium	cellular_component	7	ARL3;CEP41;DYNC2LI1;GLI3;LOC106043137;ODF2;RILPL1;SUFU;TULP3	9	3684	21	12713	0.124118
GO:0000186	activation of MAPKK activity	biological_process	13	EGF;LOC106030002;LOC106043112;LRRK2;MAP3K13;MAP3K15;MAP3K7;MOS;RAF1	9	3684	21	12713	0.124118
GO:0032956	regulation of actin cytoskeleton organization	biological_process	7	ABL1;CDK5R2;CELSR1;DIXDC1;FSCN1;GPM6B;GRHL3;LOC106029706;VANGL2	9	3684	21	12713	0.124118
GO:0008013	beta-catenin binding	molecular_function	5	APC2;AXIN2;BCL9L;BCL9;DACT1;DACT2;FOXO1;FOXO3;GLI3;KANK1;KLF4;LOC106029424;LOC106034617;NUMB;RGS19;SMAD3;SMAD7;SUFU;TCF7L1;TCF7L2	20	3684	54	12713	0.12458
GO:0007156	homophilic cell adhesion via plasma membrane adhesion molecules	biological_process	7	CDH11;CDH13;CDH22;CDH23;CDH2;CDH4;CDHR1;CELSR1;CELSR3;CLSTN3;DCHS1;DSCAM;FAT1;FAT3;LOC106034313;LOC106046592;LOC106049645;PCDH12;PCDH15;PCDH18;PCDH1;PCDH8;PTPRM;PVRL1;RET;ROBO1;ROBO2;SDK2	28	3684	79	12713	0.126759
GO:0015031	protein transport	biological_process	6	ARF6;CENPF;CEP41;CHMP1A;CHMP6;COPE;DOPEY1;EIF5A2;FRAS1;GDI2;GPM6B;KDELR3;LIN7A;LIN7C;LOC106029554;LOC106030955;LOC106039891;LOC106047040;LOC106048648;LOC106048904;LOC106049882;PLEKHM1;RAB18;RAB4A;RAP1A;SCAMP2;SCAMP4;SEC31A	28	3684	79	12713	0.126759
GO:0070374	positive regulation of ERK1 and ERK2 cascade	biological_process	12	ABL1;ACKR3;ANGPT1;ATP6AP1;CAMK2D;CD36;CIB1;CSF1R;CTGF;CX3CL1;ERBB4;FGA;FGFR4;GAS6;GLIPR2;JUN;LOC106041492;LOC106044377;NOX4;NPNT;PDGFC;PDGFD;PDGFRB;PTK2B;RAP1A;SDPR;SERPINF2;SRC	28	3684	79	12713	0.126759
GO:0004222	metalloendopeptidase activity	molecular_function	8	ADAM12;ADAM8;ADAMTS10;ADAMTS14;ADAMTS1;ADAMTS2;ADAMTS5;ADAMTS7;ADAMTSL5;ECE1;ECEL1;IDE;LOC106029588;LOC106033377;LOC106034203;LOC106037917;LOC106040422;LOC106041504;LOC106042532;MBTPS2;MME;MMP11;MMP15;MMP28;MMP2;PAPLN;PITRM1;TLL2	28	3684	79	12713	0.126759
GO:0006914	autophagy	biological_process	6	FAM76A;ITGB4;LOC106041175;LOC106047040;LOC106049127;LOC106049882;PLEKHM1;TECPR2;TMEM208;USP13	10	3684	24	12713	0.127191
GO:0031490	chromatin DNA binding	molecular_function	5	ATP5I;FOXO3;GRHL3;LOC106030849;MYOG;PITX2;PPARGC1A;RXRA;SMAD3;THRB	10	3684	24	12713	0.127191
GO:0051496	positive regulation of stress fiber assembly	biological_process	10	CTGF;FHOD1;LIMK1;LOC106039769;LPAR1;MTOR;MYOC;RAPGEF3;RGCC;SERPINF2;WNT11	11	3684	27	12713	0.129114
GO:0006906	vesicle fusion	biological_process	6	C2CD5;CAV2;DOC2B;LOC106029421;LOC106033807;LOC106038582;LOC106048904;STX6;SYT17;SYT2;SYT3;SYT7;SYTL4;VAMP3;VAMP7	15	3684	39	12713	0.130119
GO:0045669	positive regulation of osteoblast differentiation	biological_process	9	ATP6AP1;CD276;CTHRC1;CTNNB1;CYR61;DDR2;GJA1;GLI3;GNAS;NPNT;SFRP2;SMAD1;ZHX3	13	3684	33	12713	0.130616
GO:0007399	nervous system development	biological_process	7	ACTL6A;DCLK1;DLG3;DOK4;DOK5;EPM2A;FKTN;FOS;GAL;GFRA1;GPM6B;ITM2A;ITM2C;LOC106029471;LOC106043055;LOC106048967;MBD5;MYLIP;NTRK3;PCSK2;POFUT1;ROBO2;SDHA;SMARCB1;SPOCK1;ZNF423	26	3684	73	12713	0.131195
GO:0005634	nucleus	cellular_component	9	ABHD5;ACAD9;ACADS;ACO2;ADAP1;AGL;AGTPBP1;AHNAK;AKAP7;ALDOA;ALX4;AMDHD2;ANKRD1;ANKRD37;ANKRD54;ARHGAP27;ARHGDIA;ARID5A;ARL2BP;ARL3;ARMC12;AR;ASPM;ATP5J2;AUTS2;AZIN2;BCL9;BIN1;BTBD7;BTK;CAMK2A;CAMK2D;CAND2;CAPN3;CBX7;CCNB2;CCNB3;CCND3;CCNF;CCNL1;CCNY;CDC25A;CDC7;CDCA8;CDK19;CDK5R2;CDKN3;CDT1;CEBPG;CENPE;CENPI;CENPK;CENPM;CENPN;CENPO;CENPQ;CENPU;CEP68;CERS4;CERS5;CERS6;CHCHD3;CHMP1A;CIZ1;CLIC2;CLIC5…	545	3684	1810	12713	0.131792
GO:0046329	negative regulation of JNK cascade	biological_process	13	DACT1;DUSP3;FKTN;NCOR1;ZMYND11	5	3684	10	12713	0.133212
GO:0008375	acetylglucosaminyltransferase activity	molecular_function	7	B3GALNT2;EXTL3;HEXB;POMGNT2;XYLT1	5	3684	10	12713	0.133212
GO:0045453	bone resorption	biological_process	7	CTNNB1;NCDN;NOX4;PTK2B;SRC	5	3684	10	12713	0.133212
GO:0043122	regulation of I-kappaB kinase/NF-kappaB signaling	biological_process	9	ANGPT1;CAPN3;OPTN;SQSTM1;ZFAND6	5	3684	10	12713	0.133212
GO:0050829	defense response to Gram-negative bacterium	biological_process	8	ADM;B2M;LOC106029647;LOC106047130;OPTN	5	3684	10	12713	0.133212
GO:0033690	positive regulation of osteoblast proliferation	biological_process	6	ABL1;CTHRC1;CYR61;HPSE;LOC106041935	5	3684	10	12713	0.133212
GO:0030169	low-density lipoprotein particle binding	molecular_function	7	CD36;CDH13;SCARB1;SORL1;THBS1	5	3684	10	12713	0.133212
GO:0001736	establishment of planar polarity	biological_process	6	DLG3;FZD3;FZD6;GRHL3;PTK7	5	3684	10	12713	0.133212
GO:0045216	cell-cell junction organization	biological_process	6	GJA1;LOC106029546;SMAD3;TGFB2;TGFB3	5	3684	10	12713	0.133212
GO:0030574	collagen catabolic process	biological_process	6	COL26A1;CTSS;MMP11;MMP2;MRC2	5	3684	10	12713	0.133212
GO:0009925	basal plasma membrane	cellular_component	7	LDLRAP1;LOC106049323;MYO1A;MYO1C;PLEC	5	3684	10	12713	0.133212
GO:0035024	negative regulation of Rho protein signal transduction	biological_process	12	DLC1;KANK1;MYOC;SCAI;TNFAIP1	5	3684	10	12713	0.133212
GO:0015671	oxygen transport	biological_process	6	CYGB;LOC106033590;LOC106048579;MB;NGB	5	3684	10	12713	0.133212
GO:0019899	enzyme binding	molecular_function	5	AR;BACE1;CAD;CBX4;CDC20;CDK19;COTL1;DHCR24;DYM;EHHADH;HACD1;HINFP;JUN;LAMP2;LOC106031344;LOC106039769;LYN;MARCH6;MCM2;NCOA1;PEX7;PICK1;PLCE1;PPP3CA;PPP3CB;RCOR3;RFC4;RFC5;RPS19BP1;RXRA;SCARB2;STAT1;STC2;THRB;TULP3;YES1	36	3684	105	12713	0.1371
GO:0005102	receptor binding	molecular_function	5	ABL1;ABL2;ACOX2;ACOX3;AMN;ANGPTL1;C1QTNF2;CAV1;CD276;CNPY3;CNTFR;CRAT;CTNND1;DDO;ECI2;EHHADH;FGA;GBA;GJA1;IDE;IDH1;IL17RA;LAMA1;LAMA2;LOC106029706;LOC106037602;LOC106040781;LOC106048496;LOC106049323;LONP2;LPL;LYN;MYO1C;NTN3;PGR;PIPOX;PTK2B;PVRL1;SCP2;SSFA2;TGFB2;TRAF3IP2;WNT2B;YES1	44	3684	131	12713	0.14216
GO:0005938	cell cortex	cellular_component	9	ADD3;ARF6;ARHGAP32;AXIN2;C2CD5;CAV1;CNKSR1;COBL;CTNNB1;FGA;FGF1;FRY;GPSM2;LOC106029555;LOC106040131;LOC106048885;PARD6A;RGS19;SEPT5;USP2	20	3684	55	12713	0.14471
GO:0032868	response to insulin	biological_process	7	FAM76A;HADHA;INPPL1;MTOR;OGT;SLC27A1	6	3684	13	12713	0.144955
GO:0070536	protein K63-linked deubiquitination	biological_process	11	OTUD1;OTUD7A;SHMT2;USP13;USP25;ZRANB1	6	3684	13	12713	0.144955
GO:0050766	positive regulation of phagocytosis	biological_process	8	ABR;GAS6;LMAN2;LOC106029513;TUB;TULP1	6	3684	13	12713	0.144955
GO:0048041	focal adhesion assembly	biological_process	9	ACTN2;FN1;LOC106030041;RCC2;SORBS1;WHAMM	6	3684	13	12713	0.144955
GO:0030234	enzyme regulator activity	molecular_function	3	DPM2;MTMR9;PSMD2;PSMD3;SEPT2;SLN	6	3684	13	12713	0.144955
GO:0045787	positive regulation of cell cycle	biological_process	6	FGFR1;GDPD5;LOC106029513;NR4A3;SLC6A4;TCF3	6	3684	13	12713	0.144955
GO:0045740	positive regulation of DNA replication	biological_process	11	DNA2;INSR;LOC106029513;PCNA;PDGFC;TGFB3	6	3684	13	12713	0.144955
GO:0006956	complement activation	biological_process	5	C1R;C1S;C3;LOC106040156;LOC106041557;RGCC	6	3684	13	12713	0.144955
GO:0042127	regulation of cell proliferation	biological_process	5	ABL1;ABL2;BRCA1;CDCA7;CFDP1;CHEK1;CNN2;DHCR7;DUSP15;EGLN3;FA2H;FANCA;FANCL;INHA;JUP;LAMA5;LOC106030622;LOC106040781;LOC106048510;LOC106049255;NGFR;PLCD1;PTK2B;S100A11;SAT1;SGK1;SRC;TIMELESS;TNFRSF10B;TNFRSF4;TNFRSF6B;TXNIP;YES1	33	3684	96	12713	0.145527
GO:0030027	lamellipodium	cellular_component	6	ABI2;ABLIM3;AMOTL1;AMOT;ARPC3;BCAR1;CDH2;CIB1;CTNNB1;CTNND1;DPYSL3;FAT1;FSCN1;GSN;IGF2BP1;LOC106029364;LOC106029555;LOC106048885;NME2;PDXP;PLCG1;PLEKHG5;PLXND1;PODXL;PTK2B;PTPRM;RAPGEF3;RDX;TESC;TWF2;VAMP7;WASF1;WASF2	33	3684	96	12713	0.145527
GO:0005215	transporter activity	molecular_function	3	CRABP1;FABP3;FABP5;FABP7;IGF2R;LOC106029718;LOC106030656;LOC106037025;LOC106045192;LOC106049765;NUP88;PTGDS;RBP5;RBP7;SEC14L2;SLC25A4;SLC25A5;SLC25A6;SLCO2A1	19	3684	52	12713	0.146907
GO:0000236	mitotic prometaphase	biological_process	7	LOC106030058;LOC106035704;SKA1	3	3684	5	12713	0.149786
GO:0007435	salivary gland morphogenesis	biological_process	9	CTNND1;TGFB2;TGFB3	3	3684	5	12713	0.149786
GO:1903546	protein localization to photoreceptor outer segment	biological_process	10	TUB;TULP1;TULP3	3	3684	5	12713	0.149786
GO:0030913	paranodal junction assembly	biological_process	12	CD9;EPB41L3;UGT8	3	3684	5	12713	0.149786
GO:0003254	regulation of membrane depolarization	biological_process	5	B2M;CAMK2D;FHL1	3	3684	5	12713	0.149786
GO:0051304	chromosome separation	biological_process	7	NCAPD2;NCAPD3;TTK	3	3684	5	12713	0.149786
GO:0048679	regulation of axon regeneration	biological_process	9	KLF4;MAP2K2;PTPRF	3	3684	5	12713	0.149786
GO:0004945	angiotensin type II receptor activity	molecular_function	8	AGTR1;AGTR2;LOC106040131	3	3684	5	12713	0.149786
GO:0001894	tissue homeostasis	biological_process	6	CD34;CTGF;GNAS	3	3684	5	12713	0.149786
GO:0021522	spinal cord motor neuron differentiation	biological_process	8	GDPD5;GIGYF2;SOX4	3	3684	5	12713	0.149786
GO:0071549	cellular response to dexamethasone stimulus	biological_process	11	FBXO32;SMYD3;TFAP4	3	3684	5	12713	0.149786
GO:0042256	mature ribosome assembly	biological_process	7	EFTUD1;EIF6;SBDS	3	3684	5	12713	0.149786
GO:0006112	energy reserve metabolic process	biological_process	7	ADGRF5;GNAS;MTOR	3	3684	5	12713	0.149786
GO:0021954	central nervous system neuron development	biological_process	11	BTG2;GATA2;GBA2	3	3684	5	12713	0.149786
GO:0048247	lymphocyte chemotaxis	biological_process	6	ADAM8;CX3CL1;LOC106041492	3	3684	5	12713	0.149786
GO:0006000	fructose metabolic process	biological_process	9	ALDOA;PFKFB2;PFKFB3	3	3684	5	12713	0.149786
GO:0045019	negative regulation of nitric oxide biosynthetic process	biological_process	8	ATP2B4;CAV1;CD34	3	3684	5	12713	0.149786
GO:2000144	positive regulation of DNA-templated transcription, initiation	biological_process	11	CTNNB1;JUN;MITF	3	3684	5	12713	0.149786
GO:0043559	insulin binding	molecular_function	7	IDE;INSR;PIK3R1	3	3684	5	12713	0.149786
GO:0033564	anterior/posterior axon guidance	biological_process	8	DCC;UNC5A;UNC5B	3	3684	5	12713	0.149786
GO:0071385	cellular response to glucocorticoid stimulus	biological_process	10	ANXA1;SSTR2;SSTR4	3	3684	5	12713	0.149786
GO:0060389	pathway-restricted SMAD protein phosphorylation	biological_process	9	SMAD7;TGFB2;USP15	3	3684	5	12713	0.149786
GO:0045926	negative regulation of growth	biological_process	5	GPC3;ING4;PNPT1	3	3684	5	12713	0.149786
GO:0031258	lamellipodium membrane	cellular_component	8	APC2;SLC39A6;SYNE2	3	3684	5	12713	0.149786
GO:0032784	regulation of DNA-templated transcription, elongation	biological_process	10	CCAR2;TCEA2;TCEANC	3	3684	5	12713	0.149786
GO:0055119	relaxation of cardiac muscle	biological_process	8	CAMK2D;KCNJ2;RGS2	3	3684	5	12713	0.149786
GO:0034333	adherens junction assembly	biological_process	7	CTNNB1;JUP;SMAD7	3	3684	5	12713	0.149786
GO:0032433	filopodium tip	cellular_component	7	CIB1;EPHB1;FZD3	3	3684	5	12713	0.149786
GO:0048841	regulation of axon extension involved in axon guidance	biological_process	7	LOC106045044;PLXNA2;PLXND1	3	3684	5	12713	0.149786
GO:0030056	hemidesmosome	cellular_component	5	COL17A1;ITGB4;PLEC	3	3684	5	12713	0.149786
GO:0070935	3'-UTR-mediated mRNA stabilization	biological_process	12	ANGEL2;HNRNPA0;RBM38	3	3684	5	12713	0.149786
GO:0006654	phosphatidic acid biosynthetic process	biological_process	8	ABHD5;AGPAT2;SLC27A1	3	3684	5	12713	0.149786
GO:0071467	cellular response to pH	biological_process	6	ASIC1;GPLD1;LOC106029719	3	3684	5	12713	0.149786
GO:0071340	skeletal muscle acetylcholine-gated channel clustering	biological_process	7	COLQ;ETV5;FNTA	3	3684	5	12713	0.149786
GO:0014824	artery smooth muscle contraction	biological_process	10	EDN1;EDN2;MKKS	3	3684	5	12713	0.149786
GO:0016614	oxidoreductase activity, acting on CH-OH group of donors	molecular_function	5	AGPS;D2HGDH;DHCR24	3	3684	5	12713	0.149786
GO:0030278	regulation of ossification	biological_process	6	CSF1;DHRS3;SIX2	3	3684	5	12713	0.149786
GO:0032927	positive regulation of activin receptor signaling pathway	biological_process	12	FGF9;LOC106044377;ZC3H3	3	3684	5	12713	0.149786
GO:1901017	negative regulation of potassium ion transmembrane transporter activity	biological_process	10	ACTN2;OXSR1;STK39	3	3684	5	12713	0.149786
GO:0010881	regulation of cardiac muscle contraction by regulation of the release of sequestered calcium ion	biological_process	11	CAMK2D;DMD;PLN	3	3684	5	12713	0.149786
GO:0061029	eyelid development in camera-type eye	biological_process	11	GRHL3;JUN;STRA6	3	3684	5	12713	0.149786
GO:0044206	UMP salvage	biological_process	11	UCK1;UCK2;UCKL1	3	3684	5	12713	0.149786
GO:0008046	axon guidance receptor activity	molecular_function	6	EPHB1;EPHB3;ROBO2	3	3684	5	12713	0.149786
GO:0005007	fibroblast growth factor-activated receptor activity	molecular_function	10	FGFR1;FGFR4;FGFRL1	3	3684	5	12713	0.149786
GO:0090277	positive regulation of peptide hormone secretion	biological_process	11	FGA;LOC106043077;RASL10B	3	3684	5	12713	0.149786
GO:0032264	IMP salvage	biological_process	10	AMPD1;AMPD2;HPRT1	3	3684	5	12713	0.149786
GO:0016242	negative regulation of macroautophagy	biological_process	9	LZTS1;MTOR;NRBP2	3	3684	5	12713	0.149786
GO:0032534	regulation of microvillus assembly	biological_process	8	FSCN1;KLF5;PODXL	3	3684	5	12713	0.149786
GO:0015808	L-alanine transport	biological_process	8	LOC106042806;SLC1A4;SLC38A7	3	3684	5	12713	0.149786
GO:0010613	positive regulation of cardiac muscle hypertrophy	biological_process	11	CAMK2D;EDN1;PDE9A	3	3684	5	12713	0.149786
GO:0043206	extracellular fibril organization	biological_process	7	B4GALT7;MFAP5;TNXB	3	3684	5	12713	0.149786
GO:0000090	mitotic anaphase	biological_process	7	LOC106030058;LOC106035704;SKA1	3	3684	5	12713	0.149786
GO:0050832	defense response to fungus	biological_process	7	COTL1;IL17RA;SPON2	3	3684	5	12713	0.149786
GO:0030375	thyroid hormone receptor coactivator activity	molecular_function	8	ACTN2;MED16;NCOA2	3	3684	5	12713	0.149786
GO:0030957	Tat protein binding	molecular_function	6	LOC106029471;NPM1;SMARCB1	3	3684	5	12713	0.149786
GO:0051536	iron-sulfur cluster binding	molecular_function	5	DPYD;NDUFS1;PPAT	3	3684	5	12713	0.149786
GO:0008188	neuropeptide receptor activity	molecular_function	7	LOC106033548;NPBWR1;NPSR1	3	3684	5	12713	0.149786
GO:0035493	SNARE complex assembly	biological_process	7	LOC106029421;VAMP3;VAMP7	3	3684	5	12713	0.149786
GO:0005168	neurotrophin TRKA receptor binding	molecular_function	9	LOC106048510;PIK3R1;PLCG1	3	3684	5	12713	0.149786
GO:0035025	positive regulation of Rho protein signal transduction	biological_process	12	ABRA;LOC106039769;LPAR1	3	3684	5	12713	0.149786
GO:0010466	negative regulation of peptidase activity	biological_process	10	GPC3;LOC106047137;R3HDML	3	3684	5	12713	0.149786
GO:0033555	multicellular organismal response to stress	biological_process	5	LRP11;PPP3CA;SEPN1	3	3684	5	12713	0.149786
GO:2000121	regulation of removal of superoxide radicals	biological_process	8	CD36;FBLN5;NFE2L2	3	3684	5	12713	0.149786
GO:0042026	protein refolding	biological_process	8	B2M;DNAJA4;HSPA8	3	3684	5	12713	0.149786
GO:0005161	platelet-derived growth factor receptor binding	molecular_function	7	PDGFC;PDGFD;PDGFRB	3	3684	5	12713	0.149786
GO:2000617	positive regulation of histone H3-K9 acetylation	biological_process	12	BRCA1;PIWIL2;SMARCB1	3	3684	5	12713	0.149786
GO:0016012	sarcoglycan complex	cellular_component	9	LOC106049841;SGCB;SGCG	3	3684	5	12713	0.149786
GO:0002026	regulation of the force of heart contraction	biological_process	10	CSRP3;GAA;MYL4	3	3684	5	12713	0.149786
GO:0031957	very long-chain fatty acid-CoA ligase activity	molecular_function	7	ACSBG1;SLC27A1;SLC27A4	3	3684	5	12713	0.149786
GO:0001609	G-protein coupled adenosine receptor activity	molecular_function	7	ADORA1;ADORA2A;ADORA2B	3	3684	5	12713	0.149786
GO:0035902	response to immobilization stress	biological_process	5	LOC106029712;LOC106048001;LRP11	3	3684	5	12713	0.149786
GO:0051534	negative regulation of NFAT protein import into nucleus	biological_process	8	DYRK2;LOC106029394;MTOR	3	3684	5	12713	0.149786
GO:0015180	L-alanine transmembrane transporter activity	molecular_function	11	LOC106042806;SLC1A4;SLC38A7	3	3684	5	12713	0.149786
GO:0030854	positive regulation of granulocyte differentiation	biological_process	11	LOC106048163;OGT;TESC	3	3684	5	12713	0.149786
GO:2001224	positive regulation of neuron migration	biological_process	10	KIF20B;NSMF;SEMA6A	3	3684	5	12713	0.149786
GO:0055089	fatty acid homeostasis	biological_process	9	DGAT2;GPAM;LOC106037025	3	3684	5	12713	0.149786
GO:0030516	regulation of axon extension	biological_process	9	ABL1;DPYSL2;TTL	3	3684	5	12713	0.149786
GO:0006910	phagocytosis, recognition	biological_process	6	CD36;TUB;TULP1	3	3684	5	12713	0.149786
GO:0060371	regulation of atrial cardiac muscle cell membrane depolarization	biological_process	6	GJA1;GJA5;SCN2B	3	3684	5	12713	0.149786
GO:0032411	positive regulation of transporter activity	biological_process	8	LOC106030622;SGK1;SYNGR3	3	3684	5	12713	0.149786
GO:0071681	cellular response to indole-3-methanol	biological_process	8	BRCA1;CTNNB1;JUP	3	3684	5	12713	0.149786
GO:0031465	Cul4B-RING E3 ubiquitin ligase complex	cellular_component	10	DDB1;DDB2;DTL	3	3684	5	12713	0.149786
GO:0033173	calcineurin-NFAT signaling cascade	biological_process	10	NFATC1;PPP3CA;PPP3CB	3	3684	5	12713	0.149786
GO:0007184	SMAD protein import into nucleus	biological_process	10	JUN;TGFB2;TOB1	3	3684	5	12713	0.149786
GO:0010738	regulation of protein kinase A signaling	biological_process	9	AKAP1;LRRK2;SPHKAP	3	3684	5	12713	0.149786
GO:0051444	negative regulation of ubiquitin-protein transferase activity	biological_process	13	ABL1;LIMK1;SMAD7	3	3684	5	12713	0.149786
GO:0042802	identical protein binding	molecular_function	5	ALS2CL;AMOTL1;AMOTL2;ANXA4;ATL1;B2M;BIN1;BTK;C1QTNF2;C1S;CAV1;CCT7;CHAF1A;CHMP1A;CLDN1;CLDN2;CNKSR2;DAAM1;DNM1;DRD4;DYNLT1;E2F7;ETNPPL;ETS1;EWSR1;FBLN1;FHOD1;FNBP1;GAPDH;GLUL;GOT1;GP1BB;GPSM2;HSPB8;HTT;IGF2R;ITGA2B;JUN;KCNJ2;KHDRBS1;KLHL7;LCP1;LOC106029462;LOC106038712;LOC106039769;LOC106043529;LOC106049116;MAP1S;MCM6;MDM2;MICALL1;NDC80;NISCH;NONO;OFD1;OPTN;PCNA;PFKL;PLK4;PRC1;PRKAB2;PRPF19;PSME3…	90	3684	282	12713	0.150918
GO:0006979	response to oxidative stress	biological_process	5	ABL1;CHRNA4;DHCR24;DUOX2;ETFDH;GPX2;GPX3;IDH1;LOC106040808;MSRA;MSRB3;OXSR1;PRDX6;RRM2B;STC2;TRPM2;WRN	17	3684	46	12713	0.15112
GO:0004435	phosphatidylinositol phospholipase C activity	molecular_function	9	LOC106044837;LOC106047990;PLCD1;PLCD4;PLCE1;PLCG1;PLCL2	7	3684	16	12713	0.151992
GO:0045930	negative regulation of mitotic cell cycle	biological_process	8	ABL1;ANGEL2;LOC106034617;LOC106049667;NLE1;SMAD3;TRIM35	7	3684	16	12713	0.151992
GO:0048675	axon extension	biological_process	8	DCLK1;DCX;MAP1B;SEMA5B;SPG11;ULK1;ULK2	7	3684	16	12713	0.151992
GO:0030544	Hsp70 protein binding	molecular_function	6	DNAJA1;GPR37;HDAC8;LOC106039891;LOC106047252;RNF207;SACS	7	3684	16	12713	0.151992
GO:0007062	sister chromatid cohesion	biological_process	6	DDX11;HDAC8;LOC106030058;LOC106035704;SKA1;SMC1B;SMC5	7	3684	16	12713	0.151992
GO:0005637	nuclear inner membrane	cellular_component	8	ATP1B4;ITPR1;LMNB1;LMNB2;LOC106047443;SMAD1;SMAD3	7	3684	16	12713	0.151992
GO:0048741	skeletal muscle fiber development	biological_process	11	ACTA1;BIN3;CAV2;KLHL41;MYOG;PPP3CA;SEPN1	7	3684	16	12713	0.151992
GO:0045746	negative regulation of Notch signaling pathway	biological_process	10	CHAC1;DLK2;GATA2;GDPD5;LOC106044437;NUMB;SLC35C1	7	3684	16	12713	0.151992
GO:0043235	receptor complex	cellular_component	5	ABCG5;ADRB2;EGF;ERBB4;FGFR1;GPR20;GPR37L1;GPR37;IMPG2;ITPR3;KCTD8;LOC106029911;LOC106047522;LRP8;NOTCH2;NT5DC3;NTRK3;PLA2R1;PTPRA;PTPRB;RET;RXRA;SMAD3;VIPR1	24	3684	68	12713	0.154559
GO:0007179	transforming growth factor beta receptor signaling pathway	biological_process	10	DUSP15;FOS;HPGD;JUN;LOC106029911;LOC106049255;SMAD1;SMAD2;SMAD3;SMAD7;SRC;TGFB2;TGFB3;USP15;WFIKKN2	15	3684	40	12713	0.154906
GO:0071363	cellular response to growth factor stimulus	biological_process	7	ANKRD1;CTNNB1;GAS6;INSR;KLF4;LOC106048510;MYOG;TWF2	8	3684	19	12713	0.156141
GO:0046856	phosphatidylinositol dephosphorylation	biological_process	10	INPP5A;INPP5B;INPP5D;INPP5E;INPP5J;INPP5K;INPPL1;SYNJ2	8	3684	19	12713	0.156141
GO:0010718	positive regulation of epithelial to mesenchymal transition	biological_process	12	AXIN2;BCL9L;GLIPR2;RGCC;SMAD3;TGFB2;TGFB3;TGFBR2	8	3684	19	12713	0.156141
GO:0098655	cation transmembrane transport	biological_process	7	ANO10;ANO1;ATP13A2;CHRNA1;CHRNA4;CHRND;CHRNG;HTR3A;LOC106039164;P2RX1;P2RX5;TMEM38A;TMEM63C;TRPM2	14	3684	37	12713	0.156536
GO:0014068	positive regulation of phosphatidylinositol 3-kinase signaling	biological_process	12	AGT;ANGPT1;ERBB4;LOC106041540;LOC106048163;MYDGF;MYOC;PDGFC;PDGFD;PRR5L;PRR5;TGFB2;UNC5B	13	3684	34	12713	0.157908
GO:0030324	lung development	biological_process	8	ADAMTS2;CRH;CTGF;DHCR7;EPAS1;FGF1;GLI3;GPC3;LAMA5;LOC106029986;TBX5;TGFBR2;TIMELESS	13	3684	34	12713	0.157908
GO:0030276	clathrin binding	molecular_function	5	AP2B1;DOC2B;LOC106033807;LOC106038582;LOC106049323;LRRK2;NCALD;SYT17;SYT2;SYT3;SYT7;SYTL4;TOM1	13	3684	34	12713	0.157908
GO:0033209	tumor necrosis factor-mediated signaling pathway	biological_process	9	COMMD7;FOXO3;NGFR;PTK2B;STAT1;TNFRSF10B;TNFRSF4;TNFRSF6B;TXNDC17	9	3684	22	12713	0.158408
GO:0005758	mitochondrial intermembrane space	cellular_component	12	AK2;ARL2BP;CHCHD4;GATM;MICU2;MYOC;NDUFA8;NDUFS1;OPA1;PNPT1;SHMT2;TXNIP	12	3684	31	12713	0.158932
GO:0060348	bone development	biological_process	8	CHAD;DYM;LOC106047300;MYOC;P3H1;PDGFC;PLS3;PRPSAP2;SH3PXD2B;SLC38A10;SMAD1;TULP3	12	3684	31	12713	0.158932
GO:0021762	substantia nigra development	biological_process	11	ATP5F1;FGF9;LOC106040164;LOC106049765;NDUFS3;PLP1;SYNGR3;TTBK1;YWHAE;YWHAQ	10	3684	25	12713	0.159396
GO:0097110	scaffold protein binding	molecular_function	5	CACNA1H;CAV2;CIT;GJA1;MAP2K2;MAP3K7;MDM2;NCK2;SRC;TBX5	10	3684	25	12713	0.159396
GO:0008092	cytoskeletal protein binding	molecular_function	5	ALDOA;EPB41L4B;FABP3;FRMD3;LIN7C;LOC106029718;LOC106030041;MYLIP;PDLIM3;PLEC;SORBS1	11	3684	28	12713	0.159486
GO:0030139	endocytic vesicle	cellular_component	11	AMN;AMOT;ARF6;IGF2R;LOC106030353;LOC106039769;LPAR1;LPAR2;PLEKHG5;RABEP1;SH3KBP1	11	3684	28	12713	0.159486
GO:0045184	establishment of protein localization	biological_process	6	ABL1;HINFP;LOC106029546;MDM2;NPNT;PDZD7;PLK1;RAP2A;RCC2;RDX;SMYD3	11	3684	28	12713	0.159486
GO:0034446	substrate adhesion-dependent cell spreading	biological_process	9	ABL1;EPHB3;ITGA4;LAMA5;LAMC1;LOC106029421;MICALL2;SRCIN1;SRC;TYRO3;VAMP3	11	3684	28	12713	0.159486
GO:0020037	heme binding	molecular_function	6	CYGB;DUOX2;FA2H;IDO2;LOC106031836;LOC106033590;LOC106036081;LOC106036083;LOC106038153;LOC106039314;LOC106039661;LOC106040808;LOC106041199;LOC106041466;LOC106045912;LOC106046599;LOC106048579;LOC106049439;MB;NGB;SRC;STC2	22	3684	62	12713	0.160482
GO:0030335	positive regulation of cell migration	biological_process	9	AQP1;ARHGEF39;CDH13;CSF1R;CXCL12;CYR61;EDN1;ELP6;FGF1;INSR;IRS2;LGR6;LOC106049266;LYN;MYOC;NTRK3;NUMB;PDGFC;PDGFD;PIK3R1;PODXL;PTP4A1;RDX;RET;SEMA4C;SEMA5B;SEMA6B;SNAI2;SYNE2;TGFBR2;WNT11;WNT5B	32	3684	94	12713	0.165175
GO:0005623	cell	cellular_component	3	ANKRD1;CDH2;CRABP1;FASN;FN1;FTH1;GPR3;LOC106032622;LOC106037025;LOC106040114;LOC106045846;LOC106048702;LOC106049323;MEI1;MMP2;MYBPC3;MYO1F;OTOF;PENK;PRKAA2;PXN;ROBO1;ROBO4;RXRA;SLC24A2;SNAI1;SPP1;TGFBR2;TRAF3IP2;VIM;ZYX	31	3684	91	12713	0.168699
GO:0018108	peptidyl-tyrosine phosphorylation	biological_process	9	ABI2;BTK;CSF1R;DDR2;DYRK2;EGF;EPHA6;EPHA8;EPHB1;EPHB2;EPHB3;ERBB4;FGFR1;FGFR4;FLT1;IL12RB1;LOC106038554;LTK;MELK;NTRK3;PDGFRB;PTK7;RET;TYRO3;WEE1	25	3684	72	12713	0.171228
GO:0060071	Wnt signaling pathway, planar cell polarity pathway	biological_process	10	CTHRC1;DAAM1;FZD3;FZD6	4	3684	8	12713	0.175904
GO:0050910	detection of mechanical stimulus involved in sensory perception of sound	biological_process	10	LHFPL5;MKKS;PCDH15;PDZD7	4	3684	8	12713	0.175904
GO:0001518	voltage-gated sodium channel complex	cellular_component	7	LOC106029826;SCN2B;SCN4A;SCN4B	4	3684	8	12713	0.175904
GO:0019229	regulation of vasoconstriction	biological_process	10	AGTR1;EDN1;EDN2;TBXA2R	4	3684	8	12713	0.175904
GO:0043534	blood vessel endothelial cell migration	biological_process	11	AMOT;EMP2;LOC106039769;SCARB1	4	3684	8	12713	0.175904
GO:0097431	mitotic spindle pole	cellular_component	11	ASPM;EML1;KIF20B;LOC106043502	4	3684	8	12713	0.175904
GO:0033630	positive regulation of cell adhesion mediated by integrin	biological_process	6	CIB1;RAC3;RET;TGFB2	4	3684	8	12713	0.175904
GO:0070306	lens fiber cell differentiation	biological_process	8	NTRK3;PITX3;SMAD3;TDRD7	4	3684	8	12713	0.175904
GO:1900025	negative regulation of substrate adhesion-dependent cell spreading	biological_process	11	FBLN1;KANK1;LOC106029706;RCC2	4	3684	8	12713	0.175904
GO:0030239	myofibril assembly	biological_process	8	LMOD2;LMOD3;LOC106032672;TMOD1	4	3684	8	12713	0.175904
GO:0015179	L-amino acid transmembrane transporter activity	molecular_function	9	LOC106030538;LOC106031011;SLC43A2;SLC7A5	4	3684	8	12713	0.175904
GO:0006953	acute-phase response	biological_process	8	LOC106029647;LOC106037025;LOC106047130;SAA2	4	3684	8	12713	0.175904
GO:0060174	limb bud formation	biological_process	9	PLXNA2;SEMA3C;SOX4;TBX5	4	3684	8	12713	0.175904
GO:0070411	I-SMAD binding	molecular_function	6	AXIN2;CTNNB1;SMAD1;SMAD7	4	3684	8	12713	0.175904
GO:0071203	WASH complex	cellular_component	9	CAPZA1;FAM21C;KIAA1033;LOC106030955	4	3684	8	12713	0.175904
GO:0006335	DNA replication-dependent nucleosome assembly	biological_process	13	CHAF1A;CHAF1B;NASP;RBBP4	4	3684	8	12713	0.175904
GO:0006801	superoxide metabolic process	biological_process	6	LOC106036081;NRROS;SH3PXD2A;SH3PXD2B	4	3684	8	12713	0.175904
GO:0030500	regulation of bone mineralization	biological_process	7	DDR2;GJA1;NBR1;S1PR1	4	3684	8	12713	0.175904
GO:0045776	negative regulation of blood pressure	biological_process	9	ADIPOQ;MKKS;RNPEP;SCPEP1	4	3684	8	12713	0.175904
GO:0035414	negative regulation of catenin import into nucleus	biological_process	7	APC2;AXIN2;LOC106034617;SNAI2	4	3684	8	12713	0.175904
GO:0006839	mitochondrial transport	biological_process	6	LOC106041800;LOC106042367;SLC25A10;SLC25A30	4	3684	8	12713	0.175904
GO:0071310	cellular response to organic substance	biological_process	6	LOC106029513;LOC106048962;LOC106048975;SLC6A4	4	3684	8	12713	0.175904
GO:0050861	positive regulation of B cell receptor signaling pathway	biological_process	10	CMTM3;LYN;PRKCB;PRKCH	4	3684	8	12713	0.175904
GO:0009931	calcium-dependent protein serine/threonine kinase activity	molecular_function	9	DCX;MAPKAPK3;MAPKAPK5;MKNK2	4	3684	8	12713	0.175904
GO:0001953	negative regulation of cell-matrix adhesion	biological_process	7	ACER2;MYOC;PIK3R1;THBS1	4	3684	8	12713	0.175904
GO:0035773	insulin secretion involved in cellular response to glucose stimulus	biological_process	11	LOC106029811;LOC106047699;RAB11B;RAF1	4	3684	8	12713	0.175904
GO:0030274	LIM domain binding	molecular_function	6	ACTN2;LDB1;TBX5;TLN1	4	3684	8	12713	0.175904
GO:0030330	DNA damage response, signal transduction by p53 class mediator	biological_process	9	E2F7;FAM76A;FOXO3;NDRG1	4	3684	8	12713	0.175904
GO:0017016	Ras GTPase binding	molecular_function	8	CIB1;RAF1;RAP1A;SH3BP4	4	3684	8	12713	0.175904
GO:2001275	positive regulation of glucose import in response to insulin stimulus	biological_process	7	C2CD5;IRS1;PIK3R1;RNASEL	4	3684	8	12713	0.175904
GO:0021670	lateral ventricle development	biological_process	11	AQP1;DPCD;NUMB;TSKU	4	3684	8	12713	0.175904
GO:0000421	autophagosome membrane	cellular_component	11	MAP1LC3A;MAP1LC3B;MAP1LC3C;WIPI1	4	3684	8	12713	0.175904
GO:0006911	phagocytosis, engulfment	biological_process	6	ABCA1;GSN;GULP1;VAMP7	4	3684	8	12713	0.175904
GO:0031529	ruffle organization	biological_process	6	ARF6;CSF1R;LIMA1;MTOR	4	3684	8	12713	0.175904
GO:0005092	GDP-dissociation inhibitor activity	molecular_function	7	CHM;FAM76A;GPSM2;SH3BP4	4	3684	8	12713	0.175904
GO:0042770	signal transduction in response to DNA damage	biological_process	8	ABL1;LOC106029326;MAPK14;PGAP2	4	3684	8	12713	0.175904
GO:0007155	cell adhesion	biological_process	4	AGGF1;CASS4;CD9;CDH2;CFDP1;COL14A1;COL15A1;COL6A3;COMP;CTGF;CTNND1;CYR61;FBLN7;FN1;ITGA2B;LAMA1;LAMA2;LOC106029335;LOC106029712;LOC106037602;LOC106040563;LOC106044624;LOC106045149;LOC106048001;NCAM1;NCAN;NLGN4X;PTK2B;PTPRS;RPSA;SPOCK1;SRC;THBS1;THBS2;VCAN;VWF;WISP2	37	3684	111	12713	0.180522
GO:0030176	integral component of endoplasmic reticulum membrane	cellular_component	13	ABCB9;DERL3;DGAT2;DHCR7;DPM2;EDEM1;EXT1;EXTL1;FITM2;G6PC;MARCH6;SLC35B2;SLC35B4;SPCS1;TEX261	15	3684	41	12713	0.182
GO:0008083	growth factor activity	molecular_function	6	AMH;BMP2;BMP3;CSF1;EGF;FGF13;FGF1;FGF6;FGF9;FIGF;GDF10;GDF1;IGF2;INHA;LOC106044377;MANF;MDK;OSGIN1;PDGFC;PDGFD;PTN;RABEP1	22	3684	63	12713	0.182249
GO:0005518	collagen binding	molecular_function	6	ABI3BP;COMP;CTSS;DDR2;LUM;MRC2;NID1;P3H1;PCOLCE2;PODN;PPIB;SMAD3;SMAD7;TNXB	14	3684	38	12713	0.184991
GO:0019901	protein kinase binding	molecular_function	7	AKAP7;AURKA;AXIN2;BCAR1;CACUL1;CAV1;CAV2;CCNA2;CCNB3;CCND3;CCNL1;CCNY;CDC25A;CDK5R2;CEP68;CNKSR2;CSPG4;CTNNB1;CTNND1;DBF4B;DCX;DNAJC3;DNM1;DPYSL2;DUSP3;EEF1A1;EMP2;FOXM1;FOXO3;HNRNPA0;IBTK;IRS2;KIF11;KIF20A;KIZ;LLGL1;LOC106043502;LOC106045852;LOC106048163;MAPK8IP1;MEF2A;NEK6;NPM1;NR4A3;PDGFRB;PEBP1;PFKFB2;PLK1;PPP1R12B;PRC1;PRKAG3;RACGAP1;RCC2;RGCC;RGS19;RPS6KA3;SFN;SIK1;SMAD1;SMAD3;SPRED2;SRCIN1…	69	3684	216	12713	0.185211
GO:0007165	signal transduction	biological_process	6	ABCC8;ABCC9;AKAP9;ANK1;ARHGAP11A;ARHGAP19;ARHGAP20;ARHGAP22;ARHGAP27;ARHGAP32;ARRDC2;CCND3;CD34;CDC42SE2;CRY1;CTGF;CYR61;DLC1;DTNA;FAM13A;FAM13B;FGA;GABBR1;GABRA3;GABRR1;GJA1;GKAP1;GNB1;GRK6;HIVEP1;HIVEP2;IMPA2;INPP5B;JUP;LOC106029402;LOC106029621;LOC106032117;LOC106034392;LOC106036430;LOC106036742;LOC106043055;LOC106045149;LOC106045467;LOC106045561;LOC106045852;LOC106047014;LOC106047275;LOC10604…	85	3684	269	12713	0.186328
GO:0009897	external side of plasma membrane	cellular_component	6	ADA;AMOT;ANTXR2;AQP4;B2M;CD276;CD34;CD36;CD5;CD80;CD9;CDH13;CHRNA4;CXCL12;DNAI2;ECE1;ENOX2;FGA;GSR;IL12RB1;ITGA1;ITGA2B;LOC106029513;LOC106030811;LOC106041540;LOC106046296;PECAM1;S1PR1;TFRC;THBS1;TNFRSF13B	31	3684	92	12713	0.186941
GO:0042626	ATPase activity, coupled to transmembrane movement of substances	molecular_function	12	ABCA12;ABCA1;ABCB10;ABCB7;ABCB9;ABCC1;ABCC3;ABCC8;ABCC9;ABCD2;ABCD4;ABCG5;LOC106033455	13	3684	35	12713	0.187874
GO:0005788	endoplasmic reticulum lumen	cellular_component	11	COL26A1;DNAJC3;ERLEC1;ERP29;FOXRED2;LOC106029513;LOC106037083;P4HA2;PDIA3;POGLUT1;PPIB;TOR2A;TXNDC16	13	3684	35	12713	0.187874
GO:0004889	acetylcholine-activated cation-selective channel activity	molecular_function	12	CHRNA1;CHRNA4;CHRND;CHRNG;HTR3A	5	3684	11	12713	0.188281
GO:0008568	microtubule-severing ATPase activity	molecular_function	11	FIGNL1;FIGNL2;KATNA1;KATNAL1;KATNB1	5	3684	11	12713	0.188281
GO:0008340	determination of adult lifespan	biological_process	7	IDE;INPP5D;LRRK2;MSH6;RAD54L	5	3684	11	12713	0.188281
GO:0018149	peptide cross-linking	biological_process	8	ANXA1;F13A1;LOC106029373;LOC106047157;THBS1	5	3684	11	12713	0.188281
GO:0015078	hydrogen ion transmembrane transporter activity	molecular_function	10	ATP5G1;ATP5H;ATP5I;ATP6V0A1;ATP6V0D1	5	3684	11	12713	0.188281
GO:0043034	costamere	cellular_component	11	AHNAK;LOC106048013;PGM5;PLEC;SMPX	5	3684	11	12713	0.188281
GO:0043198	dendritic shaft	cellular_component	8	GABBR1;INPP5J;KIRREL3;LOC106029546;LOC106049743	5	3684	11	12713	0.188281
GO:0035035	histone acetyltransferase binding	molecular_function	6	EPAS1;GLI3;MEF2A;NR4A3;PCNA	5	3684	11	12713	0.188281
GO:0019882	antigen processing and presentation	biological_process	4	CTSS;LOC106029505;LOC106049848;RAB33A;RAB4A	5	3684	11	12713	0.188281
GO:0071346	cellular response to interferon-gamma	biological_process	7	AQP4;CX3CL1;GAPDH;IL12RB1;LOC106041492	5	3684	11	12713	0.188281
GO:0004553	hydrolase activity, hydrolyzing O-glycosyl compounds	molecular_function	6	ABHD10;GANC;LOC106033539;LOC106045189;LOC106045191	5	3684	11	12713	0.188281
GO:0005657	replication fork	cellular_component	11	CHEK1;DMAP1;PIF1;UBE2B;UHRF1	5	3684	11	12713	0.188281
GO:0017017	MAP kinase tyrosine/serine/threonine phosphatase activity	molecular_function	10	DUSP10;DUSP18;DUSP1;DUSP4;DUSP8	5	3684	11	12713	0.188281
GO:0017091	AU-rich element binding	molecular_function	7	EXOSC7;HNRNPA0;MEX3B;MEX3D;NUDT21	5	3684	11	12713	0.188281
GO:0070382	exocytic vesicle	cellular_component	12	DPYSL3;LOC106038582;SYT17;SYT3;SYTL4	5	3684	11	12713	0.188281
GO:0030674	protein binding, bridging	molecular_function	5	ANXA1;BTBD19;CAV1;CAV2;CNKSR1;FGA;FRMD4A;FSCN1;LOC106029618;OPTN;PPP2R3A;TJP2	12	3684	32	12713	0.190588
GO:0005902	microvillus	cellular_component	6	ANGPT1;FSCN1;LOC106029712;LOC106034617;LOC106048001;LRRK2;MYO1A;MYO1C;RAPGEF3;RDX;SLC27A4	11	3684	29	12713	0.193052
GO:0004860	protein kinase inhibitor activity	molecular_function	6	CHAD;CISH;DNAJC3;DUS2;LOC106045206;LRRC4B;LRRC4;NPM1;PODN;RTN4RL1;SH3BP5	11	3684	29	12713	0.193052
GO:0033344	cholesterol efflux	biological_process	8	ABCA12;ABCA1;ABCG4;ABCG5;LOC106039769;SCARB1	6	3684	14	12713	0.194287
GO:0015297	antiporter activity	molecular_function	7	LOC106030538;LOC106031011;SLC7A1;SLC7A2;SLC7A3;SLC7A5	6	3684	14	12713	0.194287
GO:0002040	sprouting angiogenesis	biological_process	11	ANGPT1;CDH13;E2F7;ESM1;PTK2B;THBS1	6	3684	14	12713	0.194287
GO:0005891	voltage-gated calcium channel complex	cellular_component	7	CACNA1E;CACNA1H;CACNA1S;CACNA2D4;CACNG1;PDE4B	6	3684	14	12713	0.194287
GO:0005070	SH3/SH2 adaptor activity	molecular_function	6	KHDRBS1;LOC106030041;RUSC1;SH2B2;SKAP1;SORBS1	6	3684	14	12713	0.194287
GO:0045765	regulation of angiogenesis	biological_process	11	EGLN1;EMP2;ETS1;LOC106029394;LOC106038811;PLXND1	6	3684	14	12713	0.194287
GO:0009409	response to cold	biological_process	5	ACADM;ACOT11;HSP90AA1;HSPA2;LRP11;SLC27A1	6	3684	14	12713	0.194287
GO:0001654	eye development	biological_process	9	FGF9;LOC106049640;RAB18;SH3PXD2B;TGFB2;TGFBR2	6	3684	14	12713	0.194287
GO:0051233	spindle midzone	cellular_component	10	AURKA;CDCA8;GEM;LOC106047630;PLK1;RACGAP1	6	3684	14	12713	0.194287
GO:0003785	actin monomer binding	molecular_function	7	COBL;LIMA1;LMOD3;MYL2;MYL4;TWF2	6	3684	14	12713	0.194287
GO:0090575	RNA polymerase II transcription factor complex	cellular_component	9	MYF5;NONO;RXRA;SFPQ;TCF12;TCF3	6	3684	14	12713	0.194287
GO:0051539	4 iron, 4 sulfur cluster binding	molecular_function	6	ACO2;CDKAL1;ETFDH;ISCA1;MUTYH;NDUFS7;NFU1;NUBP2;PRIM2;SDHB	10	3684	26	12713	0.195146
GO:0007519	skeletal muscle tissue development	biological_process	10	ANKRD1;CAV1;DMD;ELN;KLHL31;LOC106032672;LOC106045042;MAPK14;PAX7;VGLL2	10	3684	26	12713	0.195146
GO:0016757	transferase activity, transferring glycosyl groups	molecular_function	5	B4GALT3;B4GALT4;B4GALT5;EXTL1;GALNT15;GALNT16;GALNT9;GYLTL1B;XXYLT1	9	3684	23	12713	0.196689
GO:0009408	response to heat	biological_process	5	DNAJA1;DNAJA4;HSP90AA1;HSPA2;LOC106045553;LOC106048003;LOC106049214;LRP11;SOD1	9	3684	23	12713	0.196689
GO:0005160	transforming growth factor beta receptor binding	molecular_function	7	BMP3;GDF10;GDF1;INHA;LOC106044377;LOC106049199;SMAD3;TGFB2;USP15	9	3684	23	12713	0.196689
GO:0010811	positive regulation of cell-substrate adhesion	biological_process	6	ABI3BP;COL26A1;COL8A1;CYR61;EGFL6;EGFLAM;HACD1;NID1;NPNT	9	3684	23	12713	0.196689
GO:0008380	RNA splicing	biological_process	10	ALYREF;CCAR2;EFTUD2;EIF4A3;MAGOH;RBM38;SNRNP40;WBP4;ZNF638	9	3684	23	12713	0.196689
GO:0045599	negative regulation of fat cell differentiation	biological_process	9	ADIPOQ;BBS12;ENPP1;FOXO1;GATA2;JDP2;MMP11;SMAD3;SOD2	9	3684	23	12713	0.196689
GO:0005254	chloride channel activity	molecular_function	10	BEST3;BEST4;CLIC2;CLIC5;SLC1A4;SLC26A5;SLC26A8	7	3684	17	12713	0.196861
GO:0001937	negative regulation of endothelial cell proliferation	biological_process	7	CAV1;CAV2;PTPRM;RGCC;STAT1;THBS1;VASH1	7	3684	17	12713	0.196861
GO:0009967	positive regulation of signal transduction	biological_process	8	KHDRBS1;LDLRAP1;LOC106030041;MAPK8IP1;RUSC1;SH2B2;SORBS1	7	3684	17	12713	0.196861
GO:0051973	positive regulation of telomerase activity	biological_process	11	CTNNB1;DKC1;KLF4;MAPK1;MAPKAPK5;NEK2;PRKCQ	7	3684	17	12713	0.196861
GO:0030331	estrogen receptor binding	molecular_function	9	CTNNB1;LOC106040164;LOC106049777;NCOA2;PPARGC1B;WIPI1;ZNF366	7	3684	17	12713	0.196861
GO:0017158	regulation of calcium ion-dependent exocytosis	biological_process	8	DOC2B;LOC106033807;LOC106038582;SYT17;SYT2;SYT3;SYT7;SYTL4	8	3684	20	12713	0.197409
GO:0071277	cellular response to calcium ion	biological_process	8	CAPN3;CPNE2;ECT2;FOS;GPLD1;JUN;LOC106029706;MEF2A	8	3684	20	12713	0.197409
GO:0035987	endodermal cell differentiation	biological_process	7	COL8A1;ITGA4;LAMB3;LOC106037602;LOC106038712;LOC106044377;MMP15;MMP2	8	3684	20	12713	0.197409
GO:0048701	embryonic cranial skeleton morphogenesis	biological_process	11	CTNNB1;EIF4A3;GNAS;LOC106044377;SIX2;SLC39A3;SMAD3;TBX15	8	3684	20	12713	0.197409
GO:0050873	brown fat cell differentiation	biological_process	8	ADIPOQ;ALDH6A1;BNIP3;LAMB3;MB;MRAP;RGS2;SH2B2	8	3684	20	12713	0.197409
GO:0034605	cellular response to heat	biological_process	6	ANO1;CDK1;FGF1;LOC106039891;LOC106044437;LOC106045553;LOC106047512;SLU7	8	3684	20	12713	0.197409
GO:0060548	negative regulation of cell death	biological_process	7	ADNP2;CTGF;CYR61;DUS2;LOC106045149;SOX4;WISP2;WNT11	8	3684	20	12713	0.197409
GO:0010830	regulation of myotube differentiation	biological_process	10	RBM38;SIK1	2	3684	3	12713	0.203232
GO:0034191	apolipoprotein A-I receptor binding	molecular_function	7	ABCA12;LOC106039769	2	3684	3	12713	0.203232
GO:0030091	protein repair	biological_process	7	MSRA;MSRB3	2	3684	3	12713	0.203232
GO:0008823	cupric reductase activity	molecular_function	7	STEAP1;STEAP3	2	3684	3	12713	0.203232
GO:0015183	L-aspartate transmembrane transporter activity	molecular_function	10	SLC25A12;SLC38A7	2	3684	3	12713	0.203232
GO:0052593	tryptamine:oxygen oxidoreductase (deaminating) activity	molecular_function	7	LOC106029712;LOC106048001	2	3684	3	12713	0.203232
GO:0061037	negative regulation of cartilage development	biological_process	10	FRZB;MMP2	2	3684	3	12713	0.203232
GO:0004305	ethanolamine kinase activity	molecular_function	7	CHKA;ETNK2	2	3684	3	12713	0.203232
GO:0001162	RNA polymerase II intronic transcription regulatory region sequence-specific DNA binding	molecular_function	11	NCOA2;SMYD3	2	3684	3	12713	0.203232
GO:0010757	negative regulation of plasminogen activation	biological_process	11	SERPINF2;THBS1	2	3684	3	12713	0.203232
GO:2000483	negative regulation of interleukin-8 secretion	biological_process	10	ANXA1;ANXA4	2	3684	3	12713	0.203232
GO:2000647	negative regulation of stem cell proliferation	biological_process	6	FBLN1;SNAI2	2	3684	3	12713	0.203232
GO:0048858	cell projection morphogenesis	biological_process	6	LOC106043460;LOC106048967	2	3684	3	12713	0.203232
GO:0044342	type B pancreatic cell proliferation	biological_process	5	IGFBP3;NOV	2	3684	3	12713	0.203232
GO:0034186	apolipoprotein A-I binding	molecular_function	6	ABCA1;SCARB1	2	3684	3	12713	0.203232
GO:0019388	galactose catabolic process	biological_process	9	PGM1;PGM5	2	3684	3	12713	0.203232
GO:0030144	alpha-1,6-mannosylglycoprotein 6-beta-N-acetylglucosaminyltransferase activity	molecular_function	8	CCDC126;MGAT5B	2	3684	3	12713	0.203232
GO:0002474	antigen processing and presentation of peptide antigen via MHC class I	biological_process	6	LOC106029505;LOC106049848	2	3684	3	12713	0.203232
GO:0001561	fatty acid alpha-oxidation	biological_process	10	PEX13;PHYH	2	3684	3	12713	0.203232
GO:0001817	regulation of cytokine production	biological_process	6	ELF1;LOC106029335	2	3684	3	12713	0.203232
GO:0008422	beta-glucosidase activity	molecular_function	8	GBA2;LCT	2	3684	3	12713	0.203232
GO:0046883	regulation of hormone secretion	biological_process	9	ANXA1;HTR1A	2	3684	3	12713	0.203232
GO:0031708	endothelin B receptor binding	molecular_function	9	EDN1;EDN2	2	3684	3	12713	0.203232
GO:0046061	dATP catabolic process	biological_process	12	ADA;NUDT1	2	3684	3	12713	0.203232
GO:0061158	3'-UTR-mediated mRNA destabilization	biological_process	12	CPEB3;TRIM71	2	3684	3	12713	0.203232
GO:0034638	phosphatidylcholine catabolic process	biological_process	10	PLA2G15;PNPLA8	2	3684	3	12713	0.203232
GO:0003093	regulation of glomerular filtration	biological_process	12	ADORA1;EMP2	2	3684	3	12713	0.203232
GO:2000052	positive regulation of non-canonical Wnt signaling pathway	biological_process	11	CSNK1D;SFRP1	2	3684	3	12713	0.203232
GO:0050665	hydrogen peroxide biosynthetic process	biological_process	6	DUOX2;SOD1	2	3684	3	12713	0.203232
GO:0010739	positive regulation of protein kinase A signaling	biological_process	10	ADIPOQ;AKAP5	2	3684	3	12713	0.203232
GO:1901390	positive regulation of transforming growth factor beta activation	biological_process	9	FSTL3;FST	2	3684	3	12713	0.203232
GO:0001667	ameboidal-type cell migration	biological_process	8	CAP1;WASF2	2	3684	3	12713	0.203232
GO:0045263	proton-transporting ATP synthase complex, coupling factor F(o	cellular_component	8	ATP5G1;ATP5J2	2	3684	3	12713	0.203232
GO:0043570	maintenance of DNA repeat elements	biological_process	9	AXIN2;MSH6	2	3684	3	12713	0.203232
GO:0001754	eye photoreceptor cell differentiation	biological_process	11	AGTPBP1;PPP2R3A	2	3684	3	12713	0.203232
GO:0031493	nucleosomal histone binding	molecular_function	6	UHRF1;VRK1	2	3684	3	12713	0.203232
GO:0006166	purine ribonucleoside salvage	biological_process	11	APRT;HPRT1	2	3684	3	12713	0.203232
GO:2001070	starch binding	molecular_function	6	EPM2A;STBD1	2	3684	3	12713	0.203232
GO:1900029	positive regulation of ruffle assembly	biological_process	9	COBL;EPS8L2	2	3684	3	12713	0.203232
GO:0035662	Toll-like receptor 4 binding	molecular_function	7	LOC106049124;LOC106049127	2	3684	3	12713	0.203232
GO:0032780	negative regulation of ATPase activity	biological_process	14	PXK;TNNT2	2	3684	3	12713	0.203232
GO:0051387	negative regulation of neurotrophin TRK receptor signaling pathway	biological_process	12	AGTR2;AGT	2	3684	3	12713	0.203232
GO:0089712	L-aspartate transmembrane transport	biological_process	9	SLC25A12;SLC38A7	2	3684	3	12713	0.203232
GO:0010758	regulation of macrophage chemotaxis	biological_process	7	MTUS1;PTK2B	2	3684	3	12713	0.203232
GO:0015186	L-glutamine transmembrane transporter activity	molecular_function	10	LOC106042806;SLC38A7	2	3684	3	12713	0.203232
GO:1903595	positive regulation of histamine secretion by mast cell	biological_process	12	LOC106048904;VAMP7	2	3684	3	12713	0.203232
GO:0019953	sexual reproduction	biological_process	4	HEXA;SEPP1	2	3684	3	12713	0.203232
GO:0070851	growth factor receptor binding	molecular_function	6	LOC106034617;SRC	2	3684	3	12713	0.203232
GO:0005220	inositol 1,4,5-trisphosphate-sensitive calcium-release channel activity	molecular_function	5	ITPR1;ITPR3	2	3684	3	12713	0.203232
GO:0072675	osteoclast fusion	biological_process	11	CD109;SH3PXD2A	2	3684	3	12713	0.203232
GO:0010960	magnesium ion homeostasis	biological_process	10	CNNM2;CNNM4	2	3684	3	12713	0.203232
GO:0010510	regulation of acetyl-CoA biosynthetic process from pyruvate	biological_process	10	PDK3;PDK4	2	3684	3	12713	0.203232
GO:0031088	platelet dense granule membrane	cellular_component	13	ITPR1;LAMP2	2	3684	3	12713	0.203232
GO:0004551	nucleotide diphosphatase activity	molecular_function	8	ENPP1;ENPP3	2	3684	3	12713	0.203232
GO:0089709	L-histidine transmembrane transport	biological_process	9	LOC106042806;SLC38A7	2	3684	3	12713	0.203232
GO:0071621	granulocyte chemotaxis	biological_process	6	ANXA1;IL17RA	2	3684	3	12713	0.203232
GO:0032426	stereocilium tip	cellular_component	10	LHFPL5;LOC106034617	2	3684	3	12713	0.203232
GO:0070475	rRNA base methylation	biological_process	14	EMG1;FDXACB1	2	3684	3	12713	0.203232
GO:1901203	positive regulation of extracellular matrix assembly	biological_process	9	RGCC;SMAD3	2	3684	3	12713	0.203232
GO:0006868	glutamine transport	biological_process	7	LOC106042806;SLC38A7	2	3684	3	12713	0.203232
GO:0090400	stress-induced premature senescence	biological_process	7	MAPK14;MAPKAPK5	2	3684	3	12713	0.203232
GO:0042116	macrophage activation	biological_process	6	EDN2;SLC7A2	2	3684	3	12713	0.203232
GO:0048489	synaptic vesicle transport	biological_process	8	CTNNB1;LIN7A	2	3684	3	12713	0.203232
GO:0005927	muscle tendon junction	cellular_component	6	NRAP;SMPX	2	3684	3	12713	0.203232
GO:0004999	vasoactive intestinal polypeptide receptor activity	molecular_function	7	LOC106046922;VIPR1	2	3684	3	12713	0.203232
GO:0044320	cellular response to leptin stimulus	biological_process	8	NR4A3;PID1	2	3684	3	12713	0.203232
GO:0003886	DNA (cytosine-5-)-methyltransferase activity	molecular_function	8	DNMT1;DNMT3B	2	3684	3	12713	0.203232
GO:0045647	negative regulation of erythrocyte differentiation	biological_process	8	KLF13;LDB1	2	3684	3	12713	0.203232
GO:0016307	phosphatidylinositol phosphate kinase activity	molecular_function	7	PIP4K2A;PIP5K1C	2	3684	3	12713	0.203232
GO:1990000	amyloid fibril formation	biological_process	6	CD36;GSN	2	3684	3	12713	0.203232
GO:0031852	mu-type opioid receptor binding	molecular_function	8	GNAS;LOC106029546	2	3684	3	12713	0.203232
GO:0060546	negative regulation of necroptotic process	biological_process	10	CAV1;SLC25A4	2	3684	3	12713	0.203232
GO:0004372	glycine hydroxymethyltransferase activity	molecular_function	7	SHMT1;SHMT2	2	3684	3	12713	0.203232
GO:0048630	skeletal muscle tissue growth	biological_process	11	CHRNA1;CHRND	2	3684	3	12713	0.203232
GO:1902751	positive regulation of cell cycle G2/M phase transition	biological_process	10	LOC106045553;NPM1	2	3684	3	12713	0.203232
GO:0060687	regulation of branching involved in prostate gland morphogenesis	biological_process	10	RXRA;SFRP1	2	3684	3	12713	0.203232
GO:0021953	central nervous system neuron differentiation	biological_process	10	SPOCK1;TULP3	2	3684	3	12713	0.203232
GO:0046632	alpha-beta T cell differentiation	biological_process	10	ABL1;ANXA1	2	3684	3	12713	0.203232
GO:0052595	aliphatic-amine oxidase activity	molecular_function	7	LOC106029712;LOC106048001	2	3684	3	12713	0.203232
GO:0014904	myotube cell development	biological_process	10	DMD;SMYD3	2	3684	3	12713	0.203232
GO:0043553	negative regulation of phosphatidylinositol 3-kinase activity	biological_process	10	KIAA0226;PIK3IP1	2	3684	3	12713	0.203232
GO:0003873	6-phosphofructo-2-kinase activity	molecular_function	9	PFKFB2;PFKFB3	2	3684	3	12713	0.203232
GO:0071918	urea transmembrane transport	biological_process	6	AQP9;LOC106045190	2	3684	3	12713	0.203232
GO:0003100	regulation of systemic arterial blood pressure by endothelin	biological_process	12	EDN1;EDN2	2	3684	3	12713	0.203232
GO:0043068	positive regulation of programmed cell death	biological_process	8	BNIP3;LRRK2	2	3684	3	12713	0.203232
GO:0032133	chromosome passenger complex	cellular_component	12	AURKA;CDCA8	2	3684	3	12713	0.203232
GO:0055009	atrial cardiac muscle tissue morphogenesis	biological_process	12	PITX2;WNT2	2	3684	3	12713	0.203232
GO:0004075	biotin carboxylase activity	molecular_function	6	ACACB;MCCC1	2	3684	3	12713	0.203232
GO:0006168	adenine salvage	biological_process	10	APRT;HPRT1	2	3684	3	12713	0.203232
GO:1901077	regulation of relaxation of muscle	biological_process	8	PLN;SLN	2	3684	3	12713	0.203232
GO:0002740	negative regulation of cytokine secretion involved in immune response	biological_process	9	ANGPT1;LOC106039769	2	3684	3	12713	0.203232
GO:0031587	positive regulation of inositol 1,4,5-trisphosphate-sensitive calcium-release channel activity	biological_process	10	HTT;LOC106047981	2	3684	3	12713	0.203232
GO:0044613	nuclear pore central transport channel	cellular_component	13	NUP35;NUP62CL	2	3684	3	12713	0.203232
GO:1990502	dense core granule maturation	biological_process	6	LOC106029811;LOC106029871	2	3684	3	12713	0.203232
GO:0033623	regulation of integrin activation	biological_process	7	FBLIM1;LOC106041540	2	3684	3	12713	0.203232
GO:0030823	regulation of cGMP metabolic process	biological_process	13	LOC106036081;THBS1	2	3684	3	12713	0.203232
GO:0045261	proton-transporting ATP synthase complex, catalytic core F(1	cellular_component	8	ATP5A1;ATP5C1	2	3684	3	12713	0.203232
GO:0050927	positive regulation of positive chemotaxis	biological_process	6	CDH13;NTRK3	2	3684	3	12713	0.203232
GO:0010760	negative regulation of macrophage chemotaxis	biological_process	8	LOC106041504;MMP28	2	3684	3	12713	0.203232
GO:0016139	glycoside catabolic process	biological_process	7	FUCA1;GBA2	2	3684	3	12713	0.203232
GO:0036042	long-chain fatty acyl-CoA binding	molecular_function	7	ACOT7;SCP2	2	3684	3	12713	0.203232
GO:0019065	receptor-mediated endocytosis of virus by host cell	biological_process	9	CAV1;CAV2	2	3684	3	12713	0.203232
GO:0001542	ovulation from ovarian follicle	biological_process	8	ADAMTS1;FOXO3	2	3684	3	12713	0.203232
GO:0016338	calcium-independent cell-cell adhesion via plasma membrane cell-adhesion molecules	biological_process	7	CLDN1;CLDN2	2	3684	3	12713	0.203232
GO:0051725	protein de-ADP-ribosylation	biological_process	8	ADPRHL1;MACROD2	2	3684	3	12713	0.203232
GO:0045607	regulation of auditory receptor cell differentiation	biological_process	12	LOC106044624;MYCL	2	3684	3	12713	0.203232
GO:0045541	negative regulation of cholesterol biosynthetic process	biological_process	11	ERLIN1;SOD1	2	3684	3	12713	0.203232
GO:0052851	ferric-chelate reductase (NADPH) activity	molecular_function	7	STEAP1;STEAP3	2	3684	3	12713	0.203232
GO:0014041	regulation of neuron maturation	biological_process	11	LRRK2;RAC3	2	3684	3	12713	0.203232
GO:1903052	positive regulation of proteolysis involved in cellular protein catabolic process	biological_process	10	GBA;LOC106048496	2	3684	3	12713	0.203232
GO:0090311	regulation of protein deacetylation	biological_process	10	CCAR2;SPRED2	2	3684	3	12713	0.203232
GO:0032286	central nervous system myelin maintenance	biological_process	12	FA2H;MYRF	2	3684	3	12713	0.203232
GO:0090116	C-5 methylation of cytosine	biological_process	13	DNMT1;DNMT3B	2	3684	3	12713	0.203232
GO:0050509	N-acetylglucosaminyl-proteoglycan 4-beta-glucuronosyltransferase activity	molecular_function	8	EXT1;EXTL1	2	3684	3	12713	0.203232
GO:0006105	succinate metabolic process	biological_process	9	SDHA;SUCLG1	2	3684	3	12713	0.203232
GO:0019934	cGMP-mediated signaling	biological_process	10	CD36;PRKG1	2	3684	3	12713	0.203232
GO:0060411	cardiac septum morphogenesis	biological_process	11	DHRS3;MDM2	2	3684	3	12713	0.203232
GO:0060028	convergent extension involved in axis elongation	biological_process	8	SFRP2;VANGL2	2	3684	3	12713	0.203232
GO:0032392	DNA geometric change	biological_process	10	HMGB2;HMGB3	2	3684	3	12713	0.203232
GO:0060290	transdifferentiation	biological_process	7	CD34;MYOG	2	3684	3	12713	0.203232
GO:0031092	platelet alpha granule membrane	cellular_component	13	ITGA2B;LOC106041540	2	3684	3	12713	0.203232
GO:0005290	L-histidine transmembrane transporter activity	molecular_function	7	LOC106042806;SLC38A7	2	3684	3	12713	0.203232
GO:0055131	C3HC4-type RING finger domain binding	molecular_function	6	DNAJA1;HSPA8	2	3684	3	12713	0.203232
GO:0043270	positive regulation of ion transport	biological_process	7	P2RX1;P2RY1	2	3684	3	12713	0.203232
GO:2001269	positive regulation of cysteine-type endopeptidase activity involved in apoptotic signaling pathway	biological_process	14	GSN;TFAP4	2	3684	3	12713	0.203232
GO:0030174	regulation of DNA-dependent DNA replication initiation	biological_process	12	CDT1;TICRR	2	3684	3	12713	0.203232
GO:0070295	renal water absorption	biological_process	9	AQP1;LOC106045190	2	3684	3	12713	0.203232
GO:0036003	positive regulation of transcription from RNA polymerase II promoter in response to stress	biological_process	14	LOC106029394;NFE2L2	2	3684	3	12713	0.203232
GO:0052594	aminoacetone:oxygen oxidoreductase(deaminating) activity	molecular_function	7	LOC106029712;LOC106048001	2	3684	3	12713	0.203232
GO:0032020	ISG15-protein conjugation	biological_process	8	LOC106030278;UBA7	2	3684	3	12713	0.203232
GO:0017095	heparan sulfate 6-O-sulfotransferase activity	molecular_function	8	HS6ST1;HS6ST2	2	3684	3	12713	0.203232
GO:0007127	meiosis I	biological_process	6	LOC106042285;MEI1	2	3684	3	12713	0.203232
GO:0061014	positive regulation of mRNA catabolic process	biological_process	11	LOC106029605;PNPT1	2	3684	3	12713	0.203232
GO:0070097	delta-catenin binding	molecular_function	5	DACT1;DACT2	2	3684	3	12713	0.203232
GO:0071156	regulation of cell cycle arrest	biological_process	8	BIN1;FOXM1	2	3684	3	12713	0.203232
GO:0031618	nuclear pericentric heterochromatin	cellular_component	15	ESCO2;NCAPD3	2	3684	3	12713	0.203232
GO:0070100	negative regulation of chemokine-mediated signaling pathway	biological_process	11	LOC106040164;ROBO1	2	3684	3	12713	0.203232
GO:0097016	L27 domain binding	molecular_function	6	LIN7A;LIN7C	2	3684	3	12713	0.203232
GO:0032959	inositol trisphosphate biosynthetic process	biological_process	10	LOC106044837;SCP2	2	3684	3	12713	0.203232
GO:0051891	positive regulation of cardioblast differentiation	biological_process	10	TBX5;TGFB2	2	3684	3	12713	0.203232
GO:0050882	voluntary musculoskeletal movement	biological_process	7	ITPR1;MTOR	2	3684	3	12713	0.203232
GO:0002322	B cell proliferation involved in immune response	biological_process	9	ABL1;PLCL2	2	3684	3	12713	0.203232
GO:0010269	response to selenium ion	biological_process	6	LOC106047473;SEPP1	2	3684	3	12713	0.203232
GO:0019237	centromeric DNA binding	molecular_function	8	CENPC;MLH3	2	3684	3	12713	0.203232
GO:0004586	ornithine decarboxylase activity	molecular_function	7	AZIN2;ODC1	2	3684	3	12713	0.203232
GO:0090084	negative regulation of inclusion body assembly	biological_process	7	DNAJA4;SACS	2	3684	3	12713	0.203232
GO:0070236	negative regulation of activation-induced cell death of T cells	biological_process	9	GPAM;LOC106049528	2	3684	3	12713	0.203232
GO:0003865	3-oxo-5-alpha-steroid 4-dehydrogenase activity	molecular_function	7	SRD5A2;SRD5A3	2	3684	3	12713	0.203232
GO:0071322	cellular response to carbohydrate stimulus	biological_process	7	PRKCB;RPS6KA2	2	3684	3	12713	0.203232
GO:0031052	chromosome breakage	biological_process	10	BRCA1;PALB2	2	3684	3	12713	0.203232
GO:0014706	striated muscle tissue development	biological_process	7	EYA2;IFRD1	2	3684	3	12713	0.203232
GO:0006657	CDP-choline pathway	biological_process	11	CHKA;CHPT1	2	3684	3	12713	0.203232
GO:0071476	cellular hypotonic response	biological_process	7	OXSR1;STK39	2	3684	3	12713	0.203232
GO:0045901	positive regulation of translational elongation	biological_process	10	EIF5A2;LOC106029554	2	3684	3	12713	0.203232
GO:0015182	L-asparagine transmembrane transporter activity	molecular_function	10	LOC106042806;SLC38A7	2	3684	3	12713	0.203232
GO:0032991	macromolecular complex	cellular_component	3	P3H1;PPIB	2	3684	3	12713	0.203232
GO:0046040	IMP metabolic process	biological_process	12	ADSSL1;HPRT1	2	3684	3	12713	0.203232
GO:0050851	antigen receptor-mediated signaling pathway	biological_process	7	RFTN2;SH2B2	2	3684	3	12713	0.203232
GO:0050805	negative regulation of synaptic transmission	biological_process	9	ADIPOQ;GABBR1	2	3684	3	12713	0.203232
GO:0048617	embryonic foregut morphogenesis	biological_process	8	CTNNB1;SMAD3	2	3684	3	12713	0.203232
GO:1900165	negative regulation of interleukin-6 secretion	biological_process	9	GAS6;RABGEF1	2	3684	3	12713	0.203232
GO:0090287	regulation of cellular response to growth factor stimulus	biological_process	8	FBN1;FBN3	2	3684	3	12713	0.203232
GO:0043576	regulation of respiratory gaseous exchange	biological_process	6	NR4A2;PASK	2	3684	3	12713	0.203232
GO:0046655	folic acid metabolic process	biological_process	8	SHMT1;SHMT2	2	3684	3	12713	0.203232
GO:1902953	positive regulation of ER to Golgi vesicle-mediated transport	biological_process	9	SORL1;STX18	2	3684	3	12713	0.203232
GO:0002159	desmosome assembly	biological_process	8	JUP;PKP3	2	3684	3	12713	0.203232
GO:0090118	receptor-mediated endocytosis of low-density lipoprotein particle involved in cholesterol transport	biological_process	7	LDLRAP1;LOC106049323	2	3684	3	12713	0.203232
GO:0042551	neuron maturation	biological_process	11	NR4A2;RET	2	3684	3	12713	0.203232
GO:0004471	malate dehydrogenase (decarboxylating) (NAD+) activity	molecular_function	8	ME2;ME3	2	3684	3	12713	0.203232
GO:0002903	negative regulation of B cell apoptotic process	biological_process	13	IRS2;NOC2L	2	3684	3	12713	0.203232
GO:0012501	programmed cell death	biological_process	6	GSDMA;PKM	2	3684	3	12713	0.203232
GO:0031545	peptidyl-proline 4-dioxygenase activity	molecular_function	8	EGLN1;EGLN3	2	3684	3	12713	0.203232
GO:0014894	response to denervation involved in regulation of muscle adaptation	biological_process	11	FBXO32;MYOG	2	3684	3	12713	0.203232
GO:0052596	phenethylamine:oxygen oxidoreductase (deaminating) activity	molecular_function	7	LOC106029712;LOC106048001	2	3684	3	12713	0.203232
GO:0051425	PTB domain binding	molecular_function	6	INPP5D;INSR	2	3684	3	12713	0.203232
GO:0050508	glucuronosyl-N-acetylglucosaminyl-proteoglycan 4-alpha-N-acetylglucosaminyltransferase activity	molecular_function	8	EXT1;EXTL1	2	3684	3	12713	0.203232
GO:1903401	L-lysine transmembrane transport	biological_process	9	SLC7A1;SLC7A3	2	3684	3	12713	0.203232
GO:0046826	negative regulation of protein export from nucleus	biological_process	9	RANGAP1;SOX4	2	3684	3	12713	0.203232
GO:1901844	regulation of cell communication by electrical coupling involved in cardiac conduction	biological_process	8	CAMK2D;CAV1	2	3684	3	12713	0.203232
GO:0031077	post-embryonic camera-type eye development	biological_process	7	KLF4;LOC106029986	2	3684	3	12713	0.203232
GO:0004528	phosphodiesterase I activity	molecular_function	8	ENPP1;ENPP3	2	3684	3	12713	0.203232
GO:0048406	nerve growth factor binding	molecular_function	7	NGFR;PCSK6	2	3684	3	12713	0.203232
GO:0042982	amyloid precursor protein metabolic process	biological_process	6	LDLRAP1;LOC106049323	2	3684	3	12713	0.203232
GO:0031698	beta-2 adrenergic receptor binding	molecular_function	8	GNAS;LOC106034617	2	3684	3	12713	0.203232
GO:0001780	neutrophil homeostasis	biological_process	5	JAM3;PDE4B	2	3684	3	12713	0.203232
GO:0043506	regulation of JUN kinase activity	biological_process	13	LOC106036081;TNXB	2	3684	3	12713	0.203232
GO:0015181	arginine transmembrane transporter activity	molecular_function	10	SLC7A1;SLC7A3	2	3684	3	12713	0.203232
GO:0090394	negative regulation of excitatory postsynaptic potential	biological_process	10	LRRK2;S1PR2	2	3684	3	12713	0.203232
GO:0044208	'de novo' AMP biosynthetic process	biological_process	12	ADSL;ADSSL1	2	3684	3	12713	0.203232
GO:0035256	G-protein coupled glutamate receptor binding	molecular_function	7	HOMER2;HOMER3	2	3684	3	12713	0.203232
GO:1903077	negative regulation of protein localization to plasma membrane	biological_process	7	AP2M1;NUMB	2	3684	3	12713	0.203232
GO:0002175	protein localization to paranode region of axon	biological_process	7	EPB41L3;UGT8	2	3684	3	12713	0.203232
GO:0043312	neutrophil degranulation	biological_process	9	LOC106048904;VAMP7	2	3684	3	12713	0.203232
GO:0004095	carnitine O-palmitoyltransferase activity	molecular_function	9	CPT1B;CPT2	2	3684	3	12713	0.203232
GO:0043137	DNA replication, removal of RNA primer	biological_process	9	DNA2;FEN1	2	3684	3	12713	0.203232
GO:2000107	negative regulation of leukocyte apoptotic process	biological_process	11	CXCL12;LOC106048163	2	3684	3	12713	0.203232
GO:0000403	Y-form DNA binding	molecular_function	9	MEN1;WRN	2	3684	3	12713	0.203232
GO:1990001	inhibition of cysteine-type endopeptidase activity involved in apoptotic process	biological_process	14	LOC106044728;XIAP	2	3684	3	12713	0.203232
GO:2000147	positive regulation of cell motility	biological_process	8	CFAP20;MAP2K2	2	3684	3	12713	0.203232
GO:0045213	neurotransmitter receptor metabolic process	biological_process	7	DMD;FNTA	2	3684	3	12713	0.203232
GO:0006574	valine catabolic process	biological_process	9	ALDH6A1;HIBCH	2	3684	3	12713	0.203232
GO:0006636	unsaturated fatty acid biosynthetic process	biological_process	10	SCD5;SCD	2	3684	3	12713	0.203232
GO:0030670	phagocytic vesicle membrane	cellular_component	13	LAMP2;VAMP7	2	3684	3	12713	0.203232
GO:0072600	establishment of protein localization to Golgi	biological_process	9	NRAS;SCAP	2	3684	3	12713	0.203232
GO:0086006	voltage-gated sodium channel activity involved in cardiac muscle cell action potential	molecular_function	12	SCN2B;SCN4B	2	3684	3	12713	0.203232
GO:0070061	fructose binding	molecular_function	6	ALDOA;PFKL	2	3684	3	12713	0.203232
GO:0015015	heparan sulfate proteoglycan biosynthetic process, enzymatic modification	biological_process	10	HS6ST1;HS6ST2	2	3684	3	12713	0.203232
GO:0010737	protein kinase A signaling	biological_process	8	GAL;LCP1	2	3684	3	12713	0.203232
GO:0031227	intrinsic component of endoplasmic reticulum membrane	cellular_component	12	ESYT2;LOC106032622	2	3684	3	12713	0.203232
GO:0006867	asparagine transport	biological_process	7	LOC106042806;SLC38A7	2	3684	3	12713	0.203232
GO:0036066	protein O-linked fucosylation	biological_process	10	POFUT1;SLC35C2	2	3684	3	12713	0.203232
GO:0046885	regulation of hormone biosynthetic process	biological_process	6	GNRH1;STC2	2	3684	3	12713	0.203232
GO:0010863	positive regulation of phospholipase C activity	biological_process	9	FGFR1;PDGFRB	2	3684	3	12713	0.203232
GO:0086012	membrane depolarization during cardiac muscle cell action potential	biological_process	8	SCN2B;SCN4B	2	3684	3	12713	0.203232
GO:0001738	morphogenesis of a polarized epithelium	biological_process	7	CTNND1;LAMA5	2	3684	3	12713	0.203232
GO:0045078	positive regulation of interferon-gamma biosynthetic process	biological_process	9	CD276;CEBPG	2	3684	3	12713	0.203232
GO:0046339	diacylglycerol metabolic process	biological_process	8	AGPAT6;DGAT2	2	3684	3	12713	0.203232
GO:0071481	cellular response to X-ray	biological_process	8	SFRP1;SFRP2	2	3684	3	12713	0.203232
GO:0031915	positive regulation of synaptic plasticity	biological_process	10	ANAPC2;CDC20	2	3684	3	12713	0.203232
GO:0035791	platelet-derived growth factor receptor-beta signaling pathway	biological_process	11	ABL1;PDGFRB	2	3684	3	12713	0.203232
GO:2001259	positive regulation of cation channel activity	biological_process	10	ACTN2;CTSS	2	3684	3	12713	0.203232
GO:0033387	putrescine biosynthetic process from ornithine	biological_process	11	AZIN2;ODC1	2	3684	3	12713	0.203232
GO:0005001	transmembrane receptor protein tyrosine phosphatase activity	molecular_function	10	PTPRM;PTPRS	2	3684	3	12713	0.203232
GO:0043142	single-stranded DNA-dependent ATPase activity	molecular_function	12	DNA2;RAD51	2	3684	3	12713	0.203232
GO:0005094	Rho GDP-dissociation inhibitor activity	molecular_function	8	ARHGDIA;ARHGDIB	2	3684	3	12713	0.203232
GO:0033089	positive regulation of T cell differentiation in thymus	biological_process	12	ADAM8;ADA	2	3684	3	12713	0.203232
GO:0010748	negative regulation of plasma membrane long-chain fatty acid transport	biological_process	11	IRS2;THBS1	2	3684	3	12713	0.203232
GO:0005337	nucleoside transmembrane transporter activity	molecular_function	7	SLC29A3;SLC29A4	2	3684	3	12713	0.203232
GO:0004800	thyroxine 5'-deiodinase activity	molecular_function	5	DIO2;DIO3	2	3684	3	12713	0.203232
GO:0070469	respiratory chain	cellular_component	5	LOC106032950;LOC106039566	2	3684	3	12713	0.203232
GO:0051639	actin filament network formation	biological_process	8	COBL;FHOD3	2	3684	3	12713	0.203232
GO:0051896	regulation of protein kinase B signaling	biological_process	9	CAV3;MTOR	2	3684	3	12713	0.203232
GO:0071872	cellular response to epinephrine stimulus	biological_process	9	ATP2B4;PDE4B	2	3684	3	12713	0.203232
GO:0051573	negative regulation of histone H3-K9 methylation	biological_process	11	BRCA1;DNMT3B	2	3684	3	12713	0.203232
GO:0060161	positive regulation of dopamine receptor signaling pathway	biological_process	11	CAV2;LRRK2	2	3684	3	12713	0.203232
GO:0006085	acetyl-CoA biosynthetic process	biological_process	8	ACLY;MLYCD	2	3684	3	12713	0.203232
GO:0090330	regulation of platelet aggregation	biological_process	8	LYN;PRKCQ	2	3684	3	12713	0.203232
GO:0004439	phosphatidylinositol-4,5-bisphosphate 5-phosphatase activity	molecular_function	10	INPP5B;INPP5E	2	3684	3	12713	0.203232
GO:0004711	ribosomal protein S6 kinase activity	molecular_function	9	LOC106029402;RPS6KA2	2	3684	3	12713	0.203232
GO:0002260	lymphocyte homeostasis	biological_process	5	LOC106049938;SLC40A1	2	3684	3	12713	0.203232
GO:0010936	negative regulation of macrophage cytokine production	biological_process	9	TGFB2;TGFB3	2	3684	3	12713	0.203232
GO:0042627	chylomicron	cellular_component	7	LOC106039769;LPL	2	3684	3	12713	0.203232
GO:0033829	O-fucosylpeptide 3-beta-N-acetylglucosaminyltransferase activity	molecular_function	8	LFNG;MFNG	2	3684	3	12713	0.203232
GO:1901841	regulation of high voltage-gated calcium channel activity	biological_process	11	LOC106040661;PDE4B	2	3684	3	12713	0.203232
GO:0043567	regulation of insulin-like growth factor receptor signaling pathway	biological_process	11	IGFBP3;IGFBP4	2	3684	3	12713	0.203232
GO:0018401	peptidyl-proline hydroxylation to 4-hydroxy-L-proline	biological_process	9	EGLN1;EGLN3	2	3684	3	12713	0.203232
GO:0035067	negative regulation of histone acetylation	biological_process	11	BRCA1;NOC2L	2	3684	3	12713	0.203232
GO:0023052	signaling	biological_process	3	DLGAP3;DLGAP5	2	3684	3	12713	0.203232
GO:0051464	positive regulation of cortisol secretion	biological_process	15	CRH;GAL	2	3684	3	12713	0.203232
GO:0071603	endothelial cell-cell adhesion	biological_process	8	NOV;THBS4	2	3684	3	12713	0.203232
GO:0042989	sequestering of actin monomers	biological_process	12	GSN;TWF2	2	3684	3	12713	0.203232
GO:0033260	nuclear DNA replication	biological_process	11	SLBP;ZNF830	2	3684	3	12713	0.203232
GO:0003338	metanephros morphogenesis	biological_process	11	CTNNB1;FRAS1	2	3684	3	12713	0.203232
GO:0090315	negative regulation of protein targeting to membrane	biological_process	9	INPP5K;LOC106029706	2	3684	3	12713	0.203232
GO:0070314	G1 to G0 transition	biological_process	7	LOC106041631;PHGDH	2	3684	3	12713	0.203232
GO:0008295	spermidine biosynthetic process	biological_process	10	AMD1;SRM	2	3684	3	12713	0.203232
GO:0006290	pyrimidine dimer repair	biological_process	10	DDB2;POLH	2	3684	3	12713	0.203232
GO:0003876	AMP deaminase activity	molecular_function	8	AMPD1;AMPD2	2	3684	3	12713	0.203232
GO:0097461	ferric iron import into cell	biological_process	12	STEAP1;STEAP3	2	3684	3	12713	0.203232
GO:0005525	GTP binding	molecular_function	9	ADSSL1;ARF6;ARL11;ARL13A;ARL15;ARL3;ARL4C;ATL1;BMS1;DNM1;DNM3;DRG2;EEF1A1;EFTUD2;GEM;GFM1;GFM2;GNAS;INSR;LOC106029457;LOC106029559;LOC106029723;LOC106030923;LOC106031757;LOC106034634;LOC106034694;LOC106036430;LOC106038759;LOC106042860;LOC106043569;LOC106043857;LOC106045884;LOC106046590;LOC106046813;LOC106047630;LOC106047686;LOC106047719;LOC106047735;LOC106048860;LRRK2;MFN2;MRAS;NKIRAS1;NRAS;OPA1;…	80	3684	254	12713	0.204217
GO:0016887	ATPase activity	molecular_function	9	ACTC1;ATP5H;ATP5I;ATP5J2;CARNS1;CENPE;KIF15;KIF1A;KIF1B;KIF20A;KIF20B;KIF21B;KIF24;KIF2C;KIF3B;KIF3C;KIF7;KIF9;KIFC3;LOC106030005;LOC106036018;MACF1;MLH3;MSH6;SMARCA2;TNNT2;VWA8	27	3684	80	12713	0.204484
GO:0006281	DNA repair	biological_process	9	APITD1;CHEK1;CHRNA4;DDB1;DMAP1;EME1;FAAP100;FANCD2;FANCI;FANCL;HINFP;INTS3;LOC106029326;MBD4;MTOR;NPM1;NUDT1;PARPBP;PCNA;PIF1;RAD51;RPA1;RRM2B;SMARCB1;SMG1;UBE2B;UBE2T	27	3684	80	12713	0.204484
GO:0012505	endomembrane system	cellular_component	5	ADPRHL1;CAMK1G;CHMP1A;LOC106034617;LOC106038775;LOC106041466;MTOR;NRBP1;NRBP2;NSMAF;RAC3;RTN1;SGSM2;SLC6A4;STX6;TBC1D10A;TBC1D15;TBC1D1;TBC1D4;TBC1D8;TBC1D9;WDFY3	22	3684	64	12713	0.205447
GO:0005759	mitochondrial matrix	cellular_component	11	ACADM;ACOT9;BDH1;CCAR2;CLPX;DLAT;FDX1;GLUD1;HYKK;IARS2;ISCA1;LRRK2;LYRM7;ME2;MLYCD;NUDT1;PITRM1;SHMT2;SUCLG1;TFB2M;TYMS	21	3684	61	12713	0.210196
GO:0016023	cytoplasmic, membrane-bounded vesicle	cellular_component	10	ADD2;AXIN2;COMMD9;FNBP1L;HPS1;LOC106029706;LOC106030622;LOC106047981;OPTN;PIGT;RGS19;RUSC1;SNX17;TFRC;WLS	15	3684	42	12713	0.211231
GO:0006260	DNA replication	biological_process	9	BRCA1;DTL;GINS3;ING4;ORC3;ORC5;ORC6;PIF1;POLE;REV3L;RPA1;RRM1;TICRR;TNFAIP1;TOP1MT	15	3684	42	12713	0.211231
GO:0000082	G1/S transition of mitotic cell cycle	biological_process	8	CACUL1;CAMK2A;CAMK2D;CDKN3;LOC106047898;LOC106047899;LOC106048962;LOC106048975;POLE;PPP3CA;RANBP1;RBBP8;RHOU;TRIM71	14	3684	39	12713	0.21572
GO:0007219	Notch signaling pathway	biological_process	8	ANGPT4;ANXA4;DTX2;GMDS;HEYL;LOC106044624;LOC106048013;NLE1;NOTCH2;PLN;POFUT1;S1PR3;SNAI2;ZNF423	14	3684	39	12713	0.21572
GO:0001822	kidney development	biological_process	9	ADAMTS1;AGTR1;AGT;ARL3;CENPF;CTNND1;MME;NLE1;ODC1;ROBO2;RRM2B;STRA6;TIMELESS	13	3684	36	12713	0.22027
GO:0042645	mitochondrial nucleoid	cellular_component	12	CLPX;CPS1;DBT;DNA2;HADHA;HADHB;LRPPRC;SHMT2;SLC25A5;TFB2M;TOP1MT;VDAC2	12	3684	33	12713	0.224858
GO:0030336	negative regulation of cell migration	biological_process	9	CNN2;DLC1;DPYSL3;KANK1;LDLRAD4;LOC106029723;LOC106034617;LOC106045467;LOC106047275;NISCH;PODN;RAP2A;SCAI;SFRP1;SFRP2;SMAD7;TBX5;WNT11	18	3684	52	12713	0.225434
GO:0016055	Wnt signaling pathway	biological_process	8	APC2;CCDC88C;CCNY;CPZ;CSNK1D;CSNK1G1;CSNK2A2;CTNND1;FRZB;LDB1;LOC106042950;LOC106048679;MACF1;PITX2;WLS;WNT2;WNT5B;WNT8B	18	3684	52	12713	0.225434
GO:0008285	negative regulation of cell proliferation	biological_process	5	AXIN2;CD9;CDH13;CIB1;CSF1R;CTNNB1;DFNA5;DLC1;DPT;E2F7;ERBB4;FGFRL1;FKTN;FRZB;FTH1;GABBR1;GLI3;GPLD1;ING4;INPPL1;ITGA1;JUN;KLF13;KLF4;LOC106034617;MEN1;MYOG;NDRG1;NOTCH2;NOX4;NPM1;PODN;PTK2B;RAF1;RBM38;RPS6KA2;SH3BP4;SMAD1;SMARCA2;SMARCB1;SOX4;SSTR1;SSTR2;SSTR4;TAF6;TBX5;TESC;TFAP4;TGFB2;TOB1;ZBTB16;ZNF503	52	3684	163	12713	0.227692
GO:0042391	regulation of membrane potential	biological_process	5	ACTN2;ASIC1;CHRND;CNGA3;DLD;HCN3;KCNH6;KCNJ11;PXK;SLC26A5;SLC26A8	11	3684	30	12713	0.229449
GO:0032403	protein complex binding	molecular_function	5	ABI2;ANKRD54;BAG3;CAPG;CAV3;EPHB1;GIT1;LOC106029546;LOC106048163;LYN;NASP;NCK2;NCOA2;NDUFA8;NRAS;P3H1;PPIB;PTPRF;RAP1A;SIX2;TUB;TULP3;ULK1;WASF1;WASF2;WRN	26	3684	78	12713	0.231692
GO:0043154	negative regulation of cysteine-type endopeptidase activity involved in apoptotic process	biological_process	13	ATG101;DHCR24;FNIP1;GAS6;KLF4;RPS6KA3;SFN;SFRP2;SRC;THBS1	10	3684	27	12713	0.233988
GO:0005179	hormone activity	molecular_function	6	ADIPOQ;ADM;AMH;EDN1;EDN2;GHRH;IGF2;INHA;MLN;STC2	10	3684	27	12713	0.233988
GO:0005776	autophagosome	cellular_component	10	FYCO1;HTT;LOC106047981;NBR1;OPTN;RALB;SQSTM1;TP53INP2;UBQLN1;UBQLN4	10	3684	27	12713	0.233988
GO:0005109	frizzled binding	molecular_function	7	CTHRC1;DVL1;DVL3;LOC106042950;MYOC;RSPO3;SFRP1;WNT2;WNT5B;WNT8B	10	3684	27	12713	0.233988
GO:0007193	adenylate cyclase-inhibiting G-protein coupled receptor signaling pathway	biological_process	11	ADCY1;GABBR1;GPR37L1;GPR37;LOC106042860;LPAR1;OPRL1;S1PR1;S1PR3;SSTR2	10	3684	27	12713	0.233988
GO:0031076	embryonic camera-type eye development	biological_process	8	PITX2;RDH10;TULP3	3	3684	6	12713	0.236963
GO:0008061	chitin binding	molecular_function	5	CTBS;FBN1;FIBCD1	3	3684	6	12713	0.236963
GO:0019752	carboxylic acid metabolic process	biological_process	7	GAD2;GADL1;LOC106042616	3	3684	6	12713	0.236963
GO:0000983	transcription factor activity, RNA polymerase II core promoter sequence-specific	molecular_function	6	HEYL;SMAD3;STAT1	3	3684	6	12713	0.236963
GO:0008373	sialyltransferase activity	molecular_function	6	ST6GALNAC2;ST8SIA3;ST8SIA6	3	3684	6	12713	0.236963
GO:0007213	G-protein coupled acetylcholine receptor signaling pathway	biological_process	9	AGRN;CDK5R2;LOC106042860	3	3684	6	12713	0.236963
GO:0038036	sphingosine-1-phosphate receptor activity	molecular_function	8	S1PR1;S1PR2;S1PR3	3	3684	6	12713	0.236963
GO:0022409	positive regulation of cell-cell adhesion	biological_process	6	FSTL3;LOC106044377;SMAD7	3	3684	6	12713	0.236963
GO:0035094	response to nicotine	biological_process	7	CHRNA1;CHRNA4;CHRND	3	3684	6	12713	0.236963
GO:0010804	negative regulation of tumor necrosis factor-mediated signaling pathway	biological_process	11	ADIPOQ;GAS6;LOC106039769	3	3684	6	12713	0.236963
GO:0019511	peptidyl-proline hydroxylation	biological_process	9	OGFOD1;P3H1;P4HA2	3	3684	6	12713	0.236963
GO:0003184	pulmonary valve morphogenesis	biological_process	11	HEYL;NOTCH2;STRA6	3	3684	6	12713	0.236963
GO:0060020	Bergmann glial cell differentiation	biological_process	9	ABL1;GFAP;MAPK1	3	3684	6	12713	0.236963
GO:0043583	ear development	biological_process	9	ECE1;RDH10;STRA6	3	3684	6	12713	0.236963
GO:0015020	glucuronosyltransferase activity	molecular_function	7	EXTL1;LARGE;UGT8	3	3684	6	12713	0.236963
GO:0008585	female gonad development	biological_process	8	COL9A3;FANCA;SFRP1	3	3684	6	12713	0.236963
GO:0032355	response to estradiol	biological_process	8	CTNNB1;LOC106029513;TXNIP	3	3684	6	12713	0.236963
GO:0043653	mitochondrial fragmentation involved in apoptotic process	biological_process	7	BNIP3;CCAR2;ERBB4	3	3684	6	12713	0.236963
GO:0003810	protein-glutamine gamma-glutamyltransferase activity	molecular_function	7	F13A1;LOC106029373;LOC106047157	3	3684	6	12713	0.236963
GO:0071803	positive regulation of podosome assembly	biological_process	8	FSCN1;LCP1;SRC	3	3684	6	12713	0.236963
GO:0051694	pointed-end actin filament capping	biological_process	13	LMOD2;LMOD3;TMOD1	3	3684	6	12713	0.236963
GO:0042605	peptide antigen binding	molecular_function	5	DHCR24;LOC106029505;LOC106049848	3	3684	6	12713	0.236963
GO:0045717	negative regulation of fatty acid biosynthetic process	biological_process	11	BRCA1;ERLIN1;INSIG2	3	3684	6	12713	0.236963
GO:0034141	positive regulation of toll-like receptor 3 signaling pathway	biological_process	11	CAV1;LOC106045178;WDFY1	3	3684	6	12713	0.236963
GO:0006754	ATP biosynthetic process	biological_process	11	ALDOA;ATP5J2;GBAS	3	3684	6	12713	0.236963
GO:0016805	dipeptidase activity	molecular_function	8	CNDP2;LOC106043078;SCRN1	3	3684	6	12713	0.236963
GO:0032183	SUMO binding	molecular_function	6	CBX4;HERC2;USP25	3	3684	6	12713	0.236963
GO:0051013	microtubule severing	biological_process	6	KATNA1;KATNAL1;KATNB1	3	3684	6	12713	0.236963
GO:0036120	cellular response to platelet-derived growth factor stimulus	biological_process	8	RDX;SRC;YES1	3	3684	6	12713	0.236963
GO:0033628	regulation of cell adhesion mediated by integrin	biological_process	6	EPHA8;LYN;TESC	3	3684	6	12713	0.236963
GO:0048168	regulation of neuronal synaptic plasticity	biological_process	10	CAMK2A;NSMF;RASGRF1	3	3684	6	12713	0.236963
GO:0006661	phosphatidylinositol biosynthetic process	biological_process	8	INPPL1;LOC106044837;SLC27A1	3	3684	6	12713	0.236963
GO:0000940	condensed chromosome outer kinetochore	cellular_component	11	BUB1B;SKA1;SKA3	3	3684	6	12713	0.236963
GO:0030371	translation repressor activity	molecular_function	4	CIRBP;PAIP2;TRIM71	3	3684	6	12713	0.236963
GO:0004115	3',5'-cyclic-AMP phosphodiesterase activity	molecular_function	10	PDE4B;PDE7B;PDE8A	3	3684	6	12713	0.236963
GO:0031994	insulin-like growth factor I binding	molecular_function	7	IGFBP3;IGFBP4;INSR	3	3684	6	12713	0.236963
GO:0001973	adenosine receptor signaling pathway	biological_process	10	ADORA1;ADORA2A;ADORA2B	3	3684	6	12713	0.236963
GO:0030203	glycosaminoglycan metabolic process	biological_process	7	CHST9;HEXA;HEXB	3	3684	6	12713	0.236963
GO:0001537	N-acetylgalactosamine 4-O-sulfotransferase activity	molecular_function	7	CHST13;CHST14;CHST9	3	3684	6	12713	0.236963
GO:0097433	dense body	cellular_component	9	ACTB;PIWIL2;SND1	3	3684	6	12713	0.236963
GO:0051924	regulation of calcium ion transport	biological_process	10	CACNA2D4;GRIN3B;P2RX1	3	3684	6	12713	0.236963
GO:0061042	vascular wound healing	biological_process	12	CD34;HPSE;LOC106041935	3	3684	6	12713	0.236963
GO:0043129	surfactant homeostasis	biological_process	8	ABCA12;ADGRF5;EPAS1	3	3684	6	12713	0.236963
GO:2000353	positive regulation of endothelial cell apoptotic process	biological_process	11	ANO6;RGCC;THBS1	3	3684	6	12713	0.236963
GO:1902187	negative regulation of viral release from host cell	biological_process	9	TRIM13;TRIM35;TRIM8	3	3684	6	12713	0.236963
GO:0014032	neural crest cell development	biological_process	10	EDN1;RDH10;SNAI2	3	3684	6	12713	0.236963
GO:0005753	mitochondrial proton-transporting ATP synthase complex	cellular_component	14	ATP5C1;ATP5G1;ATP5J2	3	3684	6	12713	0.236963
GO:0006189	'de novo' IMP biosynthetic process	biological_process	13	ADSL;GART;PPAT	3	3684	6	12713	0.236963
GO:0031987	locomotion involved in locomotory behavior	biological_process	5	ADGRL3;GPR37;PPP3CB	3	3684	6	12713	0.236963
GO:0061001	regulation of dendritic spine morphogenesis	biological_process	10	CDK5R2;LRRK2;SRCIN1	3	3684	6	12713	0.236963
GO:0005771	multivesicular body	cellular_component	11	BACE1;SLC40A1;STEAP3	3	3684	6	12713	0.236963
GO:0032835	glomerulus development	biological_process	11	HEYL;PLCE1;VANGL2	3	3684	6	12713	0.236963
GO:0007548	sex differentiation	biological_process	5	CNTFR;DMRT2;LOC106031836	3	3684	6	12713	0.236963
GO:1900121	negative regulation of receptor binding	biological_process	8	ADIPOQ;B2M;PTPRF	3	3684	6	12713	0.236963
GO:0035458	cellular response to interferon-beta	biological_process	8	CDC34;PNPT1;STAT1	3	3684	6	12713	0.236963
GO:0007276	gamete generation	biological_process	5	FANCD2;FANCL;SMAD1	3	3684	6	12713	0.236963
GO:0048255	mRNA stabilization	biological_process	11	AXIN2;NOCT;VIP	3	3684	6	12713	0.236963
GO:0060076	excitatory synapse	cellular_component	4	ELFN1;LRRC4;PDE4B	3	3684	6	12713	0.236963
GO:0034501	protein localization to kinetochore	biological_process	9	BUB1B;CASC5;MIS12	3	3684	6	12713	0.236963
GO:0007020	microtubule nucleation	biological_process	7	AKAP9;CSNK1D;SLAIN2	3	3684	6	12713	0.236963
GO:0042058	regulation of epidermal growth factor receptor signaling pathway	biological_process	12	CDH13;RHBDF1;RHBDF2	3	3684	6	12713	0.236963
GO:0021756	striatum development	biological_process	13	LOC106049716;MKKS;SECISBP2	3	3684	6	12713	0.236963
GO:0046033	AMP metabolic process	biological_process	12	AK1;AK2;AMPD2	3	3684	6	12713	0.236963
GO:0051010	microtubule plus-end binding	molecular_function	8	KIF18A;KIF2C;MAPRE1	3	3684	6	12713	0.236963
GO:0002028	regulation of sodium ion transport	biological_process	9	CAMK2D;NKAIN1;NKAIN4	3	3684	6	12713	0.236963
GO:0001975	response to amphetamine	biological_process	7	ADORA2A;DRD4;NR4A2	3	3684	6	12713	0.236963
GO:0034709	methylosome	cellular_component	9	ERH;SNRPB;SNRPD1	3	3684	6	12713	0.236963
GO:0001206	transcriptional repressor activity, RNA polymerase II distal enhancer sequence-specific binding	molecular_function	7	HIVEP1;MSC;ZBTB16	3	3684	6	12713	0.236963
GO:0005184	neuropeptide hormone activity	molecular_function	7	GAL;LOC106036742;PNOC	3	3684	6	12713	0.236963
GO:0070016	armadillo repeat domain binding	molecular_function	6	AXIN2;LOC106029424;RGS19	3	3684	6	12713	0.236963
GO:0006163	purine nucleotide metabolic process	biological_process	10	ADSL;LOC106034733;NME2	3	3684	6	12713	0.236963
GO:0032897	negative regulation of viral transcription	biological_process	10	TRIM13;TRIM62;TRIM8	3	3684	6	12713	0.236963
GO:0042104	positive regulation of activated T cell proliferation	biological_process	9	GPAM;IGF2;IL12RB1	3	3684	6	12713	0.236963
GO:0051310	metaphase plate congression	biological_process	6	CENPF;GEM;LOC106043502	3	3684	6	12713	0.236963
GO:1901741	positive regulation of myoblast fusion	biological_process	9	MAPK14;MYF5;MYOG	3	3684	6	12713	0.236963
GO:0045333	cellular respiration	biological_process	7	NDUFS4;NR4A3;PPARGC1A	3	3684	6	12713	0.236963
GO:0045747	positive regulation of Notch signaling pathway	biological_process	10	AAK1;ERH;LOC106038137;LOC106044624;LOC106047651;MFNG;NOV;POGLUT1;SLC35C2	9	3684	24	12713	0.238389
GO:0071230	cellular response to amino acid stimulus	biological_process	7	COL4A1;COL4A6;CPEB3;FAM76A;MMP2;PDGFC;PDGFD;RRAGD;SH3BP4	9	3684	24	12713	0.238389
GO:0045668	negative regulation of osteoblast differentiation	biological_process	9	AXIN2;GDF10;LIMD1;LOC106040700;NBR1;NOCT;SFRP1;SMAD3;TOB1	9	3684	24	12713	0.238389
GO:0000910	cytokinesis	biological_process	7	ARL3;CIT;ECT2;INCENP;KLHL13;LOC106035704;PIK3C3;PRC1;RALB	9	3684	24	12713	0.238389
GO:0048146	positive regulation of fibroblast proliferation	biological_process	6	DDR2;FBLN1;FOSL2;GAS6;JUN;NDUFS4;PDGFC;WNT2;ZMIZ1	9	3684	24	12713	0.238389
GO:0008270	zinc ion binding	molecular_function	8	ABLIM1;ABLIM2;ABLIM3;ADAM12;ADAM8;ADAMTS10;ADAMTS14;ADAMTS1;ADAMTS2;ADAMTS5;ADAMTS7;ADAMTSL5;ADA;AGBL1;AGTPBP1;ALAD;APOBEC2;AR;ASH1L;ATG101;BARD1;BAZ1A;BRCA1;BRPF3;BSPRY;CA6;CAD;CIZ1;CPM;CPN1;CPZ;CRYZL1;CSRP2;CSRP3;CYHR1;DBF4B;DMD;DNMT1;DNPEP;DRP2;DTNA;DTNB;DTX2;ERI2;ESRRB;EWSR1;FANCL;FBLIM1;FBXO40;FHL1;G2E3;GATA2;HERC2;IDE;ING4;INTS12;KAT6A;KDM7A;KRCC1;LASP1;LDB3;LHX6;LIMA1;LIMCH1;LIMD1;LIMD2;LI…	234	3684	776	12713	0.239734
GO:0016042	lipid catabolic process	biological_process	6	LOC106047990;PAFAH2;PLA2G12A;PLA2G7;PLCD1;PLCD4;PLCE1;PLCL2	8	3684	21	12713	0.242511
GO:0070527	platelet aggregation	biological_process	7	FGA;GNAS;ITGA2B;LOC106029546;LOC106029723;MYL9;TLN1;TYRO3	8	3684	21	12713	0.242511
GO:0055038	recycling endosome membrane	cellular_component	11	ARF6;LOC106029723;LOC106030955;MICALL1;NDRG1;RAB11B;RAP2A;SCAMP2	8	3684	21	12713	0.242511
GO:0048791	calcium ion-regulated exocytosis of neurotransmitter	biological_process	9	DOC2B;LOC106033807;LOC106038582;SYT17;SYT2;SYT3;SYT7;SYTL4	8	3684	21	12713	0.242511
GO:0030178	negative regulation of Wnt signaling pathway	biological_process	10	FGF9;HIC1;LOC106029424;LOC106040422;MDFI;NFATC1;NOTUM;TSKU	8	3684	21	12713	0.242511
GO:0000184	nuclear-transcribed mRNA catabolic process, nonsense-mediated decay	biological_process	11	EIF4A3;MAGOH;RNPS1;SMG1;SMG6;SMG8;UPF3B	7	3684	18	12713	0.246121
GO:0045663	positive regulation of myoblast differentiation	biological_process	10	BOC;CSRP3;IGFBP3;LOC106037025;MAPK14;MYF5;MYOG	7	3684	18	12713	0.246121
GO:0031072	heat shock protein binding	molecular_function	5	DNAJA4;FKBP5;HSPA8;LIMK1;LMAN2;PDXP;SSUH2	7	3684	18	12713	0.246121
GO:0045727	positive regulation of translation	biological_process	9	EIF4A3;MTOR;NPM1;PIWIL2;SOX4;THBS1;UPF3B	7	3684	18	12713	0.246121
GO:0042310	vasoconstriction	biological_process	9	BDKRB2;CAV1;HTR1A;LOC106036719	4	3684	9	12713	0.247267
GO:0006622	protein targeting to lysosome	biological_process	8	SCARB2;SNX16;SORL1;ZFYVE16	4	3684	9	12713	0.247267
GO:0097009	energy homeostasis	biological_process	6	AMPD2;EDN2;NR4A3;PRCP	4	3684	9	12713	0.247267
GO:0001516	prostaglandin biosynthetic process	biological_process	10	EDN1;EDN2;PNPLA8;PTGDS	4	3684	9	12713	0.247267
GO:0006024	glycosaminoglycan biosynthetic process	biological_process	8	B4GALT7;EXTL1;EXTL3;XYLT1	4	3684	9	12713	0.247267
GO:0045178	basal part of cell	cellular_component	5	FN1;HOMER3;ITGA1;PRCP	4	3684	9	12713	0.247267
GO:0043236	laminin binding	molecular_function	5	AGRN;CTSS;RPSA;THBS1	4	3684	9	12713	0.247267
GO:0015937	coenzyme A biosynthetic process	biological_process	11	ACOT7;PANK1;PANK2;PANK4	4	3684	9	12713	0.247267
GO:0007413	axonal fasciculation	biological_process	7	CDK5R2;CELSR3;EPHB2;EPHB3	4	3684	9	12713	0.247267
GO:0050769	positive regulation of neurogenesis	biological_process	10	LOC106047981;NUMB;SERPINF1;WNT2	4	3684	9	12713	0.247267
GO:0015012	heparan sulfate proteoglycan biosynthetic process	biological_process	9	EXT1;EXTL1;EXTL3;VANGL2	4	3684	9	12713	0.247267
GO:0042692	muscle cell differentiation	biological_process	7	BIN1;FBXO40;IFRD1;SMARCD3	4	3684	9	12713	0.247267
GO:1900087	positive regulation of G1/S transition of mitotic cell cycle	biological_process	10	ANXA1;CDC45;LOC106030278;RDX	4	3684	9	12713	0.247267
GO:0010880	regulation of release of sequestered calcium ion into cytosol by sarcoplasmic reticulum	biological_process	16	CAMK2D;CLIC2;DHRS7C;LOC106032407	4	3684	9	12713	0.247267
GO:0008378	galactosyltransferase activity	molecular_function	7	B3GALNT2;B3GNT2;B3GNT4;B4GALT7	4	3684	9	12713	0.247267
GO:0048038	quinone binding	molecular_function	5	HHIPL2;LOC106029712;LOC106048001;NDUFS7	4	3684	9	12713	0.247267
GO:0010569	regulation of double-strand break repair via homologous recombination	biological_process	12	CHEK1;FIGNL1;FIGNL2;RAD51	4	3684	9	12713	0.247267
GO:0031290	retinal ganglion cell axon guidance	biological_process	8	EPHB1;EPHB3;PTPRM;ROBO2	4	3684	9	12713	0.247267
GO:0048514	blood vessel morphogenesis	biological_process	9	CDH2;GJA1;SERPINF2;SHB	4	3684	9	12713	0.247267
GO:0009888	tissue development	biological_process	5	DHCR24;EDA2R;GAA;GATA2	4	3684	9	12713	0.247267
GO:0050708	regulation of protein secretion	biological_process	7	LLGL1;P3H1;RHBDF1;RHBDF2	4	3684	9	12713	0.247267
GO:0032060	bleb assembly	biological_process	7	ANO6;EMP2;LPAR1;PMP22	4	3684	9	12713	0.247267
GO:0032434	regulation of proteasomal ubiquitin-dependent protein catabolic process	biological_process	11	GBA;LOC106048496;RAD23B;UBQLN4	4	3684	9	12713	0.247267
GO:0005496	steroid binding	molecular_function	5	AR;ESRRB;PAQR9;PGR	4	3684	9	12713	0.247267
GO:0002687	positive regulation of leukocyte migration	biological_process	6	ITGA2B;LOC106029712;LOC106041540;LOC106048001	4	3684	9	12713	0.247267
GO:0008654	phospholipid biosynthetic process	biological_process	6	EPT1;FITM2;GPAM;HEXB	4	3684	9	12713	0.247267
GO:2000273	positive regulation of receptor activity	biological_process	9	ACTN2;MED16;NCOA2;PPARGC1B	4	3684	9	12713	0.247267
GO:0061436	establishment of skin barrier	biological_process	9	ABCA12;CLDN1;GRHL3;SFN	4	3684	9	12713	0.247267
GO:0048870	cell motility	biological_process	6	CCDC80;ETS1;ITGB4;PHACTR1	4	3684	9	12713	0.247267
GO:0051291	protein heterooligomerization	biological_process	9	CLDN1;LOC106034634;LOC106034694;SCUBE3	4	3684	9	12713	0.247267
GO:0044319	wound healing, spreading of cells	biological_process	8	CYR61;LOC106029546;LOC106044678;SDC4	4	3684	9	12713	0.247267
GO:0001963	synaptic transmission, dopaminergic	biological_process	9	ADORA2A;CRH;DRD4;LOC106029839	4	3684	9	12713	0.247267
GO:0005528	FK506 binding	molecular_function	6	FKBP10;FKBP1A;FKBP5;TTC9	4	3684	9	12713	0.247267
GO:0038166	angiotensin-activated signaling pathway	biological_process	9	AGTR2;CAMK2A;LOC106030632;LOC106040131	4	3684	9	12713	0.247267
GO:0032024	positive regulation of insulin secretion	biological_process	11	GLUD1;IRS2;LOC106036742;SOX4	4	3684	9	12713	0.247267
GO:0031932	TORC2 complex	cellular_component	8	MLST8;MTOR;PRR5L;PRR5	4	3684	9	12713	0.247267
GO:0060766	negative regulation of androgen receptor signaling pathway	biological_process	11	HDAC1;LOC106029471;LOC106044377;SFRP1	4	3684	9	12713	0.247267
GO:0045597	positive regulation of cell differentiation	biological_process	8	CTGF;PA2G4;SERPINF2;SOCS3	4	3684	9	12713	0.247267
GO:0006656	phosphatidylcholine biosynthetic process	biological_process	10	AGPAT6;FABP5;LOC106039769;SLC27A1	4	3684	9	12713	0.247267
GO:0016051	carbohydrate biosynthetic process	biological_process	6	CHST13;CHST14;CHST9;ST8SIA6	4	3684	9	12713	0.247267
GO:0005885	Arp2/3 protein complex	cellular_component	11	ARPC1A;ARPC1B;ARPC3;ARPC5	4	3684	9	12713	0.247267
GO:0001054	RNA polymerase I activity	molecular_function	9	LOC106032208;POLR1A;POLR1B;POLR1C	4	3684	9	12713	0.247267
GO:0004467	long-chain fatty acid-CoA ligase activity	molecular_function	7	ACSBG1;ACSL1;SLC27A1;SLC27A4	4	3684	9	12713	0.247267
GO:0005773	vacuole	cellular_component	9	GGH;GLB1L;MAN2C1;TMEM208	4	3684	9	12713	0.247267
GO:0005942	phosphatidylinositol 3-kinase complex	cellular_component	11	PIK3C3;PIK3CG;PIK3R1;PIK3R2	4	3684	9	12713	0.247267
GO:0043113	receptor clustering	biological_process	6	AGRN;DLG3;ITGA4;LOC106029546	4	3684	9	12713	0.247267
GO:0048566	embryonic digestive tract development	biological_process	8	ADA;FGF9;STRA6;TGFB2	4	3684	9	12713	0.247267
GO:0051897	positive regulation of protein kinase B signaling	biological_process	10	ADAM8;ANGPT1;GAS6;HPSE;IGF2;INSR;LOC106041935;LOC106048163;MYDGF;MYOC;NOX4;PIK3CG;SRC;THBS1	14	3684	40	12713	0.248466
GO:0042542	response to hydrogen peroxide	biological_process	7	KPNA4;NR4A3;SOD1;SOD2;STK26;TXNIP	6	3684	15	12713	0.248801
GO:0002250	adaptive immune response	biological_process	5	CTSS;DCLRE1C;JAM3;LOC106045178;LOC106048885;PRKCB	6	3684	15	12713	0.248801
GO:0046034	ATP metabolic process	biological_process	12	AK1;AK2;AMPD2;ATP5J2;FIGNL1;HSPA8	6	3684	15	12713	0.248801
GO:0046961	proton-transporting ATPase activity, rotational mechanism	molecular_function	16	ATP5A1;ATP5C1;ATP6AP1L;ATP6AP1;ATP6V0A1;ATP6V0A2	6	3684	15	12713	0.248801
GO:0097150	neuronal stem cell population maintenance	biological_process	10	ASPM;CDH2;FOXO1;FOXO3;IGF2BP1;LOC106044624	6	3684	15	12713	0.248801
GO:0008219	cell death	biological_process	5	AXIN2;EMP2;PMP22;PNPLA8;RGS19;TGFB2	6	3684	15	12713	0.248801
GO:0002053	positive regulation of mesenchymal cell proliferation	biological_process	7	CTNNB1;FBXW4;FGF9;FGFR1;IRS2;WNT2	6	3684	15	12713	0.248801
GO:0055007	cardiac muscle cell differentiation	biological_process	8	ACADM;LOC106029513;MYOCD;NOX4;SIK1;TBX5	6	3684	15	12713	0.248801
GO:0004181	metallocarboxypeptidase activity	molecular_function	9	AGBL1;AGTPBP1;CPM;CPN1;CPXM1;CPZ	6	3684	15	12713	0.248801
GO:0032420	stereocilium	cellular_component	7	CDH23;CLIC5;MYO1C;PCDH15;RDX;TWF2	6	3684	15	12713	0.248801
GO:0060045	positive regulation of cardiac muscle cell proliferation	biological_process	6	ERBB4;FGF9;FGFR1;MAPK14;TBX5;WNT2	6	3684	15	12713	0.248801
GO:2000379	positive regulation of reactive oxygen species metabolic process	biological_process	7	CD36;LOC106045178;MAPK14;NFE2L2;PID1;THBS1	6	3684	15	12713	0.248801
GO:0006094	gluconeogenesis	biological_process	9	BPGM;G6PC;GAPDH;GOT1;GPD1;TPI1	6	3684	15	12713	0.248801
GO:0045648	positive regulation of erythrocyte differentiation	biological_process	8	ANKRD54;ETS1;FOXO3;GATA2;INPP5D;MAPK14	6	3684	15	12713	0.248801
GO:0046676	negative regulation of insulin secretion	biological_process	11	IRS1;KCNJ11;NOV;PFKL;SFRP1;SYTL4	6	3684	15	12713	0.248801
GO:0016358	dendrite development	biological_process	7	ABI2;DAB1;MAP1B;MCF2;PRKG1;TULP1	6	3684	15	12713	0.248801
GO:0034314	Arp2/3 complex-mediated actin nucleation	biological_process	13	ARPC1A;ARPC1B;ARPC3;ARPC5;LOC106030955	5	3684	12	12713	0.249753
GO:0030041	actin filament polymerization	biological_process	9	COBL;COTL1;GSN;LOC106048163;MICALL2	5	3684	12	12713	0.249753
GO:0090103	cochlea morphogenesis	biological_process	11	CTHRC1;FRZB;GRHL3;PTK7;VANGL2	5	3684	12	12713	0.249753
GO:0019233	sensory perception of pain	biological_process	8	AQP1;CHRNA4;MME;NIPSNAP1;OPRL1	5	3684	12	12713	0.249753
GO:0031954	positive regulation of protein autophosphorylation	biological_process	11	LOC106029723;PDGFC;PDGFD;RAP2A;RASSF2	5	3684	12	12713	0.249753
GO:0035567	non-canonical Wnt signaling pathway	biological_process	9	FZD3;FZD5;FZD7;FZD8;SMO	5	3684	12	12713	0.249753
GO:0034047	regulation of protein phosphatase type 2A activity	biological_process	11	HTT;PPP2R2B;PPP2R2D;PPP2R5A;PPP2R5D	5	3684	12	12713	0.249753
GO:0006165	nucleoside diphosphate phosphorylation	biological_process	10	AK1;AK8;LOC106034733;NME2;NME5	5	3684	12	12713	0.249753
GO:0046658	anchored component of plasma membrane	cellular_component	8	GPC3;LOC106048964;MDGA1;NTNG1;RTN4RL1	5	3684	12	12713	0.249753
GO:0002027	regulation of heart rate	biological_process	10	CAV3;DMD;EPAS1;MDM2;SNTA1	5	3684	12	12713	0.249753
GO:0010719	negative regulation of epithelial to mesenchymal transition	biological_process	12	LDLRAD4;SFRP1;SFRP2;SMAD7;TRIM62	5	3684	12	12713	0.249753
GO:0014065	phosphatidylinositol 3-kinase signaling	biological_process	10	EDN1;IRS1;LTK;PIK3CG;PIK3R1	5	3684	12	12713	0.249753
GO:0006261	DNA-dependent DNA replication	biological_process	10	BAZ1A;LOC106029325;POLE2;RFC4;RFC5	5	3684	12	12713	0.249753
GO:0006939	smooth muscle contraction	biological_process	8	BDKRB2;LOC106036719;MLN;MYH11;PDE4B	5	3684	12	12713	0.249753
GO:0016581	NuRD complex	cellular_component	14	GATAD2B;HDAC1;LOC106049692;MTA3;RBBP4	5	3684	12	12713	0.249753
GO:0004550	nucleoside diphosphate kinase activity	molecular_function	8	AK1;AK8;LOC106034733;NME2;NME5	5	3684	12	12713	0.249753
GO:0004866	endopeptidase inhibitor activity	molecular_function	6	CD109;CPAMD8;LOC106048069;LOC106048077;LOC106048078	5	3684	12	12713	0.249753
GO:0043425	bHLH transcription factor binding	molecular_function	6	LMO2;LOC106034444;SMAD3;TCF12;TCF3	5	3684	12	12713	0.249753
GO:0007026	negative regulation of microtubule depolymerization	biological_process	9	APC2;CIB1;CKAP2;FGF13;KATNB1	5	3684	12	12713	0.249753
GO:0060324	face development	biological_process	6	MAP2K2;MAPK1;MKKS;RAF1;ZFAND5	5	3684	12	12713	0.249753
GO:0005506	iron ion binding	molecular_function	8	ACO2;CYGB;EGLN1;EGLN3;FA2H;KDM7A;LOC106029513;LOC106031836;LOC106033590;LOC106036083;LOC106038153;LOC106039314;LOC106039661;LOC106040700;LOC106041199;LOC106045912;LOC106048579;LOC106049439;NFU1;OGFOD1;P3H1;P4HA2;PHF2;PRCP;SC5D;SCD	26	3684	79	12713	0.255172
GO:0032508	DNA duplex unwinding	biological_process	11	CDC45;DDX11;DNA2;GINS1;GINS2;GINS4;LOC106029424;LOC106049692;MCM3;MCM5;PIF1;WRN	12	3684	34	12713	0.261376
GO:0051607	defense response to virus	biological_process	5	ABCC9;ADAR;BNIP3;GPAM;ILF3;IRF5;KCNJ8;LOC106041493;LOC106045178;RNASEL;SERINC3;SPON2	12	3684	34	12713	0.261376
GO:0005544	calcium-dependent phospholipid binding	molecular_function	6	ANXA11;ANXA1;ANXA4;C2CD5;DOC2B;LOC106033807;LOC106038582;SYT17;SYT2;SYT3;SYT7;SYTL4	12	3684	34	12713	0.261376
GO:0005887	integral component of plasma membrane	cellular_component	7	ABCA1;ABCC1;ADAM8;ADGRL3;ADRA1B;ADRA2B;ADRB1;ADRB2;AQP1;AQP4;AQP9;ASIC1;ATP13A2;ATP2A3;ATP2B4;BACE1;BEST3;BEST4;BOC;CAV1;CAV2;CD34;CD82;CD9;CDH4;CLDN1;CNGA3;CSPG4;DDR2;DRD4;DSCAM;EDA2R;EPHA6;EPHA8;EPHB1;EPHB2;EPHB3;FGFR4;FLT1;GABBR1;GJA5;GPR171;GPR20;HCN3;HTR1A;HTR5A;IFITM5;IGDCC3;IL17RA;ITGA2B;ITPR3;KCNH6;KCNJ10;KCNJ11;KCNJ12;KCNJ2;KCNJ5;KCNJ6;KCNJ8;KCNK3;LCT;LGR4;LMAN2;LOC106029333;LOC106029545…	149	3684	491	12713	0.262828
GO:0009791	post-embryonic development	biological_process	6	ACADM;ALX4;ANKRD1;CSRNP1;DHCR7;ETNK2;GIGYF2;INPPL1;ITPR1;MTOR;MUT;MYL2;NR4A2;SEMA3C;SEPP1;SOD2	16	3684	47	12713	0.267837
GO:0003682	chromatin binding	molecular_function	4	ASH1L;AUTS2;BAHD1;BAP1;CBX2;CBX4;CDC45;ENY2;EXO1;FLI1;FOSL2;FOS;GATA2;GLI1;GLI3;HELLS;HINFP;JDP2;JUN;KLHDC3;LOC106029326;LOC106029364;LOC106029424;LOC106029618;LOC106044945;MBD5;MCM3;MCM5;MEF2A;MEN1;MLH3;MSH6;MTA3;NCAPD2;NCAPD3;NCOA1;NCOA2;NCOA5;NONO;ORC1;PATZ1;PCNA;PHF13;PHF21A;POLE;POLR3A;PRKCB;RAD51;RERE;SFPQ;SHMT2;SNAI2;SSRP1;TBL1X;TICRR;UBE2T;WDR82;ZMYND11;ZMYND8	59	3684	189	12713	0.271064
GO:0005654	nucleoplasm	cellular_component	11	ABL1;ACLY;ACOT7;ADAR;ADD3;ALDH6A1;ANKRD28;ANKS1A;ANLN;ANXA11;ANXA1;AP3B2;AP5Z1;APRT;ARHGAP27;ARID3B;ASH1L;ATN1;ATP5F1;ATP5H;ATP6V0A1;AXIN2;BAHD1;BAP1;BCL9L;BOP1;BUB1;CAD;CAPG;CASC5;CBX2;CCAR2;CCNA2;CDC20;CDC34;CDC7;CDCA2;CDCA7;CDK5R2;CEBPG;CELSR1;CENPF;CFAP20;CHAF1B;CHEK1;CHTF18;CIB1;CLPX;CMTR1;CNDP2;COPE;CPT2;DACT1;DBF4B;DCAF7;DCPS;DCTN5;DDB1;DDB2;DDX11;DEPDC1;DHODH;DLD;DNMT3B;DNPEP;DOT1L;DPH3;D…	322	3684	1080	12713	0.273894
GO:0051091	positive regulation of sequence-specific DNA binding transcription factor activity	biological_process	13	ABRA;CTNNB1;DDR2;JUP;LOC106029471;LOC106044377;MBTPS2;PPARGC1A;PPARGC1B;PPP3CA;PPRC1;RGCC;SMARCB1;TCF3;WNT2	15	3684	44	12713	0.275193
GO:0042472	inner ear morphogenesis	biological_process	10	ABR;CELSR1;FGF9;FGFR1;FZD3;FZD6;GATA2;GBX2;INSIG2;SOBP	10	3684	28	12713	0.275378
GO:0006461	protein complex assembly	biological_process	7	ADD2;CAPN3;LAMC1;LLGL1;LOC106029706;LOC106044624;MDM2;MITF;RIMS1;TFAP4	10	3684	28	12713	0.275378
GO:0043234	protein complex	cellular_component	4	BTBD1;CAMK2D;CAPN3;CAV2;CLSTN3;DDOST;DTNA;EPS8L2;ERLIN1;FEN1;HTT;INCENP;LDB1;LOC106029424;LOC106029471;LOC106029513;LOC106029546;LOC106036005;LOC106049264;LOC106049938;MDM2;MITF;MREG;NASP;PARD6A;PTRF;RASSF2;SCP2;SDPR;SMAD7;SNTA1;SNTB1;SNX17;SOD1;SSX2IP;STRA6;UBQLN1;USP28;YWHAQ	39	3684	123	12713	0.281091
GO:0001102	RNA polymerase II activating transcription factor binding	molecular_function	7	BHLHE40;CTNNB1;DUSP26;JUN;LMO2;NCOR1;NFE2L2;PITX2;SMAD3	9	3684	25	12713	0.282822
GO:0035019	somatic stem cell population maintenance	biological_process	10	BCL9L;BCL9;GATA2;KLF10;LOC106049264;RAF1;SFRP1;SOX4;VANGL2	9	3684	25	12713	0.282822
GO:0001077	transcriptional activator activity, RNA polymerase II core promoter proximal region sequence-specific binding	molecular_function	7	ARID3B;ATG101;CEBPG;ELF1;EPAS1;FLI1;FOS;FOXK2;GATA2;GMEB1;HEYL;KLF13;KLF4;KLF5;MEF2A;MITF;MYBL1;MYBL2;MYOG;NR4A2;NR4A3;NUCKS1;PATZ1;PGR;PITX3;POU2F3;PRR35;SIX2;SMAD1;SOX4;TCF12;TFAP4	32	3684	100	12713	0.284911
GO:0060345	spleen trabecula formation	biological_process	7	SLC40A1	1	3684	1	12713	0.289782
GO:2001286	regulation of caveolin-mediated endocytosis	biological_process	8	SRC	1	3684	1	12713	0.289782
GO:1903141	negative regulation of establishment of endothelial barrier	biological_process	12	S1PR3	1	3684	1	12713	0.289782
GO:0008750	NAD(P)+ transhydrogenase (AB-specific) activity	molecular_function	8	NNT	1	3684	1	12713	0.289782
GO:0043190	ATP-binding cassette (ABC) transporter complex	cellular_component	6	ABCG5	1	3684	1	12713	0.289782
GO:0032489	regulation of Cdc42 protein signal transduction	biological_process	12	LOC106039769	1	3684	1	12713	0.289782
GO:1902864	negative regulation of embryonic camera-type eye development	biological_process	8	FST	1	3684	1	12713	0.289782
GO:1900369	negative regulation of RNA interference	biological_process	13	ADAR	1	3684	1	12713	0.289782
GO:0001887	selenium compound metabolic process	biological_process	5	SEPP1	1	3684	1	12713	0.289782
GO:0017045	corticotropin-releasing hormone activity	molecular_function	7	CRH	1	3684	1	12713	0.289782
GO:0005030	neurotrophin receptor activity	molecular_function	5	NTRK3	1	3684	1	12713	0.289782
GO:0004657	proline dehydrogenase activity	molecular_function	6	LOC106047481	1	3684	1	12713	0.289782
GO:0097291	renal phosphate ion absorption	biological_process	8	LOC106034617	1	3684	1	12713	0.289782
GO:0032450	maltose alpha-glucosidase activity	molecular_function	9	GAA	1	3684	1	12713	0.289782
GO:0016534	cyclin-dependent protein kinase 5 activator activity	molecular_function	8	CDK5R2	1	3684	1	12713	0.289782
GO:0003231	cardiac ventricle development	biological_process	10	TMEM65	1	3684	1	12713	0.289782
GO:0043864	indoleacetamide hydrolase activity	molecular_function	7	MACROD2	1	3684	1	12713	0.289782
GO:0004320	oleoyl-[acyl-carrier-protein] hydrolase activity	molecular_function	9	FASN	1	3684	1	12713	0.289782
GO:0008238	exopeptidase activity	molecular_function	7	MME	1	3684	1	12713	0.289782
GO:0043199	sulfate binding	molecular_function	6	CD34	1	3684	1	12713	0.289782
GO:0070377	negative regulation of ERK5 cascade	biological_process	12	LOC106029394	1	3684	1	12713	0.289782
GO:0044062	regulation of excretion	biological_process	7	LOC106034617	1	3684	1	12713	0.289782
GO:1900825	regulation of membrane depolarization during cardiac muscle cell action potential	biological_process	7	GJA5	1	3684	1	12713	0.289782
GO:0042165	neurotransmitter binding	molecular_function	4	NIPSNAP1	1	3684	1	12713	0.289782
GO:0033003	regulation of mast cell activation	biological_process	7	PTPRE	1	3684	1	12713	0.289782
GO:0035605	peptidyl-cysteine S-nitrosylase activity	molecular_function	6	GAPDH	1	3684	1	12713	0.289782
GO:0047801	L-cysteine:2-oxoglutarate aminotransferase activity	molecular_function	7	GOT1	1	3684	1	12713	0.289782
GO:0017065	single-strand selective uracil DNA N-glycosylase activity	molecular_function	10	MACROD2	1	3684	1	12713	0.289782
GO:0004317	3-hydroxypalmitoyl-[acyl-carrier-protein] dehydratase activity	molecular_function	8	FASN	1	3684	1	12713	0.289782
GO:0034602	oxoglutarate dehydrogenase (NAD+) activity	molecular_function	7	LOC106049716	1	3684	1	12713	0.289782
GO:0043181	vacuolar sequestering	biological_process	6	GAA	1	3684	1	12713	0.289782
GO:0034576	N-isopropylacetanilide amidohydrolase activity	molecular_function	7	MACROD2	1	3684	1	12713	0.289782
GO:0061459	L-arginine transmembrane transporter activity	molecular_function	11	SLC7A2	1	3684	1	12713	0.289782
GO:0033262	regulation of nuclear cell cycle DNA replication	biological_process	12	CDT1	1	3684	1	12713	0.289782
GO:0008759	UDP-3-O-[3-hydroxymyristoyl] N-acetylglucosamine deacetylase activity	molecular_function	7	MACROD2	1	3684	1	12713	0.289782
GO:0042824	MHC class I peptide loading complex	cellular_component	14	LOC106029513	1	3684	1	12713	0.289782
GO:0015227	acyl carnitine transmembrane transporter activity	molecular_function	10	SLC25A29	1	3684	1	12713	0.289782
GO:0031177	phosphopantetheine binding	molecular_function	5	FASN	1	3684	1	12713	0.289782
GO:0042490	mechanoreceptor differentiation	biological_process	10	NTRK3	1	3684	1	12713	0.289782
GO:0008486	diphosphoinositol-polyphosphate diphosphatase activity	molecular_function	8	NUDT4	1	3684	1	12713	0.289782
GO:1900235	negative regulation of Kit signaling pathway	biological_process	12	RABGEF1	1	3684	1	12713	0.289782
GO:0032423	regulation of mismatch repair	biological_process	11	AXIN2	1	3684	1	12713	0.289782
GO:0060169	negative regulation of adenosine receptor signaling pathway	biological_process	12	ADA	1	3684	1	12713	0.289782
GO:0015786	UDP-glucose transport	biological_process	8	SLC35C2	1	3684	1	12713	0.289782
GO:0098742	cell-cell adhesion via plasma-membrane adhesion molecules	biological_process	6	FGFRL1	1	3684	1	12713	0.289782
GO:0070193	synaptonemal complex organization	biological_process	6	UBE2B	1	3684	1	12713	0.289782
GO:0032272	negative regulation of protein polymerization	biological_process	8	VDAC2	1	3684	1	12713	0.289782
GO:0003860	3-hydroxyisobutyryl-CoA hydrolase activity	molecular_function	8	HIBCH	1	3684	1	12713	0.289782
GO:0002774	Fc receptor mediated inhibitory signaling pathway	biological_process	9	LYN	1	3684	1	12713	0.289782
GO:0019240	citrulline biosynthetic process	biological_process	9	ALDH18A1	1	3684	1	12713	0.289782
GO:1901897	regulation of relaxation of cardiac muscle	biological_process	9	CAMK2D	1	3684	1	12713	0.289782
GO:0070463	tubulin-dependent ATPase activity	molecular_function	11	KIF18A	1	3684	1	12713	0.289782
GO:0033781	cholesterol 24-hydroxylase activity	molecular_function	7	LOC106036083	1	3684	1	12713	0.289782
GO:0035854	eosinophil fate commitment	biological_process	11	GATA2	1	3684	1	12713	0.289782
GO:0045029	UDP-activated nucleotide receptor activity	molecular_function	10	P2RY6	1	3684	1	12713	0.289782
GO:0019062	virion attachment to host cell	biological_process	7	HSP90AB1	1	3684	1	12713	0.289782
GO:0010370	perinucleolar chromocenter	cellular_component	13	PIWIL2	1	3684	1	12713	0.289782
GO:0008445	D-aspartate oxidase activity	molecular_function	8	DDO	1	3684	1	12713	0.289782
GO:0000016	lactase activity	molecular_function	7	LCT	1	3684	1	12713	0.289782
GO:0071144	SMAD2-SMAD3 protein complex	cellular_component	8	SMAD3	1	3684	1	12713	0.289782
GO:0071173	spindle assembly checkpoint	biological_process	9	CASC5	1	3684	1	12713	0.289782
GO:0085029	extracellular matrix assembly	biological_process	7	GPM6B	1	3684	1	12713	0.289782
GO:0034136	negative regulation of toll-like receptor 2 signaling pathway	biological_process	11	LYN	1	3684	1	12713	0.289782
GO:0021935	cerebellar granule cell precursor tangential migration	biological_process	10	PLXNA2	1	3684	1	12713	0.289782
GO:0021813	cell-cell adhesion involved in neuronal-glial interactions involved in cerebral cortex radial glia guided migration	biological_process	7	DAB1	1	3684	1	12713	0.289782
GO:0050038	L-xylulose reductase (NADP+) activity	molecular_function	7	DCXR	1	3684	1	12713	0.289782
GO:0097626	low-affinity L-arginine transmembrane transporter activity	molecular_function	12	SLC7A2	1	3684	1	12713	0.289782
GO:0003025	regulation of systemic arterial blood pressure by baroreceptor feedback	biological_process	11	NAV2	1	3684	1	12713	0.289782
GO:0070304	positive regulation of stress-activated protein kinase signaling cascade	biological_process	10	LYN	1	3684	1	12713	0.289782
GO:0042590	antigen processing and presentation of exogenous peptide antigen via MHC class I	biological_process	7	IFI30	1	3684	1	12713	0.289782
GO:0007567	parturition	biological_process	5	HPGD	1	3684	1	12713	0.289782
GO:2000391	positive regulation of neutrophil extravasation	biological_process	8	ADAM8	1	3684	1	12713	0.289782
GO:0009570	chloroplast stroma	cellular_component	12	LOC106048101	1	3684	1	12713	0.289782
GO:0006313	transposition, DNA-mediated	biological_process	10	VRTN	1	3684	1	12713	0.289782
GO:0003218	cardiac left ventricle formation	biological_process	13	TBX5	1	3684	1	12713	0.289782
GO:0004310	farnesyl-diphosphate farnesyltransferase activity	molecular_function	8	FDFT1	1	3684	1	12713	0.289782
GO:0021889	olfactory bulb interneuron differentiation	biological_process	11	ERBB4	1	3684	1	12713	0.289782
GO:0070076	histone lysine demethylation	biological_process	11	UBE2B	1	3684	1	12713	0.289782
GO:1901877	negative regulation of calcium ion binding	biological_process	7	PLN	1	3684	1	12713	0.289782
GO:0008478	pyridoxal kinase activity	molecular_function	7	PDXK	1	3684	1	12713	0.289782
GO:1903118	urate homeostasis	biological_process	7	OIT3	1	3684	1	12713	0.289782
GO:0019135	deoxyhypusine monooxygenase activity	molecular_function	6	DOHH	1	3684	1	12713	0.289782
GO:0002544	chronic inflammatory response	biological_process	7	THBS1	1	3684	1	12713	0.289782
GO:0031118	rRNA pseudouridine synthesis	biological_process	13	DKC1	1	3684	1	12713	0.289782
GO:0072220	metanephric descending thin limb development	biological_process	11	AQP1	1	3684	1	12713	0.289782
GO:0005673	transcription factor TFIIE complex	cellular_component	10	GTF2E2	1	3684	1	12713	0.289782
GO:0033563	dorsal/ventral axon guidance	biological_process	8	DCC	1	3684	1	12713	0.289782
GO:1901863	positive regulation of muscle tissue development	biological_process	8	PPARGC1A	1	3684	1	12713	0.289782
GO:0016071	mRNA metabolic process	biological_process	9	CEBPG	1	3684	1	12713	0.289782
GO:0060591	chondroblast differentiation	biological_process	7	CYR61	1	3684	1	12713	0.289782
GO:0048691	positive regulation of axon extension involved in regeneration	biological_process	10	NTRK3	1	3684	1	12713	0.289782
GO:0010189	vitamin E biosynthetic process	biological_process	8	PLTP	1	3684	1	12713	0.289782
GO:0051345	positive regulation of hydrolase activity	biological_process	6	WRN	1	3684	1	12713	0.289782
GO:2000544	regulation of endothelial cell chemotaxis to fibroblast growth factor	biological_process	7	FGF1	1	3684	1	12713	0.289782
GO:0015081	sodium ion transmembrane transporter activity	molecular_function	10	CNNM4	1	3684	1	12713	0.289782
GO:2001150	positive regulation of dipeptide transmembrane transport	biological_process	9	LOC106030632	1	3684	1	12713	0.289782
GO:0001991	regulation of systemic arterial blood pressure by circulatory renin-angiotensin	biological_process	13	AGTR2	1	3684	1	12713	0.289782
GO:0070975	FHA domain binding	molecular_function	6	LOC106049664	1	3684	1	12713	0.289782
GO:0046715	borate transmembrane transporter activity	molecular_function	9	SLC4A11	1	3684	1	12713	0.289782
GO:0034988	Fc-gamma receptor I complex binding	molecular_function	7	LOC106029546	1	3684	1	12713	0.289782
GO:0090158	endoplasmic reticulum membrane organization	biological_process	6	STX18	1	3684	1	12713	0.289782
GO:0090010	transforming growth factor beta receptor signaling pathway involved in primitive streak formation	biological_process	11	LOC106044377	1	3684	1	12713	0.289782
GO:0071073	positive regulation of phospholipid biosynthetic process	biological_process	8	ADGRF5	1	3684	1	12713	0.289782
GO:2000669	negative regulation of dendritic cell apoptotic process	biological_process	12	GAS6	1	3684	1	12713	0.289782
GO:0030263	apoptotic chromosome condensation	biological_process	12	TOP2A	1	3684	1	12713	0.289782
GO:0030297	transmembrane receptor protein tyrosine kinase activator activity	molecular_function	8	ANGPT4	1	3684	1	12713	0.289782
GO:0045130	keratan sulfotransferase activity	molecular_function	7	CHST1	1	3684	1	12713	0.289782
GO:0070635	nicotinamide riboside hydrolase activity	molecular_function	7	MACROD2	1	3684	1	12713	0.289782
GO:0008609	alkylglycerone-phosphate synthase activity	molecular_function	6	AGPS	1	3684	1	12713	0.289782
GO:0071287	cellular response to manganese ion	biological_process	8	LRRK2	1	3684	1	12713	0.289782
GO:0072202	cell differentiation involved in metanephros development	biological_process	8	LGR4	1	3684	1	12713	0.289782
GO:0060300	regulation of cytokine activity	biological_process	8	GREM2	1	3684	1	12713	0.289782
GO:2000266	regulation of blood coagulation, intrinsic pathway	biological_process	8	SERPINC1	1	3684	1	12713	0.289782
GO:0004138	deoxyguanosine kinase activity	molecular_function	10	DGUOK	1	3684	1	12713	0.289782
GO:0032983	kainate selective glutamate receptor complex	cellular_component	9	GRIK4	1	3684	1	12713	0.289782
GO:0021873	forebrain neuroblast division	biological_process	10	ASPM	1	3684	1	12713	0.289782
GO:0043909	N-acetylcitrulline deacetylase activity	molecular_function	7	MACROD2	1	3684	1	12713	0.289782
GO:0038203	TORC2 signaling	biological_process	9	PRR5L	1	3684	1	12713	0.289782
GO:0060338	regulation of type I interferon-mediated signaling pathway	biological_process	9	HSP90AB1	1	3684	1	12713	0.289782
GO:0070593	dendrite self-avoidance	biological_process	7	DSCAM	1	3684	1	12713	0.289782
GO:0060143	positive regulation of syncytium formation by plasma membrane fusion	biological_process	8	RAPGEF3	1	3684	1	12713	0.289782
GO:0004362	glutathione-disulfide reductase activity	molecular_function	7	GSR	1	3684	1	12713	0.289782
GO:0050510	N-acetylgalactosaminyl-proteoglycan 3-beta-glucuronosyltransferase activity	molecular_function	8	CHSY1	1	3684	1	12713	0.289782
GO:0070296	sarcoplasmic reticulum calcium ion transport	biological_process	10	SLN	1	3684	1	12713	0.289782
GO:0097241	hematopoietic stem cell migration to bone marrow	biological_process	9	GAS6	1	3684	1	12713	0.289782
GO:0060872	semicircular canal development	biological_process	7	GATA2	1	3684	1	12713	0.289782
GO:0034729	histone H3-K79 methylation	biological_process	9	DOT1L	1	3684	1	12713	0.289782
GO:0010610	regulation of mRNA stability involved in response to stress	biological_process	11	IGF2BP1	1	3684	1	12713	0.289782
GO:0070320	inward rectifier potassium channel inhibitor activity	molecular_function	6	CAV1	1	3684	1	12713	0.289782
GO:0008942	nitrite reductase [NAD(P)H] activity	molecular_function	7	RFESD	1	3684	1	12713	0.289782
GO:0042292	URM1 activating enzyme activity	molecular_function	7	MOCS3	1	3684	1	12713	0.289782
GO:0021902	commitment of neuronal cell to specific neuron type in forebrain	biological_process	12	GATA2	1	3684	1	12713	0.289782
GO:0097450	astrocyte end-foot	cellular_component	8	GFAP	1	3684	1	12713	0.289782
GO:0004660	protein farnesyltransferase activity	molecular_function	8	FNTA	1	3684	1	12713	0.289782
GO:0042698	ovulation cycle	biological_process	6	TYRO3	1	3684	1	12713	0.289782
GO:0038168	epidermal growth factor receptor signaling pathway via I-kappaB kinase/NF-kappaB cascade	biological_process	13	RASSF2	1	3684	1	12713	0.289782
GO:0016868	intramolecular transferase activity, phosphotransferases	molecular_function	6	PGM2L1	1	3684	1	12713	0.289782
GO:0002032	desensitization of G-protein coupled receptor protein signaling pathway by arrestin	biological_process	12	ADRB2	1	3684	1	12713	0.289782
GO:0005457	GDP-fucose transmembrane transporter activity	molecular_function	10	SLC35B4	1	3684	1	12713	0.289782
GO:0045624	positive regulation of T-helper cell differentiation	biological_process	14	SHB	1	3684	1	12713	0.289782
GO:0051445	regulation of meiotic cell cycle	biological_process	5	ASPM	1	3684	1	12713	0.289782
GO:0034227	tRNA thio-modification	biological_process	13	URM1	1	3684	1	12713	0.289782
GO:0007342	fusion of sperm to egg plasma membrane	biological_process	7	CD9	1	3684	1	12713	0.289782
GO:0005292	high-affinity lysine transmembrane transporter activity	molecular_function	11	SLC7A2	1	3684	1	12713	0.289782
GO:2000334	positive regulation of blood microparticle formation	biological_process	7	CD36	1	3684	1	12713	0.289782
GO:0061146	Peyer's patch morphogenesis	biological_process	8	RET	1	3684	1	12713	0.289782
GO:0090075	relaxation of muscle	biological_process	7	P2RY1	1	3684	1	12713	0.289782
GO:0000253	3-keto sterol reductase activity	molecular_function	7	HSD17B7	1	3684	1	12713	0.289782
GO:0061469	regulation of type B pancreatic cell proliferation	biological_process	6	LOC106044728	1	3684	1	12713	0.289782
GO:0004794	L-threonine ammonia-lyase activity	molecular_function	7	LOC106032592	1	3684	1	12713	0.289782
GO:0097487	multivesicular body, internal vesicle	cellular_component	12	LRRK2	1	3684	1	12713	0.289782
GO:0060452	positive regulation of cardiac muscle contraction	biological_process	11	RGS2	1	3684	1	12713	0.289782
GO:0015904	tetracycline transport	biological_process	8	MFSD10	1	3684	1	12713	0.289782
GO:1901731	positive regulation of platelet aggregation	biological_process	9	LOC106029706	1	3684	1	12713	0.289782
GO:0050855	regulation of B cell receptor signaling pathway	biological_process	9	LYN	1	3684	1	12713	0.289782
GO:0032946	positive regulation of mononuclear cell proliferation	biological_process	7	CSF1	1	3684	1	12713	0.289782
GO:0005093	Rab GDP-dissociation inhibitor activity	molecular_function	8	GDI2	1	3684	1	12713	0.289782
GO:0015111	iodide transmembrane transporter activity	molecular_function	9	ANO1	1	3684	1	12713	0.289782
GO:1900155	negative regulation of bone trabecula formation	biological_process	11	CHAD	1	3684	1	12713	0.289782
GO:0004145	diamine N-acetyltransferase activity	molecular_function	9	SAT1	1	3684	1	12713	0.289782
GO:0070042	rRNA (uridine-N3-)-methyltransferase activity	molecular_function	8	FDXACB1	1	3684	1	12713	0.289782
GO:0016814	hydrolase activity, acting on carbon-nitrogen (but not peptide) bonds, in cyclic amidines	molecular_function	6	APOBEC2	1	3684	1	12713	0.289782
GO:0004617	phosphoglycerate dehydrogenase activity	molecular_function	7	PHGDH	1	3684	1	12713	0.289782
GO:1901373	lipid hydroperoxide transport	biological_process	5	SCP2	1	3684	1	12713	0.289782
GO:0008537	proteasome activator complex	cellular_component	9	PSME3	1	3684	1	12713	0.289782
GO:0043435	response to corticotropin-releasing hormone	biological_process	7	CRHR2	1	3684	1	12713	0.289782
GO:0070194	synaptonemal complex disassembly	biological_process	7	PLK1	1	3684	1	12713	0.289782
GO:0006531	aspartate metabolic process	biological_process	9	GOT1	1	3684	1	12713	0.289782
GO:0002638	negative regulation of immunoglobulin production	biological_process	8	IL13RA2	1	3684	1	12713	0.289782
GO:0016295	myristoyl-[acyl-carrier-protein] hydrolase activity	molecular_function	9	FASN	1	3684	1	12713	0.289782
GO:0060670	branching involved in labyrinthine layer morphogenesis	biological_process	8	RSPO3	1	3684	1	12713	0.289782
GO:0019264	glycine biosynthetic process from serine	biological_process	11	SHMT2	1	3684	1	12713	0.289782
GO:0005260	channel-conductance-controlling ATPase activity	molecular_function	13	CFTR	1	3684	1	12713	0.289782
GO:0004897	ciliary neurotrophic factor receptor activity	molecular_function	7	CNTFR	1	3684	1	12713	0.289782
GO:0097017	renal protein absorption	biological_process	8	GSN	1	3684	1	12713	0.289782
GO:1900139	negative regulation of arachidonic acid secretion	biological_process	14	PLA2R1	1	3684	1	12713	0.289782
GO:1900387	negative regulation of cell-cell adhesion by negative regulation of transcription from RNA polymerase II promoter	biological_process	13	SNAI2	1	3684	1	12713	0.289782
GO:2000984	negative regulation of ATP citrate synthase activity	biological_process	7	GBAS	1	3684	1	12713	0.289782
GO:0008282	ATP-sensitive potassium channel complex	cellular_component	8	KCNJ11	1	3684	1	12713	0.289782
GO:0000831	inositol hexakisphosphate 6-kinase activity	molecular_function	8	IP6K3	1	3684	1	12713	0.289782
GO:0061548	ganglion development	biological_process	8	TULP3	1	3684	1	12713	0.289782
GO:0015847	putrescine transport	biological_process	9	AZIN2	1	3684	1	12713	0.289782
GO:0010934	macrophage cytokine production	biological_process	7	GAS6	1	3684	1	12713	0.289782
GO:0000494	box C/D snoRNA 3'-end processing	biological_process	13	FBL	1	3684	1	12713	0.289782
GO:0002684	positive regulation of immune system process	biological_process	5	LOC106045190	1	3684	1	12713	0.289782
GO:0046813	receptor-mediated virion attachment to host cell	biological_process	8	GAS6	1	3684	1	12713	0.289782
GO:0021570	rhombomere 4 development	biological_process	12	HOXA1	1	3684	1	12713	0.289782
GO:0086008	voltage-gated potassium channel activity involved in cardiac muscle cell action potential repolarization	molecular_function	12	KCNJ2	1	3684	1	12713	0.289782
GO:0047555	3',5'-cyclic-GMP phosphodiesterase activity	molecular_function	10	PDE9A	1	3684	1	12713	0.289782
GO:0097627	high-affinity L-ornithine transmembrane transporter activity	molecular_function	11	SLC7A2	1	3684	1	12713	0.289782
GO:0017005	3'-tyrosyl-DNA phosphodiesterase activity	molecular_function	9	TDP1	1	3684	1	12713	0.289782
GO:0086016	AV node cell action potential	biological_process	9	SCN4B	1	3684	1	12713	0.289782
GO:0052773	diacetylchitobiose deacetylase activity	molecular_function	7	MACROD2	1	3684	1	12713	0.289782
GO:0071877	regulation of adrenergic receptor signaling pathway	biological_process	10	RGS2	1	3684	1	12713	0.289782
GO:0060402	calcium ion transport into cytosol	biological_process	13	ITPR3	1	3684	1	12713	0.289782
GO:0090246	convergent extension involved in somitogenesis	biological_process	11	SFRP1	1	3684	1	12713	0.289782
GO:0061589	calcium activated phosphatidylserine scrambling	biological_process	8	ANO6	1	3684	1	12713	0.289782
GO:0021990	neural plate formation	biological_process	11	MTURN	1	3684	1	12713	0.289782
GO:0033488	cholesterol biosynthetic process via 24,25-dihydrolanosterol	biological_process	10	LOC106039661	1	3684	1	12713	0.289782
GO:0061034	olfactory bulb mitral cell layer development	biological_process	14	LOC106049716	1	3684	1	12713	0.289782
GO:0021551	central nervous system morphogenesis	biological_process	9	ERBB4	1	3684	1	12713	0.289782
GO:0004014	adenosylmethionine decarboxylase activity	molecular_function	7	AMD1	1	3684	1	12713	0.289782
GO:0055129	L-proline biosynthetic process	biological_process	11	PYCR1	1	3684	1	12713	0.289782
GO:0061198	fungiform papilla formation	biological_process	12	CTNNB1	1	3684	1	12713	0.289782
GO:0043279	response to alkaloid	biological_process	6	GNRH1	1	3684	1	12713	0.289782
GO:1900370	positive regulation of RNA interference	biological_process	13	XPO5	1	3684	1	12713	0.289782
GO:0034590	L-hydroxyproline transmembrane transporter activity	molecular_function	9	SLC1A4	1	3684	1	12713	0.289782
GO:0033602	negative regulation of dopamine secretion	biological_process	9	GABBR1	1	3684	1	12713	0.289782
GO:0007403	glial cell fate determination	biological_process	7	CTNNB1	1	3684	1	12713	0.289782
GO:0008374	O-acyltransferase activity	molecular_function	7	PLA2G15	1	3684	1	12713	0.289782
GO:0060578	superior vena cava morphogenesis	biological_process	11	PITX2	1	3684	1	12713	0.289782
GO:0042816	vitamin B6 metabolic process	biological_process	7	PDXK	1	3684	1	12713	0.289782
GO:0031508	pericentric heterochromatin assembly	biological_process	13	HELLS	1	3684	1	12713	0.289782
GO:0015191	L-methionine transmembrane transporter activity	molecular_function	11	SLC38A7	1	3684	1	12713	0.289782
GO:0043404	corticotropin-releasing hormone receptor activity	molecular_function	6	CRHR2	1	3684	1	12713	0.289782
GO:1902870	negative regulation of amacrine cell differentiation	biological_process	12	FST	1	3684	1	12713	0.289782
GO:0009051	pentose-phosphate shunt, oxidative branch	biological_process	15	PGD	1	3684	1	12713	0.289782
GO:1903008	organelle disassembly	biological_process	6	KIF9	1	3684	1	12713	0.289782
GO:0051593	response to folic acid	biological_process	9	LOC106036081	1	3684	1	12713	0.289782
GO:0042339	keratan sulfate metabolic process	biological_process	9	CHST1	1	3684	1	12713	0.289782
GO:0045200	establishment of neuroblast polarity	biological_process	7	FGF13	1	3684	1	12713	0.289782
GO:0032458	slow endocytic recycling	biological_process	8	MICALL1	1	3684	1	12713	0.289782
GO:0044599	AP-5 adaptor complex	cellular_component	11	AP5Z1	1	3684	1	12713	0.289782
GO:1902876	negative regulation of embryonic pattern specification	biological_process	9	FST	1	3684	1	12713	0.289782
GO:0033574	response to testosterone	biological_process	7	LOC106029513	1	3684	1	12713	0.289782
GO:0035379	carbon dioxide transmembrane transporter activity	molecular_function	6	AQP1	1	3684	1	12713	0.289782
GO:0022013	pallium cell proliferation in forebrain	biological_process	13	IGF2BP1	1	3684	1	12713	0.289782
GO:0031707	endothelin A receptor binding	molecular_function	9	EDN1	1	3684	1	12713	0.289782
GO:0035251	UDP-glucosyltransferase activity	molecular_function	7	POGLUT1	1	3684	1	12713	0.289782
GO:0018478	malonate-semialdehyde dehydrogenase (acetylating) activity	molecular_function	7	ALDH6A1	1	3684	1	12713	0.289782
GO:0005345	purine nucleobase transmembrane transporter activity	molecular_function	8	AQP9	1	3684	1	12713	0.289782
GO:0002333	transitional one stage B cell differentiation	biological_process	12	ABL1	1	3684	1	12713	0.289782
GO:0072230	metanephric proximal straight tubule development	biological_process	11	AQP1	1	3684	1	12713	0.289782
GO:0016402	pristanoyl-CoA oxidase activity	molecular_function	8	ACOX3	1	3684	1	12713	0.289782
GO:0042758	long-chain fatty acid catabolic process	biological_process	10	ACADL	1	3684	1	12713	0.289782
GO:0044232	organelle membrane contact site	cellular_component	5	ESYT2	1	3684	1	12713	0.289782
GO:0021571	rhombomere 5 development	biological_process	12	HOXA1	1	3684	1	12713	0.289782
GO:0002041	intussusceptive angiogenesis	biological_process	11	CYR61	1	3684	1	12713	0.289782
GO:0080132	fatty acid alpha-hydroxylase activity	molecular_function	5	FA2H	1	3684	1	12713	0.289782
GO:0004349	glutamate 5-kinase activity	molecular_function	8	ALDH18A1	1	3684	1	12713	0.289782
GO:0009881	photoreceptor activity	molecular_function	5	CRY1	1	3684	1	12713	0.289782
GO:0032430	positive regulation of phospholipase A2 activity	biological_process	9	AGTR1	1	3684	1	12713	0.289782
GO:0050152	omega-amidase activity	molecular_function	7	NIT2	1	3684	1	12713	0.289782
GO:0018192	enzyme active site formation via cysteine modification to L-cysteine persulfide	biological_process	10	MOCS3	1	3684	1	12713	0.289782
GO:0003919	FMN adenylyltransferase activity	molecular_function	8	LOC106048509	1	3684	1	12713	0.289782
GO:0004610	phosphoacetylglucosamine mutase activity	molecular_function	7	PGM3	1	3684	1	12713	0.289782
GO:1900535	palmitic acid biosynthetic process	biological_process	11	ACOT7	1	3684	1	12713	0.289782
GO:0019206	nucleoside kinase activity	molecular_function	8	LOC106032673	1	3684	1	12713	0.289782
GO:0045155	electron transporter, transferring electrons from CoQH2-cytochrome c reductase complex and cytochrome c oxidase complex activity	molecular_function	4	LOC106030222	1	3684	1	12713	0.289782
GO:0010611	regulation of cardiac muscle hypertrophy	biological_process	10	LMCD1	1	3684	1	12713	0.289782
GO:0070722	Tle3-Aes complex	cellular_component	15	TBX15	1	3684	1	12713	0.289782
GO:0000828	inositol hexakisphosphate kinase activity	molecular_function	7	PPIP5K2	1	3684	1	12713	0.289782
GO:1903689	regulation of wound healing, spreading of epidermal cells	biological_process	10	GSN	1	3684	1	12713	0.289782
GO:0004655	porphobilinogen synthase activity	molecular_function	7	ALAD	1	3684	1	12713	0.289782
GO:0008211	glucocorticoid metabolic process	biological_process	7	LOC106039769	1	3684	1	12713	0.289782
GO:0034769	basement membrane disassembly	biological_process	7	CTSS	1	3684	1	12713	0.289782
GO:0004445	inositol-polyphosphate 5-phosphatase activity	molecular_function	10	INPP5D	1	3684	1	12713	0.289782
GO:2000080	negative regulation of canonical Wnt signaling pathway involved in controlling type B pancreatic cell proliferation	biological_process	13	SFRP1	1	3684	1	12713	0.289782
GO:0061618	sublamina densa	cellular_component	7	FRAS1	1	3684	1	12713	0.289782
GO:0033979	box H/ACA snoRNA metabolic process	biological_process	11	DKC1	1	3684	1	12713	0.289782
GO:0002431	Fc receptor mediated stimulatory signaling pathway	biological_process	7	LYN	1	3684	1	12713	0.289782
GO:0009295	nucleoid	cellular_component	3	TOP2A	1	3684	1	12713	0.289782
GO:0004506	squalene monooxygenase activity	molecular_function	7	SQLE	1	3684	1	12713	0.289782
GO:0021514	ventral spinal cord interneuron differentiation	biological_process	8	GATA2	1	3684	1	12713	0.289782
GO:0004574	oligo-1,6-glucosidase activity	molecular_function	9	GAA	1	3684	1	12713	0.289782
GO:0004735	pyrroline-5-carboxylate reductase activity	molecular_function	7	PYCR1	1	3684	1	12713	0.289782
GO:0046601	positive regulation of centriole replication	biological_process	13	PLK4	1	3684	1	12713	0.289782
GO:0035878	nail development	biological_process	8	ITGB4	1	3684	1	12713	0.289782
GO:0034382	chylomicron remnant clearance	biological_process	7	LMF1	1	3684	1	12713	0.289782
GO:0046111	xanthine biosynthetic process	biological_process	11	ADA	1	3684	1	12713	0.289782
GO:0097640	L-ornithine import across plasma membrane	biological_process	9	SLC7A2	1	3684	1	12713	0.289782
GO:0035272	exocrine system development	biological_process	7	RAB26	1	3684	1	12713	0.289782
GO:0021722	superior olivary nucleus maturation	biological_process	13	CDK5R2	1	3684	1	12713	0.289782
GO:0005464	UDP-xylose transmembrane transporter activity	molecular_function	9	SLC35B4	1	3684	1	12713	0.289782
GO:0015810	aspartate transport	biological_process	11	SLC38A7	1	3684	1	12713	0.289782
GO:0045837	negative regulation of membrane potential	biological_process	6	BNIP3	1	3684	1	12713	0.289782
GO:2000828	regulation of parathyroid hormone secretion	biological_process	11	GNAS	1	3684	1	12713	0.289782
GO:0004886	9-cis retinoic acid receptor activity	molecular_function	8	RXRA	1	3684	1	12713	0.289782
GO:0036449	microtubule minus-end	cellular_component	12	ASPM	1	3684	1	12713	0.289782
GO:0005985	sucrose metabolic process	biological_process	7	GAA	1	3684	1	12713	0.289782
GO:0034959	endothelin maturation	biological_process	9	ECE1	1	3684	1	12713	0.289782
GO:0043747	N2-acetyl-L-lysine deacetylase activity	molecular_function	7	MACROD2	1	3684	1	12713	0.289782
GO:0010814	substance P catabolic process	biological_process	10	ECE1	1	3684	1	12713	0.289782
GO:0072138	mesenchymal cell proliferation involved in ureteric bud development	biological_process	8	GPC3	1	3684	1	12713	0.289782
GO:0045876	positive regulation of sister chromatid cohesion	biological_process	8	SFPQ	1	3684	1	12713	0.289782
GO:0060802	epiblast cell-extraembryonic ectoderm cell signaling involved in anterior/posterior axis specification	biological_process	7	LOC106044377	1	3684	1	12713	0.289782
GO:0047545	2-hydroxyglutarate dehydrogenase activity	molecular_function	6	L2HGDH	1	3684	1	12713	0.289782
GO:0014737	positive regulation of muscle atrophy	biological_process	10	MYOG	1	3684	1	12713	0.289782
GO:0003988	acetyl-CoA C-acyltransferase activity	molecular_function	8	HADHB	1	3684	1	12713	0.289782
GO:0004466	long-chain-acyl-CoA dehydrogenase activity	molecular_function	7	ACADL	1	3684	1	12713	0.289782
GO:2001205	negative regulation of osteoclast development	biological_process	12	TJP2	1	3684	1	12713	0.289782
GO:0044241	lipid digestion	biological_process	6	AQP1	1	3684	1	12713	0.289782
GO:0034506	chromosome, centromeric core domain	cellular_component	13	RCC2	1	3684	1	12713	0.289782
GO:0044774	mitotic DNA integrity checkpoint	biological_process	11	TOP2A	1	3684	1	12713	0.289782
GO:0071550	death-inducing signaling complex assembly	biological_process	9	RAF1	1	3684	1	12713	0.289782
GO:1902598	creatine transmembrane transport	biological_process	8	LOC106035428	1	3684	1	12713	0.289782
GO:0042461	photoreceptor cell development	biological_process	11	ARL3	1	3684	1	12713	0.289782
GO:0061026	cardiac muscle tissue regeneration	biological_process	7	ERBB4	1	3684	1	12713	0.289782
GO:0031151	histone methyltransferase activity (H3-K79 specific	molecular_function	11	DOT1L	1	3684	1	12713	0.289782
GO:0009414	response to water deprivation	biological_process	5	LRP11	1	3684	1	12713	0.289782
GO:0070694	deoxyribonucleoside 5'-monophosphate N-glycosidase activity	molecular_function	7	MACROD2	1	3684	1	12713	0.289782
GO:0070367	negative regulation of hepatocyte differentiation	biological_process	10	FRZB	1	3684	1	12713	0.289782
GO:0070636	nicotinic acid riboside hydrolase activity	molecular_function	7	MACROD2	1	3684	1	12713	0.289782
GO:0060407	negative regulation of penile erection	biological_process	9	ADA	1	3684	1	12713	0.289782
GO:0003284	septum primum development	biological_process	12	GJA5	1	3684	1	12713	0.289782
GO:1903438	positive regulation of mitotic cytokinetic process	biological_process	10	KIF20B	1	3684	1	12713	0.289782
GO:0072163	mesonephric epithelium development	biological_process	11	FGF1	1	3684	1	12713	0.289782
GO:0090238	positive regulation of arachidonic acid secretion	biological_process	14	PLA2R1	1	3684	1	12713	0.289782
GO:0060005	vestibular reflex	biological_process	6	NR4A3	1	3684	1	12713	0.289782
GO:1903033	positive regulation of microtubule plus-end binding	biological_process	8	LOC106049318	1	3684	1	12713	0.289782
GO:0002033	vasodilation by angiotensin involved in regulation of systemic arterial blood pressure	biological_process	10	AGTR2	1	3684	1	12713	0.289782
GO:0016866	intramolecular transferase activity	molecular_function	5	LSS	1	3684	1	12713	0.289782
GO:0016447	somatic recombination of immunoglobulin gene segments	biological_process	6	MSH6	1	3684	1	12713	0.289782
GO:0097045	phosphatidylserine exposure on blood platelet	biological_process	9	ANO6	1	3684	1	12713	0.289782
GO:0045834	positive regulation of lipid metabolic process	biological_process	7	PTCHD2	1	3684	1	12713	0.289782
GO:0045823	positive regulation of heart contraction	biological_process	10	TGFB2	1	3684	1	12713	0.289782
GO:0021564	vagus nerve development	biological_process	10	NAV2	1	3684	1	12713	0.289782
GO:0038037	G-protein coupled receptor dimeric complex	cellular_component	9	GABBR1	1	3684	1	12713	0.289782
GO:0008437	thyrotropin-releasing hormone activity	molecular_function	7	LOC106036742	1	3684	1	12713	0.289782
GO:1901019	regulation of calcium ion transmembrane transporter activity	biological_process	9	CAV3	1	3684	1	12713	0.289782
GO:1903249	negative regulation of citrulline biosynthetic process	biological_process	11	ATP2B4	1	3684	1	12713	0.289782
GO:0019391	glucuronoside catabolic process	biological_process	8	ABHD10	1	3684	1	12713	0.289782
GO:0061181	regulation of chondrocyte development	biological_process	9	AXIN2	1	3684	1	12713	0.289782
GO:0009443	pyridoxal 5'-phosphate salvage	biological_process	9	PDXK	1	3684	1	12713	0.289782
GO:0044334	canonical Wnt signaling pathway involved in positive regulation of epithelial to mesenchymal transition	biological_process	10	CTNNB1	1	3684	1	12713	0.289782
GO:0002502	peptide antigen assembly with MHC class I protein complex	biological_process	7	LOC106029513	1	3684	1	12713	0.289782
GO:0002264	endothelial cell activation involved in immune response	biological_process	6	LOC106044437	1	3684	1	12713	0.289782
GO:0071595	Nem1-Spo7 phosphatase complex	cellular_component	6	CNEP1R1	1	3684	1	12713	0.289782
GO:0033925	mannosyl-glycoprotein endo-beta-N-acetylglucosaminidase activity	molecular_function	7	ENGASE	1	3684	1	12713	0.289782
GO:0050080	malonyl-CoA decarboxylase activity	molecular_function	7	MLYCD	1	3684	1	12713	0.289782
GO:0000832	inositol hexakisphosphate 5-kinase activity	molecular_function	8	PPIP5K1	1	3684	1	12713	0.289782
GO:0032889	regulation of vacuole fusion, non-autophagic	biological_process	7	VPS16	1	3684	1	12713	0.289782
GO:0060367	sagittal suture morphogenesis	biological_process	12	GLI3	1	3684	1	12713	0.289782
GO:0021963	spinothalamic tract morphogenesis	biological_process	11	EPHB2	1	3684	1	12713	0.289782
GO:0003826	alpha-ketoacid dehydrogenase activity	molecular_function	5	BCKDHB	1	3684	1	12713	0.289782
GO:0004092	carnitine O-acetyltransferase activity	molecular_function	9	CRAT	1	3684	1	12713	0.289782
GO:0070653	high-density lipoprotein particle receptor binding	molecular_function	7	LOC106039769	1	3684	1	12713	0.289782
GO:0010750	positive regulation of nitric oxide mediated signal transduction	biological_process	11	LOC106040661	1	3684	1	12713	0.289782
GO:0032077	positive regulation of deoxyribonuclease activity	biological_process	11	PCNA	1	3684	1	12713	0.289782
GO:2000035	regulation of stem cell division	biological_process	7	SFRP2	1	3684	1	12713	0.289782
GO:2001069	glycogen binding	molecular_function	6	STBD1	1	3684	1	12713	0.289782
GO:0021965	spinal cord ventral commissure morphogenesis	biological_process	11	DCC	1	3684	1	12713	0.289782
GO:0006796	phosphate-containing compound metabolic process	biological_process	6	PPA1	1	3684	1	12713	0.289782
GO:0008428	ribonuclease inhibitor activity	molecular_function	5	LOC106038811	1	3684	1	12713	0.289782
GO:0014809	regulation of skeletal muscle contraction by regulation of release of sequestered calcium ion	biological_process	11	DMD	1	3684	1	12713	0.289782
GO:0034594	phosphatidylinositol trisphosphate phosphatase activity	molecular_function	9	INPP5D	1	3684	1	12713	0.289782
GO:0033682	ATP-dependent 5'-3' DNA/RNA helicase activity	molecular_function	12	PIF1	1	3684	1	12713	0.289782
GO:0086092	regulation of the force of heart contraction by cardiac conduction	biological_process	7	PLN	1	3684	1	12713	0.289782
GO:0031113	regulation of microtubule polymerization	biological_process	9	ABL1	1	3684	1	12713	0.289782
GO:0035338	long-chain fatty-acyl-CoA biosynthetic process	biological_process	9	ACOT9	1	3684	1	12713	0.289782
GO:0021763	subthalamic nucleus development	biological_process	13	PITX2	1	3684	1	12713	0.289782
GO:0060299	negative regulation of sarcomere organization	biological_process	11	CAV3	1	3684	1	12713	0.289782
GO:0018738	S-formylglutathione hydrolase activity	molecular_function	7	ESD	1	3684	1	12713	0.289782
GO:0033609	oxalate metabolic process	biological_process	9	HOGA1	1	3684	1	12713	0.289782
GO:1900035	negative regulation of cellular response to heat	biological_process	8	CD34	1	3684	1	12713	0.289782
GO:0033514	L-lysine catabolic process to acetyl-CoA via L-pipecolate	biological_process	13	PIPOX	1	3684	1	12713	0.289782
GO:0006546	glycine catabolic process	biological_process	10	GLDC	1	3684	1	12713	0.289782
GO:0035499	carnosine biosynthetic process	biological_process	9	CARNS1	1	3684	1	12713	0.289782
GO:0071665	gamma-catenin-TCF7L2 complex	cellular_component	12	JUP	1	3684	1	12713	0.289782
GO:0086054	bundle of His cell to Purkinje myocyte communication by electrical coupling	biological_process	8	GJA5	1	3684	1	12713	0.289782
GO:0061590	calcium activated phosphatidylcholine scrambling	biological_process	8	ANO6	1	3684	1	12713	0.289782
GO:0006267	pre-replicative complex assembly involved in nuclear cell cycle DNA replication	biological_process	13	CDC45	1	3684	1	12713	0.289782
GO:0004556	alpha-amylase activity	molecular_function	8	LOC106039386	1	3684	1	12713	0.289782
GO:0060903	positive regulation of meiosis I	biological_process	8	PIWIL2	1	3684	1	12713	0.289782
GO:0019695	choline metabolic process	biological_process	9	ENPP6	1	3684	1	12713	0.289782
GO:0051610	serotonin uptake	biological_process	8	SLC6A4	1	3684	1	12713	0.289782
GO:0046900	tetrahydrofolylpolyglutamate metabolic process	biological_process	8	GGH	1	3684	1	12713	0.289782
GO:0003006	developmental process involved in reproduction	biological_process	4	CSF1	1	3684	1	12713	0.289782
GO:0036219	GTP diphosphatase activity	molecular_function	9	NUDT1	1	3684	1	12713	0.289782
GO:0090076	relaxation of skeletal muscle	biological_process	8	KCNJ2	1	3684	1	12713	0.289782
GO:0001596	angiotensin type I receptor activity	molecular_function	8	AGTR1	1	3684	1	12713	0.289782
GO:0016517	interleukin-12 receptor activity	molecular_function	7	IL12RB1	1	3684	1	12713	0.289782
GO:0072053	renal inner medulla development	biological_process	10	CTNNB1	1	3684	1	12713	0.289782
GO:0042285	xylosyltransferase activity	molecular_function	7	LARGE	1	3684	1	12713	0.289782
GO:0047390	glycerophosphocholine cholinephosphodiesterase activity	molecular_function	8	ENPP6	1	3684	1	12713	0.289782
GO:0004307	ethanolaminephosphotransferase activity	molecular_function	8	EPT1	1	3684	1	12713	0.289782
GO:0002353	plasma kallikrein-kinin cascade	biological_process	8	PRCP	1	3684	1	12713	0.289782
GO:1990175	EH domain binding	molecular_function	6	EPN3	1	3684	1	12713	0.289782
GO:0002283	neutrophil activation involved in immune response	biological_process	8	LOC106032117	1	3684	1	12713	0.289782
GO:0004104	cholinesterase activity	molecular_function	7	CHKA	1	3684	1	12713	0.289782
GO:0010752	regulation of cGMP-mediated signaling	biological_process	11	PTK2B	1	3684	1	12713	0.289782
GO:2000590	negative regulation of metanephric mesenchymal cell migration	biological_process	12	ADIPOQ	1	3684	1	12713	0.289782
GO:0047150	betaine-homocysteine S-methyltransferase activity	molecular_function	8	LOC106042084	1	3684	1	12713	0.289782
GO:0034722	gamma-glutamyl-peptidase activity	molecular_function	9	GGH	1	3684	1	12713	0.289782
GO:0036413	histone H3-R26 citrullination	biological_process	12	LOC106040164	1	3684	1	12713	0.289782
GO:0030382	sperm mitochondrion organization	biological_process	6	SEPT4	1	3684	1	12713	0.289782
GO:0046449	creatinine metabolic process	biological_process	8	MME	1	3684	1	12713	0.289782
GO:0030690	Noc1p-Noc2p complex	cellular_component	10	NOC2L	1	3684	1	12713	0.289782
GO:0043748	O-succinylbenzoate synthase activity	molecular_function	7	MACROD2	1	3684	1	12713	0.289782
GO:0035281	pre-miRNA export from nucleus	biological_process	12	XPO5	1	3684	1	12713	0.289782
GO:0005330	dopamine:sodium symporter activity	molecular_function	6	LOC106043077	1	3684	1	12713	0.289782
GO:0016667	oxidoreductase activity, acting on a sulfur group of donors	molecular_function	5	IFI30	1	3684	1	12713	0.289782
GO:1902632	positive regulation of membrane hyperpolarization	biological_process	6	AGT	1	3684	1	12713	0.289782
GO:2000366	positive regulation of STAT protein import into nucleus	biological_process	11	ERBB4	1	3684	1	12713	0.289782
GO:2001038	regulation of cellular response to drug	biological_process	7	NCOA1	1	3684	1	12713	0.289782
GO:0046985	positive regulation of hemoglobin biosynthetic process	biological_process	9	KLF4	1	3684	1	12713	0.289782
GO:0006238	CMP salvage	biological_process	11	UCK2	1	3684	1	12713	0.289782
GO:0007621	negative regulation of female receptivity	biological_process	9	THRB	1	3684	1	12713	0.289782
GO:0016811	hydrolase activity, acting on carbon-nitrogen (but not peptide) bonds, in linear amides	molecular_function	6	BTD	1	3684	1	12713	0.289782
GO:0045994	positive regulation of translational initiation by iron	biological_process	11	RXRA	1	3684	1	12713	0.289782
GO:1902904	negative regulation of fibril organization	biological_process	7	HSPA8	1	3684	1	12713	0.289782
GO:0097309	cap1 mRNA methylation	biological_process	13	CMTR1	1	3684	1	12713	0.289782
GO:1990523	bone regeneration	biological_process	7	NOV	1	3684	1	12713	0.289782
GO:0033034	positive regulation of myeloid cell apoptotic process	biological_process	11	ADIPOQ	1	3684	1	12713	0.289782
GO:0004055	argininosuccinate synthase activity	molecular_function	6	ASS1	1	3684	1	12713	0.289782
GO:0018205	peptidyl-lysine modification	biological_process	9	MDM2	1	3684	1	12713	0.289782
GO:1903237	negative regulation of leukocyte tethering or rolling	biological_process	8	CXCL12	1	3684	1	12713	0.289782
GO:0033505	floor plate morphogenesis	biological_process	11	LOC106044377	1	3684	1	12713	0.289782
GO:0015190	L-leucine transmembrane transporter activity	molecular_function	10	SLC38A7	1	3684	1	12713	0.289782
GO:0014034	neural crest cell fate commitment	biological_process	10	SFRP1	1	3684	1	12713	0.289782
GO:1902948	negative regulation of tau-protein kinase activity	biological_process	12	SORL1	1	3684	1	12713	0.289782
GO:0030628	pre-mRNA 3'-splice site binding	molecular_function	8	SLU7	1	3684	1	12713	0.289782
GO:0071307	cellular response to vitamin K	biological_process	10	GAS6	1	3684	1	12713	0.289782
GO:0097631	integral component of omegasome membrane	cellular_component	10	EMC6	1	3684	1	12713	0.289782
GO:0034380	high-density lipoprotein particle assembly	biological_process	7	LOC106039769	1	3684	1	12713	0.289782
GO:1900142	negative regulation of oligodendrocyte apoptotic process	biological_process	12	GAS6	1	3684	1	12713	0.289782
GO:0008387	steroid 7-alpha-hydroxylase activity	molecular_function	7	LOC106038153	1	3684	1	12713	0.289782
GO:0000827	inositol-1,3,4,5,6-pentakisphosphate kinase activity	molecular_function	7	PPIP5K1	1	3684	1	12713	0.289782
GO:0038098	sequestering of BMP from receptor via BMP binding	biological_process	16	GREM2	1	3684	1	12713	0.289782
GO:0004504	peptidylglycine monooxygenase activity	molecular_function	7	PAM	1	3684	1	12713	0.289782
GO:0006639	acylglycerol metabolic process	biological_process	7	AGPAT5	1	3684	1	12713	0.289782
GO:0046636	negative regulation of alpha-beta T cell activation	biological_process	9	ADORA2A	1	3684	1	12713	0.289782
GO:0098594	mucin granule	cellular_component	12	LOC106048904	1	3684	1	12713	0.289782
GO:0008732	L-allo-threonine aldolase activity	molecular_function	8	SHMT2	1	3684	1	12713	0.289782
GO:0060066	oviduct development	biological_process	6	CTNNB1	1	3684	1	12713	0.289782
GO:1901895	negative regulation of calcium-transporting ATPase activity	biological_process	15	PLN	1	3684	1	12713	0.289782
GO:0043849	Ras palmitoyltransferase activity	molecular_function	8	ZDHHC9	1	3684	1	12713	0.289782
GO:0030049	muscle filament sliding	biological_process	9	TNNT2	1	3684	1	12713	0.289782
GO:2000172	regulation of branching morphogenesis of a nerve	biological_process	7	LRRK2	1	3684	1	12713	0.289782
GO:0030619	U1 snRNA binding	molecular_function	8	PRPF8	1	3684	1	12713	0.289782
GO:0042585	germinal vesicle	cellular_component	12	AURKA	1	3684	1	12713	0.289782
GO:0090232	positive regulation of spindle checkpoint	biological_process	10	NDRG1	1	3684	1	12713	0.289782
GO:0005954	calcium- and calmodulin-dependent protein kinase complex	cellular_component	7	CAMK1G	1	3684	1	12713	0.289782
GO:0061015	snRNA import into nucleus	biological_process	6	SNUPN	1	3684	1	12713	0.289782
GO:0035378	carbon dioxide transmembrane transport	biological_process	6	AQP1	1	3684	1	12713	0.289782
GO:0032036	myosin heavy chain binding	molecular_function	7	MYL9	1	3684	1	12713	0.289782
GO:0051538	3 iron, 4 sulfur cluster binding	molecular_function	6	SDHB	1	3684	1	12713	0.289782
GO:0031651	negative regulation of heat generation	biological_process	9	ARRDC3	1	3684	1	12713	0.289782
GO:0071474	cellular hyperosmotic response	biological_process	7	RCSD1	1	3684	1	12713	0.289782
GO:0006507	GPI anchor release	biological_process	11	GPLD1	1	3684	1	12713	0.289782
GO:0004940	beta1-adrenergic receptor activity	molecular_function	10	ADRB1	1	3684	1	12713	0.289782
GO:0004149	dihydrolipoyllysine-residue succinyltransferase activity	molecular_function	9	DLST	1	3684	1	12713	0.289782
GO:0003983	UTP:glucose-1-phosphate uridylyltransferase activity	molecular_function	9	UGP2	1	3684	1	12713	0.289782
GO:0065002	intracellular protein transmembrane transport	biological_process	7	C2CD5	1	3684	1	12713	0.289782
GO:0070176	DRM complex	cellular_component	15	LIN52	1	3684	1	12713	0.289782
GO:0046604	positive regulation of mitotic centrosome separation	biological_process	12	RANBP1	1	3684	1	12713	0.289782
GO:0045160	myosin I complex	cellular_component	13	MYO1C	1	3684	1	12713	0.289782
GO:0010949	negative regulation of intestinal phytosterol absorption	biological_process	9	ABCG5	1	3684	1	12713	0.289782
GO:0035523	protein K29-linked deubiquitination	biological_process	11	ZRANB1	1	3684	1	12713	0.289782
GO:0034876	isonicotinic acid hydrazide hydrolase activity	molecular_function	7	MACROD2	1	3684	1	12713	0.289782
GO:0046651	lymphocyte proliferation	biological_process	6	HELLS	1	3684	1	12713	0.289782
GO:0035947	regulation of gluconeogenesis by regulation of transcription from RNA polymerase II promoter	biological_process	14	FOXO1	1	3684	1	12713	0.289782
GO:0005009	insulin-activated receptor activity	molecular_function	10	INSR	1	3684	1	12713	0.289782
GO:0007589	body fluid secretion	biological_process	6	EDN1	1	3684	1	12713	0.289782
GO:0034247	snoRNA splicing	biological_process	11	LOC106045954	1	3684	1	12713	0.289782
GO:0002086	diaphragm contraction	biological_process	11	GAA	1	3684	1	12713	0.289782
GO:0002407	dendritic cell chemotaxis	biological_process	6	ANO6	1	3684	1	12713	0.289782
GO:0047134	protein-disulfide reductase activity	molecular_function	7	TXNDC17	1	3684	1	12713	0.289782
GO:0051153	regulation of striated muscle cell differentiation	biological_process	9	HDAC9	1	3684	1	12713	0.289782
GO:0014050	negative regulation of glutamate secretion	biological_process	8	LOC106036742	1	3684	1	12713	0.289782
GO:0003056	regulation of vascular smooth muscle contraction	biological_process	10	P2RX1	1	3684	1	12713	0.289782
GO:0017188	aspartate N-acetyltransferase activity	molecular_function	9	NAT8L	1	3684	1	12713	0.289782
GO:1900402	regulation of carbohydrate metabolic process by regulation of transcription from RNA polymerase II promoter	biological_process	13	MLXIP	1	3684	1	12713	0.289782
GO:0036195	muscle cell projection membrane	cellular_component	8	ARPC1A	1	3684	1	12713	0.289782
GO:0036479	peroxidase inhibitor activity	molecular_function	5	LRRK2	1	3684	1	12713	0.289782
GO:0071847	TNFSF11-mediated signaling pathway	biological_process	10	TJP2	1	3684	1	12713	0.289782
GO:0009134	nucleoside diphosphate catabolic process	biological_process	9	ENTPD3	1	3684	1	12713	0.289782
GO:0006690	icosanoid metabolic process	biological_process	8	LOC106049439	1	3684	1	12713	0.289782
GO:0004018	N6-(1,2-dicarboxyethyl)AMP AMP-lyase (fumarate-forming) activity	molecular_function	7	ADSL	1	3684	1	12713	0.289782
GO:0007007	inner mitochondrial membrane organization	biological_process	7	OPA1	1	3684	1	12713	0.289782
[truncated: 5,141 more rows]
