# Supplementary material for: Transcriptome-wide study revealed m6A regulation of embryonic muscle development in Dingan goose (Anser cygnoides orientalis)
Source: BMC Genomics. 2021 Apr 14;22:270. doi: 10.1186/s12864-021-07556-8 (PMC8048326; doi:10.1186/s12864-021-07556-8)
Supplement: Supplementary file 8 — Additional file 8: Supplementary Table S9. Differetially expressed genes in KEGG pathway analysis. [file 12864_2021_7556_MOESM8_ESM.xlsx]

## Sheet: Sheet1
Supplementary Table S9. Differetially expressed genes in KEGG pathway analysis.
pathway_id	pathway_name	Genes	S gene number	TS gene number	B gene number	TB gene number	pvalue
ko01200	Carbon metabolism	ACADM;ACADS;ACAT2;ACO2;ADPGK;ALDH6A1;ALDOA;ARHGAP22;CPS1;DLAT;DLD;DLST;DPH3;EHHADH;EPS8L2;ESD;FRMPD3;G6PD;GAPDH;GBAS;GLDC;GLUD1;GOT1;HADHA;HIBCH;IDH1;IDH3A;LOC106029371;LOC106032484;LOC106032592;LOC106039669;LOC106045370;LOC106049716;MDH1;MDH2;ME2;ME3;MUT;NIPSNAP1;NXPH2;PDHA1;PDHB;PFKL;PGAM1;PGD;PGK1;PHGDH;PKM;PRPSAP1;PRPSAP2;PSAT1;PSPH;SDHA;SDHB;SDHD;SH3BP1;SHMT1;SHMT2;SOGA1;SUCLA2;SUCLG1;TKT;TP…	64	2583	136	8405	4.15936e-05
ko03030	DNA replication	ATAD5;CHTF18;DNA2;FEN1;LOC106029325;LOC106029579;MCM2;MCM3;MCM4;MCM5;MCM6;PCNA;POLA2;POLE2;POLE3;POLE;PRIM1;PRIM2;RFC4;RFC5;RPA1;SLC39A11;UMAD1;ZYG11B	24	2583	40	8405	0.000117987
ko05410	Hypertrophic cardiomyopathy (HCM)	ACE;ACTC1;DMD;DRP2;DTNA;DTNB;FNDC3B;LOC106044069;LOC106045846;LOC106048967;LOC106049841;MELK;MYBPC1;MYBPC3;MYO1A;MYOM2;MYOM3;MYPN;OBSCN;SGCB;SGCG;SPEG;TNNC1;TNNT3;TPM4;TTN;UTRN;VSIG10	28	2583	50	8405	0.000175349
ko04520	Adherens junction	ACTB;ACTN2;BAIAP2L2;CSNK2A2;CTNNB1;CTNND1;FGFR1;INSR;IRF2BP2;IRF2BPL;LEF1;LIMCH1;LMO7;LOC106029911;LOC106030041;LOC106036398;LOC106038521;LOC106044233;LOC106044678;LOC106045839;LOC106046179;LOC106046592;LOC106049407;LOC106049911;MAP3K7;MAPK1;PTPN21;PTPN9;PTPRA;PTPRB;PTPRE;PTPRF;PTPRM;PTPRS;PTPRT;PVRL1;RAC3;SH3RF3;SMAD2;SMAD3;SMTNL2;SNAI1;SNAI2;SORBS1;SRC;SSX2IP;TCF7L1;TCF7L2;TGFBR2;TGOLN2;WASF1;W…	54	2583	122	8405	0.00103938
ko05414	Dilated cardiomyopathy (DCM)	ACTC1;DMD;DRP2;DTNA;DTNB;FNDC3B;LOC106044069;LOC106045846;LOC106048967;LOC106049841;MYBPC1;MYBPC3;MYO1A;MYOM2;MYOM3;MYPN;OBSCN;SGCB;SGCG;SPEG;TNNC1;TNNT3;TPM4;TTN;UTRN;VSIG10	26	2583	50	8405	0.00134064
ko00020	Citrate cycle (TCA cycle)	ACLY;ACO2;DLAT;DLD;DLST;DPH3;IDH1;IDH3A;LOC106049716;MDH1;MDH2;PDHA1;PDHB;PDHX;SDHA;SDHB;SDHD;SUCLA2;SUCLG1	19	2583	35	8405	0.00310432
ko03320	PPAR signaling pathway	ACADL;ACADM;ACOX2;ACOX3;ACSBG1;ACSL1;ADIPOQ;C1QTNF2;C1QTNF3;CD36;CPT1B;CPT2;CRABP1;EHHADH;FABP3;FABP5;FABP7;LOC106029718;LOC106030041;LOC106030656;LOC106034203;LOC106039314;LOC106039769;LOC106042367;LOC106049618;LPL;MMP28;OTOL1;PLIN1;PLTP;RXRA;SCD5;SCD;SCP2;SEPN1;SH3RF3;SLC25A30;SLC27A1;SLC27A4;SORBS1;UBB	41	2583	94	8405	0.00543734
ko01230	Biosynthesis of amino acids	ACO2;ALDH18A1;ALDOA;ARG2;ASS1;CPS1;EPS8L2;FRMPD3;GAPDH;GLUL;GOT1;IDH1;IDH3A;LOC106029371;LOC106032592;LOC106036081;LOC106036144;LOC106042855;MAT1A;MYADML2;NXPH2;PFKL;PGAM1;PGK1;PHGDH;PKM;PRPSAP1;PRPSAP2;PSAT1;PSPH;PYCR1;SHMT1;SHMT2;TCTN3;TKT;TPI1	36	2583	81	8405	0.0061817
ko04360	Axon guidance	ABLIM1;ABLIM2;ABLIM3;CIB1;CRMP1;DCC;DPYSL2;DPYSL3;DSTN;EFNA2;EFNA3;EFNB1;EPHA6;EPHA8;EPHB1;EPHB2;EPHB3;LOC106029374;LOC106045042;LOC106045044;LOC106045060;LOC106045467;LOC106047275;LOC106049266;LRRN1;NTN3;NTN4;PDK3;PDK4;PDLIM7;PIK3R1;PLXNA2;PLXND1;PPP3R1;RGS19;RGS3;RGS4;RGS5;RND2;ROBO1;ROBO2;ROBO4;SEMA3C;SEMA4C;SEMA5B;SEMA6A;SEMA6B;SYDE1;UNC5A;UNC5B	50	2583	121	8405	0.00832949
ko04510	Focal adhesion	ACTB;ACTN2;ADAMTS10;ANGPTL2;ARHGAP11A;BCAR1;CAPN2;CAPN5;CASS4;CAV1;CAV2;CAV3;CCND3;CHAD;COL4A1;COL4A5;COL4A6;COL6A3;COL9A1;COL9A3;COMP;CRIM1;CTNNB1;DOCK10;EGF;FAM13B;FAM171A1;FAM171A2;FBLIM1;FIBCD1;FIGF;FLNC;FLT1;FN1;ITGA1;ITGA2B;ITGA4;ITGB4;JUN;KANK1;KANK4;LAMA1;LAMA2;LAMA5;LAMB2;LAMB3;LAMC1;LOC106029546;LOC106029723;LOC106037602;LOC106038554;LOC106041006;LOC106042532;LOC106044233;LOC106044678;L…	108	2583	289	8405	0.00839553
ko04260	Cardiac muscle contraction	ACTA1;ACTC1;ATP1B4;CACNA1S;CACNA2D4;CACNG1;FAM46A;FAM46B;FAM46C;LOC106029333;LOC106029551;LOC106031447;LOC106032749;LOC106032950;LOC106033377;LOC106035251;LOC106037917;LOC106039566;LOC106045648;LOC106048992;MYH15;MYH7B;MYL10;MYL2;MYL4;MYO1A;MYO1D;TNNC1;TNNI1;TNNI2;TNNT2;TNNT3;TPM3;TPM4	34	2583	77	8405	0.00863086
ko00620	Pyruvate metabolism	ACACB;ACAT2;ACOT11;ALDH9A1;D2HGDH;DLAT;DLD;DPH3;HEYL;LOC106032135;LOC106032484;LOC106038369;LOC106042616;LOC106045763;MDH1;MDH2;ME2;ME3;PDHA1;PDHB;PDHX;PKM;SOGA1;TCTEX1D2;WDR78;YIPF7	26	2583	56	8405	0.00954627
ko00640	Propanoate metabolism	ACACB;ACADM;ACAT2;ALDH6A1;BCKDHB;DBT;DLD;EHHADH;HADHA;HEYL;HIBCH;LOC106032484;LOC106042616;MLYCD;MUT;SOGA1;SUCLA2;SUCLG1;TCTEX1D2	19	2583	38	8405	0.00991505
ko00260	Glycine, serine and threonine metabolism	BPGM;DLD;DMGDH;GATM;GLDC;LOC106029712;LOC106032592;LOC106036081;LOC106036144;LOC106038369;LOC106042084;LOC106048001;MSRA;NXPH2;PGAM1;PHGDH;PIPOX;PSAT1;PSPH;SARDH;SHMT1;SHMT2	22	2583	46	8405	0.0109396
ko04921	Oxytocin signaling pathway	CAMK1G;CAMKV;CIB1;DCLK1;DCLK3;EEF2K;GFM1;KCNJ12;KCNJ2;KCNJ5;KCNJ6;LCP1;LOC106045852;LOC106049935;MELK;MYL9;PIK3R1;PPP1R27;PPP3R1;RGS16;RGS18;RGS2;TRPM2	23	2583	49	8405	0.0122841
ko00010	Glycolysis / Gluconeogenesis	ADPGK;AKR1A1;ALDH9A1;ALDOA;BPGM;DLAT;DLD;DPH3;G6PC;GALM;GAPDH;LOC106029371;LOC106032484;LOC106042616;LOC106045370;LOC106045763;PDHA1;PDHB;PDHX;PFKL;PGAM1;PGK1;PGM1;PGM5;PKM;SOGA1;TPI1	27	2583	60	8405	0.0136212
ko00410	beta-Alanine metabolism	ACADM;ALDH6A1;ALDH9A1;CARNS1;CNDP2;DLGAP5;DPYD;EHHADH;GAD2;GADL1;HADHA;HIBCH;LOC106029712;LOC106045763;LOC106048001;MLYCD;SMOX;SRM	18	2583	38	8405	0.022789
ko00330	Arginine and proline metabolism	ALDH18A1;ALDH9A1;AMD1;ARG2;AZIN2;CARNS1;CKB;CKMT2;CNDP2;DLGAP5;GATM;GOT1;HOGA1;L3HYPDH;LOC106045763;LOC106047481;MYADML2;ODC1;P4HA2;PYCR1;SAT1;SMOX;SRM;TCTN3	24	2583	54	8405	0.0228821
ko04512	ECM-receptor interaction	ADAMTS10;AGRN;ANGPTL2;CD36;CHAD;COL4A1;COL4A5;COL4A6;COL6A3;COL9A1;COL9A3;COMP;CRIM1;EGFL6;EGFLAM;FAM171A1;FAM171A2;FIBCD1;FN1;GP1BB;HMMR;IGSF10;ITGA1;ITGA2B;ITGA4;ITGB4;KCNH6;LAMA1;LAMA2;LAMA5;LAMB2;LAMB3;LAMC1;LOC106037602;LOC106039162;LOC106041006;LOC106042532;LOC106049430;MALRD1;MATN2;MDGA1;MUC1;MUC4;NPNT;SDC4;SDK2;SPP1;THBS1;THBS2;THBS3;THBS4;TMEFF2;TNXB;USP15;VWF;WFIKKN2	56	2583	145	8405	0.0251189
ko01212	Fatty acid metabolism	ACAD9;ACADL;ACADM;ACADS;ACAT2;ACOX3;ACSBG1;ACSL1;CAP1;CAP2;CPT1B;CPT2;EHHADH;FADS1;FASN;HACD1;HACD4;HADHA;HADHB;HEYL;LOC106039669;MECR;PTGR1;SCD5;SCD;TCTEX1D2	26	2583	60	8405	0.0260589
ko05030	Cocaine addiction	CDK5R2;GPSM2;LOC106029507;LOC106043077;SLC18A1;SYNJ2BP	6	2583	9	8405	0.0284409
ko00052	Galactose metabolism	CAPN3;G6PC;GAA;GALM;GANC;GLB1L;LCT;LOC106030919;LOC106033539;LOC106039415;LOC106045189;LOC106045191;LOC106049821;NASP;PFKL;PGM1;PGM5;UGP2	18	2583	39	8405	0.030441
ko04068	FoxO signaling pathway	BNIP3;BTBD19;CCNB2;CCNB3;CCNG2;CDK19;DYRK3;EGF;FBXO32;FOXK2;FOXM1;FOXN3;FOXO1;FOXO3;G6PC;GADD45G;GPR3;HOMER2;HOMER3;INSR;IRF2BP2;IRF2BPL;IRS1;IRS2;IRS4;KLF10;KLF15;KLF2;KLF6;LOC106029911;LOC106030622;LOC106037642;LOC106042285;LOC106044628;LOC106049938;MAP1LC3A;MAP1LC3B;MAP1LC3C;MAP2K2;MAPK14;MAPK1;MAPK6;MDM2;MELK;NRAS;NUAK1;PIK3CG;PIK3R1;PIK3R2;PIK3R5;PLK1;PLK4;PRKAA2;PRKAB2;PRKAG3;PRMT9;PXK;RAF1…	74	2583	200	8405	0.0324195
ko04540	Gap junction	ADCY1;ADRB1;CDK1;CSNK1D;EGF;GJA1;GJA5;GJC2;GJD2;GJD4;GNAS;ITPR1;ITPR3;LOC106029394;LOC106029559;LOC106030923;LOC106038759;LOC106042860;LOC106043857;LOC106045884;LOC106046590;LOC106047686;LOC106047719;LOC106047735;LOC106049938;LPAR1;MAP2K2;MAPK1;NRAS;PDGFC;PDGFD;PDGFRB;PRKCB;PRKG1;RAF1;SRC;TUBA4A;TUBB1;TUBB4B;TUBB6;YPEL2	41	2583	104	8405	0.0359322
ko04144	Endocytosis	ABHD8;ACAP3;ADAP1;ADRB1;ADRB2;AP2B1;AP2M1;ARF6;ARL11;ARL13A;ARL15;ARL3;ARL4C;ARPC1A;ARPC1B;ARPC3;ARPC5;ASAP2;BIN1;BIN2;CAPZA1;CAV1;CAV2;CAV3;CCNY;CHMP1A;CHMP4C;CHMP6;CLUH;CSF1R;DAB1;DDR2;DNM1;DNM3;DOPEY1;EGF;EPN3;ERBB4;FAM21C;FCHSD1;FGFR4;FGFRL1;FIGNL1;FIGNL2;FLT1;FYCO1;GIT1;GLTP;GRK6;GULP1;HSPA2;HSPA8;IGF2R;IL2RG;INO80C;ITSN2;KATNA1;KATNAL1;KIAA1033;KIF11;KIF15;KIF17;KIF18A;KIF18B;KIF1A;KIF1B;KI…	154	2583	446	8405	0.0425056
ko00500	Starch and sucrose metabolism	AGL;CAPN3;ENPP1;ENPP3;G6PC;GAA;GANC;LOC106033539;LOC106039386;LOC106045189;LOC106045191;LOC106049821;MAP7D2;PGM1;PGM2L1;PGM5;UGP2	17	2583	38	8405	0.0477399
ko04810	Regulation of actin cytoskeleton	ABI2;ACTB;ACTN2;APC2;ARHGAP11A;ARHGEF9;ARPC1A;ARPC1B;ARPC3;ARPC5;BAIAP2L2;BCAR1;BDKRB2;CAPG;CASS4;DIAPH3;DOCK10;DSTN;EGF;ELN;FAM171A1;FAM171A2;FAM46A;FAM46B;FAM46C;FGD5;FGF13;FGF1;FGF6;FGF9;FGFR1;FGFR4;FGFRL1;FN1;GIT1;GSG2;GSN;ITGA1;ITGA2B;ITGA4;ITGB4;KALRN;KANK1;KANK4;LIMK1;LOC106036430;LOC106044233;LOC106044678;LOC106045852;LOC106048962;LOC106048975;LOC106049407;LOC106049938;MAP2K2;MAPK1;MCF2L;…	99	2583	280	8405	0.051735
ko04910	Insulin signaling pathway	ACACB;ANKS1A;BTBD1;BTBD6;FASN;FNBP1L;FNBP1;FOXO1;G6PC;GINS4;INPPL1;INSR;IRS1;IRS2;IRS4;KANK1;KANK4;LCP1;LOC106029661;LOC106030041;LOC106045206;LOC106045370;LOC106048510;LOC106049911;LOC106049938;MAP2K2;MAPK1;MELK;MKNK2;MTOR;NRAS;PHKA1;PHKB;PHKG1;PIK3CG;PIK3R1;PIK3R2;PIK3R5;PPARGC1A;PPP1R3A;PPP1R3C;PPP1R3D;PPRC1;PRKAA2;PRKAB2;PRKAG3;PTPN9;PTPRA;PTPRE;PTPRF;PTPRS;RAF1;SH2B2;SH3RF3;SHC2;SHC4;SOCS3;S…	61	2583	166	8405	0.0551376
ko04066	HIF-1 signaling pathway	ANGPT1;ANGPT4;ANGPTL1;ANGPTL7;BTBD1;BTBD6;EGLN1;EGLN3;IRF2BP2;IRF2BPL;LOC106034444;PDK3;PDK4;PIK3R1;RSPO3;TF	16	2583	36	8405	0.0572298
ko04916	Melanogenesis	ADCY1;CAMK2A;CAMK2D;CAMK2G;CREB3L1;CREB3L3;CTNNB1;DVL1;DVL3;EDN1;FZD3;FZD5;FZD6;FZD7;FZD8;GNAS;IRF2BP2;IRF2BPL;LCP1;LEF1;LOC106042860;LOC106042950;MAP2K2;MAPK1;MITF;NRAS;PRKCB;RAF1;TCF7L1;TCF7L2;TFEB;TGOLN2;WNT11;WNT2B;WNT2;WNT5B;WNT8B;YPEL2	38	2583	99	8405	0.062502
ko00190	Oxidative phosphorylation	ATP5A1;ATP5C1;ATP5F1;ATP5G1;ATP5H;ATP5I;ATP5J2;ATP6AP1L;ATP6AP1;ATP6V0A1;ATP6V0A2;ATP6V0D1;LOC106031447;LOC106032749;LOC106032950;LOC106033377;LOC106035251;LOC106037917;LOC106039566;LOC106045648;LOC106045954;LOC106048992;NDUFA10;NDUFA5;NDUFA8;NDUFA9;NDUFB1;NDUFB5;NDUFB9;NDUFS1;NDUFS3;NDUFS4;NDUFS7;NDUFV3;PPA1;SDHA;SDHB;SDHD	38	2583	99	8405	0.062502
ko04962	Vasopressin-regulated water reabsorption	AQP4;ARHGDIA;ARHGDIB;DCTN2;DCTN4;DCTN5;DYNC2LI1;DYNLL2;LOC106031352;LOC106045190;RAB11B	11	2583	23	8405	0.0637684
ko04261	Adrenergic signaling in cardiomyocytes	ACTA1;ACTC1;ADCY1;ADRA1B;ADRB1;ADRB2;AGTR1;AGTR2;ATP1B4;ATP2B4;CACNA1S;CACNA2D4;CACNG1;CAMK2A;CAMK2D;CAMK2G;CREB3L1;CREB3L3;CREM;DEPTOR;DYRK3;FAM46A;FAM46B;FAM46C;GNAS;GPR162;KANK1;KANK4;LCP1;LOC106029333;LOC106029551;LOC106042860;MAPK14;MAPK1;MYH15;MYH7B;MYL10;MYL2;MYL4;MYO1A;MYO1D;PIK3CG;PIK3R1;PIK3R2;PIK3R5;PLN;PPP2R2B;PPP2R2D;PPP2R3A;PPP2R5A;PPP2R5D;RAPGEF3;SCN2B;SCN4B;TNNC1;TNNI1;TNNI2;TNNT2…	62	2583	171	8405	0.0684822
ko04110	Cell cycle	ABL1;ANAPC2;BUB1B;BUB1;CCNA2;CCNB2;CCNB3;CCND3;CCNF;CDC20;CDC25A;CDC45;CDC7;CDK1;CHEK1;DBF4B;DYRK2;E2F1;E2F7;GADD45G;HDAC1;IRF2BP2;IRF2BPL;LOC106029326;LOC106029579;LOC106035704;LOC106044628;LOC106045119;MAD2L1;MCM2;MCM3;MCM4;MCM5;MCM6;MDM2;ORC1;ORC3;ORC5;ORC6;PCNA;PLK1;PTTG1;SBK1;SFN;SMAD2;SMAD3;SMC1B;SMC2;SMC4;TGFB2;TGFB3;TTK;WEE1;YWHAE;YWHAQ;YWHAZ;ZBTB24;ZBTB25;ZBTB2;ZBTB7C;ZBTB8B	61	2583	168	8405	0.0685124
ko04391	Hippo signaling pathway -fly	CDH23;CDHR1;CELSR1;CELSR3;CLSTN3;DCHS1;FAT1;FAT3;GRIP2;KIRREL3;LIN7A;LIN7C;LOC106034313;LOC106041562;LOC106049645;MOB3A;OXSR1;PCDH12;PCDH15;PCDH18;PCDH1;PCDH8;PKNOX1;RERE;ZDHHC8;ZDHHC9	26	2583	65	8405	0.0702624
ko03410	Base excision repair	FEN1;HMGB2;HMGB3;LOC106029325;LOC106029430;LOC106029516;LOC106044052;MBD4;MUTYH;PCNA;POLE2;POLE3;POLE;SLC39A11;SSRP1;ZYG11B	16	2583	37	8405	0.0729647
ko04340	Hedgehog signaling pathway	BMP2;BMP3;BMP4;BOC;CSNK1D;CSNK1G1;ERH;GDF10;GLI1;GLI2;GLI3;HHIPL2;KIF24;LOC106042950;PTCH2;SMO;SUFU;TTBK1;VRK1;WNT11;WNT2B;WNT2;WNT5B;WNT8B	24	2583	60	8405	0.0797966
ko00051	Fructose and mannose metabolism	ALDOA;GMDS;GMPPB;LOC106029371;LOC106030919;LOC106039415;LOC106045370;NASP;PFKFB2;PFKFB3;PFKL;PMM1;TPI1;TSTA3	14	2583	32	8405	0.0824008
ko05031	Amphetamine addiction	CIB1;LCP1;LOC106029507;LOC106043077;PPP3R1;SLC18A1	6	2583	11	8405	0.08666
ko04924	Renin secretion	ACE;AQP1;CIB1;KCNJ2;LCP1;PPP3R1	6	2583	11	8405	0.08666
ko00254	Aflatoxin biosynthesis	ACACB;HEYL;TCTEX1D2	3	2583	4	8405	0.0892875
ko05412	Arrhythmogenic right ventricular cardiomyopathy (ARVC)	CDH13;DMD;DRP2;DTNA;DTNB;JUP;LOC106048967;LOC106049841;MACF1;PKP3;PLEC;PPL;SGCB;SGCG;SPEG;UTRN	16	2583	38	8405	0.0913101
ko05205	Proteoglycans in cancer	ANK1;ANK3;FMOD;GPC1;GPC3;HSPB2;IGF2;KERA;LASP1;LOC106029555;LOC106034444;LOC106039183;LOC106045852;LUM;MDGA1;NUDT16L1;OPTC;PDCD4;PIK3R1;PPP1R27;PRELP;PTPN21;TFAP4;TIMP3	24	2583	61	8405	0.0945623
ko00240	Pyrimidine metabolism	BAZ1A;CAD;DCK;DHODH;DPYD;DTYMK;DUT;ENTPD3;ENTPD7;LOC106029325;LOC106031003;LOC106032208;LOC106032673;LOC106034733;LOC106046581;NME2;NME5;NT5C1A;NT5C3A;NT5DC3;PNPT1;POLA2;POLE2;POLE3;POLE;POLR1A;POLR1B;POLR1C;POLR2C;POLR2J;POLR3A;PRIM1;PRIM2;RRM1;RRM2B;RRM2;SLC39A11;SMIM11;TCEA2;TK1;TYMS;UCK1;UCK2;UCKL1;ZYG11B	45	2583	123	8405	0.0948962
ko04933	AGE-RAGE signaling pathway in diabetic complications	AGTR1;COL3A1;COL4A1;COL4A5;COL4A6;DYRK3;EDN1;EGR1;FBLN5;FIGF;FN1;FOXO1;JUN;LOC106029911;LOC106044837;MAPK14;MAPK1;MAPK6;MMP2;NFATC1;NOX4;NRAS;PIK3CG;PIK3R1;PIK3R2;PIK3R5;PIM3;PLCD1;PLCD4;PLCE1;PLCG1;PRKCB;RHOU;SMAD2;SMAD3;STAT1;TGFB2;TGFB3;TGFBR2;THBD;YPEL2;ZHX3	42	2583	115	8405	0.106183
ko00534	Glycosaminoglycan biosynthesis - heparan sulfate / heparin	B3GALNT2;B4GALT7;EXT1;EXTL1;EXTL3;HS6ST1;HS6ST2;LOC106029692;LOC106046024;SOBP;XYLT1;ZCCHC4	12	2583	28	8405	0.118976
ko04974	Protein digestion and absorption	C1QTNF4;COL14A1;COL15A1;COL17A1;COL22A1;COL24A1;COL27A1;COL8A1;ECE1;ECEL1;FRAS1;LOC106030538;LOC106030849;LOC106031011;LOC106037083;LOC106038705;LOC106038712;LOC106049199;MATN4;MME;NELL1;PAMR1;PRCP;SLC1A4;SLC38A10;SLC38A2;SLC38A4;SLC38A7;VWA1;XPNPEP1	30	2583	81	8405	0.133067
ko04931	Insulin resistance	ACACB;CD36;CPT1B;CREB3L1;CREB3L3;FKBP1A;FOXO1;G6PC;GINS4;INSR;INTS3;IRS1;IRS2;IRS4;KANK1;KANK4;LOC106038775;LOC106043195;LOC106044308;LOC106044485;LOC106049618;LOC106049911;MELK;MLXIP;MTOR;NFKBIA;NUAK1;OGT;PIK3CG;PIK3R1;PIK3R2;PIK3R5;PPARGC1A;PPARGC1B;PPP1R3A;PPP1R3C;PPP1R3D;PPRC1;PRKAA2;PRKAB2;PRKAG3;PRKCB;PRKCQ;PTPN12;PTPN9;PTPRA;PTPRE;PTPRF;PTPRS;RPS6KA2;RPS6KA3;RPS6KL1;SLC27A1;SLC27A4;SLC2A12…	60	2583	172	8405	0.134151
ko00532	Glycosaminoglycan biosynthesis - chondroitin sulfate / dermatan sulfate	B3GALNT2;B4GALNT4;B4GALT7;CHPF;CHST13;CHST14;CHST3;CHST9;CHSY1;LOC106049036;XYLT1	11	2583	26	8405	0.143125
ko04070	Phosphatidylinositol signaling system	ANKS1A;BYSL;DGKG;ESYT2;FAM109A;GFRAL;IMPA2;INPP5A;INPP5B;INPP5D;INPP5E;INPP5J;INPP5K;INPPL1;IP6K2;IP6K3;ITPR1;ITPR3;LCP1;LOC106031344;LOC106038582;LOC106044837;LOC106046298;METRN;MICAL3;MTMR10;MTMR9;PI4KA;PIK3C3;PIK3CG;PIK3R1;PIK3R2;PIK3R5;PIKFYVE;PIP4K2A;PIP5K1C;PLCD1;PLCD4;PLCE1;PLCG1;PPIP5K1;PPIP5K2;PRKCB;RSPH3;SBF1;SYNJ2;ZHX3	47	2583	133	8405	0.143503
ko00100	Steroid biosynthesis	DHCR24;DHCR7;FDFT1;HSD17B7;LOC106029986;LOC106039661;LOC106045912;LOC106046296;LSS;NSDHL;SC5D;SQLE	12	2583	29	8405	0.148609
ko04720	Long-term potentiation	CIB1;IRF2BP2;IRF2BPL;LCP1;PPP3R1	5	2583	10	8405	0.16297
ko00230	Purine metabolism	ADA;ADCY1;ADSL;ADSSL1;AK1;AK2;AK8;AMPD1;AMPD2;APRT;ARHGAP1;ATIC;BAZ1A;DCK;DGUOK;ENPP1;ENPP3;ENPP4;ENTPD3;ENTPD7;FRMPD3;GART;HPRT1;LOC106029325;LOC106029621;LOC106032208;LOC106032673;LOC106034733;LOC106041306;LOC106049690;NME2;NME5;NT5C1A;NT5C3A;NT5DC3;PDE4B;PDE7B;PDE8A;PDE9A;PGM1;PGM5;PKM;PNPT1;POLA2;POLE2;POLE3;POLE;POLR1A;POLR1B;POLR1C;POLR2C;POLR2J;POLR3A;PPAT;PRIM1;PRIM2;PRPSAP1;PRPSAP2;RRM1;…	67	2583	196	8405	0.163043
ko04310	Wnt signaling pathway	APC2;AXIN2;CAMK2A;CAMK2D;CAMK2G;CCND3;CHAF1B;CIB1;CIT;CSNK2A2;CTBP2;CTNNB1;DAAM1;DIXDC1;DVL1;DVL3;FRZB;FZD3;FZD5;FZD6;FZD7;FZD8;HELLS;HMG20B;IRF2BP2;IRF2BPL;JUN;LEF1;LMCD1;LOC106029424;LOC106029506;LOC106029649;LOC106032660;LOC106042950;LOC106044678;LOC106049097;MAP3K7;NFATC1;NID1;NID2;NOTUM;NRBP1;PPP3CA;PPP3CB;PPP3R1;PRKCB;RAC3;SENP1;SERPINF1;SFRP1;SFRP2;SIAH1;SOX13;TBL1X;TCF7L1;TCF7L2;TGOLN2;TL…	66	2583	193	8405	0.164231
ko00630	Glyoxylate and dicarboxylate metabolism	ACAT2;ACO2;ARHGAP22;DLD;GBAS;GLDC;GLUL;HOGA1;HYI;LOC106038369;MDH1;MDH2;MUT;NIPSNAP1;NXPH2;SH3BP1;SHMT1;SHMT2	18	2583	47	8405	0.165878
ko04370	VEGF signaling pathway	CIB1;DYRK3;HSPB8;JMJD7;LOC106044837;MAP2K2;MAPK14;MAPK1;MAPKAPK3;NRAS;PDLIM5;PIK3CG;PIK3R1;PIK3R2;PIK3R5;PLCG1;PPP3CA;PPP3CB;PPP3R1;PRKCB;PXN;RAC3;RAF1;SHC2;SRC;YPEL2;ZHX3	27	2583	74	8405	0.170311
ko00750	Vitamin B6 metabolism	PDXK;PDXP;PSAT1	3	2583	5	8405	0.172832
ko04713	Circadian entrainment	GNG2;GNG4;KCNJ5;KCNJ6;LCP1;LOC106040661;LOC106043022;LOC106049935;NOS1AP;PRKG1;RASD1	11	2583	27	8405	0.177574
ko05012	Parkinson's disease	GPR37L1;GPR37;HTRA1;HTRA3;LOC106043077;LOC106046095;LRRK2;SEPT5;SLC18A1;SLC25A29;UCHL1	11	2583	27	8405	0.177574
ko03430	Mismatch repair	ATAD5;CHTF18;EXO1;LOC106029325;MLH3;MSH6;PCNA;RFC4;RFC5;RPA1;UMAD1	11	2583	27	8405	0.177574
ko05150	Staphylococcus aureus infection	C1S;FGL1;LOC106032117;LOC106040156;LOC106041557;LOC106047978;LOC106047979;LOC106048008;LOC106048009;LOC106048011;LOC106048013;LOC106049106	12	2583	30	8405	0.181697
ko00511	Other glycan degradation	CNKSR2;ENGASE;FUCA1;GBA2;GBA;GLB1L;HEXA;HEXB;LOC106048496;MAN2C1;MANBA;NEU4	12	2583	30	8405	0.181697
ko00601	Glycosphingolipid biosynthesis - lacto and neolacto series	ADAMTS1;ADAMTS5;B3GALT1;B3GALT2;B3GNT2;B3GNT4;B4GALT3;B4GALT4;GYLTL1B;LARGE;SH3BGRL;SH3BGR;ST8SIA2;ST8SIA3	14	2583	36	8405	0.187459
ko00071	Fatty acid degradation	ACAD9;ACADL;ACADM;ACADS;ACAT2;ACOX3;ACSBG1;ACSL1;ALDH9A1;CPT1B;CPT2;ECI2;EHHADH;HADHA;HADHB;LOC106039669;LOC106045763	17	2583	45	8405	0.192034
ko05416	Viral myocarditis	DMD;DRP2;DTNA;DTNB;LOC106049841;MYO1A;SGCB;SGCG;UTRN	9	2583	22	8405	0.20761
ko05212	Pancreatic cancer	ARHGAP19;E2F7;FAM13A;GEM;LOC106034392;LOC106043569;PIK3R1;RALB;RALGDS;SMAD2	10	2583	25	8405	0.212161
ko00030	Pentose phosphate pathway	ALDOA;EPS8L2;FRMPD3;G6PD;LOC106029371;LOC106045370;PFKL;PGD;PGM1;PGM5;PRPSAP1;PRPSAP2;TKT	13	2583	34	8405	0.219609
ko04970	Salivary secretion	BEST3;BEST4;FCGBP;IFRD1;LCP1;LOC106029453;LOC106033192;LOC106044772;LOC106049349;LOC106049357;OIT3;PRKG1;SLC12A3;SLC12A9;SLC4A3	15	2583	40	8405	0.22148
ko04020	Calcium signaling pathway	ADCY1;ADORA2A;ADORA2B;ADRA1B;ADRB1;ADRB2;AGTR1;ATP11B;ATP13A2;ATP2A3;ATP2B4;BDKRB2;CACNA1E;CACNA1H;CACNA1S;CAMK2A;CAMK2D;CAMK2G;CIB1;ELFN1;ERBB4;FRAS1;GNAS;GPR161;GPR162;HTR5A;ITPR1;ITPR3;LCP1;LOC106029545;LOC106029551;LOC106029661;LOC106029839;LOC106031344;LOC106036719;LOC106037898;LOC106039164;LOC106044837;LOC106049935;MYLK2;NPSR1;P2RX1;P2RX5;PDGFRB;PHKA1;PHKB;PHKG1;PLCD1;PLCD4;PLCE1;PLCG1;PLN;…	71	2583	213	8405	0.222973
ko00562	Inositol phosphate metabolism	ALDH6A1;ANKS1A;ESYT2;FAM109A;IMPA2;INPP5A;INPP5B;INPP5D;INPP5E;INPP5J;INPP5K;INPPL1;LOC106038582;LOC106044837;LOC106048250;MTMR10;MTMR9;PI4KA;PIK3C3;PIK3CG;PIKFYVE;PIP4K2A;PIP5K1C;PLCD1;PLCD4;PLCE1;PLCG1;RSPH3;SBF1;SYNJ2;TPI1;ZHX3	32	2583	92	8405	0.229773
ko04114	Oocyte meiosis	ADCY1;ANAPC2;AR;AURKA;BUB1;CAMK2A;CAMK2D;CAMK2G;CDC20;CDK1;CIB1;CPEB3;ITPR1;ITPR3;KANK1;KANK4;LCP1;LOC106029326;LOC106030058;LOC106044628;MAD2L1;MAPK1;MOS;PGR;PLK1;PPP2R5A;PPP2R5D;PPP3CA;PPP3CB;PPP3R1;PTTG1;RPS6KA2;RPS6KA3;RPS6KL1;SGOL1;SMC1B;SMC2;SMC4;YPEL2;YWHAE;YWHAQ;YWHAZ	42	2583	123	8405	0.231461
ko04940	Type I diabetes mellitus	CPM;CPN1;CPXM1;CPZ;LOC106029811;LOC106029871	6	2583	14	8405	0.238143
ko04145	Phagosome	ACTB;ACTL6A;ACTR1A;ACTR5;ADAMTS10;ATP6AP1L;ATP6AP1;ATP6V0A1;ATP6V0A2;ATP6V0D1;C1R;C3;CD36;CLEC19A;COMP;CORO2B;CRIM1;CTSL;CTSS;LAMP2;LOC106029421;LOC106029505;LOC106029513;LOC106029559;LOC106030343;LOC106030923;LOC106038759;LOC106041006;LOC106042532;LOC106043857;LOC106044233;LOC106044971;LOC106045884;LOC106045954;LOC106046590;LOC106047686;LOC106047719;LOC106047735;LOC106049407;LOC106049848;LOC1060…	68	2583	205	8405	0.243696
ko04750	Inflammatory mediator regulation of TRP channels	ANKRD52;ASIC1;GPR20;LCP1;LOC106029719;LOC106046904;PIK3R1	7	2583	17	8405	0.245528
ko00533	Glycosaminoglycan biosynthesis - keratan sulfate	ADAMTS1;ADAMTS5;B3GNT2;B4GALT3;B4GALT4;CHST1;CHST2;GYLTL1B;LARGE	9	2583	23	8405	0.253407
ko04920	Adipocytokine signaling pathway	ACACB;ACSBG1;ACSL1;ADIPOQ;C1QTNF2;C1QTNF3;CAMKK1;CAMKK2;CD36;CPT1B;G6PC;IRS1;IRS2;IRS4;LOC106044308;MELK;MTOR;NFKBIA;NFKBIE;OPTN;OTOL1;PPARGC1A;PPRC1;PRKAA2;PRKAB2;PRKAG3;PRKCQ;RXRA;SLC2A12;SOCS3;TMEM233	31	2583	90	8405	0.254402
ko00250	Alanine, aspartate and glutamate metabolism	ADSL;ADSSL1;ASS1;CAD;CPS1;DDO;GAD2;GLUD1;GLUL;GOT1;LOC106041306;NAT8L;NIT2;PPAT;RIMKLB;TMEM108	16	2583	44	8405	0.254756
ko05206	MicroRNAs in cancer	ANGPTL2;BMF;E2F7;FOXP4;FSCN1;IGF2BP1;IGF2BP3;IRF2BP2;IRF2BPL;KIF20A;KIF20B;KIF23;LOC106031290;LOC106048679;LOC106048691;LOC106048696;LOC106048702;PDCD4;SCUBE3;SLC45A3;SLC7A1;SLC7A2;SLC7A3;SOX4;SPRY4;ST14;TIMP3;TPM4;TRIM71;VIM	30	2583	87	8405	0.256627
ko04530	Tight junction	ABHD11;ACTB;ACTN2;AMOTL1;ASH1L;CLDN1;CLDN2;CSNK2A2;CTNNB1;EPB41L1;EPB41L3;EPB41L4B;FRMD3;JAM3;LASP1;LLGL1;LOC106029335;LOC106029555;LOC106029689;LOC106030002;LOC106036005;LOC106036430;LOC106038594;LOC106042860;LOC106044233;LOC106044678;LOC106047195;LOC106047196;LOC106047197;LOC106047202;LOC106047208;LOC106047210;LOC106048163;LOC106049407;LOC106049840;LOC106049843;MRAS;MYH11;MYH15;MYH7B;MYL10;MYL2…	68	2583	207	8405	0.274732
ko04923	Regulation of lipolysis in adipocyte	ABHD5;HRASLS;PIK3R1;PRKG1	4	2583	9	8405	0.28717
ko04666	Fc gamma R-mediated phagocytosis	BIN2;DSTN;LOC106040781;LOC106043055;LYN;MARCKSL1;MCF2;MYO1C;MYO1F;MYO1H;MYO9A;PIK3R1;PLEKHA2;SH3PXD2B	14	2583	39	8405	0.293824
ko04922	Glucagon signaling pathway	CIB1;IRF2BP2;IRF2BPL;LCP1;LOC106033127;MELK;NIM1K;PASK;PPP3R1;PPP4C;SIK1	11	2583	30	8405	0.299591
ko00061	Fatty acid biosynthesis	ACACB;ACSBG1;ACSL1;FASN;HEYL;TCTEX1D2	6	2583	15	8405	0.300088
ko03015	mRNA surveillance pathway	ALYREF;CDC42EP4;CLP1;CPSF3L;CPSF7;CSTF2;DDX49;EIF4A3;FKBP1A;KANK1;KANK4;LOC106029387;LOC106029581;LOC106029665;LOC106029689;LOC106029706;LOC106038574;LOC106048219;MAGOH;MSI1;NOL9;NONO;NUDT21;PABPC1;PCF11;PPP2R2B;PPP2R2D;PPP2R3A;PPP2R5A;PPP2R5D;RBFOX3;RNPS1;SFPQ;SMG1;SMG6;UNC45B;UPF3B;WDR82;ZGRF1	39	2583	117	8405	0.300708
ko04122	Sulfur relay system	KCTD3;KCTD9;LOC106049765;MOCS3;MPST;TRMU;URM1	7	2583	18	8405	0.302
ko00040	Pentose and glucuronate interconversions	AKR1A1;CRYL1;DCXR;LOC106030919;LOC106039415;LOC106045763;NASP;UGP2	8	2583	21	8405	0.302487
ko00981	Insect hormone biosynthesis	DHRS11	1	2583	1	8405	0.307317
ko05131	Shigellosis	U2AF1	1	2583	1	8405	0.307317
ko01051	Biosynthesis of ansamycins	TKT	1	2583	1	8405	0.307317
ko00270	Cysteine and methionine metabolism	AHCY;AMD1;DNMT1;DNMT3B;ENOPH1;GOT1;GSS;KCTD3;KCTD9;LOC106031290;LOC106036081;LOC106036144;LOC106042084;LOC106042616;MAPRE1;MAT1A;MDH1;MDH2;MPST;SRM	20	2583	58	8405	0.311351
ko00280	Valine, leucine and isoleucine degradation	ACADM;ACADS;ACAT2;ALDH6A1;ALDH9A1;AUH;BCKDHB;DBT;DLD;EHHADH;FAM69C;HADHA;HADHB;HIBCH;LOC106039669;LOC106045763;LOC106049048;MCCC1;MUT	19	2583	55	8405	0.314736
ko00565	Ether lipid metabolism	AGPS;CHPT1;ENPP6;EPT1;HRASLS;JMJD7;LOC106043055;LOC106049100;PAFAH1B2;PAFAH2;PLA2G12A;PLA2G7;PLB1;PNPLA8;PPAP2A;PTX3;UGT8	17	2583	49	8405	0.321723
ko03420	Nucleotide excision repair	ATAD5;CHTF18;DDB1;DDB2;DENND2A;DYRK2;ERCC6L;LOC106029325;LOC106047512;PCNA;POLE2;POLE3;POLE;RAD23B;RBBP4;RFC4;RFC5;RPA1;SLC39A11;SMARCAL1;UMAD1;ZNF609;ZYG11B	23	2583	68	8405	0.331339
ko04022	cGMP - PKG signaling pathway	CIB1;FRAS1;KCNJ8;LCP1;MEF2A;MYL9;MYO1A;PIK3R1;PPP3R1;PRKG1;RGS16;RGS18;RGS2;SLC25A29	14	2583	40	8405	0.332778
ko04320	Dorso-ventral axis formation	ADGRL3;ADGRL4;CPEB3;DRG2;ETS1;ETS2;FHOD1;FHOD3;GREM2;LOC106032142;LOC106037928;LOC106049938;MAPK1;MAPK6;NOTCH2;PIWIL2;RBM4B;SHF;SNED1;TEX2;YPEL2	21	2583	62	8405	0.339472
ko00480	Glutathione metabolism	G6PD;GPX2;GPX3;GSR;GSS;GSTK1;IDH1;LOC106030435;LOC106031443;LOC106047346;MGST3;ODC1;PGD;RRM1;RRM2B;RRM2;SMIM11;SRM	18	2583	53	8405	0.352684
ko02010	ABC transporters	ABCA12;ABCA1;ABCB10;ABCB7;ABCB9;ABCC1;ABCC3;ABCC8;ABCC9;ABCD2;ABCD4;ABCG4;ABCG5;CFTR;LOC106033455;NEK2;NEK6;PGBD5	18	2583	53	8405	0.352684
ko00220	Arginine biosynthesis	ARG2;ASS1;CPS1;GLUD1;GLUL;GOT1;LOC106042855	7	2583	19	8405	0.360692
ko00780	Biotin metabolism	BTD;HEBP2	2	2583	4	8405	0.36122
ko00600	Sphingolipid metabolism	ACER2;ARSA;CERS1;CERS4;CERS5;CERS6;ECT2;GBA2;GBA;GDF1;GLB1L;LOC106043055;LOC106048496;LOC106049100;NEU4;PPAP2A;SGMS1;SGPP2;SMPD2;UGT8	20	2583	60	8405	0.376822
ko05132	Salmonella infection	ACTB;ARPC1A;ARPC1B;ARPC3;ARPC5;DYRK3;FLNC;FOS;IFNGR1;JUN;LOC106029546;LOC106029647;LOC106044233;LOC106047130;LOC106049407;MAPK14;MAPK1;NAV2;PKN3;RHOG;RILPL1;TMEM82;WASF1;WASF2;YPEL2	25	2583	76	8405	0.38212
ko04330	Notch signaling pathway	ADAM12;ADCK3;ADGRL3;ADGRL4;CTBP2;DIXDC1;DTX2;DVL1;DVL3;HDAC1;IRF2BP2;IRF2BPL;LFNG;LOC106029649;LOC106032660;LOC106033839;LOC106036305;LOC106044623;LOC106044624;LOC106048003;LOC106049097;MFNG;NOTCH2;NUMB;SNED1;TLE3;TRIM3;ZMYND8	28	2583	86	8405	0.395428
ko04727	GABAergic synapse	BRPF3;GNG2;GNG4;KCNJ6;LOC106042806;LOC106043022;LOC106047981;LOC106047990;MAP1LC3A;PLCL2;SLC38A10;SLC38A2;SLC38A4;SLC38A7;SLC6A6;TRAK1	16	2583	48	8405	0.399949
ko04725	Cholinergic synapse	GNG2;GNG4;KCNJ12;KCNJ2;KCNJ6;KCNQ2;KCNQ5;LOC106043022;PIK3R1	9	2583	26	8405	0.404159
ko04140	Regulation of autophagy	ATG4A;LOC106038164;LOC106040763;MAP1LC3A;MAP1LC3B;MAP1LC3C;MELK;NUAK1;PDIK1L;PIK3C3;PRKAA2;ULK1;ULK2;WDHD1	14	2583	42	8405	0.413333
ko05211	Renal cell carcinoma	EGLN1;EGLN3;EPAS1;IRF2BP2;IRF2BPL;LOC106034444;PIK3R1	7	2583	20	8405	0.420122
ko00770	Pantothenate and CoA biosynthesis	DPYD;ENPP1;ENPP3;GADL1;PANK1;PANK2;PANK4	7	2583	20	8405	0.420122
ko00563	Glycosylphosphatidylinositol(GPI)-anchor biosynthesis	CLIP4;DPM2;GPLD1;PIGF;PIGL;PIGM;PIGP;PIGS;PIGT;SPAG5;UNC119B;ZDHHC18	12	2583	36	8405	0.428417
ko00120	Primary bile acid biosynthesis	ACOX2;LOC106036083;LOC106038153;LOC106039314;LOC106049618;SCP2	6	2583	17	8405	0.429343
ko00910	Nitrogen metabolism	CA6;CPS1;GLUD1;GLUL;LOC106030632;LRRCC1	6	2583	17	8405	0.429343
ko05034	Alcoholism	BABAM1;CRH;GNG2;GNG4;HDAC8;HDAC9;LCP1;LOC106029507;LOC106030849;LOC106043022;LOC106043077;LOC106045102;LOC106045109;LOC106045814;LOC106045851;LOC106048111;LOC106048907;LOC106049629;PICK1;PKIA;SLC18A1;SLC29A3	22	2583	68	8405	0.430486
ko04380	Osteoclast differentiation	BTK;CIB1;FOSL2;LOC106029507;LOC106040831;LOC106040832;PIK3R1;PLEKHA2;PPP3R1;SH3PXD2B;SQSTM1	11	2583	33	8405	0.43678
ko04740	Olfactory transduction	AGBL1;AGTPBP1;ANO10;ANO1;ANO6;BARD1;CNGA3;FRAS1;HPCAL4;HPCA;LCP1;LOC106049882;NCALD;NCS1;PRKG1;RGS16;RGS18;RGS2;SLC25A12	19	2583	59	8405	0.451448
ko04730	Long-term depression	CRH;LOC106049935;LYN;PRKG1	4	2583	11	8405	0.451918
ko05140	Leishmaniasis	MARCKSL1;PTPN21;SEZ6L;SH3PXD2B	4	2583	11	8405	0.451918
ko04964	Proximal tubule bicarbonate reclamation	AQP1;LOC106042806;SLC25A10;SLC4A8	4	2583	11	8405	0.451918
ko00650	Butanoate metabolism	ACADS;ACAT2;BDH1;EHHADH;GAD2;HADHA;L2HGDH;LOC106039210;LOC106039669	9	2583	27	8405	0.455721
ko00604	Glycosphingolipid biosynthesis - ganglio series	GLB1L;HEXA;HEXB;ST6GALNAC3;ST6GALNAC5;ST8SIA2;ST8SIA3;ST8SIA6	8	2583	24	8405	0.466658
ko03460	Fanconi anemia pathway	ADAMTS7;AHDC1;APITD1;BRCA1;DDX11;DENND2A;EME1;FAAP100;FANCA;FANCB;FANCD2;FANCE;FANCG;FANCI;FANCL;LOC106033793;PALB2;POLH;RAD51;REV3L;RPA1;TOP3A;UBE2T;UMAD1;WRN	25	2583	79	8405	0.472174
ko00531	Glycosaminoglycan degradation	ARSK;GLB1L;HEXA;HEXB;HPS1;HPSE2;HPSE;LOC106041935;LOC106047630;SGSH	10	2583	31	8405	0.494075
ko05200	Pathways in cancer	ABR;ARHGAP18;ARHGAP19;DCC;E2F7;EGLN1;EGLN3;EPAS1;FAM13A;GEM;GNG2;GNG4;HMHA1;IRF2BP2;IRF2BPL;JUP;KALRN;LOC106034392;LOC106034444;LOC106043022;LOC106043569;LOC106044728;PIK3R1;PLEKHG5;RACGAP1;RALB;RALGDS;SMAD2;TRAF4;TRIO;USP15;ZBTB16	32	2583	103	8405	0.507766
ko04614	Renin-angiotensin system	ACE;ECE1;ECEL1;MME;PRCP	5	2583	15	8405	0.509606
ko03440	Homologous recombination	ADAMTS7;EME1;LOC106029325;RAD51;RAD54L2;RAD54L;RPA1;TMC3;TOP3A;UMAD1;WDR24;WRN	12	2583	38	8405	0.51592
ko00471	D-Glutamine and D-glutamate metabolism	GLUD1	1	2583	2	8405	0.520216
ko05110	Vibrio cholerae infection	KDELR3	1	2583	2	8405	0.520216
ko00603	Glycosphingolipid biosynthesis - globo series	A4GALT;GBGT1;HEXA;HEXB;SH3BGRL;SH3BGR;ST8SIA2;ST8SIA3	8	2583	25	8405	0.520316
ko04214	Apoptosis - fly	AIFM3;ELF1;LOC106049255;MFN2;NRBP1;OXSR1;RHOT1;RHOT2	8	2583	25	8405	0.520316
ko04115	p53 signaling pathway	ADAMTS14;ADGRE2;ADGRF5;BID;CCNB2;CCNB3;CCND3;CCNG2;CD82;CDK1;CHEK1;DDB2;FAM76A;GADD45G;IGFBP3;LOC106030222;LOC106041006;LOC106044628;MDM2;METTL11B;PAPLN;PTGR1;RRM2B;RRM2;SBK1;SESN1;SESN3;SFN;SIAH1;STEAP3;THBS1;TMEM47;VAT1	33	2583	107	8405	0.526906
ko05010	Alzheimer's disease	BACE1;CAPN5;CDK5R2;CIB1;ECE1;ECEL1;IDE;LCP1;LOC106029364;MME;PPP3R1	11	2583	35	8405	0.527984
ko04610	Complement and coagulation cascades	ADAMTS2;C1S;C8G;CD109;CPAMD8;F13A1;FGA;FGL1;GAS6;HABP2;LOC106035094;LOC106040156;LOC106041557;LOC106048069;LOC106048077;LOC106048078;LOC106048093;LOC106049106;MEGF6;SERPINC1;SERPIND1;SERPINF2;SEZ6L;TFPI2;WFIKKN1	25	2583	81	8405	0.531762
ko04390	Hippo signaling pathway	AMOTL2;AMOT;CSNK1D;CTGF;CYR61;DLG3;FRMD1;LIMD1;LOC106038594;LOC106044728;LOC106045149;LOC106049667;MOB1A;NELL1;NOV;RASSF2;SMAD2;STK26;SYNJ2BP;WISP2;YWHAE	21	2583	68	8405	0.535116
ko04514	Cell adhesion molecules (CAMs)	ABHD11;CD276;CD34;CD80;CDH11;CDH13;CDH22;CDH2;CDH4;CLDN1;CLDN2;CSPG4;DSCAM;IGDCC3;ITGA4;JAM3;LOC106029335;LOC106029505;LOC106036398;LOC106040563;LOC106040735;LOC106041540;LOC106046592;LOC106049848;LOC106049871;LOC106049911;LOC106049921;LOC106049922;LRFN5;LRRC4B;LRRC4;LRRN1;MILR1;NCAM1;NCAN;NEGR1;NLGN3;NLGN4X;NTNG1;OPCML;PAPLN;PECAM1;PTPN9;PTPRA;PTPRE;PTPRF;PTPRM;PTPRS;PTPRT;PVRL1;SDC4;TMEM151B;VC…	53	2583	173	8405	0.540084
ko00561	Glycerolipid metabolism	AGPAT2;AGPAT5;AGPAT6;AKR1A1;ALDH9A1;BYSL;DGAT2;DGKG;GFRAL;GPAM;LOC106030919;LOC106039415;LOC106043055;LOC106045763;LOC106046298;LOC106049100;LPL;METRN;MGLL;NASP;PNPLA2;PPAP2A;SEPN1	23	2583	75	8405	0.548591
ko04650	Natural killer cell mediated cytotoxicity	CIB1;LOC106037642;MCF2;PIK3R1;PPP3R1;PTPN21	6	2583	19	8405	0.554087
ko04710	Circadian rhythm	BHLHE40;CRY1;CSNK1D;MELK;NR1D2;PASD1	6	2583	19	8405	0.554087
ko04971	Gastric acid secretion	IFRD1;KCNJ10;KCNJ2;LCP1;SLC4A3;SLC9A2	6	2583	19	8405	0.554087
ko04724	Glutamatergic synapse	CIB1;DLGAP3;GNG2;GNG4;LOC106042806;LOC106043022;PPP3R1;SLC38A10;SLC38A2;SLC38A4;SLC38A7;SYNJ2BP	12	2583	39	8405	0.558271
ko05100	Bacterial invasion of epithelial cells	CHN1;DLC1;ELMO2;LASP1;LOC106029555;LOC106029814;LOC106034634;LOC106034694;PIK3R1;SEPT10;SEPT2	11	2583	36	8405	0.571794
ko04925	Aldosterone synthesis and secretion	CAMK1G;CAMKV;DCLK1;DCLK3;KCNK3;LCP1;NR4A2;STARD3	8	2583	26	8405	0.571941
ko00920	Sulfur metabolism	BPNT1;KCTD3;KCTD9;LOC106030222;MPST	5	2583	16	8405	0.575579
ko04640	Hematopoietic cell lineage	CD5;CD9;ECE1;ECEL1;LOC106049447;MME;SEZ6L	7	2583	23	8405	0.590316
ko04012	ErbB signaling pathway	ABL1;ABL2;CAMK2A;CAMK2D;CAMK2G;EGF;ERBB4;JUN;LOC106044837;LOC106048510;LOC106049938;MAP2K2;MAPK1;MTOR;NCK2;NRAS;PAK4;PAK7;PIK3CG;PIK3R1;PIK3R2;PIK3R5;PLCG1;PRKCB;RAF1;SHB;SHC2;SHC4;SRC;YPEL2;ZHX3	31	2583	103	8405	0.592881
ko04966	Collecting duct acid secretion	LOC106040105;SLC4A11	2	2583	6	8405	0.595565
ko05016	Huntington's disease	DCTN2;DCTN4;DNAI2;HTT;IRF2BP2;IRF2BPL;KLF13;LOC106029373;LOC106029584;LOC106030005;LOC106032208;LOC106036018;LOC106042367;LOC106047157;MTA3;OTOF;POLR2J;RCOR3;SLC25A29;SLC25A30;SYNJ2BP	21	2583	70	8405	0.597752
ko05321	Inflammatiory bowel disease (IBD)	GATA2;IL17A;SMAD2;TMEM63C	4	2583	13	8405	0.602073
ko04130	SNARE interactions in vesicular transport	LOC106029421;LOC106048904;METTL13;MRPL51;SEC22B;STX18;STX6;VAMP3;VAMP7;VTI1A	10	2583	34	8405	0.629779
ko01210	2-Oxocarboxylic acid metabolism	ACO2;GOT1;IDH1;IDH3A;LOC106042855	5	2583	17	8405	0.63651
ko04215	Apoptosis - multiple species	HTRA1;HTRA3;LOC106044728;MBD2;SEPT4	5	2583	17	8405	0.63651
ko04210	Apoptosis	CAPN5;HTRA1;HTRA3;LMNB1;LMNB2;LOC106037642;LOC106044728;LOC106047735;MAP3K15;PIK3R1;SEPT4;WDR34	12	2583	41	8405	0.638169
ko00760	Nicotinate and nicotinamide metabolism	ART5;ENPP1;ENPP3;LMBR1L;LMF1;NAMPT;NMNAT3;NNT;NT5C1A;NT5C3A;NT5DC3;RBP5	12	2583	41	8405	0.638169
ko04611	Platelet activation	BTK;FGA;FGL1;LOC106035094;LYN;PIK3R1;PRKG1	7	2583	24	8405	0.641234
ko04721	Synaptic vesicle cycle	CPLX2;RIMS1;SLC18A1;SYT17;SYT2;SYT3;SYT7	7	2583	24	8405	0.641234
ko00670	One carbon pool by folate	ATIC;GART;MTHFD1L;NXPH2;SHMT1;SHMT2;TYMS	7	2583	24	8405	0.641234
ko04726	Serotonergic synapse	GNG2;GNG4;HTR3A;KCNG2;KCNJ5;KCNJ6;KCNV1;LOC106043022;LOC106045707;LOC106046278;LOC106048455;LOC106049819;SLC18A1;SLC6A4	14	2583	48	8405	0.64608
ko05169	Epstein-Barr virus infection	BABAM1;HSPB2;HSPB8;IRF2BP2;IRF2BPL;LOC106032208;LOC106048679;LOC106048691;LOC106048696;LOC106048702;LOC106049447;LYN;PICK1;PIK3R1;POLR2J;PTMA;SND1;VIM;YWHAE	19	2583	65	8405	0.649218
ko04914	Progesterone-mediated oocyte maturation	ADCY1;ANAPC2;BUB1;CCNA2;CCNB2;CCNB3;CCNF;CDC25A;CDK1;CPEB3;DYRK3;HSP90AA1;HSP90AB1;LOC106042860;LOC106044628;MAD2L1;MAPK14;MAPK1;MOS;PGR;PIK3CG;PIK3R1;PIK3R2;PIK3R5;PLK1;RAF1;RPS6KA2;RPS6KA3;RPS6KL1;YPEL2	30	2583	102	8405	0.650578
ko00514	Other types of O-glycan biosynthesis	ADAMTS1;ADAMTS5;B4GALT3;LFNG;LOC106037591;MFNG;MGAT5B;OGT;POFUT1;POGLUT1;POMGNT1;SDF2L1;ST6GAL2	13	2583	45	8405	0.66013
ko05146	Amoebiasis	C8G;HSPB8;LOC106048981;PIK3R1;TECTA;USP15	6	2583	21	8405	0.664525
ko01040	Biosynthesis of unsaturated fatty acids	ACOT7;ACOX3;FADS1;HACD1;HACD4;HADHA;SCD5;SCD	8	2583	28	8405	0.666633
ko05215	Prostate cancer	E2F7;IRF2BP2;IRF2BPL;PIK3R1	4	2583	14	8405	0.666995
ko05143	African trypanosomiasis	GPR20;LOC106033590;LOC106048579;TWF2	4	2583	14	8405	0.666995
ko00053	Ascorbate and aldarate metabolism	ALDH9A1;LOC106040422;LOC106045763;LOC106048250	4	2583	14	8405	0.666995
ko00290	Valine, leucine and isoleucine biosynthesis	LOC106032592	1	2583	3	8405	0.667697
ko05130	Pathogenic Escherichia coli infection	LOC106047735;TUBB4B	2	2583	7	8405	0.685965
ko04975	Fat digestion and absorption	LOC106043055;NPC1L1	2	2583	7	8405	0.685965
ko00591	Linoleic acid metabolism	FREM1;FREM2;HRASLS;JMJD7;PLA2G12A;PLB1;PNPLA8	7	2583	25	8405	0.688258
ko00340	Histidine metabolism	ALDH9A1;ARHGAP20;CARNS1;CNDP2;DLGAP5;LOC106039326;LOC106045763	7	2583	25	8405	0.688258
ko04072	Phospholipase D signaling pathway	BYSL;DEPTOR;GEM;LOC106043055;LOC106043569;PIK3R1;PLEKHA2;RALB;RALGDS	9	2583	32	8405	0.688803
ko00062	Fatty acid elongation	ACOT7;CAP1;CAP2;HACD1;HACD4;HADHA;HADHB;MECR;PTGR1	9	2583	32	8405	0.688803
ko04150	mTOR signaling pathway	EIF4E3;IRS1;LOC106034443;LOC106034444;LOC106038164;LOC106040763;MAPK1;MAPK6;MELK;MLST8;MTOR;NUAK1;PDIK1L;PIK3CG;PIK3R1;PIK3R2;PIK3R5;PRKAA2;PRKCB;RASL10B;RPS6KA2;RPS6KA3;RPS6KL1;RRAGD;STRADA;ULK1;ULK2;YPEL2	28	2583	97	8405	0.691657
ko05210	Colorectal cancer	DCC;LOC106044728;PIK3R1;RALGDS;SMAD2	5	2583	18	8405	0.691701
ko05203	Viral carcinogenesis	BABAM1;HDAC8;HDAC9;IRF2BP2;IRF2BPL;LOC106029471;LOC106045102;LOC106045814;LOC106045851;LOC106049667;LOC106049692;LYN;PHF21A;PICK1;PIK3R1;RANBP1;SMARCA2;SND1;VAC14;YWHAE	20	2583	70	8405	0.69528
ko05323	Rheumatoid arthritis	ANGPT1;IL17A;MMP11	3	2583	11	8405	0.70588
ko04672	Intestinal immune network for IgA production	CD80;CXCL12;ITGA4;LOC106049921;LOC106049922;MFAP2;MFAP5;TNFRSF13B	8	2583	29	8405	0.708889
ko04010	MAPK signaling pathway	ATG101;BTBD1;BTBD6;CACNA1E;CACNA1H;CACNA1S;CACNA2D4;CACNG1;CCDC88C;CIB1;DDR2;DUSP10;DUSP15;DUSP18;DUSP1;DUSP26;DUSP3;DUSP4;DUSP8;DYRK3;EGF;ELFN1;FGF13;FGF1;FGF6;FGF9;FGFR1;FGFR4;FGFRL1;FLNC;FOS;GADD45G;HSPA2;HSPA8;HSPB8;ILKAP;JMJD7;JUN;LOC106029394;LOC106029546;LOC106029551;LOC106029723;LOC106029911;LOC106030002;LOC106033017;LOC106033026;LOC106033034;LOC106033043;LOC106036430;LOC106039760;LOC1060…	103	2583	349	8405	0.711735
ko00592	alpha-Linolenic acid metabolism	ACOX3;HRASLS;JMJD7;PLA2G12A;PLB1;PNPLA8	6	2583	22	8405	0.712729
ko00460	Cyanoamino acid metabolism	MAP7D2;NXPH2;SHMT1;SHMT2	4	2583	15	8405	0.724228
ko04912	GnRH signaling pathway	ADCY1;ANKRD34C;CACNA1S;CAMK2A;CAMK2D;CAMK2G;DYRK3;GNAS;GNRH1;ITPR1;ITPR3;JMJD7;JUN;LCP1;LOC106029394;LOC106029551;LOC106049938;MAP2K2;MAPK14;MAPK1;MMP15;MMP2;NRAS;PRKCB;PTK2B;PTX3;RAF1;SRC;YPEL2	29	2583	102	8405	0.727662
ko00520	Amino sugar and nucleotide sugar metabolism	AMDHD2;CTBS;GMDS;GMPPB;GNPDA1;HEXA;HEXB;LOC106046342;PGM1;PGM3;PGM5;PMM1;TMEM65;TSTA3;UGP2	15	2583	54	8405	0.728259
ko04919	Thyroid hormone signaling pathway	DIO2;DIO3;IRF2BP2;IRF2BPL;LOC106034444;MED16;MED24;NCOA1;NCOA2;NCOR1;PIK3R1;RCAN2;RCAN3;SLC16A2;SLCO1C1;SLCO2A1;SLCO2B1	17	2583	61	8405	0.730459
ko04670	Leukocyte transendothelial migration	DEPTOR;MCF2;MYL9;PIK3R1;SH3PXD2B	5	2583	19	8405	0.740849
ko04664	Fc epsilon RI signaling pathway	BTK;LYN;MCF2;PIK3R1;PLEKHA2	5	2583	19	8405	0.740849
ko05152	Tuberculosis	BTBD19;CEBPG;CIB1;IRF2BP2;IRF2BPL;LCP1;LOC106029647;LOC106047130;LSP1;PPP3R1;SEZ6L;TMEM63C;TWF2;VDR	14	2583	51	8405	0.742106
ko04915	Estrogen signaling pathway	FKBP10;FKBP5;GPR146;KCNJ5;KCNJ6;KLF13;LCP1;PIK3R1	8	2583	30	8405	0.747467
ko00564	Glycerophospholipid metabolism	AGPAT2;AGPAT5;AGPAT6;BYSL;CHKA;CHPT1;DGKG;EPT1;ETNK2;ETNPPL;GFRAL;GPAM;GPD1;HRASLS;JMJD7;LOC106043055;LOC106046298;LOC106049100;LPGAT1;LYPLA2;METRN;MICAL3;PCYT1B;PHOSPHO1;PLA2G12A;PLA2G15;PLB1;PNPLA6;PNPLA8;PPAP2A;PTX3	31	2583	110	8405	0.75184
ko04024	cAMP signaling pathway	CNGA3;DEPTOR;HCN3;IRF2BP2;IRF2BPL;LCP1;MCF2;MYL9;PIK3R1;SOX8;TUB;TULP1;TULP3	13	2583	48	8405	0.75662
ko03020	RNA polymerase	BAZ1A;LOC106032208;POLR1A;POLR1B;POLR1C;POLR2C;POLR2J;POLR3A;TCEA2	9	2583	34	8405	0.7622
ko05214	Glioma	E2F7;LCP1;PIK3R1	3	2583	12	8405	0.764514
ko05020	Prion diseases	ADAMTS2;C8G;LOC106040156	3	2583	12	8405	0.764514
ko00072	Synthesis and degradation of ketone bodies	ACAT2;BDH1;LOC106039210	3	2583	12	8405	0.764514
ko00740	Riboflavin metabolism	LOC106048509	1	2583	4	8405	0.769856
ko04013	MAPK signaling pathway - fly	SHF	1	2583	4	8405	0.769856
ko05014	Amyotrophic lateral sclerosis (ALS)	ALS2CL;CIB1;MAP3K15;PPP3R1	4	2583	16	8405	0.773777
ko05142	Chagas disease (American trypanosomiasis)	ACE;LOC106040156;PIK3R1;SMAD2;TWF2	5	2583	20	8405	0.783965
ko05133	Pertussis	C1S;DSTN;IRF2;LCP1;LOC106040156	5	2583	20	8405	0.783965
ko04973	Carbohydrate digestion and absorption	LOC106031322;PIK3R1;SLC2A5;SLC2A9;SLC37A4	5	2583	20	8405	0.783965
ko00310	Lysine degradation	ACAT2;ALDH9A1;ASH1L;CBX1;DLST;DOT1L;EHHADH;G2E3;HADHA;LOC106045763;LOC106049716;MLLT11;PIPOX;RAI1;SETBP1;SETD7;TCF20;UHRF1	18	2583	67	8405	0.792682
ko04270	Vascular smooth muscle contraction	ADCY1;ADM;ADORA2A;ADORA2B;ADRA1B;AGTR1;AGT;CACNA1S;EDN1;EDN2;GNAS;GPR162;ITPR1;ITPR3;JMJD7;KANK1;KANK4;KCNMA1;KCNMB4;LCP1;LOC106029551;LOC106044678;LOC106045852;MAP2K2;MAPK1;MYL1;MYL9;MYLK2;PLA2G12A;PPP1R12B;PPP1R27;PRKCB;PRKCH;PRKCQ;PRKG1;RAF1;YPEL2	37	2583	133	8405	0.795212
ko05220	Chronic myeloid leukemia	ABR;ARHGAP18;E2F7;HMHA1;PIK3R1;PLEKHA2;RACGAP1	7	2583	28	8405	0.804048
ko05166	HTLV-I infection	CIB1;CREM;E2F7;IRF2BP2;IRF2BPL;JDP2;MYBL1;MYBL2;MYB;PIK3R1;PPP3R1;RANBP1;SLC25A29;SMAD2;TCF12;TCF3;VAC14	17	2583	64	8405	0.804279
ko04062	Chemokine signaling pathway	ARHGEF37;GNG2;GNG4;LOC106040774;LOC106040781;LOC106043022;LYN;MCF2;PIK3R1;SH3PXD2B	10	2583	39	8405	0.804703
ko00140	Steroid hormone biosynthesis	DHRS7C;HSD17B2;HSD17B7;LOC106031836;LOC106035671;LOC106041294;LOC106046522;SRD5A2;SRD5A3;SULT6B1	10	2583	39	8405	0.804703
ko04014	Ras signaling pathway	ADPRHL1;ANGPT1;ANGPT4;ANGPTL1;ANGPTL7;ARHGAP19;EFNA2;EFNA3;FAM13A;GEM;GNG2;GNG4;HRASLS;LCP1;LOC106030192;LOC106034392;LOC106041406;LOC106043022;LOC106043569;PIK3R1;PLA1A;PLEKHA2;RALB;RALGDS;RAPGEF5;RSPO3	26	2583	96	8405	0.812602
ko03450	Non-homologous end-joining	DCLRE1C;FEN1;WDR24	3	2583	13	8405	0.813247
ko00590	Arachidonic acid metabolism	AAED1;FREM1;FREM2;GPX2;GPX3;HRASLS;JMJD7;LOC106032894;LOC106037025;LOC106049439;LOC106049819;PLA2G12A;PLB1;PNPLA8;PTGDS;RNPEP	16	2583	61	8405	0.816171
ko04961	Endocrine and other factor-regulated calcium reabsorption	SCGN;VDR	2	2583	9	8405	0.816845
ko04978	Mineral absorption	CLCN1;FTH1;LOC106029992;LOC106031322;LOC106048721;LOC106049127;S100A1;SLC26A5;SLC26A8;SLC39A6;SLC40A1;STEAP1;TF;VDR	14	2583	54	8405	0.819316
ko04146	Peroxisome	ABCD2;ABCD4;ACOX2;ACOX3;ACSL1;AGPS;COPA;CRAT;DDO;ECI2;EHHADH;GSTK1;HIVEP1;HIVEP2;HSDL2;IDH1;MLYCD;PEX13;PEX6;PEX7;PHYH;PIPOX;SCP2;SLC25A1;SLC25A43;SOD1;SOD2;SOD3;TNS1	29	2583	107	8405	0.821829
ko00900	Terpenoid backbone biosynthesis	ACAT2;DHDDS;DHRS11;FNTA;LOC106038922;PCYOX1L	6	2583	25	8405	0.827611
ko04620	Toll-like receptor signaling pathway	CD80;CTSK;DYRK3;FOS;IRF5;JUN;LOC106029647;LOC106041492;LOC106045178;LOC106047130;MAP2K2;MAP3K7;MAP3K8;MAPK14;MAPK1;NFKBIA;NRBP2;NRROS;OPTN;PIK3CG;PIK3R1;PIK3R2;PIK3R5;PODN;SPP1;STAT1;SYNGR3;TWF2;YPEL2	29	2583	108	8405	0.837518
ko05231	Choline metabolism in cancer	BYSL;KLF13;LOC106034444;LOC106043055;PDLIM3;PDLIM4;PIK3R1;RALGDS	8	2583	33	8405	0.841112
ko05230	Central carbon metabolism in cancer	LOC106031011;LOC106034444;NTRK3;PDK3;PDK4;PIK3R1;SLC1A4;SLC7A5	8	2583	33	8405	0.841112
ko05322	Systemic lupus erythematosus	ADAMTS2;C1S;C8G;LOC106029976;LOC106030849;LOC106040156;LOC106045102;LOC106045109;LOC106045814;LOC106045851;LOC106048111;LOC106048907;LOC106049629;LOC106049751;LOC106049758;SNRPD1;TRIM62	17	2583	66	8405	0.844729
ko04350	TGF-beta signaling pathway	AMH;BMP2;BMP3;BMP4;CHRDL1;FBN1;FBN3;FSTL3;FST;GDF10;IRF2BP2;IRF2BPL;KLF13;LOC106029911;LOC106041006;LOC106044377;LOC106044678;LOC106049799;MAPK1;MAPK6;PITX2;PITX3;SMAD1;SMAD2;SMAD3;SMAD7;TGFB2;TGFB3;TGFBR2;TGIF2;THBS1;YPEL2;ZFYVE16;ZFYVE21	34	2583	126	8405	0.845318
ko05222	Small cell lung cancer	E2F7;PIK3R1;TRAF4;USP15	4	2583	18	8405	0.851531
ko04630	Jak-STAT signaling pathway	CCND3;CISH;CNTFR;FHL1;GFAP;GHR;IFNGR1;IL10RA;IL11RA;IL12RB1;IL13RA2;IL20RA;IL2RG;IRF2BP2;IRF2BPL;LDB3;LOC106030502;LOC106039891;LOC106040493;LOC106044308;LOC106045178;LOC106045206;LOC106049938;MTOR;PIK3CG;PIK3R1;PIK3R2;PIK3R5;PIM3;PTPN21;RAF1;SHF;SLC35C2;SOCS3;STAC3;STAT1;ZMIZ1	37	2583	137	8405	0.852533
ko05221	Acute myeloid leukemia	JUP;PIK3R1;ZBTB16	3	2583	14	8405	0.853134
ko03008	Ribosome biogenesis in eukaryotes	ABHD17A;ANKRD66;BMS1;CFDP1;CSNK2A2;DKC1;EFTUD1;EIF6;EMG1;FBL;GFM2;KIZ;NLE1;NOL6;NOP56;RAN;RPP25L;SBDS;SLC35B2;SPCS1;TCOF1;TMEM120B;TSR1;VWA8;WDR55;WDR90	26	2583	99	8405	0.860338
ko04728	Dopaminergic synapse	GNG2;GNG4;KCNJ5;KCNJ6;LCP1;LOC106043022;LOC106043077;SLC18A1	8	2583	34	8405	0.865392
ko05164	Influenza A	ACTB;ADAR;CDC42EP4;DNAJC3;HSPA2;HSPA8;IFNGR1;IRF2BP2;IRF2BPL;IVNS1ABP;JUN;KPNA2;KPNA4;LOC106030222;LOC106032682;LOC106037642;LOC106041492;LOC106044208;LOC106045178;LOC106047050;LOC106049921;LOC106049922;MAP2K2;MAPK14;MAPK1;NFKBIA;NRROS;PCSK2;PCSK4;PCSK6;PIK3CG;PIK3R1;PIK3R2;PIK3R5;PML;RAF1;RNASEL;SOCS3;STAT1;TNFRSF10B;TRIM47;TYRO3	42	2583	156	8405	0.871125
ko04142	Lysosome	ABCB9;AP3B2;AP3M1;AP4B1;ARSA;ARSK;ATP6AP1L;ATP6AP1;ATP6V0A1;ATP6V0A2;ATP6V0D1;CAP1;CAP2;CNKSR2;CTSK;CTSL;CTSS;ENTPD7;FRA10AC1;GAA;GBA;GGA2;GLB1L;GM2A;GNPTAB;HEXA;HEXB;IGF2R;LAMP2;LAMP3;LOC106029986;LOC106033539;LOC106044971;LOC106045567;LOC106045954;LOC106046481;LOC106047651;LOC106048496;LOC106048648;MANBA;PLA2G15;PTCHD2;SCARB2;SCPEP1;SGSH;SORL1;TOM1;TSPAN8	48	2583	177	8405	0.872576
ko04064	NF-kappa B signaling pathway	BTK;LOC106029647;LOC106032682;LOC106047130;LYN	5	2583	23	8405	0.880243
ko00360	Phenylalanine metabolism	GOT1;LOC106029712;LOC106031440;LOC106048001	4	2583	19	8405	0.881047
ko04668	TNF signaling pathway	BAG3;MAP3K15;MMP11;MMP15;PIK3R1;TMEM63C	6	2583	27	8405	0.88138
ko05161	Hepatitis B	E2F7;IRF2BP2;IRF2BPL;LOC106044728;MDGA1;PIK3R1	6	2583	27	8405	0.88138
ko05032	Morphine addiction	BRPF3;GNG2;GNG4;KCNJ5;KCNJ6;LOC106043022	6	2583	27	8405	0.88138
ko00512	Mucin type O-glycan biosynthesis	B4GALT5;DZIP1L;GALNT11;GALNT15;GALNT16;GALNT9;ST6GALNAC2	7	2583	31	8405	0.883641
ko00980	Metabolism of xenobiotics by cytochrome P450	DHRS7C;DHRS7;GSTK1;LOC106030435;LOC106031443;LOC106041294;MGST3;SULT6B1	8	2583	35	8405	0.886563
ko04662	B cell receptor signaling pathway	BTK;CIB1;IFITM5;LYN;MCF2;PIK3R1;PPP3R1;PTPN21	8	2583	35	8405	0.886563
ko05204	Chemical carcinogenesis	SULT6B1	1	2583	6	8405	0.889627
ko04913	Ovarian Steroidogenesis	STARD3	1	2583	6	8405	0.889627
ko04621	NOD-like receptor signaling pathway	DYRK3;HSP90AA1;HSP90AB1;LOC106029601;LOC106038811;LOC106041492;LOC106043112;LOC106047050;LOC106049760;MAP3K7;MAPK14;MAPK1;NFKBIA;OPTN;OTUD7A;SYNGR3;TMEM63C;TRIM35;TRIM62;YPEL2	20	2583	80	8405	0.893981
ko05168	Herpes simplex infection	ALYREF;C3;CD74;CDC34;CDK1;CSNK2A2;FBXO42;FOS;GTF2IRD1;IFNGR1;IRF2BP2;IRF2BPL;JUN;KANK1;KANK4;KLHDC1;KLHDC3;LOC106029505;LOC106030222;LOC106039760;LOC106041492;LOC106044208;LOC106044308;LOC106044628;LOC106045178;LOC106045576;LOC106045611;LOC106049777;LOC106049848;LOC106049921;LOC106049922;MAP3K7;MFSD11;NFKBIA;OPTN;PML;POU2F3;POU6F1;PVRL1;RNASEL;SOCS3;SRSF3;STAT1;SYNGR3;TAF6;TRAF5;TWF2	47	2583	176	8405	0.89605
ko05218	Melanoma	E2F7;PIK3R1	2	2583	11	8405	0.896573
ko00430	Taurine and hypotaurine metabolism	GAD2;GADL1	2	2583	11	8405	0.896573
ko04960	Aldosterone-regulated sodium reabsorption	LOC106034617;PIK3R1	2	2583	11	8405	0.896573
ko05202	Transcriptional misregulation in cancers	AAK1;ALX4;CDK12;DBX1;ETV4;ETV5;EWSR1;EYA2;FLI1;GBX2;HABP2;HOXC9;HPGD;JUP;KDM6A;KLF13;KLF5;KLF6;LDB1;LMO2;LOC106029462;MEN1;MLF1;MLF2;MMP11;MYCL;MYCN;NCOR1;NHLH1;NR4A3;PAX7;PBX4;PRCC;SHOX;SIX2;SLC45A3;SPINT1;TCF12;TCF3;TSPAN6;ZBTB16;ZBTB24;ZBTB25;ZBTB7C	44	2583	166	8405	0.900478
ko05162	Measles	DOK1;DOK4;LOC106037642;LOC106049931;PIK3R1;TWF2	6	2583	28	8405	0.902471
ko04071	Sphingolipid signaling pathway	GDF1;MAP3K15;NSMAF;PIK3R1;PLEKHA2;WDFY3	6	2583	28	8405	0.902471
ko00982	Drug metabolism - cytochrome P450	GSTK1;LOC106030435;LOC106031443;LOC106041531;LOC106041548;MGST3	6	2583	28	8405	0.902471
ko00860	Porphyrin and chlorophyll metabolism	ALAD;HDHD3;HEPH;HMBS;MSRA	5	2583	24	8405	0.902894
ko05223	Non-small cell lung cancer	E2F7;EML1;LTK;PIK3R1	4	2583	20	8405	0.905317
ko04918	Thyroid hormone synthesis	DUOX2;IYD;SPOCK1	3	2583	16	8405	0.91111
ko00380	Tryptophan metabolism	ACAT2;ALDH9A1;ARHGAP27;ARHGAP32;EHHADH;HADHA;IDO2;LOC106045763;LOC106049716	9	2583	41	8405	0.921799
ko00400	Phenylalanine, tyrosine and tryptophan biosynthesis	GOT1	1	2583	7	8405	0.923571
ko05213	Endometrial cancer	PIK3R1	1	2583	7	8405	0.923571
ko00232	Caffeine metabolism	TNS1	1	2583	7	8405	0.923571
ko04015	Rap1 signaling pathway	ANGPT1;ANGPT4;ANGPTL1;ANGPTL7;DEPTOR;EFNA2;EFNA3;GEM;LCP1;LOC106030192;LOC106043569;LOC106049640;PIK3R1;RALB;RALGDS;RAPGEF5;RASGEF1B;RSPO3;SKAP1	19	2583	79	8405	0.924258
ko00510	N-Glycan biosynthesis	ADAMTS1;ADAMTS5;ALG9;B4GALT3;CCDC126;CNN2;DDOST;DPM2;FDXACB1;GOLGA7B;GOLGA7;LOC106047522;MGAT5B;MIEF1;OTUD4;ST6GAL2;STT3A;TTBK1	18	2583	76	8405	0.931135
ko04060	Cytokine-cytokine receptor interaction	ACKR3;AMH;BMP2;BMP4;CNTFR;CSF1R;CSF1;CX3CL1;CXCL12;CXCL14;EDA2R;EGF;FIGF;FLT1;GDF10;GHR;GPR182;IFNGR1;IL10RA;IL11RA;IL12RB1;IL17A;IL17RA;IL20RA;IL2RG;LOC106029911;LOC106037642;LOC106038554;LOC106041492;LOC106045178;LOC106048600;NGFR;PDGFC;PDGFD;PDGFRB;TGFB2;TGFB3;TGFBR2;TNFRSF10B;TNFRSF13B;TNFRSF4;TNFRSF6B	42	2583	163	8405	0.931517
ko04722	Neurotrophin signaling pathway	ARHGDIA;ARHGDIB;LCP1;MAP3K15;NTRK3;PIK3R1;YWHAE;ZNF777	8	2583	38	8405	0.934075
ko00983	Drug metabolism - other enzymes	DPYD;HPRT1;TK1;TNS1;UCK1;UCK2;UCKL1	7	2583	34	8405	0.934188
ko05144	Malaria	LOC106033590;LOC106048579;LOC106049756;SEZ6L;TWF2	5	2583	26	8405	0.937228
ko04080	Neuroactive ligand-receptor interaction	ADORA1;ADORA2A;ADORA2B;ADRA1B;ADRA2B;ADRB1;ADRB2;AGTR1;AGTR2;ANKRD34C;APLNR;BDKRB2;BRPF3;CHRNA1;CHRNA4;CHRNB2;CHRND;CHRNG;CRHR2;DRD4;EDN2;FRY;GABBR1;GABRA3;GABRR1;GAL;GHRH;GHR;GPR161;GPR162;GPR171;GPR20;GPR3;GRIA3;GRIK4;GRIN3B;GSDMA;HTR1A;HTR5A;LGR4;LGR6;LOC106029839;LOC106032117;LOC106032672;LOC106033548;LOC106036719;LOC106036742;LOC106037898;LOC106041081;LOC106042992;LOC106045571;LOC106046922;L…	83	2583	308	8405	0.938253
ko05145	Toxoplasmosis	PIK3R1;USP15	2	2583	13	8405	0.942937
ko04612	Antigen processing and presentation	B2M;IFI30	2	2583	13	8405	0.942937
ko03050	Proteasome	HYKK;PSMB1;PSMB2;PSMB3;PSMB4;PSMD2;PSMD3;PSME3;PSMF1	9	2583	43	8405	0.945434
ko05340	Primary immunodeficiency	BTK	1	2583	8	8405	0.947078
ko04745	Phototransduction - fly	MYO16	1	2583	8	8405	0.947078
ko05320	Autoimmune thyroid disease	SPOCK1	1	2583	8	8405	0.947078
ko00790	Folate biosynthesis	GGH;LOC106029425;SPR	3	2583	18	8405	0.947479
ko05219	Bladder cancer	E2F7;KALRN;TRIO	3	2583	18	8405	0.947479
ko04660	T cell receptor signaling pathway	CIB1;MCF2;PIK3R1;PPP3R1;PTPN21	5	2583	27	8405	0.949921
ko04151	PI3K-Akt signaling pathway	ANGPT1;ANGPT4;ANGPTL1;ANGPTL2;ANGPTL7;EFNA2;EFNA3;GNG2;GNG4;LOC106043022;MELK;MYB;PIK3R1;RSPO3;USP15;YWHAE	16	2583	71	8405	0.952155
ko03040	Spliceosome	ALYREF;BAP1;CIRBP;DDX49;EFTUD2;EIF4A3;HNRNPA0;HNRNPA3;HNRNPM;HSPA2;HSPA8;LOC106029581;LOC106029665;LOC106042856;LOC106045576;LOC106045611;MAGOH;MFSD11;MYEF2;NCAPH;NCOA5;PRPF19;PRPF4;PRPF8;RALY;RBM15B;RBMX;SDE2;SF3A2;SF3B3;SF3B4;SLU7;SNRNP200;SNRNP40;SNRPA1;SNRPB;SNRPC;SNRPD1;SNRPG;SRSF3;THOC3;TRA2B;U2AF1;USP39;WBP11	45	2583	180	8405	0.963353
ko04744	Phototransduction	GNB1;LCP1;LOC106029402;LOC106049690;OPN3;SLC24A2	6	2583	33	8405	0.966038
ko04972	Pancreatic secretion	IFRD1;PAMR1;SLC12A3;SLC12A9;SLC4A3;SLC4A8	6	2583	33	8405	0.966038
ko00350	Tyrosine metabolism	FAHD1;GOT1;LOC106029712;LOC106031440;LOC106040808;LOC106048001	6	2583	33	8405	0.966038
ko05134	Legionellosis	EEF1A1;EEF1A2;HIPK3;LOC106045553;SEZ6L	5	2583	29	8405	0.968567
ko04917	Prolactin signaling pathway	IRF2;PIK3R1	2	2583	15	8405	0.969064
ko04977	Vitamin digestion and absorption	LOC106030353;PCOLCE2;RBP7;TLL2	4	2583	25	8405	0.972121
ko04120	Ubiquitin mediated proteolysis	ANAPC2;BRCA1;BSPRY;BTBD11;CDC20;CDC34;CMYA5;DDB1;DDB2;DET1;FANCL;FSD2;HECTD2;HERC2;IBTK;KBTBD12;KBTBD13;KLHL13;KLHL18;KLHL24;KLHL25;KLHL31;KLHL33;KLHL34;KLHL35;KLHL38;KLHL3;KLHL41;KLHL6;KLHL7;LOC106030278;LOC106044208;LOC106045206;LOC106046091;LOC106047138;LOC106047898;LOC106047899;MBD2;MDM2;PML;PRPF19;PTGR1;RBBP4;RCBTB1;RCC2;RHOBTB1;RHOBTB2;SAE1;SFXN1;SFXN2;SIAH1;SOCS3;TRIM13;TRIM63;TRIM9;UBA7;U…	68	2583	266	8405	0.974336
ko04623	Cytosolic DNA-sensing pathway	ADAR;LOC106032208;LOC106041492;LOC106045178;NFKBIA;OPTN;POLR1C;POLR3A	8	2583	43	8405	0.975519
ko04932	Non-alcoholic fatty liver disease (NAFLD)	MAP3K15;MELK;PIK3R1	3	2583	21	8405	0.976988
ko04211	Longevity regulating pathway - mammal	LOC106040763;MELK;PIK3R1	3	2583	21	8405	0.976988
ko04213	Longevity regulating pathway - multiple species	MELK;PIK3R1	2	2583	16	8405	0.977344
ko04911	Insulin secretion	DEPTOR;DOC2B;HOXA3;KCNJ11;KCNN3;SYTL4	6	2583	35	8405	0.978402
ko04742	Taste transduction	BRPF3;HCN3;HTR3A;LOC106029826;LOC106046904;SCN4A	6	2583	35	8405	0.978402
ko03018	RNA degradation	ANGEL2;BTG2;CCT7;DCPS;DHX34;DYDC1;EXOSC1;EXOSC7;GTF3C1;KIZ;LOC106044071;NONO;PABPC1;PAN2;PAN3;PFKL;PNLDC1;PNPT1;RBFOX3;SFPQ;TOB1;YTHDC2	22	2583	100	8405	0.980521
ko04723	Retrograde endocannabinoid signaling	BRPF3;GNG2;GNG4;KCNJ5;KCNJ6;LOC106043022;RIMS1	7	2583	40	8405	0.981328
ko04152	AMPK signaling pathway	EEF2K;GFM1;MELK;PIK3R1;RAB11B;RAB18;TBC1D1	7	2583	40	8405	0.981328
ko03013	RNA transport	AAAS;ALYREF;CENPE;DDX49;DPH7;EEF1A1;EEF1A2;EIF2B4;EIF4A2;EIF4A3;EIF4E3;ELAC1;FDX1;GEMIN4;LOC106029581;LOC106029665;LOC106039159;MAGOH;MCTS1;NDC1;NONO;NUP160;NUP188;NUP210L;NUP214;NUP35;NUP43;NUP62CL;NUP85;NUP88;NUP93;PABPC1;POM121;RANGAP1;RAN;RBFOX3;RNPS1;RPP25L;SENP1;SFPQ;SNUPN;SUMO2;TACC2;TACC3;THOC3;THOC5;UPF3B;XPO5;ZGRF1	49	2583	201	8405	0.981641
ko04141	Protein processing in endoplasmic reticulum	ARL13A;BAK1;CAPN2;CAPN5;CAPN6;CRYAB;DDOST;DERL3;DNAJA1;DNAJA4;DNAJB5;DNAJB9;DNAJC12;DNAJC3;EDEM1;EDEM2;ERLEC1;ERP29;GOLGA7B;GOLGA7;HSP90AA1;HSP90AB1;HSPA2;HSPA8;LMAN2;LOC106029513;LOC106030278;LRP11;MAP3K15;MARCH6;MBTPS2;MCTS1;NFE2L2;NGLY1;PDIA3;PLAA;PREB;PTGR1;RAD23B;RNF185;RTN1;SAR1A;SEC23B;SEC31A;SEL1L;SPRED2;SSR2;STT3A;TRAM2;TTBK1;TXNDC16;TXN;UBE2D1;UBE2G1;UBE2J1;UBQLN1;UBQLN4;UGGT1	58	2583	234	8405	0.982312
ko03060	Protein export	SEC11C;SRP14;SRPRB	3	2583	22	8405	0.982661
ko04976	Bile secretion	AQP1;AQP4;AQP9;IFRD1;LOC106031322;LOC106049618;SLC4A3;SLC4A8;SULT6B1	9	2583	49	8405	0.983096
ko04550	Signaling pathways regulating pluripotency of stem cells	ESRRB;HOXA1;KAT6A;KLF4;KLF6;LHX6;LOC106031301;LOC106049483;MSC;MYF5;PIK3R1;SMAD2;TBX15;TBX5;TCF12;TCF3	16	2583	80	8405	0.988993
ko00970	Aminoacyl-tRNA biosynthesis	GATB;IARS2;LOC106033793;LOC106035428;LOC106035429;LOC106037564;PARS2;QARS;WARS2;YARS	10	2583	56	8405	0.990447
ko05160	Hepatitis C	IRF2;PIK3R1	2	2583	19	8405	0.991252
ko05033	Nicotine addiction	BRPF3	1	2583	13	8405	0.991583
ko04930	Type II diabetes mellitus	HOXA3;KCNJ11;PIK3R1	3	2583	26	8405	0.994588
ko00830	Retinol metabolism	DHRS12;DHRS3;DHRS7C;LOC106041199;RDH10	5	2583	37	8405	0.995804
ko03022	Basal transcription factors	DYRK2;GTF2E2;GTF2IRD1;LOC106049777;TAF11;TAF6	6	2583	43	8405	0.996917
ko04622	RIG-I-like receptor signaling pathway	DYRK3;LOC106032682;LOC106045178;MAP3K7;MAPK14;NFKBIA;OPTN;RNF166;TRIM47;TRIM59;TRIM8	11	2583	72	8405	0.999242
ko03010	Ribosome	ETFA;LOC106031182;LOC106043183;LOC106043502;MRPL14;MRPL27;MRPL35;NUDT4;RPL17;RPL19;RPL31;RPL32;RPL35;RPL36;RPL39;RPS15;RPS27L;RPSA;SRRD;TTYH3	20	2583	124	8405	0.999944
ko04950	Maturity onset diabetes of the young	DBX1;GBX2;HOXA3	3	2583	48	8405	0.999995
