# Supplementary material for: Transcriptome-wide study revealed m6A regulation of embryonic muscle development in Dingan goose (Anser cygnoides orientalis)
Source: BMC Genomics. 2021 Apr 14;22:270. doi: 10.1186/s12864-021-07556-8 (PMC8048326; doi:10.1186/s12864-021-07556-8)
Supplement: Supplementary file 9 — Additional file 9: Supplementary Table S10. Differetially expressed miRNAs in E30 and E21 groups. [file 12864_2021_7556_MOESM9_ESM.xlsx]

## Sheet: Sheet1
Supplementary Table S10. Differetially expressed miRNAs in E30 and E21 groups.
# Correlation	microRNA_Information
# microRNA : mRNA : Gene	miRNA
ggo-miR-129_R+1 : XM_013192437.1 : 106043130	ggo-miR-129_R+1
gga-miR-26a-2-5p_R+3 : XM_013177196.1 : 106033571	gga-miR-26a-2-5p_R+3
cli-miR-26-2-3p_1ss9TA : XM_013196499.1 : 106045790	cli-miR-26-2-3p_1ss9TA
gga-let-7a-2-3p : XM_013200013.1 : 106048171	gga-let-7a-2-3p
PC-3p-7468_128 : XM_013180531.1 : 106035618	PC-3p-7468_128
gga-miR-124c-3p_1ss22GC : XM_013195986.1 : 106045472	gga-miR-124c-3p_1ss22GC
ssc-miR-30a-3p_R+2 : XM_013183987.1 : 106037847	ssc-miR-30a-3p_R+2
gga-miR-130a-5p : XM_013200004.1 : 106048165	gga-miR-130a-5p
efu-miR-9226_L-5R+1_1ss22GA : XM_013183749.1 : 106037720	efu-miR-9226_L-5R+1_1ss22GA
pal-miR-9226-5p_L-2_1ss4AG : XM_013188644.1 : 106040624	pal-miR-9226-5p_L-2_1ss4AG
gga-miR-21-5p_R+1 : XM_013193415.1 : 106043744	gga-miR-21-5p_R+1
gga-miR-181b-5p_R+2 : XM_013171765.1 : 106030135	gga-miR-181b-5p_R+2
gga-miR-1329-5p_1ss12CG : XM_013197653.1 : 106046579	gga-miR-1329-5p_1ss12CG
hsa-miR-20b-5p_R+1 : XM_013177370.1 : 106033699	hsa-miR-20b-5p_R+1
cgr-miR-1260 : XM_013186404.1 : 106039339	cgr-miR-1260
xla-miR-15c-5p_R+2 : XM_013188455.1 : 106040526	xla-miR-15c-5p_R+2
gga-miR-24-3p_R-3 : XM_013182853.1 : 106037103	gga-miR-24-3p_R-3
gga-miR-205b : XM_013171124.1 : 106029808	gga-miR-205b
aca-miR-133b-3p_L-1_2ss13TC22AT : XM_013172701.1 : 106030767	aca-miR-133b-3p_L-1_2ss13TC22AT
cli-miR-2954-5p : XM_013188738.1 : 106040694	cli-miR-2954-5p
gga-miR-20b-3p_R-2 : XM_013185035.1 : 106038494	gga-miR-20b-3p_R-2
hsa-miR-20b-5p_R+1 : XM_013176889.1 : 106033417	hsa-miR-20b-5p_R+1
cli-miR-139-5p_L-4 : XM_013187401.1 : 106039919	cli-miR-139-5p_L-4
ssc-miR-30a-3p_R+2 : XM_013199148.1 : 106047577	ssc-miR-30a-3p_R+2
bta-miR-199a-5p_L+2R+1 : XM_013175104.1 : 106032240	bta-miR-199a-5p_L+2R+1
ssc-miR-30a-5p_R+2 : XM_013198815.1 : 106047351	ssc-miR-30a-5p_R+2
gga-let-7a-3p : XM_013189688.1 : 106041327	gga-let-7a-3p
tgu-miR-130b-3p : XM_013173133.1 : 106031025	tgu-miR-130b-3p
aca-mir-33-1-p5_1ss2GC : XM_013189782.1 : 106041357	aca-mir-33-1-p5_1ss2GC
PC-5p-46114_12 : XM_013193071.1 : 106043547	PC-5p-46114_12
gga-miR-196-5p_R+2 : XM_013178501.1 : 106034381	gga-miR-196-5p_R+2
gga-miR-124c-3p_1ss22GC : XM_013178712.1 : 106034517	gga-miR-124c-3p_1ss22GC
gga-miR-124a-3p_L-1R-2 : XM_013174337.1 : 106031746	gga-miR-124a-3p_L-1R-2
PC-5p-646_4665 : XM_013190215.1 : 106041653	PC-5p-646_4665
gga-miR-1329-5p_1ss12CG : XM_013192034.1 : 106042864	gga-miR-1329-5p_1ss12CG
ssc-miR-206_R+1 : XM_013184812.1 : 106038351	ssc-miR-206_R+1
PC-3p-17124_53 : XM_013190984.1 : 106042201	PC-3p-17124_53
hsa-mir-23a-p5_1ss2TA : XM_013180656.1 : 106035690	hsa-mir-23a-p5_1ss2TA
gga-miR-301a-5p_L+2 : XM_013176890.1 : 106033417	gga-miR-301a-5p_L+2
gga-miR-20a-5p : XM_013193877.1 : 106044051	gga-miR-20a-5p
gga-miR-1329-5p_1ss12CG : XM_013182611.1 : 106036933	gga-miR-1329-5p_1ss12CG
cgr-miR-27a-3p : XM_013171707.1 : 106030089	cgr-miR-27a-3p
tgu-miR-130b-3p : XM_013180891.1 : 106035828	tgu-miR-130b-3p
eca-mir-8969-p3_1ss14GT : XM_013177403.1 : 106033714	eca-mir-8969-p3_1ss14GT
gga-miR-214_R+1 : XM_013185189.1 : 106038582	gga-miR-214_R+1
aca-miR-210-5p : XM_013177733.1 : 106033933	aca-miR-210-5p
ssc-miR-30a-3p_R+2 : XM_013201066.1 : 106048940	ssc-miR-30a-3p_R+2
gga-miR-3540_1ss2TC : XM_013194570.1 : 106044517	gga-miR-3540_1ss2TC
gga-let-7b : XM_013192437.1 : 106043130	gga-let-7b
hsa-miR-1260b_R-1_1ss9AG : XM_013199167.1 : 106047605	hsa-miR-1260b_R-1_1ss9AG
gga-miR-27b-3p : XM_013194703.1 : 106044600	gga-miR-27b-3p
aca-mir-33-1-p5_1ss2GC : XM_013190067.1 : 106041535	aca-mir-33-1-p5_1ss2GC
mmu-let-7j_1ss8TG : XM_013197477.1 : 106046447	mmu-let-7j_1ss8TG
gga-miR-1a-3p_R+1 : XM_013182893.1 : 106037117	gga-miR-1a-3p_R+1
gga-miR-20a-5p : XM_013174399.1 : 106031781	gga-miR-20a-5p
mmu-miR-3968_L-3_1ss14AT : XM_013173807.1 : 106031433	mmu-miR-3968_L-3_1ss14AT
tgu-miR-2968 : XM_013190365.1 : 106041803	tgu-miR-2968
bta-miR-199c_L-1R+3 : XM_013190785.1 : 106042036	bta-miR-199c_L-1R+3
cgr-miR-210-3p_R+1_1ss21GA : XM_013187771.1 : 106040085	cgr-miR-210-3p_R+1_1ss21GA
gga-miR-34a-5p_R-1 : XM_013175561.1 : 106032571	gga-miR-34a-5p_R-1
gga-miR-23b-3p_R+2 : XM_013175643.1 : 106032592	gga-miR-23b-3p_R+2
cli-miR-139-5p_R-4 : XM_013197825.1 : 106046684	cli-miR-139-5p_R-4
cli-miR-139-5p_R-4 : XM_013194594.1 : 106044530	cli-miR-139-5p_R-4
ssc-miR-30a-3p_R+1 : XM_013199329.1 : 106047707	ssc-miR-30a-3p_R+1
PC-5p-5565_181 : XM_013183263.1 : 106037398	PC-5p-5565_181
PC-3p-7468_128 : XM_013181523.1 : 106036232	PC-3p-7468_128
gga-miR-30a-3p : XM_013185082.1 : 106038525	gga-miR-30a-3p
cli-miR-139-5p_R-4 : XM_013191534.1 : 106042568	cli-miR-139-5p_R-4
cgr-miR-1260 : XM_013199696.1 : 106047963	cgr-miR-1260
hsa-miR-26a-5p_L+1 : XM_013183056.1 : 106037231	hsa-miR-26a-5p_L+1
PC-5p-33968_22 : XM_013176852.1 : 106033404	PC-5p-33968_22
cli-miR-222a-5p_1ss22CT : XM_013174697.1 : 106031962	cli-miR-222a-5p_1ss22CT
gga-let-7l-3p_R+1 : XM_013199883.1 : 106048090	gga-let-7l-3p_R+1
gga-miR-30e-3p_L+1_1ss18AG : XM_013175421.1 : 106032481	gga-miR-30e-3p_L+1_1ss18AG
gga-miR-24-3p_R-3 : XM_013195516.1 : 106045149	gga-miR-24-3p_R-3
PC-5p-5565_181 : XM_013183349.1 : 106037443	PC-5p-5565_181
pma-miR-133a_L+1_1ss23GA : XM_013194876.1 : 106044697	pma-miR-133a_L+1_1ss23GA
gga-miR-27b-3p : XM_013179856.1 : 106035191	gga-miR-27b-3p
gga-miR-7_R+2 : XM_013192997.1 : 106043506	gga-miR-7_R+2
aca-mir-33-1-p5_1ss2GC : XM_013199330.1 : 106047709	aca-mir-33-1-p5_1ss2GC
hsa-mir-23a-p5_1ss2TA : XM_013196316.1 : 106045694	hsa-mir-23a-p5_1ss2TA
gga-miR-128-1-5p : XM_013201405.1 : 106049209	gga-miR-128-1-5p
cgr-miR-1260 : XM_013174164.1 : 106031670	cgr-miR-1260
cgr-miR-27a-3p : XM_013187929.1 : 106040213	cgr-miR-27a-3p
cli-miR-92-2-5p_L-2R+1 : XM_013176513.1 : 106033174	cli-miR-92-2-5p_L-2R+1
cli-miR-92-2-5p_L-2R+1 : XM_013194982.1 : 106044787	cli-miR-92-2-5p_L-2R+1
mmu-miR-206-3p_1ss22GA : XM_013195817.1 : 106045381	mmu-miR-206-3p_1ss22GA
ssc-miR-30a-5p_R+2 : XM_013191288.1 : 106042404	ssc-miR-30a-5p_R+2
bta-miR-2478_L-2 : XM_013187833.1 : 106040146	bta-miR-2478_L-2
PC-3p-17124_53 : XM_013195356.1 : 106045053	PC-3p-17124_53
hsa-mir-23a-p5_1ss2TA : XM_013182082.1 : 106036606	hsa-mir-23a-p5_1ss2TA
gga-let-7a-5p : XM_013200828.1 : 106048740	gga-let-7a-5p
ssc-miR-30a-3p_R+2 : XM_013176040.1 : 106032838	ssc-miR-30a-3p_R+2
gga-miR-10c-3p : XM_013191718.1 : 106042667	gga-miR-10c-3p
gga-miR-181b-1-3p_L+1R-1 : XM_013187611.1 : 106040016	gga-miR-181b-1-3p_L+1R-1
cgr-miR-1260 : XM_013198700.1 : 106047294	cgr-miR-1260
gga-miR-30c-5p : XM_013198500.1 : 106047152	gga-miR-30c-5p
gga-miR-181b-5p_R+2 : XM_013185304.1 : 106038640	gga-miR-181b-5p_R+2
bta-miR-2478_L-2 : XM_013172444.1 : 106030588	bta-miR-2478_L-2
gga-miR-30e-3p_L+1_1ss18AG : XM_013179340.1 : 106034900	gga-miR-30e-3p_L+1_1ss18AG
gga-miR-106-3p_R+1 : XM_013188220.1 : 106040398	gga-miR-106-3p_R+1
gga-miR-181a-3p : XM_013176607.1 : 106033230	gga-miR-181a-3p
hsa-miR-212-5p : XM_013172634.1 : 106030731	hsa-miR-212-5p
gga-miR-18b-5p_R+1 : XM_013194261.1 : 106044308	gga-miR-18b-5p_R+1
PC-3p-19733_45 : XM_013200188.1 : 106048289	PC-3p-19733_45
mmu-mir-6240-p5_1ss19GT : XM_013192871.1 : 106043425	mmu-mir-6240-p5_1ss19GT
PC-3p-17124_53 : XM_013175110.1 : 106032245	PC-3p-17124_53
gga-miR-130a-3p : XM_013195977.1 : 106045465	gga-miR-130a-3p
gga-miR-490-3p_R+1 : XM_013192164.1 : 106042936	gga-miR-490-3p_R+1
hsa-mir-23a-p5_1ss2TA : XM_013174734.1 : 106031997	hsa-mir-23a-p5_1ss2TA
gga-miR-196-5p_R+2 : XM_013188288.1 : 106040435	gga-miR-196-5p_R+2
gga-miR-145-5p_R-1 : XM_013197277.1 : 106046323	gga-miR-145-5p_R-1
gga-miR-130a-3p : XM_013195792.1 : 106045366	gga-miR-130a-3p
PC-3p-7468_128 : XM_013192586.1 : 106043238	PC-3p-7468_128
pma-miR-1c-3p_R+1 : XM_013196014.1 : 106045491	pma-miR-1c-3p_R+1
cli-miR-1662-3p : XM_013181369.1 : 106036123	cli-miR-1662-3p
gga-miR-222a_R-1 : XM_013172184.1 : 106030373	gga-miR-222a_R-1
gga-miR-145-5p_R-1 : XM_013189154.1 : 106040936	gga-miR-145-5p_R-1
gga-miR-30a-3p : XM_013188689.1 : 106040665	gga-miR-30a-3p
gga-miR-221-5p_L-1 : XM_013192001.1 : 106042841	gga-miR-221-5p_L-1
gga-miR-146a-5p_R+1 : XM_013175565.1 : 106032574	gga-miR-146a-5p_R+1
gga-miR-107-3p_R-2 : XM_013187222.1 : 106039802	gga-miR-107-3p_R-2
gga-miR-20a-5p : XM_013174115.1 : 106031645	gga-miR-20a-5p
cli-miR-92-2-5p_L-2R+1 : XM_013175256.1 : 106032323	cli-miR-92-2-5p_L-2R+1
gga-let-7k-5p : XM_013183124.1 : 106037284	gga-let-7k-5p
gga-miR-30e-3p_L+1_1ss18AG : XM_013193089.1 : 106043577	gga-miR-30e-3p_L+1_1ss18AG
gga-miR-1677-3p_L+1_1ss10GA : XM_013185101.1 : 106038540	gga-miR-1677-3p_L+1_1ss10GA
gga-miR-1397-5p_R+1_1ss18TC : XM_013191972.1 : 106042834	gga-miR-1397-5p_R+1_1ss18TC
PC-5p-5565_181 : XM_013179495.1 : 106034980	PC-5p-5565_181
gga-miR-3540_1ss2TC : XM_013189695.1 : 106041330	gga-miR-3540_1ss2TC
gga-miR-338-5p : XM_013192566.1 : 106043216	gga-miR-338-5p
mmu-miR-146a-5p_R+1 : XM_013184710.1 : 106038294	mmu-miR-146a-5p_R+1
PC-3p-7468_128 : XM_013201128.1 : 106048991	PC-3p-7468_128
gga-mir-210a-p3 : XM_013189066.1 : 106040895	gga-mir-210a-p3
cli-miR-26-2-3p_1ss9TA : XM_013171673.1 : 106030063	cli-miR-26-2-3p_1ss9TA
gga-miR-27b-3p : XM_013183748.1 : 106037719	gga-miR-27b-3p
PC-3p-35578_20 : XM_013190159.1 : 106041596	PC-3p-35578_20
PC-3p-7468_128 : XM_013199132.1 : 106047563	PC-3p-7468_128
cli-miR-1467-3p_1ss19AG : XM_013196777.1 : 106045975	cli-miR-1467-3p_1ss19AG
gga-miR-30c-5p : XM_013198261.1 : 106046992	gga-miR-30c-5p
gga-miR-129-1-3p_R-3 : XM_013182872.1 : 106037110	gga-miR-129-1-3p_R-3
gga-miR-20a-5p : XM_013191460.1 : 106042519	gga-miR-20a-5p
hsa-miR-129-2-3p : XM_013171214.1 : 106029888	hsa-miR-129-2-3p
cli-miR-2970-3p : XM_013192721.1 : 106043318	cli-miR-2970-3p
gga-miR-1b-3p_R+1_1ss9TA : XM_013171894.1 : 106030232	gga-miR-1b-3p_R+1_1ss9TA
gga-miR-181b-2-3p_L+1 : XM_013173465.1 : 106031214	gga-miR-181b-2-3p_L+1
gga-let-7a-5p : XM_013201859.1 : 106049510	gga-let-7a-5p
aca-miR-210-3p_R+1 : XM_013176318.1 : 106033020	aca-miR-210-3p_R+1
gga-miR-92-5p : XM_013198390.1 : 106047073	gga-miR-92-5p
gga-miR-145-5p_R-1 : XM_013188846.1 : 106040752	gga-miR-145-5p_R-1
gga-miR-18a-5p_R+1 : XM_013174905.1 : 106032093	gga-miR-18a-5p_R+1
efu-miR-23a_L-1R-1 : XM_013192965.1 : 106043484	efu-miR-23a_L-1R-1
gga-miR-222a_R-1 : XM_013198049.1 : 106046845	gga-miR-222a_R-1
gga-let-7c-3p : XM_013183457.1 : 106037529	gga-let-7c-3p
cli-miR-1662-3p : XM_013186373.1 : 106039329	cli-miR-1662-3p
gga-miR-30e-3p_L+1_1ss18AG : XM_013198460.1 : 106047112	gga-miR-30e-3p_L+1_1ss18AG
pma-miR-456_R+1_1ss22AC : XM_013171649.1 : 106030055	pma-miR-456_R+1_1ss22AC
pal-miR-9226-5p_L-2_1ss4AG : XM_013198304.1 : 106047010	pal-miR-9226-5p_L-2_1ss4AG
PC-5p-646_4665 : XM_013189341.1 : 106041091	PC-5p-646_4665
pma-miR-24_R+1 : XM_013192381.1 : 106043092	pma-miR-24_R+1
aca-mir-33-1-p3_1ss2GC : XM_013183566.1 : 106037599	aca-mir-33-1-p3_1ss2GC
gga-miR-181b-5p_R+2 : XM_013181573.1 : 106036259	gga-miR-181b-5p_R+2
gga-miR-17-5p_R-1 : XM_013189856.1 : 106041435	gga-miR-17-5p_R-1
gga-miR-18b-3p_R-3 : XM_013192305.1 : 106043044	gga-miR-18b-3p_R-3
PC-3p-35047_21 : XM_013197334.1 : 106046360	PC-3p-35047_21
gga-miR-106-5p_R+1 : XM_013174806.1 : 106032034	gga-miR-106-5p_R+1
PC-5p-595_5385 : XM_013194420.1 : 106044410	PC-5p-595_5385
pma-miR-1c-3p_R+1 : XM_013174661.1 : 106031971	pma-miR-1c-3p_R+1
aca-miR-210-5p : XM_013175926.1 : 106032805	aca-miR-210-5p
gga-miR-454-3p_R+2 : XM_013182539.1 : 106036894	gga-miR-454-3p_R+2
gga-miR-22-3p : XM_013183072.1 : 106037243	gga-miR-22-3p
gga-miR-129-1-3p_R-2 : XM_013175177.1 : 106032268	gga-miR-129-1-3p_R-2
gga-miR-30c-2-3p_L+1 : XM_013193975.1 : 106044110	gga-miR-30c-2-3p_L+1
cli-miR-26-2-3p_1ss9TA : XM_013174958.1 : 106032131	cli-miR-26-2-3p_1ss9TA
PC-5p-28155_29 : XM_013189240.1 : 106041011	PC-5p-28155_29
gga-miR-124a-3p_L-1R-2 : XM_013182832.1 : 106037088	gga-miR-124a-3p_L-1R-2
cgr-miR-27a-3p : XM_013175325.1 : 106032386	cgr-miR-27a-3p
pma-miR-1c-3p_R+1 : XM_013188607.1 : 106040604	pma-miR-1c-3p_R+1
xla-miR-212-5p_R+1 : XM_013178975.1 : 106034695	xla-miR-212-5p_R+1
gga-miR-205b : XM_013198494.1 : 106047148	gga-miR-205b
gga-miR-18a-5p_R+1 : XM_013179182.1 : 106034792	gga-miR-18a-5p_R+1
gga-miR-218-5p_R+1 : XM_013178348.1 : 106034296	gga-miR-218-5p_R+1
gga-miR-34a-5p_R-1 : XM_013197703.1 : 106046623	gga-miR-34a-5p_R-1
gga-miR-148a-5p_1ss18AC : XM_013195954.1 : 106045450	gga-miR-148a-5p_1ss18AC
gga-miR-148b-3p_R-2 : XM_013193999.1 : 106044126	gga-miR-148b-3p_R-2
aca-miR-27a-3p : XM_013182614.1 : 106036934	aca-miR-27a-3p
pal-miR-9993a-3p : XM_013174919.1 : 106032105	pal-miR-9993a-3p
gga-miR-214_R+1 : XM_013190869.1 : 106042111	gga-miR-214_R+1
gga-miR-130a-5p : XM_013171009.1 : 106029735	gga-miR-130a-5p
ssc-miR-30a-5p_R+2 : XM_013172148.1 : 106030367	ssc-miR-30a-5p_R+2
pal-miR-9226-5p_L-1_1ss4AG : XM_013193416.1 : 106043745	pal-miR-9226-5p_L-1_1ss4AG
gga-miR-204 : XM_013199509.1 : 106047838	gga-miR-204
gga-miR-129-1-3p_R-3 : XM_013185716.1 : 106038878	gga-miR-129-1-3p_R-3
gga-miR-181b-5p_R+2 : XM_013190237.1 : 106041669	gga-miR-181b-5p_R+2
gga-miR-22-3p : XM_013178198.1 : 106034219	gga-miR-22-3p
mmu-mir-1983-p5 : XM_013189867.1 : 106041439	mmu-mir-1983-p5
gga-miR-30a-3p : XM_013178013.1 : 106034103	gga-miR-30a-3p
ssc-miR-206_R+1 : XM_013175295.1 : 106032344	ssc-miR-206_R+1
gga-miR-34a-5p_R-1 : XM_013181517.1 : 106036232	gga-miR-34a-5p_R-1
hsa-miR-20b-5p_R+1 : XM_013194539.1 : 106044497	hsa-miR-20b-5p_R+1
mmu-miR-3968_L-3_1ss14AT : XM_013171669.1 : 106030063	mmu-miR-3968_L-3_1ss14AT
gga-miR-145-5p_R-1 : XM_013173127.1 : 106031022	gga-miR-145-5p_R-1
gga-miR-133a-3p : XM_013190398.1 : 106041810	gga-miR-133a-3p
gga-miR-1805-3p_R+1 : XM_013182538.1 : 106036893	gga-miR-1805-3p_R+1
gga-miR-1a-3p_R+1 : XM_013187376.1 : 106039889	gga-miR-1a-3p_R+1
gga-miR-30e-3p_L+1_1ss18AG : XM_013186601.1 : 106039396	gga-miR-30e-3p_L+1_1ss18AG
cli-miR-148b-3p : XM_013181116.1 : 106035959	cli-miR-148b-3p
PC-3p-10362_89 : XM_013188552.1 : 106040583	PC-3p-10362_89
PC-3p-35578_20 : XM_013190636.1 : 106041930	PC-3p-35578_20
hsa-miR-212-5p : XM_013173441.1 : 106031209	hsa-miR-212-5p
gga-miR-18b-5p_R+1 : XM_013192360.1 : 106043054	gga-miR-18b-5p_R+1
xla-miR-212-5p_R+1 : XM_013199701.1 : 106047964	xla-miR-212-5p_R+1
cli-miR-2954-5p : XM_013182437.1 : 106036835	cli-miR-2954-5p
gga-miR-148b-3p_R-2 : XM_013191027.1 : 106042247	gga-miR-148b-3p_R-2
gga-miR-490-3p_R+1 : XM_013189446.1 : 106041176	gga-miR-490-3p_R+1
gga-miR-1329-5p_1ss12CG : XM_013195909.1 : 106045427	gga-miR-1329-5p_1ss12CG
gga-miR-20a-5p : XM_013173039.1 : 106030962	gga-miR-20a-5p
gga-miR-24-3p_R-3 : XM_013200476.1 : 106048530	gga-miR-24-3p_R-3
gga-miR-1329-5p_1ss12CG : XM_013192897.1 : 106043437	gga-miR-1329-5p_1ss12CG
cli-miR-139-5p_R-4 : XM_013187540.1 : 106039987	cli-miR-139-5p_R-4
gga-let-7l-5p : XM_013191375.1 : 106042472	gga-let-7l-5p
PC-5p-33968_22 : XM_013200424.1 : 106048489	PC-5p-33968_22
gga-miR-181a-5p : XM_013182889.1 : 106037116	gga-miR-181a-5p
pal-miR-9226-5p_L-4_1ss19GA : XM_013176439.1 : 106033103	pal-miR-9226-5p_L-4_1ss19GA
ssc-miR-30a-5p_R+2 : XM_013185621.1 : 106038833	ssc-miR-30a-5p_R+2
efu-miR-9226_L-5R+1_1ss22GA : XM_013181711.1 : 106036348	efu-miR-9226_L-5R+1_1ss22GA
cli-miR-19b-2-5p : XM_013189713.1 : 106041339	cli-miR-19b-2-5p
cli-miR-1662-3p : XM_013172263.1 : 106030424	cli-miR-1662-3p
hsa-miR-23a-3p_R+1 : XM_013179052.1 : 106034728	hsa-miR-23a-3p_R+1
tgu-miR-130b-3p : XM_013172764.1 : 106030786	tgu-miR-130b-3p
gga-miR-106-5p_R+1 : XM_013186631.1 : 106039439	gga-miR-106-5p_R+1
gga-miR-30c-2-3p_L+1 : XM_013194254.1 : 106044303	gga-miR-30c-2-3p_L+1
PC-5p-5565_181 : XM_013186187.1 : 106039221	PC-5p-5565_181
tgu-miR-7-5p_R+1 : XM_013196128.1 : 106045562	tgu-miR-7-5p_R+1
gga-miR-26a-2-5p_R+3 : XM_013192676.1 : 106043295	gga-miR-26a-2-5p_R+3
gga-miR-107-3p_R-2 : XM_013175215.1 : 106032295	gga-miR-107-3p_R-2
cgr-miR-27a-3p : XM_013202051.1 : 106049668	cgr-miR-27a-3p
hsa-miR-23a-3p_R+1 : XM_013197127.1 : 106046230	hsa-miR-23a-3p_R+1
gga-miR-23b-3p_R+2 : XM_013181232.1 : 106036052	gga-miR-23b-3p_R+2
PC-3p-7468_128 : XM_013179742.1 : 106035136	PC-3p-7468_128
PC-3p-17124_53 : XM_013201469.1 : 106049268	PC-3p-17124_53
aca-miR-139-5p_R-1 : XM_013180132.1 : 106035400	aca-miR-139-5p_R-1
aca-miR-210-5p : XM_013182606.1 : 106036929	aca-miR-210-5p
PC-5p-646_4665 : XM_013194103.1 : 106044200	PC-5p-646_4665
gga-let-7c-3p : XM_013188015.1 : 106040260	gga-let-7c-3p
gga-miR-20a-5p : XM_013190840.1 : 106042089	gga-miR-20a-5p
gga-miR-129-1-3p_R-2 : XM_013184707.1 : 106038293	gga-miR-129-1-3p_R-2
PC-5p-5565_181 : XM_013173168.1 : 106031039	PC-5p-5565_181
gga-miR-92-3p_R+1 : XM_013196840.1 : 106046023	gga-miR-92-3p_R+1
gga-miR-133a-3p : XM_013191370.1 : 106042470	gga-miR-133a-3p
tgu-mir-16c-p3_1ss3TG : XM_013196988.1 : 106046152	tgu-mir-16c-p3_1ss3TG
cli-miR-2970-3p : XM_013199773.1 : 106048007	cli-miR-2970-3p
gga-miR-106-5p_R+1 : XM_013192668.1 : 106043287	gga-miR-106-5p_R+1
gga-miR-18b-5p_R+1 : XM_013191298.1 : 106042408	gga-miR-18b-5p_R+1
gga-miR-22-5p : XM_013180671.1 : 106035699	gga-miR-22-5p
gga-miR-138-5p_R+6 : XM_013185640.1 : 106038841	gga-miR-138-5p_R+6
pma-miR-1c-3p_R+1 : XM_013196318.1 : 106045694	pma-miR-1c-3p_R+1
gga-miR-124a-3p_L-1R-2 : XM_013180783.1 : 106035748	gga-miR-124a-3p_L-1R-2
cli-miR-148b-3p : XM_013200925.1 : 106048816	cli-miR-148b-3p
cgr-miR-1260 : XM_013198096.1 : 106046876	cgr-miR-1260
gga-miR-365-2-5p_L-1R+1 : XM_013174551.1 : 106031887	gga-miR-365-2-5p_L-1R+1
gga-miR-20a-5p : XM_013172082.1 : 106030338	gga-miR-20a-5p
PC-3p-10362_89 : XM_013202174.1 : 106049758	PC-3p-10362_89
gga-miR-1677-3p_L+1_1ss10GA : XM_013175484.1 : 106032499	gga-miR-1677-3p_L+1_1ss10GA
gga-miR-363-3p_R-1 : XM_013200265.1 : 106048365	gga-miR-363-3p_R-1
gga-miR-7_R+2 : XM_013194627.1 : 106044564	gga-miR-7_R+2
gga-let-7a-2-3p : XM_013191980.1 : 106042835	gga-let-7a-2-3p
mmu-mir-6240-p5_1ss19GT : XM_013176506.1 : 106033170	mmu-mir-6240-p5_1ss19GT
gga-miR-124c-3p_1ss22GC : XM_013187056.1 : 106039687	gga-miR-124c-3p_1ss22GC
hsa-miR-23a-3p_L+1R-2 : XM_013175592.1 : 106032567	hsa-miR-23a-3p_L+1R-2
gga-miR-148b-3p_R-2 : XM_013179574.1 : 106035047	gga-miR-148b-3p_R-2
PC-3p-17124_53 : XM_013198785.1 : 106047343	PC-3p-17124_53
gga-miR-17-5p_R-1 : XM_013192857.1 : 106043413	gga-miR-17-5p_R-1
PC-3p-17124_53 : XM_013175021.1 : 106032180	PC-3p-17124_53
gga-miR-193b-3p_R-2 : XM_013180222.1 : 106035437	gga-miR-193b-3p_R-2
gga-miR-30b-5p : XM_013188177.1 : 106040384	gga-miR-30b-5p
hsa-miR-23a-3p_R+1 : XM_013196710.1 : 106045923	hsa-miR-23a-3p_R+1
ssc-miR-30a-3p_R+1 : XM_013173369.1 : 106031168	ssc-miR-30a-3p_R+1
aca-miR-726_1ss1TC : XM_013197259.1 : 106046314	aca-miR-726_1ss1TC
hsa-mir-23a-p5_1ss2TA : XM_013189487.1 : 106041198	hsa-mir-23a-p5_1ss2TA
PC-5p-28155_29 : XM_013180037.1 : 106035321	PC-5p-28155_29
gga-miR-499-3p : XM_013182355.1 : 106036763	gga-miR-499-3p
gga-miR-1b-3p_R+1_1ss9TA : XM_013191791.1 : 106042722	gga-miR-1b-3p_R+1_1ss9TA
gga-miR-181b-5p_R+2 : XM_013172603.1 : 106030707	gga-miR-181b-5p_R+2
gga-let-7l-5p : XM_013183374.1 : 106037453	gga-let-7l-5p
gga-miR-181b-5p_R+2 : XM_013173445.1 : 106031211	gga-miR-181b-5p_R+2
bta-miR-30f : XM_013191789.1 : 106042720	bta-miR-30f
cli-miR-133b-5p_L-2 : XM_013185442.1 : 106038730	cli-miR-133b-5p_L-2
gga-miR-30a-3p : XM_013181148.1 : 106035988	gga-miR-30a-3p
hsa-miR-23a-3p_L+1R-2 : XM_013202267.1 : 106049836	hsa-miR-23a-3p_L+1R-2
mdo-miR-22-3p : XM_013180577.1 : 106035645	mdo-miR-22-3p
hsa-miR-20b-5p_R+1 : XM_013177490.1 : 106033764	hsa-miR-20b-5p_R+1
gga-miR-1677-5p : XM_013176320.1 : 106033022	gga-miR-1677-5p
cli-miR-148b-3p : XM_013195696.1 : 106045293	cli-miR-148b-3p
gga-miR-107-3p_R-2 : XM_013193997.1 : 106044125	gga-miR-107-3p_R-2
cgr-miR-27a-3p : XM_013184140.1 : 106037958	cgr-miR-27a-3p
cli-miR-454-5p : XM_013197294.1 : 106046332	cli-miR-454-5p
gga-miR-138-5p_R+6 : XM_013172343.1 : 106030498	gga-miR-138-5p_R+6
gga-miR-365-3p : XM_013191975.1 : 106042834	gga-miR-365-3p
cgr-miR-1260 : XM_013177195.1 : 106033568	cgr-miR-1260
tgu-miR-7-5p_R+1 : XM_013192219.1 : 106042976	tgu-miR-7-5p_R+1
PC-3p-38759_17 : XM_013196838.1 : 106046025	PC-3p-38759_17
mmu-mir-6240-p5_1ss18GT : XM_013173511.1 : 106031233	mmu-mir-6240-p5_1ss18GT
gga-miR-34a-5p_R-1 : XM_013185218.1 : 106038594	gga-miR-34a-5p_R-1
gga-miR-130a-3p : XM_013177868.1 : 106034018	gga-miR-130a-3p
gga-miR-181a-3p : XM_013176605.1 : 106033230	gga-miR-181a-3p
PC-5p-595_5385 : XM_013197915.1 : 106046750	PC-5p-595_5385
mmu-miR-206-3p_1ss22GA : XM_013172612.1 : 106030712	mmu-miR-206-3p_1ss22GA
gga-miR-129-1-3p_R-3 : XM_013187821.1 : 106040142	gga-miR-129-1-3p_R-3
hsa-mir-23a-p5_1ss2TA : XM_013193382.1 : 106043729	hsa-mir-23a-p5_1ss2TA
gga-miR-454-3p_R+2 : XM_013182045.1 : 106036577	gga-miR-454-3p_R+2
gga-let-7l-3p_R+1 : XM_013184107.1 : 106037927	gga-let-7l-3p_R+1
cli-miR-1662-3p : XM_013197922.1 : 106046765	cli-miR-1662-3p
gga-miR-124a-3p_L-1R-2 : XM_013184722.1 : 106038300	gga-miR-124a-3p_L-1R-2
gga-miR-30a-3p : XM_013187694.1 : 106040059	gga-miR-30a-3p
cli-miR-1467-3p_1ss19AG : XM_013192349.1 : 106043061	cli-miR-1467-3p_1ss19AG
gga-miR-221-5p_L-1 : XM_013179847.1 : 106034939	gga-miR-221-5p_L-1
cgr-miR-210-3p_R+1_1ss21GA : XM_013198073.1 : 106046857	cgr-miR-210-3p_R+1_1ss21GA
cgr-miR-1260 : XM_013182133.1 : 106036630	cgr-miR-1260
gga-miR-26a-2-5p : XM_013170892.1 : 106029605	gga-miR-26a-2-5p
cli-miR-1467-5p : XM_013196310.1 : 106045451	cli-miR-1467-5p
gga-miR-212-5p : XM_013186697.1 : 106039469	gga-miR-212-5p
mmu-mir-6240-p5_1ss18GT : XM_013192854.1 : 106043413	mmu-mir-6240-p5_1ss18GT
gga-miR-363-5p_L+3R-2 : XM_013201394.1 : 106049202	gga-miR-363-5p_L+3R-2
cgr-miR-1260 : XM_013186006.1 : 106039105	cgr-miR-1260
gga-miR-29a-3p_R+1 : XM_013178693.1 : 106034511	gga-miR-29a-3p_R+1
ggo-miR-129_R+1 : XM_013187835.1 : 106040148	ggo-miR-129_R+1
gga-miR-454-3p_R+2 : XM_013184670.1 : 106038272	gga-miR-454-3p_R+2
cli-miR-2970-3p : XM_013187904.1 : 106040200	cli-miR-2970-3p
gga-miR-30c-2-3p_L+1 : XM_013194623.1 : 106044559	gga-miR-30c-2-3p_L+1
gga-miR-363-3p_R-1 : XM_013180464.1 : 106035563	gga-miR-363-3p_R-1
gga-miR-205b : XM_013188118.1 : 106040317	gga-miR-205b
cli-miR-19b-2-5p : XM_013178083.1 : 106034153	cli-miR-19b-2-5p
gga-miR-130a-5p : XM_013173523.1 : 106031240	gga-miR-130a-5p
PC-5p-5565_181 : XM_013201916.1 : 106049552	PC-5p-5565_181
gga-miR-365-3p : XM_013194000.1 : 106044127	gga-miR-365-3p
pma-miR-133a_L+1_1ss23GA : XM_013199498.1 : 106047833	pma-miR-133a_L+1_1ss23GA
aca-miR-27a-3p : XM_013194847.1 : 106044678	aca-miR-27a-3p
gga-miR-148b-3p_R-2 : XM_013194790.1 : 106044639	gga-miR-148b-3p_R-2
hsa-miR-23a-3p_L+1R-2 : XM_013190928.1 : 106042154	hsa-miR-23a-3p_L+1R-2
gga-miR-26a-2-5p_R+3 : XM_013176439.1 : 106033103	gga-miR-26a-2-5p_R+3
gga-miR-130a-5p : XM_013196413.1 : 106045740	gga-miR-130a-5p
gga-miR-365-3p : XM_013172349.1 : 106030503	gga-miR-365-3p
bta-miR-2478_L-2 : XM_013179998.1 : 106035295	bta-miR-2478_L-2
gga-miR-181b-5p_R+2 : XM_013189838.1 : 106041423	gga-miR-181b-5p_R+2
gga-miR-27b-3p : XM_013189491.1 : 106041198	gga-miR-27b-3p
gga-miR-1559-3p : XM_013178153.1 : 106034182	gga-miR-1559-3p
hsa-miR-212-5p : XM_013197434.1 : 106046433	hsa-miR-212-5p
aca-miR-133b-3p_L-1_2ss13TC22AT : XM_013189835.1 : 106041422	aca-miR-133b-3p_L-1_2ss13TC22AT
gga-miR-107-3p_R-2 : XM_013174813.1 : 106032041	gga-miR-107-3p_R-2
mmu-mir-6240-p5_1ss19GT : XM_013200327.1 : 106048420	mmu-mir-6240-p5_1ss19GT
mmu-mir-6240-p3_1ss19GT : XM_013180049.1 : 106035331	mmu-mir-6240-p3_1ss19GT
PC-5p-646_4665 : XM_013174200.1 : 106031679	PC-5p-646_4665
pma-miR-1c-3p_R+1 : XM_013188161.1 : 106040363	pma-miR-1c-3p_R+1
gga-miR-106-3p_R+1 : XM_013174719.1 : 106031993	gga-miR-106-3p_R+1
gga-miR-1329-5p_1ss12CG : XM_013201586.1 : 106049321	gga-miR-1329-5p_1ss12CG
gga-miR-499-3p : XM_013186507.1 : 106039387	gga-miR-499-3p
cli-miR-148b-3p : XM_013188512.1 : 106040561	cli-miR-148b-3p
gga-miR-1559-3p : XM_013172634.1 : 106030731	gga-miR-1559-3p
aca-miR-27a-3p : XM_013175825.1 : 106032756	aca-miR-27a-3p
gga-miR-138-5p_R+6 : XM_013187828.1 : 106040144	gga-miR-138-5p_R+6
pma-miR-23b_L-5R+1 : XM_013176318.1 : 106033020	pma-miR-23b_L-5R+1
pal-miR-9226-5p_L-4_1ss19GA : XM_013197491.1 : 106046453	pal-miR-9226-5p_L-4_1ss19GA
ssc-miR-30a-3p_R+2 : XM_013192590.1 : 106043244	ssc-miR-30a-3p_R+2
gga-miR-454-3p_R+2 : XM_013177541.1 : 106033786	gga-miR-454-3p_R+2
gga-miR-27b-3p : XM_013190795.1 : 106042049	gga-miR-27b-3p
mmu-let-7j_1ss8TG : XM_013186393.1 : 106039334	mmu-let-7j_1ss8TG
gga-miR-29a-3p_R+1 : XM_013187835.1 : 106040148	gga-miR-29a-3p_R+1
gga-miR-148a-5p_1ss18AC : XM_013180272.1 : 106035459	gga-miR-148a-5p_1ss18AC
gga-miR-363-5p_L+3R-2 : XM_013185131.1 : 106038561	gga-miR-363-5p_L+3R-2
hsa-miR-23a-3p_R+1 : XM_013180331.1 : 106035481	hsa-miR-23a-3p_R+1
gga-miR-338-5p : XM_013183301.1 : 106037416	gga-miR-338-5p
cli-miR-214-5p : XM_013199031.1 : 106047506	cli-miR-214-5p
gga-miR-222a_R-1 : XM_013196058.1 : 106045504	gga-miR-222a_R-1
aca-miR-133b-3p_L-1_2ss13TC22AT : XM_013194168.1 : 106044240	aca-miR-133b-3p_L-1_2ss13TC22AT
cli-miR-454-5p : XM_013180288.1 : 106035465	cli-miR-454-5p
gga-miR-221-5p_L-1 : XM_013189784.1 : 106041378	gga-miR-221-5p_L-1
gga-miR-181a-3p : XM_013186407.1 : 106039339	gga-miR-181a-3p
gga-miR-30b-5p : XM_013174400.1 : 106031784	gga-miR-30b-5p
ssc-miR-30a-3p_R+2 : XM_013196096.1 : 106045534	ssc-miR-30a-3p_R+2
gga-miR-1397-5p_R+1_1ss18TC : XM_013187587.1 : 106040004	gga-miR-1397-5p_R+1_1ss18TC
gga-miR-18b-5p_R+1 : XM_013182045.1 : 106036577	gga-miR-18b-5p_R+1
bta-miR-193a-3p_R-2 : XM_013180977.1 : 106035875	bta-miR-193a-3p_R-2
hsa-miR-26a-5p_L+1 : XM_013175075.1 : 106032221	hsa-miR-26a-5p_L+1
gga-miR-181b-2-3p_L+1 : XM_013198655.1 : 106047281	gga-miR-181b-2-3p_L+1
PC-3p-17124_53 : XM_013201592.1 : 106049323	PC-3p-17124_53
pal-miR-9226-5p_L-4_1ss19GA : XM_013184899.1 : 106038409	pal-miR-9226-5p_L-4_1ss19GA
cli-miR-148b-3p : XM_013200688.1 : 106048638	cli-miR-148b-3p
xla-miR-212-5p_R+1 : XM_013198308.1 : 106047014	xla-miR-212-5p_R+1
pma-miR-1c-3p_R+1 : XM_013190728.1 : 106041998	pma-miR-1c-3p_R+1
ssc-miR-30a-3p_R+2 : XM_013195294.1 : 106045001	ssc-miR-30a-3p_R+2
gga-miR-30c-2-3p_L+1 : XM_013188006.1 : 106040253	gga-miR-30c-2-3p_L+1
gga-miR-204 : XM_013194318.1 : 106044346	gga-miR-204
PC-5p-646_4665 : XM_013200944.1 : 106048835	PC-5p-646_4665
gga-let-7a-5p : XM_013181007.1 : 106035896	gga-let-7a-5p
hsa-mir-23a-p5_1ss2TA : XM_013183193.1 : 106037329	hsa-mir-23a-p5_1ss2TA
bta-miR-193a-3p_R-2 : XM_013200362.1 : 106048446	bta-miR-193a-3p_R-2
bta-miR-2478_L-2 : XM_013193648.1 : 106043899	bta-miR-2478_L-2
gga-miR-181b-5p_R+2 : XM_013199820.1 : 106048046	gga-miR-181b-5p_R+2
cli-miR-148b-3p : XM_013197748.1 : 106046647	cli-miR-148b-3p
cli-miR-133b-5p_L-2 : XM_013193433.1 : 106043753	cli-miR-133b-5p_L-2
aca-mir-33-1-p3_1ss2GC : XM_013199811.1 : 106048043	aca-mir-33-1-p3_1ss2GC
gga-miR-17-5p_R-1 : XM_013178085.1 : 106034153	gga-miR-17-5p_R-1
gga-miR-20a-5p : XM_013175213.1 : 106032289	gga-miR-20a-5p
gga-miR-21-5p_R+1 : XM_013172910.1 : 106030890	gga-miR-21-5p_R+1
hsa-miR-129-2-3p : XM_013172798.1 : 106030800	hsa-miR-129-2-3p
gga-miR-24-3p_R-3 : XM_013187015.1 : 106039676	gga-miR-24-3p_R-3
mmu-let-7j_1ss8TG : XM_013172433.1 : 106030576	mmu-let-7j_1ss8TG
gga-miR-20b-5p : XM_013192817.1 : 106043378	gga-miR-20b-5p
gga-miR-130a-3p : XM_013172240.1 : 106030410	gga-miR-130a-3p
gga-miR-27b-3p : XM_013172365.1 : 106030526	gga-miR-27b-3p
gga-miR-130a-5p : XM_013180751.1 : 106035733	gga-miR-130a-5p
gga-mir-210a-p3 : XM_013185447.1 : 106038731	gga-mir-210a-p3
mmu-miR-3968_L-3_1ss14AT : XM_013179350.1 : 106034916	mmu-miR-3968_L-3_1ss14AT
gga-miR-7_R+2 : XM_013179038.1 : 106034724	gga-miR-7_R+2
pma-miR-23b_L-5R+1 : XM_013175533.1 : 106032525	pma-miR-23b_L-5R+1
gga-miR-222a_R-1 : XM_013190524.1 : 106041872	gga-miR-222a_R-1
hsa-miR-23a-3p_L-1R-1 : XM_013172468.1 : 106030601	hsa-miR-23a-3p_L-1R-1
PC-5p-5164_200 : XM_013183848.1 : 106037787	PC-5p-5164_200
PC-3p-10362_89 : XM_013172666.1 : 106030743	PC-3p-10362_89
hsa-miR-4508_L+2 : XM_013176111.1 : 106032896	hsa-miR-4508_L+2
gga-miR-140-5p_L+1 : XM_013186579.1 : 106039420	gga-miR-140-5p_L+1
gga-miR-1a-3p_R+1 : XM_013202180.1 : 106049766	gga-miR-1a-3p_R+1
PC-3p-49918_10 : XM_013199996.1 : 106048162	PC-3p-49918_10
mdo-miR-22-3p : XM_013187121.1 : 106039754	mdo-miR-22-3p
pma-miR-456_R+1_1ss22AC : XM_013200605.1 : 106048592	pma-miR-456_R+1_1ss22AC
xla-miR-15c-5p_R+2 : XM_013200282.1 : 106048388	xla-miR-15c-5p_R+2
tgu-miR-2968 : XM_013173298.1 : 106031141	tgu-miR-2968
gga-miR-181b-5p_R+2 : XM_013181216.1 : 106036021	gga-miR-181b-5p_R+2
gga-miR-17-5p_R-1 : XM_013176815.1 : 106033379	gga-miR-17-5p_R-1
aca-miR-139-5p_R-1 : XM_013200422.1 : 106048488	aca-miR-139-5p_R-1
cli-miR-222a-5p_1ss22CT : XM_013173926.1 : 106031533	cli-miR-222a-5p_1ss22CT
mmu-mir-6240-p5_1ss18GT : XM_013171146.1 : 106029825	mmu-mir-6240-p5_1ss18GT
gga-miR-1329-5p_1ss12CG : XM_013194199.1 : 106044261	gga-miR-1329-5p_1ss12CG
gga-miR-1b-3p_R+1_1ss9TA : XM_013178816.1 : 106034586	gga-miR-1b-3p_R+1_1ss9TA
gga-miR-26a-2-5p_R+3 : XM_013198053.1 : 106046848	gga-miR-26a-2-5p_R+3
gga-miR-1677-5p : XM_013196776.1 : 106045975	gga-miR-1677-5p
gga-miR-181b-2-3p_L+1 : XM_013183431.1 : 106037503	gga-miR-181b-2-3p_L+1
gga-miR-106-5p_R+1 : XM_013191185.1 : 106042329	gga-miR-106-5p_R+1
gga-miR-212-5p : XM_013176714.1 : 106033296	gga-miR-212-5p
gga-miR-146c-3p_L-1R+1 : XM_013191884.1 : 106042777	gga-miR-146c-3p_L-1R+1
hsa-mir-23a-p5_1ss2TA : XM_013191795.1 : 106042712	hsa-mir-23a-p5_1ss2TA
gga-miR-18b-3p_R-3 : XM_013180496.1 : 106035589	gga-miR-18b-3p_R-3
PC-5p-646_4665 : XM_013194550.1 : 106044505	PC-5p-646_4665
PC-3p-17124_53 : XM_013175688.1 : 106032633	PC-3p-17124_53
gga-miR-363-5p_L+3R-2 : XM_013197364.1 : 106046371	gga-miR-363-5p_L+3R-2
gga-let-7j-3p : XM_013177375.1 : 106033704	gga-let-7j-3p
gga-miR-214_R+1 : XM_013190910.1 : 106042136	gga-miR-214_R+1
mmu-mir-6240-p5_1ss19GT : XM_013190785.1 : 106042036	mmu-mir-6240-p5_1ss19GT
bta-miR-30f : XM_013180605.1 : 106035662	bta-miR-30f
gga-miR-27b-3p : XM_013177770.1 : 106033953	gga-miR-27b-3p
xla-miR-15c-5p_R+2 : XM_013187613.1 : 106040017	xla-miR-15c-5p_R+2
pma-miR-23b_L-5R+1 : XM_013187483.1 : 106039965	pma-miR-23b_L-5R+1
gga-miR-20b-5p : XM_013179891.1 : 106035206	gga-miR-20b-5p
gga-miR-15c-3p : XM_013181058.1 : 106035913	gga-miR-15c-3p
gga-miR-196-5p_R+2 : XM_013181248.1 : 106036077	gga-miR-196-5p_R+2
PC-3p-19733_45 : XM_013177961.1 : 106034065	PC-3p-19733_45
gga-miR-30c-5p : XM_013200896.1 : 106048787	gga-miR-30c-5p
gga-miR-30c-2-3p_L+1 : XM_013191180.1 : 106042323	gga-miR-30c-2-3p_L+1
gga-miR-363-3p_R-1 : XM_013177369.1 : 106033698	gga-miR-363-3p_R-1
gga-miR-16-1-3p : XM_013188194.1 : 106040392	gga-miR-16-1-3p
xla-miR-212-5p_R+1 : XM_013196898.1 : 106046058	xla-miR-212-5p_R+1
gga-miR-26a-2-5p : XM_013202092.1 : 106049693	gga-miR-26a-2-5p
tgu-miR-2968 : XM_013188061.1 : 106040290	tgu-miR-2968
apl-miR-11588-3p : XM_013202181.1 : 106049767	apl-miR-11588-3p
gga-miR-18b-3p_R-3 : XM_013193817.1 : 106044016	gga-miR-18b-3p_R-3
PC-3p-35047_21 : XM_013200465.1 : 106048515	PC-3p-35047_21
gga-miR-196-5p_R+2 : XM_013172439.1 : 106030583	gga-miR-196-5p_R+2
gga-miR-1677-5p : XM_013180322.1 : 106035480	gga-miR-1677-5p
gga-miR-130a-5p : XM_013196798.1 : 106045984	gga-miR-130a-5p
xla-miR-15c-5p_R+2 : XM_013172808.1 : 106030814	xla-miR-15c-5p_R+2
tgu-miR-139-5p : XM_013193364.1 : 106043717	tgu-miR-139-5p
gga-miR-214_R+1 : XM_013201490.1 : 106049272	gga-miR-214_R+1
PC-3p-35578_20 : XM_013188599.1 : 106040598	PC-3p-35578_20
gga-miR-1b-3p_R+1_1ss9TA : XM_013191190.1 : 106042341	gga-miR-1b-3p_R+1_1ss9TA
PC-3p-7468_128 : XM_013173563.1 : 106031274	PC-3p-7468_128
xla-miR-15c-5p_R+2 : XM_013192364.1 : 106043074	xla-miR-15c-5p_R+2
tgu-mir-16c-p3_1ss3TG : XM_013176667.1 : 106033261	tgu-mir-16c-p3_1ss3TG
tgu-miR-139-5p : XM_013197299.1 : 106046334	tgu-miR-139-5p
efu-miR-23a_L-1R-1 : XM_013185763.1 : 106038917	efu-miR-23a_L-1R-1
gga-miR-499-3p : XM_013184818.1 : 106038353	gga-miR-499-3p
gga-miR-1329-3p : XM_013199725.1 : 106047972	gga-miR-1329-3p
gga-miR-222a_R-1 : XM_013201047.1 : 106048934	gga-miR-222a_R-1
cli-miR-1467-5p : XM_013194898.1 : 106044712	cli-miR-1467-5p
gga-miR-454-3p_R+2 : XM_013181496.1 : 106036226	gga-miR-454-3p_R+2
gga-miR-22-5p : XM_013197082.1 : 106046203	gga-miR-22-5p
gga-miR-30c-5p : XM_013174737.1 : 106031999	gga-miR-30c-5p
mdo-miR-22-3p : XM_013189816.1 : 106041398	mdo-miR-22-3p
hsa-miR-129-2-3p : XM_013191774.1 : 106042707	hsa-miR-129-2-3p
aca-miR-210-5p : XM_013191628.1 : 106042605	aca-miR-210-5p
PC-3p-36397_19 : XM_013182524.1 : 106036877	PC-3p-36397_19
xla-miR-15c-5p_R+2 : XM_013198931.1 : 106047454	xla-miR-15c-5p_R+2
gga-miR-26a-2-5p_R+3 : XM_013182289.1 : 106036745	gga-miR-26a-2-5p_R+3
gga-miR-499-5p_R-1 : XM_013176775.1 : 106033335	gga-miR-499-5p_R-1
cli-miR-222a-5p_1ss22CT : XM_013179092.1 : 106034749	cli-miR-222a-5p_1ss22CT
gga-miR-30e-3p_L+1_1ss18AG : XM_013190158.1 : 106041595	gga-miR-30e-3p_L+1_1ss18AG
ssc-miR-30a-3p_R+1 : XM_013190840.1 : 106042089	ssc-miR-30a-3p_R+1
efu-miR-23a_L-1R-1 : XM_013190416.1 : 106041816	efu-miR-23a_L-1R-1
gga-miR-181b-5p_R+2 : XM_013194097.1 : 106044198	gga-miR-181b-5p_R+2
gga-miR-221-5p_L-1 : XM_013186826.1 : 106039563	gga-miR-221-5p_L-1
gga-miR-338-5p : XM_013174866.1 : 106032049	gga-miR-338-5p
pma-miR-23b_L-5R+1 : XM_013171168.1 : 106029853	pma-miR-23b_L-5R+1
cli-miR-1467-5p : XM_013173141.1 : 106031027	cli-miR-1467-5p
aca-miR-182-5p_R+2 : XM_013180639.1 : 106035683	aca-miR-182-5p_R+2
gga-miR-30a-3p : XM_013174116.1 : 106031645	gga-miR-30a-3p
pma-miR-1c-3p_R+1 : XM_013199103.1 : 106047549	pma-miR-1c-3p_R+1
cli-miR-19b-2-5p : XM_013178947.1 : 106034683	cli-miR-19b-2-5p
pal-miR-9226-5p_L-4_1ss19GA : XM_013172590.1 : 106030693	pal-miR-9226-5p_L-4_1ss19GA
gga-miR-490-3p_R+1 : XM_013184762.1 : 106038339	gga-miR-490-3p_R+1
gga-let-7c-3p : XM_013185825.1 : 106038987	gga-let-7c-3p
gga-miR-181b-2-3p_L+1 : XM_013196652.1 : 106045888	gga-miR-181b-2-3p_L+1
bta-miR-199c_L-1R+3 : XM_013175776.1 : 106032724	bta-miR-199c_L-1R+3
PC-3p-17124_53 : XM_013184544.1 : 106038195	PC-3p-17124_53
aca-miR-133b-3p_L-1_2ss13TC22AT : XM_013184802.1 : 106038349	aca-miR-133b-3p_L-1_2ss13TC22AT
mmu-let-7j_1ss8TG : XM_013190288.1 : 106041705	mmu-let-7j_1ss8TG
pma-miR-1c-3p_R+1 : XM_013187017.1 : 106039677	pma-miR-1c-3p_R+1
gga-miR-106-3p_R+1 : XM_013180678.1 : 106035699	gga-miR-106-3p_R+1
aca-miR-182-5p_R+2 : XM_013199075.1 : 106047534	aca-miR-182-5p_R+2
gga-miR-454-3p_R+2 : XM_013183446.1 : 106037524	gga-miR-454-3p_R+2
ssc-miR-30a-3p_R+2 : XM_013199520.1 : 106047844	ssc-miR-30a-3p_R+2
tgu-miR-7-5p_R+1 : XM_013196870.1 : 106046038	tgu-miR-7-5p_R+1
PC-3p-4145_262 : XM_013175825.1 : 106032756	PC-3p-4145_262
gga-miR-363-5p_L+3R-2 : XM_013190398.1 : 106041810	gga-miR-363-5p_L+3R-2
gga-miR-146c-3p_L-1R+1 : XM_013177902.1 : 106034038	gga-miR-146c-3p_L-1R+1
gga-miR-1397-3p_L-1 : XM_013197397.1 : 106046391	gga-miR-1397-3p_L-1
gga-miR-23b-3p_R+2 : XM_013193288.1 : 106043679	gga-miR-23b-3p_R+2
PC-3p-38759_17 : XM_013189581.1 : 106041268	PC-3p-38759_17
gga-miR-181a-5p : XM_013200373.1 : 106048457	gga-miR-181a-5p
gga-miR-1329-5p_1ss12CG : XM_013178704.1 : 106034512	gga-miR-1329-5p_1ss12CG
gga-miR-107-3p_R-2 : XM_013195186.1 : 106044943	gga-miR-107-3p_R-2
gga-miR-365-3p : XM_013190256.1 : 106041678	gga-miR-365-3p
pma-miR-456_R+1_1ss22AC : XM_013175179.1 : 106032270	pma-miR-456_R+1_1ss22AC
gga-miR-133b_L+1R-1 : XM_013191752.1 : 106042683	gga-miR-133b_L+1R-1
gga-let-7a-2-3p : XM_013195792.1 : 106045366	gga-let-7a-2-3p
cli-miR-1467-3p_1ss19AG : XM_013191748.1 : 106042534	cli-miR-1467-3p_1ss19AG
hsa-miR-20b-5p_R+1 : XM_013175857.1 : 106032776	hsa-miR-20b-5p_R+1
gga-let-7a-2-3p : XM_013194237.1 : 106044292	gga-let-7a-2-3p
gga-miR-17-5p_R-1 : XM_013190438.1 : 106041838	gga-miR-17-5p_R-1
aca-mir-726-p3_1ss4AG : XM_013195799.1 : 106045372	aca-mir-726-p3_1ss4AG
gga-miR-212-5p : XM_013174134.1 : 106031659	gga-miR-212-5p
gga-miR-20b-5p : XM_013171442.1 : 106029961	gga-miR-20b-5p
gga-miR-20a-5p : XM_013191245.1 : 106042377	gga-miR-20a-5p
aca-miR-191-5p_R-1 : XM_013176561.1 : 106033199	aca-miR-191-5p_R-1
bta-miR-193a-5p : XM_013184508.1 : 106038176	bta-miR-193a-5p
PC-3p-7468_128 : XM_013189171.1 : 106040962	PC-3p-7468_128
mmu-let-7j_1ss8TG : XM_013171927.1 : 106030243	mmu-let-7j_1ss8TG
pal-miR-9226-5p_L-4_1ss19GA : XM_013174571.1 : 106031896	pal-miR-9226-5p_L-4_1ss19GA
efu-miR-9226_L-5R+1_1ss22GA : XM_013188986.1 : 106040837	efu-miR-9226_L-5R+1_1ss22GA
PC-5p-595_5385 : XM_013191066.1 : 106042271	PC-5p-595_5385
gga-miR-1677-3p_L+1_1ss10GA : XM_013175360.1 : 106032422	gga-miR-1677-3p_L+1_1ss10GA
mmu-mir-6240-p5_1ss19GT : XM_013198562.1 : 106047193	mmu-mir-6240-p5_1ss19GT
cli-miR-1467-5p : XM_013193910.1 : 106044075	cli-miR-1467-5p
gga-miR-30c-2-3p_L+1 : XM_013179738.1 : 106035135	gga-miR-30c-2-3p_L+1
gga-let-7a-2-3p : XM_013186770.1 : 106039510	gga-let-7a-2-3p
gga-miR-22-3p : XM_013173563.1 : 106031274	gga-miR-22-3p
gga-miR-24-5p_R-2 : XM_013191296.1 : 106042402	gga-miR-24-5p_R-2
cli-miR-1467-3p_1ss19AG : XM_013199530.1 : 106047849	cli-miR-1467-3p_1ss19AG
cli-miR-139-5p_L-4 : XM_013182887.1 : 106037116	cli-miR-139-5p_L-4
hsa-miR-1260b_R-1_1ss9AG : XM_013190578.1 : 106041906	hsa-miR-1260b_R-1_1ss9AG
hsa-miR-212-5p : XM_013195936.1 : 106045435	hsa-miR-212-5p
aca-miR-139-5p_R-1 : XM_013199305.1 : 106047693	aca-miR-139-5p_R-1
gga-miR-145-5p_R-1 : XM_013175306.1 : 106032349	gga-miR-145-5p_R-1
aca-miR-27a-3p : XM_013189494.1 : 106041198	aca-miR-27a-3p
gga-miR-363-3p_R-1 : XM_013188041.1 : 106040277	gga-miR-363-3p_R-1
cli-miR-139-5p_L-4 : XM_013180291.1 : 106035466	cli-miR-139-5p_L-4
gga-miR-22-5p : XM_013196861.1 : 106046008	gga-miR-22-5p
hsa-miR-26a-5p_L+1 : XM_013196359.1 : 106045719	hsa-miR-26a-5p_L+1
gga-miR-196-5p_R+1 : XM_013189192.1 : 106040986	gga-miR-196-5p_R+1
PC-3p-17124_53 : XM_013172082.1 : 106030338	PC-3p-17124_53
mmu-mir-6240-p5_1ss18GT : XM_013187815.1 : 106039887	mmu-mir-6240-p5_1ss18GT
cli-miR-2970-3p : XM_013178012.1 : 106034098	cli-miR-2970-3p
mdo-miR-22-3p : XM_013185109.1 : 106038546	mdo-miR-22-3p
gga-miR-22-3p : XM_013173091.1 : 106030999	gga-miR-22-3p
gga-miR-1677-5p : XM_013194444.1 : 106044425	gga-miR-1677-5p
aca-miR-133b-3p_L-1_2ss13TC22AT : XM_013192407.1 : 106043109	aca-miR-133b-3p_L-1_2ss13TC22AT
gga-let-7l-3p_R+1 : XM_013177271.1 : 106033613	gga-let-7l-3p_R+1
pma-miR-456_R+1_1ss22AC : XM_013182909.1 : 106037126	pma-miR-456_R+1_1ss22AC
PC-3p-10362_89 : XM_013182988.1 : 106037192	PC-3p-10362_89
gga-miR-129-1-3p_R-3 : XM_013181670.1 : 106036341	gga-miR-129-1-3p_R-3
gga-miR-26a-3p_R-1 : XM_013191717.1 : 106042667	gga-miR-26a-3p_R-1
gga-miR-133b_L+1R-1 : XM_013196837.1 : 106046024	gga-miR-133b_L+1R-1
gga-miR-7_R+2 : XM_013173179.1 : 106031048	gga-miR-7_R+2
tgu-miR-130b-3p : XM_013189904.1 : 106041450	tgu-miR-130b-3p
PC-5p-646_4665 : XM_013182897.1 : 106037120	PC-5p-646_4665
aca-mir-33-1-p3_1ss2GC : XM_013180595.1 : 106035657	aca-mir-33-1-p3_1ss2GC
PC-3p-49918_10 : XM_013191479.1 : 106042527	PC-3p-49918_10
gga-miR-24-3p_R-3 : XM_013186169.1 : 106039210	gga-miR-24-3p_R-3
ssc-miR-30a-3p_R+2 : XM_013171321.1 : 106029929	ssc-miR-30a-3p_R+2
gga-miR-148a-5p_1ss18AC : XM_013183941.1 : 106037827	gga-miR-148a-5p_1ss18AC
cgr-miR-1260 : XM_013199883.1 : 106048090	cgr-miR-1260
aca-miR-139-5p_R-1 : XM_013185003.1 : 106038474	aca-miR-139-5p_R-1
gga-miR-22-3p : XM_013175876.1 : 106032785	gga-miR-22-3p
cli-miR-214-5p : XM_013176320.1 : 106033022	cli-miR-214-5p
gga-miR-212-5p : XM_013195225.1 : 106044970	gga-miR-212-5p
hsa-miR-26a-5p_L+1 : XM_013173238.1 : 106031108	hsa-miR-26a-5p_L+1
gga-miR-1397-5p_R+1_1ss18TC : XM_013177956.1 : 106034057	gga-miR-1397-5p_R+1_1ss18TC
cli-miR-1467-3p_1ss19AG : XM_013191426.1 : 106042503	cli-miR-1467-3p_1ss19AG
ssc-miR-206_R+1 : XM_013175572.1 : 106032577	ssc-miR-206_R+1
cgr-miR-210-3p_R+1_1ss21GA : XM_013178621.1 : 106034472	cgr-miR-210-3p_R+1_1ss21GA
cli-miR-1467-3p_1ss19AG : XM_013185782.1 : 106038938	cli-miR-1467-3p_1ss19AG
hsa-mir-23a-p5_1ss2TA : XM_013197937.1 : 106046769	hsa-mir-23a-p5_1ss2TA
gga-miR-1677-5p : XM_013193039.1 : 106043535	gga-miR-1677-5p
pal-miR-9995-3p : XM_013183072.1 : 106037243	pal-miR-9995-3p
PC-5p-646_4665 : XM_013184341.1 : 106038063	PC-5p-646_4665
ssc-miR-30a-3p_R+2 : XM_013184868.1 : 106038382	ssc-miR-30a-3p_R+2
cgr-miR-27a-3p : XM_013180461.1 : 106035560	cgr-miR-27a-3p
hsa-miR-26a-5p_L+1 : XM_013201474.1 : 106049268	hsa-miR-26a-5p_L+1
gga-miR-222a_R-1 : XM_013188831.1 : 106040740	gga-miR-222a_R-1
PC-3p-35047_21 : XM_013188688.1 : 106040664	PC-3p-35047_21
gga-miR-3540_1ss2TC : XM_013172378.1 : 106030522	gga-miR-3540_1ss2TC
cli-miR-19b-2-5p : XM_013192339.1 : 106043051	cli-miR-19b-2-5p
mmu-mir-6240-p3_1ss19GT : XM_013189323.1 : 106041077	mmu-mir-6240-p3_1ss19GT
hsa-miR-26a-5p_L+1 : XM_013177130.1 : 106033536	hsa-miR-26a-5p_L+1
aca-miR-182-5p_R+2 : XM_013191233.1 : 106042371	aca-miR-182-5p_R+2
ssc-miR-30a-3p_R+1 : XM_013186388.1 : 106039333	ssc-miR-30a-3p_R+1
cli-miR-454-5p : XM_013192358.1 : 106043069	cli-miR-454-5p
aca-miR-133a-3p_1ss22GT : XM_013198928.1 : 106047449	aca-miR-133a-3p_1ss22GT
hsa-miR-23a-3p_L-1R-1 : XM_013176584.1 : 106033211	hsa-miR-23a-3p_L-1R-1
ssc-miR-30a-3p_R+1 : XM_013191711.1 : 106042667	ssc-miR-30a-3p_R+1
PC-5p-595_5385 : XM_013200013.1 : 106048171	PC-5p-595_5385
hsa-miR-23a-3p_R-2 : XM_013185429.1 : 106038722	hsa-miR-23a-3p_R-2
eca-mir-8969-p5_1ss14GT : XM_013200134.1 : 106048242	eca-mir-8969-p5_1ss14GT
gga-miR-20a-5p : XM_013195591.1 : 106045211	gga-miR-20a-5p
eca-mir-8969-p5_1ss14GT : XM_013187485.1 : 106039965	eca-mir-8969-p5_1ss14GT
gga-miR-26a-2-5p : XM_013171727.1 : 106030112	gga-miR-26a-2-5p
gga-miR-490-3p_R+1 : XM_013188021.1 : 106040265	gga-miR-490-3p_R+1
gga-miR-205b : XM_013174886.1 : 106032077	gga-miR-205b
bta-miR-30f : XM_013193217.1 : 106043660	bta-miR-30f
eca-mir-8969-p3_1ss14GT : XM_013175892.1 : 106032783	eca-mir-8969-p3_1ss14GT
cgr-miR-1260 : XM_013189875.1 : 106041443	cgr-miR-1260
gga-miR-133b_L+1R-1 : XM_013171386.1 : 106029950	gga-miR-133b_L+1R-1
hsa-mir-23a-p5_1ss2TA : XM_013179929.1 : 106035234	hsa-mir-23a-p5_1ss2TA
PC-5p-4581_232 : XM_013188075.1 : 106040293	PC-5p-4581_232
mmu-mir-6240-p5_1ss18GT : XM_013198944.1 : 106047459	mmu-mir-6240-p5_1ss18GT
cli-miR-222a-5p_1ss22CT : XM_013181673.1 : 106036341	cli-miR-222a-5p_1ss22CT
aca-miR-27a-3p : XM_013186757.1 : 106039509	aca-miR-27a-3p
pal-miR-9226-5p_L-2_1ss4AG : XM_013187061.1 : 106039700	pal-miR-9226-5p_L-2_1ss4AG
gga-miR-20a-5p : XM_013173544.1 : 106031257	gga-miR-20a-5p
PC-3p-49918_10 : XM_013197418.1 : 106046416	PC-3p-49918_10
tgu-miR-7-5p_R+1 : XM_013176049.1 : 106032856	tgu-miR-7-5p_R+1
ssc-miR-30a-3p_R+2 : XM_013186740.1 : 106039482	ssc-miR-30a-3p_R+2
cli-miR-1467-3p_1ss19AG : XM_013199289.1 : 106047687	cli-miR-1467-3p_1ss19AG
gga-miR-22-3p : XM_013191003.1 : 106042228	gga-miR-22-3p
gga-miR-26a-2-5p : XM_013191631.1 : 106042607	gga-miR-26a-2-5p
ssc-miR-206_R+1 : XM_013200436.1 : 106048498	ssc-miR-206_R+1
gga-miR-106-5p_R+1 : XM_013197750.1 : 106046648	gga-miR-106-5p_R+1
PC-5p-5164_200 : XM_013193459.1 : 106043771	PC-5p-5164_200
PC-5p-595_5385 : XM_013183665.1 : 106037680	PC-5p-595_5385
gga-miR-1329-5p_1ss12CG : XM_013177054.1 : 106033496	gga-miR-1329-5p_1ss12CG
mmu-mir-6240-p3_1ss19GT : XM_013200330.1 : 106048420	mmu-mir-6240-p3_1ss19GT
PC-5p-5565_181 : XM_013193808.1 : 106044007	PC-5p-5565_181
cgr-miR-27a-3p : XM_013199662.1 : 106047938	cgr-miR-27a-3p
pal-miR-9993b-3p : XM_013192898.1 : 106043438	pal-miR-9993b-3p
gga-miR-20b-5p : XM_013189072.1 : 106040896	gga-miR-20b-5p
gga-miR-1a-3p_R+1 : XM_013184226.1 : 106038005	gga-miR-1a-3p_R+1
tgu-mir-16c-p3_1ss3TG : XM_013173162.1 : 106031033	tgu-mir-16c-p3_1ss3TG
gga-miR-181b-1-3p_L+1R-1 : XM_013172344.1 : 106030499	gga-miR-181b-1-3p_L+1R-1
gga-miR-218-5p_R+1 : XM_013170628.1 : 106029351	gga-miR-218-5p_R+1
PC-5p-646_4665 : XM_013195695.1 : 106045288	PC-5p-646_4665
gga-miR-16-1-3p : XM_013181440.1 : 106036176	gga-miR-16-1-3p
gga-miR-363-5p_L+3R-2 : XM_013185989.1 : 106039101	gga-miR-363-5p_L+3R-2
cli-miR-1467-3p_1ss19AG : XM_013186869.1 : 106039587	cli-miR-1467-3p_1ss19AG
gga-miR-146a-5p_R+1 : XM_013192358.1 : 106043069	gga-miR-146a-5p_R+1
gga-miR-148b-3p_R-2 : XM_013178714.1 : 106034517	gga-miR-148b-3p_R-2
bta-miR-193a-5p : XM_013174889.1 : 106032079	bta-miR-193a-5p
gga-miR-30a-3p : XM_013184133.1 : 106037955	gga-miR-30a-3p
gga-miR-22-3p : XM_013171009.1 : 106029735	gga-miR-22-3p
gga-miR-18b-3p_R-3 : XM_013197636.1 : 106046570	gga-miR-18b-3p_R-3
gga-miR-124a-3p_L-1R-2 : XM_013172398.1 : 106030553	gga-miR-124a-3p_L-1R-2
gga-miR-22-5p : XM_013183121.1 : 106037280	gga-miR-22-5p
gga-let-7k-5p : XM_013177944.1 : 106034056	gga-let-7k-5p
gga-miR-30b-5p : XM_013192284.1 : 106043031	gga-miR-30b-5p
gga-miR-106-5p_R+1 : XM_013178276.1 : 106034260	gga-miR-106-5p_R+1
gga-miR-20a-5p : XM_013195261.1 : 106044986	gga-miR-20a-5p
gga-miR-196-5p_R+1 : XM_013180458.1 : 106035559	gga-miR-196-5p_R+1
PC-3p-10362_89 : XM_013177701.1 : 106033916	PC-3p-10362_89
tgu-mir-16c-p3_1ss3TG : XM_013197293.1 : 106046332	tgu-mir-16c-p3_1ss3TG
gga-miR-214_R+1 : XM_013195624.1 : 106045240	gga-miR-214_R+1
mmu-mir-6240-p3_1ss19GT : XM_013176427.1 : 106033088	mmu-mir-6240-p3_1ss19GT
gga-miR-138-5p_R+6 : XM_013191173.1 : 106042321	gga-miR-138-5p_R+6
cli-miR-222a-5p_1ss22CT : XM_013199482.1 : 106047818	cli-miR-222a-5p_1ss22CT
cli-miR-222a-5p_1ss22CT : XM_013176735.1 : 106033305	cli-miR-222a-5p_1ss22CT
gga-miR-1b-3p_R+1_1ss9TA : XM_013185035.1 : 106038494	gga-miR-1b-3p_R+1_1ss9TA
bta-miR-2478_L-2 : XM_013175066.1 : 106032223	bta-miR-2478_L-2
aca-miR-133b-3p_L-1_2ss13TC22AT : XM_013200388.1 : 106048461	aca-miR-133b-3p_L-1_2ss13TC22AT
gga-miR-22-5p : XM_013183171.1 : 106037316	gga-miR-22-5p
gga-miR-24-5p_R-2 : XM_013175669.1 : 106032623	gga-miR-24-5p_R-2
xtr-miR-212_R+2 : XM_013173690.1 : 106031331	xtr-miR-212_R+2
gga-miR-129-1-3p_R-3 : XM_013189181.1 : 106040968	gga-miR-129-1-3p_R-3
aca-miR-726_1ss1TC : XM_013177687.1 : 106033909	aca-miR-726_1ss1TC
cli-miR-19b-2-5p : XM_013197102.1 : 106046211	cli-miR-19b-2-5p
mdo-miR-22-3p : XM_013178790.1 : 106034557	mdo-miR-22-3p
gga-miR-138-5p_R+6 : XM_013187461.1 : 106039959	gga-miR-138-5p_R+6
cli-miR-1467-5p : XM_013201263.1 : 106049099	cli-miR-1467-5p
gga-miR-193b-3p_R-2 : XM_013179955.1 : 106035275	gga-miR-193b-3p_R-2
cli-miR-214-5p : XM_013194222.1 : 106044282	cli-miR-214-5p
cgr-miR-27a-3p : XM_013198708.1 : 106047299	cgr-miR-27a-3p
efu-miR-9226_L-5R+1_1ss22GA : XM_013180866.1 : 106035826	efu-miR-9226_L-5R+1_1ss22GA
aca-miR-133b-3p_L-1_2ss13TC22AT : XM_013200389.1 : 106048461	aca-miR-133b-3p_L-1_2ss13TC22AT
cli-miR-454-5p : XM_013174299.1 : 106031730	cli-miR-454-5p
efu-miR-23a_L-1R-1 : XM_013195787.1 : 106045355	efu-miR-23a_L-1R-1
gga-miR-490-3p_R+1 : XM_013178136.1 : 106034171	gga-miR-490-3p_R+1
eca-mir-8969-p3_1ss14GT : XM_013177724.1 : 106033925	eca-mir-8969-p3_1ss14GT
pal-miR-9226-5p_L-1_1ss4AG : XM_013198706.1 : 106047299	pal-miR-9226-5p_L-1_1ss4AG
gga-miR-1397-3p_L-1 : XM_013192954.1 : 106043479	gga-miR-1397-3p_L-1
gga-miR-30b-5p : XM_013176289.1 : 106033004	gga-miR-30b-5p
mdo-miR-22-3p : XM_013189648.1 : 106041309	mdo-miR-22-3p
gga-miR-18a-5p_R+1 : XM_013189533.1 : 106041235	gga-miR-18a-5p_R+1
ssc-miR-30a-5p_R+2 : XM_013189527.1 : 106041226	ssc-miR-30a-5p_R+2
cli-miR-1467-5p : XM_013193959.1 : 106044104	cli-miR-1467-5p
gga-miR-30c-2-3p_L+1 : XM_013200641.1 : 106048608	gga-miR-30c-2-3p_L+1
gga-miR-218-5p_R+1 : XM_013200144.1 : 106048245	gga-miR-218-5p_R+1
gga-miR-20b-3p_R-2 : XM_013176914.1 : 106033430	gga-miR-20b-3p_R-2
gga-miR-130a-3p : XM_013192940.1 : 106043478	gga-miR-130a-3p
gga-miR-30c-2-3p_L+1 : XM_013178288.1 : 106034263	gga-miR-30c-2-3p_L+1
gga-miR-1a-3p_R+1 : XM_013190139.1 : 106041590	gga-miR-1a-3p_R+1
gga-miR-17-5p_R-1 : XM_013192553.1 : 106043211	gga-miR-17-5p_R-1
gga-let-7j-3p : XM_013184449.1 : 106038155	gga-let-7j-3p
gga-miR-107-3p_R-2 : XM_013194098.1 : 106044198	gga-miR-107-3p_R-2
gga-miR-181b-1-3p_L+1R-1 : XM_013181300.1 : 106036100	gga-miR-181b-1-3p_L+1R-1
cli-miR-133b-5p_L-2 : XM_013189931.1 : 106041460	cli-miR-133b-5p_L-2
PC-3p-35047_21 : XM_013200325.1 : 106048420	PC-3p-35047_21
gga-miR-19a-5p_L+3R-2 : XM_013179551.1 : 106035019	gga-miR-19a-5p_L+3R-2
xla-miR-15c-5p_R+2 : XM_013186256.1 : 106039247	xla-miR-15c-5p_R+2
cli-miR-148b-3p : XM_013173354.1 : 106031160	cli-miR-148b-3p
gga-miR-26a-3p_R-1 : XM_013182700.1 : 106036977	gga-miR-26a-3p_R-1
cli-miR-139-5p_R-4 : XM_013194703.1 : 106044600	cli-miR-139-5p_R-4
cli-miR-19b-2-5p : XM_013198120.1 : 106046886	cli-miR-19b-2-5p
gga-miR-27b-3p : XM_013181117.1 : 106035960	gga-miR-27b-3p
cli-miR-148b-3p : XM_013199086.1 : 106047537	cli-miR-148b-3p
aca-mir-33-1-p5_1ss2GC : XM_013202284.1 : 106049857	aca-mir-33-1-p5_1ss2GC
gga-miR-92-5p : XM_013189497.1 : 106041200	gga-miR-92-5p
gga-miR-34a-5p_R-1 : XM_013185790.1 : 106038945	gga-miR-34a-5p_R-1
gga-miR-20a-5p : XM_013183753.1 : 106037722	gga-miR-20a-5p
cgr-miR-27a-3p : XM_013176961.1 : 106033465	cgr-miR-27a-3p
bta-miR-2478_L-2 : XM_013175525.1 : 106032521	bta-miR-2478_L-2
ssc-miR-30a-5p_R+3 : XM_013180646.1 : 106035689	ssc-miR-30a-5p_R+3
gga-miR-20b-3p_R-2 : XM_013186634.1 : 106039440	gga-miR-20b-3p_R-2
gga-miR-20b-5p : XM_013189670.1 : 106041318	gga-miR-20b-5p
gga-miR-106-3p_R+1 : XM_013185539.1 : 106038784	gga-miR-106-3p_R+1
gga-miR-20b-3p_R-2 : XM_013174746.1 : 106032004	gga-miR-20b-3p_R-2
hsa-miR-20b-5p_R+1 : XM_013182674.1 : 106036963	hsa-miR-20b-5p_R+1
bta-miR-30f : XM_013190337.1 : 106041760	bta-miR-30f
gga-miR-138-5p_R+6 : XM_013186130.1 : 106039200	gga-miR-138-5p_R+6
gga-miR-99a-5p : XM_013199785.1 : 106048015	gga-miR-99a-5p
cli-miR-26-2-3p_1ss9TA : XM_013193583.1 : 106043834	cli-miR-26-2-3p_1ss9TA
gga-miR-363-3p_R-1 : XM_013171623.1 : 106030041	gga-miR-363-3p_R-1
gga-miR-425-3p : XM_013195852.1 : 106045401	gga-miR-425-3p
gga-miR-181b-2-3p_L+1 : XM_013174261.1 : 106031714	gga-miR-181b-2-3p_L+1
gga-miR-15c-3p : XM_013194841.1 : 106044670	gga-miR-15c-3p
gga-let-7j-3p : XM_013181572.1 : 106036250	gga-let-7j-3p
gga-miR-30a-3p : XM_013180000.1 : 106035295	gga-miR-30a-3p
PC-3p-10362_89 : XM_013194976.1 : 106044779	PC-3p-10362_89
hsa-miR-23a-3p_R+1 : XM_013175313.1 : 106032362	hsa-miR-23a-3p_R+1
pal-miR-9226-5p_L-4_1ss19GA : XM_013179955.1 : 106035275	pal-miR-9226-5p_L-4_1ss19GA
gga-let-7l-5p : XM_013198437.1 : 106047098	gga-let-7l-5p
gga-miR-22-5p : XM_013184836.1 : 106038362	gga-miR-22-5p
PC-3p-35578_20 : XM_013201827.1 : 106049488	PC-3p-35578_20
gga-miR-124a-3p_L-1R-2 : XM_013196699.1 : 106045919	gga-miR-124a-3p_L-1R-2
gga-miR-181b-2-3p_L+1 : XM_013182974.1 : 106037175	gga-miR-181b-2-3p_L+1
gga-miR-106-3p_R+1 : XM_013172177.1 : 106030368	gga-miR-106-3p_R+1
cli-miR-1467-3p_1ss19AG : XM_013195353.1 : 106045047	cli-miR-1467-3p_1ss19AG
aca-miR-182-5p_R+2 : XM_013190746.1 : 106042018	aca-miR-182-5p_R+2
aca-miR-139-5p_R-1 : XM_013189713.1 : 106041339	aca-miR-139-5p_R-1
gga-miR-107-3p_R-2 : XM_013188121.1 : 106040318	gga-miR-107-3p_R-2
bta-miR-2478_L-2 : XM_013187402.1 : 106039917	bta-miR-2478_L-2
gga-let-7a-3p : XM_013191326.1 : 106042429	gga-let-7a-3p
cli-miR-460b-3p : XM_013191460.1 : 106042519	cli-miR-460b-3p
gga-miR-20a-5p : XM_013182353.1 : 106036771	gga-miR-20a-5p
gga-miR-21-5p_R+1 : XM_013186724.1 : 106039479	gga-miR-21-5p_R+1
gga-miR-221-5p_L-1 : XM_013186737.1 : 106039480	gga-miR-221-5p_L-1
gga-miR-22-5p : XM_013197202.1 : 106046279	gga-miR-22-5p
PC-5p-646_4665 : XM_013180867.1 : 106035826	PC-5p-646_4665
gga-let-7a-3p : XM_013178805.1 : 106034570	gga-let-7a-3p
gga-miR-107-3p_R-2 : XM_013177550.1 : 106033792	gga-miR-107-3p_R-2
gga-let-7l-5p : XM_013186816.1 : 106039555	gga-let-7l-5p
gga-miR-20b-3p_R-2 : XM_013177353.1 : 106033693	gga-miR-20b-3p_R-2
PC-3p-4145_262 : XM_013170953.1 : 106029670	PC-3p-4145_262
PC-5p-5565_181 : XM_013201878.1 : 106049527	PC-5p-5565_181
gga-miR-26a-3p_R-1 : XM_013187063.1 : 106039687	gga-miR-26a-3p_R-1
PC-5p-5164_200 : XM_013174113.1 : 106031645	PC-5p-5164_200
cli-miR-1467-5p : XM_013195512.1 : 106045149	cli-miR-1467-5p
gga-miR-18a-5p_R+1 : XM_013191853.1 : 106042765	gga-miR-18a-5p_R+1
tgu-miR-130b-3p : XM_013192943.1 : 106043478	tgu-miR-130b-3p
gga-miR-148a-5p_1ss18AC : XM_013180591.1 : 106035654	gga-miR-148a-5p_1ss18AC
cli-miR-148b-3p : XM_013178949.1 : 106034684	cli-miR-148b-3p
gga-miR-193b-3p_R-2 : XM_013185165.1 : 106038576	gga-miR-193b-3p_R-2
xtr-miR-212_R+2 : XM_013172422.1 : 106030561	xtr-miR-212_R+2
pal-miR-9993a-3p : XM_013179874.1 : 106035198	pal-miR-9993a-3p
mmu-mir-6240-p3_1ss19GT : XM_013171703.1 : 106030086	mmu-mir-6240-p3_1ss19GT
gga-miR-92-5p : XM_013191185.1 : 106042329	gga-miR-92-5p
gga-miR-30c-5p : XM_013173104.1 : 106031005	gga-miR-30c-5p
PC-3p-19733_45 : XM_013175741.1 : 106032691	PC-3p-19733_45
tgu-miR-125-2-3p_R+1 : XM_013179984.1 : 106035278	tgu-miR-125-2-3p_R+1
gga-miR-26a-2-5p : XM_013181554.1 : 106036242	gga-miR-26a-2-5p
cli-miR-148b-3p : XM_013194009.1 : 106044132	cli-miR-148b-3p
gga-miR-20b-5p : XM_013171888.1 : 106030230	gga-miR-20b-5p
gga-miR-204 : XM_013196316.1 : 106045694	gga-miR-204
mmu-mir-6240-p3_1ss19GT : XM_013179200.1 : 106034805	mmu-mir-6240-p3_1ss19GT
aca-miR-27a-3p : XM_013179509.1 : 106034987	aca-miR-27a-3p
aca-miR-27a-3p : XM_013177647.1 : 106033891	aca-miR-27a-3p
gga-miR-1397-5p_R+1_1ss18TC : XM_013187039.1 : 106039687	gga-miR-1397-5p_R+1_1ss18TC
gga-miR-138-5p_R+6 : XM_013179399.1 : 106034943	gga-miR-138-5p_R+6
PC-3p-35578_20 : XM_013193571.1 : 106043845	PC-3p-35578_20
gga-miR-1397-5p_R+1_1ss18TC : XM_013187460.1 : 106039956	gga-miR-1397-5p_R+1_1ss18TC
gga-miR-27b-3p : XM_013189018.1 : 106040861	gga-miR-27b-3p
ssc-miR-30a-3p_R+1 : XM_013174391.1 : 106031774	ssc-miR-30a-3p_R+1
gga-miR-20b-3p_R-2 : XM_013194213.1 : 106044272	gga-miR-20b-3p_R-2
PC-3p-49918_10 : XM_013200371.1 : 106048453	PC-3p-49918_10
gga-miR-30c-2-3p_L+1 : XM_013191536.1 : 106042567	gga-miR-30c-2-3p_L+1
eca-mir-8969-p3_1ss14GT : XM_013192961.1 : 106043481	eca-mir-8969-p3_1ss14GT
hsa-miR-1260b_R-1_1ss9AG : XM_013172069.1 : 106030305	hsa-miR-1260b_R-1_1ss9AG
gga-miR-17-5p_R-1 : XM_013184927.1 : 106038417	gga-miR-17-5p_R-1
gga-miR-146b-3p_L+2R+1 : XM_013174345.1 : 106031750	gga-miR-146b-3p_L+2R+1
gga-let-7l-3p_R+1 : XM_013176526.1 : 106033183	gga-let-7l-3p_R+1
gga-miR-145-5p_R-1 : XM_013189181.1 : 106040968	gga-miR-145-5p_R-1
gga-miR-106-3p_R+1 : XM_013198561.1 : 106047191	gga-miR-106-3p_R+1
aca-miR-133b-3p_L-1_2ss13TC22AT : XM_013183690.1 : 106037694	aca-miR-133b-3p_L-1_2ss13TC22AT
hsa-miR-20b-5p_R+1 : XM_013192361.1 : 106043071	hsa-miR-20b-5p_R+1
gga-miR-18b-3p_R-3 : XM_013198592.1 : 106047227	gga-miR-18b-3p_R-3
gga-miR-1397-3p_L-1 : XM_013182405.1 : 106036824	gga-miR-1397-3p_L-1
gga-miR-30e-3p_L+1_1ss18AG : XM_013179401.1 : 106034950	gga-miR-30e-3p_L+1_1ss18AG
mmu-mir-6240-p5_1ss19GT : XM_013192676.1 : 106043295	mmu-mir-6240-p5_1ss19GT
gga-miR-27b-3p : XM_013195954.1 : 106045450	gga-miR-27b-3p
gga-miR-30a-3p : XM_013190357.1 : 106041794	gga-miR-30a-3p
tgu-miR-7-5p_R+1 : XM_013198047.1 : 106046835	tgu-miR-7-5p_R+1
cli-miR-133b-5p_L-2 : XM_013187356.1 : 106039877	cli-miR-133b-5p_L-2
gga-miR-30e-3p_L+1_1ss18AG : XM_013188991.1 : 106040839	gga-miR-30e-3p_L+1_1ss18AG
pma-miR-1c-3p_R+1 : XM_013196102.1 : 106045550	pma-miR-1c-3p_R+1
PC-5p-5164_200 : XM_013187424.1 : 106039935	PC-5p-5164_200
cgr-miR-27a-3p : XM_013194354.1 : 106044361	cgr-miR-27a-3p
gga-miR-499-5p_R-1 : XM_013179636.1 : 106035075	gga-miR-499-5p_R-1
aca-miR-139-5p_R-1 : XM_013195988.1 : 106045472	aca-miR-139-5p_R-1
hsa-miR-23a-3p_L-1R-1 : XM_013201368.1 : 106049184	hsa-miR-23a-3p_L-1R-1
PC-3p-35578_20 : XM_013183072.1 : 106037243	PC-3p-35578_20
aca-mir-33-1-p5_1ss2GC : XM_013184674.1 : 106038276	aca-mir-33-1-p5_1ss2GC
gga-miR-1329-5p_1ss12CG : XM_013194460.1 : 106044432	gga-miR-1329-5p_1ss12CG
mmu-let-7j_1ss8TG : XM_013186676.1 : 106039458	mmu-let-7j_1ss8TG
PC-3p-35578_20 : XM_013196983.1 : 106046146	PC-3p-35578_20
efu-mir-9341-p5_1ss25GC : XM_013195495.1 : 106045142	efu-mir-9341-p5_1ss25GC
gga-miR-204 : XM_013197526.1 : 106046472	gga-miR-204
gga-miR-365-2-5p_L-1R+1 : XM_013175299.1 : 106032346	gga-miR-365-2-5p_L-1R+1
gga-miR-107-3p_R-2 : XM_013194655.1 : 106044581	gga-miR-107-3p_R-2
hsa-miR-1260b_R-1_1ss9AG : XM_013185078.1 : 106038521	hsa-miR-1260b_R-1_1ss9AG
hsa-miR-1260b_R-1_1ss9AG : XM_013179861.1 : 106035192	hsa-miR-1260b_R-1_1ss9AG
PC-5p-595_5385 : XM_013184084.1 : 106037903	PC-5p-595_5385
ssc-miR-30a-5p_R+2 : XM_013186610.1 : 106039430	ssc-miR-30a-5p_R+2
gga-miR-19a-5p_L+3R-2 : XM_013179571.1 : 106035045	gga-miR-19a-5p_L+3R-2
ssc-miR-30a-3p_R+1 : XM_013176318.1 : 106033020	ssc-miR-30a-3p_R+1
gga-miR-1559-3p : XM_013170633.1 : 106029356	gga-miR-1559-3p
rno-miR-184_R+1 : XM_013196463.1 : 106045768	rno-miR-184_R+1
cli-miR-19b-2-5p : XM_013185452.1 : 106038735	cli-miR-19b-2-5p
apl-miR-11588-3p : XM_013181945.1 : 106036492	apl-miR-11588-3p
cli-miR-222a-5p_1ss22CT : XM_013196748.1 : 106045952	cli-miR-222a-5p_1ss22CT
mmu-miR-146a-5p_R+1 : XM_013190818.1 : 106042058	mmu-miR-146a-5p_R+1
gga-miR-106-3p_R+1 : XM_013176270.1 : 106032992	gga-miR-106-3p_R+1
gga-miR-454-3p_R+2 : XM_013195009.1 : 106044817	gga-miR-454-3p_R+2
gga-let-7c-3p : XM_013192997.1 : 106043506	gga-let-7c-3p
gga-miR-140-5p_L+1 : XM_013191662.1 : 106042626	gga-miR-140-5p_L+1
gga-miR-363-3p_R-1 : XM_013180057.1 : 106035348	gga-miR-363-3p_R-1
gga-miR-23b-3p_R+2 : XM_013195825.1 : 106045385	gga-miR-23b-3p_R+2
tgu-miR-7-5p_R+1 : XM_013172360.1 : 106030521	tgu-miR-7-5p_R+1
gga-let-7l-3p_R+1 : XM_013200520.1 : 106048543	gga-let-7l-3p_R+1
gga-miR-106-3p_R+1 : XM_013174545.1 : 106031873	gga-miR-106-3p_R+1
cli-miR-139-5p_R-4 : XM_013190318.1 : 106041737	cli-miR-139-5p_R-4
gga-miR-27b-3p : XM_013174669.1 : 106031973	gga-miR-27b-3p
eca-mir-8969-p3_1ss14GT : XM_013192086.1 : 106042906	eca-mir-8969-p3_1ss14GT
gga-miR-19a-5p_L+3R-2 : XM_013192815.1 : 106043377	gga-miR-19a-5p_L+3R-2
gga-miR-145-5p_R-1 : XM_013184875.1 : 106038385	gga-miR-145-5p_R-1
cli-miR-139-5p_L-4 : XM_013189354.1 : 106041108	cli-miR-139-5p_L-4
gga-miR-490-3p_R+1 : XM_013182021.1 : 106036567	gga-miR-490-3p_R+1
tgu-miR-2968 : XM_013197709.1 : 106046623	tgu-miR-2968
hsa-miR-20b-5p_R+1 : XM_013177183.1 : 106033561	hsa-miR-20b-5p_R+1
ssc-miR-30a-5p_R+2 : XM_013183556.1 : 106037595	ssc-miR-30a-5p_R+2
gga-miR-107-3p_R-2 : XM_013194489.1 : 106044455	gga-miR-107-3p_R-2
bta-miR-199a-5p_L+2R+1 : XM_013185753.1 : 106038908	bta-miR-199a-5p_L+2R+1
mdo-miR-22-3p : XM_013201647.1 : 106049361	mdo-miR-22-3p
efu-miR-23a_L-1R-1 : XM_013175761.1 : 106032717	efu-miR-23a_L-1R-1
pal-miR-9226-5p_L-2_1ss4AG : XM_013194218.1 : 106044277	pal-miR-9226-5p_L-2_1ss4AG
cli-miR-2970-3p : XM_013176914.1 : 106033430	cli-miR-2970-3p
cli-miR-1467-5p : XM_013179092.1 : 106034749	cli-miR-1467-5p
gga-miR-24-5p_R-2 : XM_013187256.1 : 106039820	gga-miR-24-5p_R-2
gga-miR-7_R+2 : XM_013173926.1 : 106031533	gga-miR-7_R+2
xla-miR-212-5p_R+1 : XM_013172422.1 : 106030561	xla-miR-212-5p_R+1
cgr-miR-1260 : XM_013187845.1 : 106040151	cgr-miR-1260
PC-3p-7468_128 : XM_013176368.1 : 106033059	PC-3p-7468_128
PC-3p-4145_262 : XM_013181179.1 : 106036004	PC-3p-4145_262
aca-miR-139-5p_R-1 : XM_013196128.1 : 106045562	aca-miR-139-5p_R-1
gga-miR-34a-5p_R-1 : XM_013194272.1 : 106044317	gga-miR-34a-5p_R-1
efu-miR-9226_L-5R+1_1ss22GA : XM_013202344.1 : 106049911	efu-miR-9226_L-5R+1_1ss22GA
hsa-miR-23a-3p_R-2 : XM_013175924.1 : 106032804	hsa-miR-23a-3p_R-2
gga-miR-106-3p_R+1 : XM_013174205.1 : 106031683	gga-miR-106-3p_R+1
hsa-miR-20b-5p_R+1 : XM_013189808.1 : 106041393	hsa-miR-20b-5p_R+1
gga-miR-129-1-3p_R-2 : XM_013196754.1 : 106045957	gga-miR-129-1-3p_R-2
hsa-miR-23a-3p_R-2 : XM_013171545.1 : 106029986	hsa-miR-23a-3p_R-2
cli-miR-139-5p_L-4 : XM_013185295.1 : 106038636	cli-miR-139-5p_L-4
gga-miR-212-5p : XM_013201774.1 : 106049445	gga-miR-212-5p
efu-miR-9226_L-5R+1_1ss22GA : XM_013196254.1 : 106045654	efu-miR-9226_L-5R+1_1ss22GA
gga-miR-7_R+2 : XM_013171705.1 : 106030087	gga-miR-7_R+2
gga-miR-181b-1-3p_L+1R-1 : XM_013182952.1 : 106037153	gga-miR-181b-1-3p_L+1R-1
gga-miR-29b-3p_L+1R-2 : XM_013173111.1 : 106030987	gga-miR-29b-3p_L+1R-2
mmu-miR-146a-5p_R+1 : XM_013182208.1 : 106036664	mmu-miR-146a-5p_R+1
gga-miR-1a-3p_R+1 : XM_013175553.1 : 106032545	gga-miR-1a-3p_R+1
mmu-miR-206-3p_1ss22GA : XM_013179497.1 : 106034981	mmu-miR-206-3p_1ss22GA
gga-miR-214_R+1 : XM_013173768.1 : 106031396	gga-miR-214_R+1
pma-miR-1c-3p_R+1 : XM_013177046.1 : 106033492	pma-miR-1c-3p_R+1
gga-miR-23b-3p_R+2 : XM_013171793.1 : 106030171	gga-miR-23b-3p_R+2
gga-miR-24-3p_R-3 : XM_013196431.1 : 106045745	gga-miR-24-3p_R-3
gga-miR-23b-3p_R+2 : XM_013190276.1 : 106041700	gga-miR-23b-3p_R+2
cli-miR-92-2-5p_L-2R+1 : XM_013193380.1 : 106043728	cli-miR-92-2-5p_L-2R+1
gga-let-7a-3p : XM_013185644.1 : 106038843	gga-let-7a-3p
gga-let-7l-5p : XM_013190158.1 : 106041595	gga-let-7l-5p
hsa-miR-129-2-3p : XM_013186194.1 : 106039226	hsa-miR-129-2-3p
hsa-miR-23a-3p_L+1R-2 : XM_013187813.1 : 106040135	hsa-miR-23a-3p_L+1R-2
pal-miR-9226-5p_L-1_1ss4AG : XM_013198708.1 : 106047299	pal-miR-9226-5p_L-1_1ss4AG
mmu-miR-155-5p_R+1 : XM_013196524.1 : 106045802	mmu-miR-155-5p_R+1
aca-miR-27a-3p : XM_013199791.1 : 106048017	aca-miR-27a-3p
hsa-miR-23a-3p_L-1R-1 : XM_013192433.1 : 106043126	hsa-miR-23a-3p_L-1R-1
PC-5p-646_4665 : XM_013189852.1 : 106041434	PC-5p-646_4665
gga-miR-365-3p : XM_013191078.1 : 106042272	gga-miR-365-3p
gga-miR-18a-5p_R+1 : XM_013176156.1 : 106032939	gga-miR-18a-5p_R+1
gga-miR-181b-2-3p_L+1 : XM_013175230.1 : 106032306	gga-miR-181b-2-3p_L+1
gga-miR-30a-3p : XM_013171147.1 : 106029829	gga-miR-30a-3p
pma-miR-456_R+1_1ss22AC : XM_013178312.1 : 106034279	pma-miR-456_R+1_1ss22AC
gga-miR-20b-3p_R-2 : XM_013172598.1 : 106030703	gga-miR-20b-3p_R-2
gga-miR-106-3p_R+1 : XM_013183079.1 : 106037249	gga-miR-106-3p_R+1
gga-let-7l-3p_R+1 : XM_013200665.1 : 106048624	gga-let-7l-3p_R+1
cgr-miR-27a-3p : XM_013200929.1 : 106048818	cgr-miR-27a-3p
gga-miR-106-5p_R+1 : XM_013191465.1 : 106042523	gga-miR-106-5p_R+1
PC-3p-10362_89 : XM_013176300.1 : 106033011	PC-3p-10362_89
mmu-mir-6240-p5_1ss18GT : XM_013191864.1 : 106042769	mmu-mir-6240-p5_1ss18GT
gga-miR-92-5p : XM_013199228.1 : 106047646	gga-miR-92-5p
xla-miR-15c-5p_R+2 : XM_013181179.1 : 106036004	xla-miR-15c-5p_R+2
ssc-miR-30a-5p_R+2 : XM_013171036.1 : 106029759	ssc-miR-30a-5p_R+2
pma-miR-23b_L-5R+1 : XM_013178469.1 : 106034360	pma-miR-23b_L-5R+1
bta-miR-193a-3p_R-2 : XM_013180545.1 : 106035627	bta-miR-193a-3p_R-2
bta-miR-30f : XM_013172607.1 : 106030708	bta-miR-30f
gga-miR-128-1-5p : XM_013189693.1 : 106041330	gga-miR-128-1-5p
tgu-miR-7-5p_R+1 : XM_013195415.1 : 106045085	tgu-miR-7-5p_R+1
gga-miR-128-1-5p : XM_013200196.1 : 106048299	gga-miR-128-1-5p
cli-miR-133b-5p_L-2 : XM_013181269.1 : 106036082	cli-miR-133b-5p_L-2
gga-miR-18b-5p_R+1 : XM_013199530.1 : 106047849	gga-miR-18b-5p_R+1
cli-miR-139-5p_L-4 : XM_013183199.1 : 106037330	cli-miR-139-5p_L-4
gga-miR-124a-3p_L-1R-2 : XM_013185156.1 : 106038567	gga-miR-124a-3p_L-1R-2
hsa-miR-7977_1ss6AG : XM_013185630.1 : 106038838	hsa-miR-7977_1ss6AG
gga-miR-24-3p_R-3 : XM_013177197.1 : 106033572	gga-miR-24-3p_R-3
gga-miR-30e-3p_L+1_1ss18AG : XM_013171161.1 : 106029845	gga-miR-30e-3p_L+1_1ss18AG
gga-miR-148b-3p_R-2 : XM_013195524.1 : 106045151	gga-miR-148b-3p_R-2
gga-miR-92-5p : XM_013200222.1 : 106048328	gga-miR-92-5p
gga-miR-130a-3p : XM_013194274.1 : 106044318	gga-miR-130a-3p
pma-miR-24_R+1 : XM_013179565.1 : 106034939	pma-miR-24_R+1
ssc-miR-30a-3p_R+1 : XM_013186184.1 : 106039221	ssc-miR-30a-3p_R+1
cli-miR-26-2-3p_1ss9TA : XM_013178455.1 : 106034357	cli-miR-26-2-3p_1ss9TA
gga-miR-21-5p_R+1 : XM_013188059.1 : 106040290	gga-miR-21-5p_R+1
gga-miR-106-3p_R+1 : XM_013202189.1 : 106049773	gga-miR-106-3p_R+1
gga-let-7a-3p : XM_013201844.1 : 106049499	gga-let-7a-3p
gga-let-7l-3p_R+1 : XM_013172415.1 : 106030568	gga-let-7l-3p_R+1
PC-3p-19733_45 : XM_013185434.1 : 106038724	PC-3p-19733_45
efu-miR-9226_L-5R+1_1ss22GA : XM_013198354.1 : 106047053	efu-miR-9226_L-5R+1_1ss22GA
hsa-miR-1260b_R-1_1ss9AG : XM_013198646.1 : 106047272	hsa-miR-1260b_R-1_1ss9AG
gga-miR-124c-3p_1ss22GC : XM_013185109.1 : 106038546	gga-miR-124c-3p_1ss22GC
gga-miR-148b-3p_R-2 : XM_013198892.1 : 106047426	gga-miR-148b-3p_R-2
hsa-miR-20b-5p_R+1 : XM_013174618.1 : 106031912	hsa-miR-20b-5p_R+1
tgu-miR-7-5p_R+1 : XM_013193187.1 : 106043650	tgu-miR-7-5p_R+1
cli-miR-2970-3p : XM_013173171.1 : 106031041	cli-miR-2970-3p
gga-mir-210a-p3 : XM_013189859.1 : 106041435	gga-mir-210a-p3
bta-miR-199c_L-1R+3 : XM_013173662.1 : 106031326	bta-miR-199c_L-1R+3
gga-miR-301a-5p_L+2 : XM_013181970.1 : 106036519	gga-miR-301a-5p_L+2
mmu-miR-155-5p_R+1 : XM_013190596.1 : 106041908	mmu-miR-155-5p_R+1
cli-miR-1467-5p : XM_013181646.1 : 106036331	cli-miR-1467-5p
PC-3p-35578_20 : XM_013190629.1 : 106041928	PC-3p-35578_20
tgu-miR-7-5p_R+1 : XM_013175801.1 : 106032742	tgu-miR-7-5p_R+1
gga-miR-1677-3p_L+1_1ss10GA : XM_013172073.1 : 106030332	gga-miR-1677-3p_L+1_1ss10GA
hsa-miR-23a-3p_L-1R-1 : XM_013191242.1 : 106042377	hsa-miR-23a-3p_L-1R-1
gga-miR-24-5p_R-2 : XM_013172629.1 : 106030727	gga-miR-24-5p_R-2
gga-miR-212-5p : XM_013201906.1 : 106049548	gga-miR-212-5p
cli-miR-2970-3p : XM_013188419.1 : 106040506	cli-miR-2970-3p
PC-3p-35047_21 : XM_013173571.1 : 106031277	PC-3p-35047_21
ssc-miR-30a-3p_R+2 : XM_013182159.1 : 106036644	ssc-miR-30a-3p_R+2
gga-miR-196-5p_R+2 : XM_013190799.1 : 106042052	gga-miR-196-5p_R+2
gga-miR-27b-3p : XM_013174123.1 : 106031649	gga-miR-27b-3p
gga-let-7l-3p_R+1 : XM_013179630.1 : 106035072	gga-let-7l-3p_R+1
aca-miR-139-5p_R-1 : XM_013183573.1 : 106037599	aca-miR-139-5p_R-1
gga-miR-30b-5p : XM_013172227.1 : 106030402	gga-miR-30b-5p
ssc-miR-30a-5p_R+3 : XM_013172291.1 : 106030443	ssc-miR-30a-5p_R+3
gga-miR-1a-3p_R+1 : XM_013196124.1 : 106045562	gga-miR-1a-3p_R+1
tgu-mir-16c-p3_1ss3TG : XM_013176649.1 : 106033246	tgu-mir-16c-p3_1ss3TG
aca-miR-133a-3p_1ss22GT : XM_013201953.1 : 106049584	aca-miR-133a-3p_1ss22GT
pal-miR-9226-5p_L-4_1ss19GA : XM_013196408.1 : 106045738	pal-miR-9226-5p_L-4_1ss19GA
bta-miR-30f : XM_013198259.1 : 106046991	bta-miR-30f
gga-miR-146a-5p_R+1 : XM_013176497.1 : 106033161	gga-miR-146a-5p_R+1
gga-miR-181b-2-3p_L+1 : XM_013179506.1 : 106034986	gga-miR-181b-2-3p_L+1
cli-miR-1467-5p : XM_013184402.1 : 106038115	cli-miR-1467-5p
gga-miR-7_R+2 : XM_013179357.1 : 106034930	gga-miR-7_R+2
pal-miR-9226-5p_L-4_1ss19GA : XM_013184538.1 : 106038192	pal-miR-9226-5p_L-4_1ss19GA
ssc-miR-30a-5p_R+2 : XM_013172192.1 : 106030377	ssc-miR-30a-5p_R+2
gga-miR-18b-5p_R+1 : XM_013171077.1 : 106029778	gga-miR-18b-5p_R+1
ssc-miR-30a-5p_R+3 : XM_013181227.1 : 106036050	ssc-miR-30a-5p_R+3
cli-miR-92-2-5p_L-2R+1 : XM_013197743.1 : 106046645	cli-miR-92-2-5p_L-2R+1
gga-miR-146c-3p_L-1R+1 : XM_013198701.1 : 106047295	gga-miR-146c-3p_L-1R+1
gga-miR-34a-5p_R-1 : XM_013191994.1 : 106042839	gga-miR-34a-5p_R-1
PC-3p-35047_21 : XM_013183609.1 : 106037629	PC-3p-35047_21
cgr-miR-27a-3p : XM_013193544.1 : 106043827	cgr-miR-27a-3p
PC-3p-10362_89 : XM_013176340.1 : 106033038	PC-3p-10362_89
cli-miR-26-2-3p_1ss9TA : XM_013189490.1 : 106041198	cli-miR-26-2-3p_1ss9TA
gga-miR-1a-3p_R+1 : XM_013188423.1 : 106040513	gga-miR-1a-3p_R+1
efu-miR-23a_L-1R-1 : XM_013171686.1 : 106030074	efu-miR-23a_L-1R-1
pal-miR-9226-5p_1ss4AG : XM_013202047.1 : 106049665	pal-miR-9226-5p_1ss4AG
gga-miR-365-3p : XM_013187337.1 : 106039876	gga-miR-365-3p
gga-miR-24-3p_R-3 : XM_013200343.1 : 106048428	gga-miR-24-3p_R-3
gga-miR-212-5p : XM_013199796.1 : 106048022	gga-miR-212-5p
hsa-mir-23a-p5_1ss2TA : XM_013178956.1 : 106034686	hsa-mir-23a-p5_1ss2TA
gga-miR-454-3p_R+2 : XM_013200223.1 : 106048328	gga-miR-454-3p_R+2
aca-miR-27a-3p : XM_013178284.1 : 106034262	aca-miR-27a-3p
cgr-miR-27a-3p : XM_013174872.1 : 106032056	cgr-miR-27a-3p
gga-miR-138-5p_R+6 : XM_013192816.1 : 106043378	gga-miR-138-5p_R+6
pma-miR-24_R+1 : XM_013174760.1 : 106032007	pma-miR-24_R+1
PC-5p-28155_29 : XM_013186177.1 : 106039214	PC-5p-28155_29
gga-miR-22-3p : XM_013180878.1 : 106035826	gga-miR-22-3p
PC-5p-646_4665 : XM_013195854.1 : 106045403	PC-5p-646_4665
gga-miR-18b-3p_R-3 : XM_013182884.1 : 106037116	gga-miR-18b-3p_R-3
gga-miR-454-3p_R+2 : XM_013173820.1 : 106031445	gga-miR-454-3p_R+2
aca-miR-133a-3p_1ss22GT : XM_013191393.1 : 106042495	aca-miR-133a-3p_1ss22GT
gga-miR-34a-5p_R-1 : XM_013180594.1 : 106035655	gga-miR-34a-5p_R-1
gga-miR-124c-3p_1ss22GC : XM_013179400.1 : 106034943	gga-miR-124c-3p_1ss22GC
cli-miR-26-2-3p_1ss9TA : XM_013190844.1 : 106042093	cli-miR-26-2-3p_1ss9TA
gga-miR-212-5p : XM_013181130.1 : 106035972	gga-miR-212-5p
gga-miR-21-5p_R+1 : XM_013185642.1 : 106038843	gga-miR-21-5p_R+1
pma-miR-456_R+1_1ss22AC : XM_013200644.1 : 106048608	pma-miR-456_R+1_1ss22AC
gga-miR-133a-5p_R-1 : XM_013193879.1 : 106044052	gga-miR-133a-5p_R-1
gga-miR-29b-3p_L+1R-2 : XM_013191442.1 : 106042503	gga-miR-29b-3p_L+1R-2
gga-miR-30a-3p : XM_013190808.1 : 106042065	gga-miR-30a-3p
gga-miR-106-3p_R+1 : XM_013184112.1 : 106037929	gga-miR-106-3p_R+1
gga-miR-23b-3p_R+2 : XM_013181804.1 : 106036399	gga-miR-23b-3p_R+2
gga-miR-140-5p_L+1 : XM_013184516.1 : 106038180	gga-miR-140-5p_L+1
gga-miR-205b : XM_013200575.1 : 106048584	gga-miR-205b
gga-miR-20a-5p : XM_013186902.1 : 106039600	gga-miR-20a-5p
gga-miR-1b-3p_R+1_1ss9TA : XM_013194790.1 : 106044639	gga-miR-1b-3p_R+1_1ss9TA
cli-miR-2954-5p : XM_013191043.1 : 106042258	cli-miR-2954-5p
gga-miR-92-5p : XM_013173450.1 : 106031212	gga-miR-92-5p
gga-miR-181b-1-3p_L+1R-1 : XM_013188041.1 : 106040277	gga-miR-181b-1-3p_L+1R-1
mmu-mir-6240-p5_1ss19GT : XM_013182926.1 : 106037138	mmu-mir-6240-p5_1ss19GT
gga-let-7c-3p : XM_013185476.1 : 106038737	gga-let-7c-3p
gga-miR-454-3p_R+2 : XM_013198524.1 : 106047164	gga-miR-454-3p_R+2
gga-miR-23b-3p_R+2 : XM_013172363.1 : 106030524	gga-miR-23b-3p_R+2
gga-miR-129-1-3p_R-2 : XM_013171669.1 : 106030063	gga-miR-129-1-3p_R-2
bta-miR-2478_L-2 : XM_013182972.1 : 106037173	bta-miR-2478_L-2
gga-miR-92-3p_R+1 : XM_013188814.1 : 106040730	gga-miR-92-3p_R+1
gga-miR-17-5p_R-1 : XM_013197920.1 : 106046764	gga-miR-17-5p_R-1
hsa-miR-23a-3p_L+1R-2 : XM_013185868.1 : 106039040	hsa-miR-23a-3p_L+1R-2
gga-miR-20b-5p : XM_013177234.1 : 106033610	gga-miR-20b-5p
gga-miR-218-5p_R+1 : XM_013179584.1 : 106035053	gga-miR-218-5p_R+1
gga-miR-126-5p_R-1 : XM_013197725.1 : 106046630	gga-miR-126-5p_R-1
gga-miR-196-5p_R+1 : XM_013191880.1 : 106042776	gga-miR-196-5p_R+1
PC-5p-4581_232 : XM_013174434.1 : 106031807	PC-5p-4581_232
hsa-miR-129-2-3p : XM_013173331.1 : 106031146	hsa-miR-129-2-3p
gga-miR-1677-3p_L+1_1ss10GA : XM_013173179.1 : 106031048	gga-miR-1677-3p_L+1_1ss10GA
PC-3p-19733_45 : XM_013178973.1 : 106034694	PC-3p-19733_45
PC-3p-7468_128 : XM_013175458.1 : 106032482	PC-3p-7468_128
gga-miR-148b-3p_R-2 : XM_013185760.1 : 106038915	gga-miR-148b-3p_R-2
cli-miR-214-5p : XM_013183299.1 : 106037395	cli-miR-214-5p
gga-miR-92-5p : XM_013196228.1 : 106045625	gga-miR-92-5p
gga-miR-181a-5p : XM_013195003.1 : 106044817	gga-miR-181a-5p
gga-miR-22-3p : XM_013181179.1 : 106036004	gga-miR-22-3p
gga-miR-363-3p_R-1 : XM_013183478.1 : 106037540	gga-miR-363-3p_R-1
cli-miR-2970-3p : XM_013182495.1 : 106036858	cli-miR-2970-3p
gga-miR-138-5p_R+6 : XM_013191122.1 : 106042297	gga-miR-138-5p_R+6
gga-miR-214_R+1 : XM_013201039.1 : 106048927	gga-miR-214_R+1
gga-miR-30b-5p : XM_013191789.1 : 106042720	gga-miR-30b-5p
gga-miR-1b-3p_R+1_1ss9TA : XM_013175648.1 : 106032610	gga-miR-1b-3p_R+1_1ss9TA
pal-miR-9226-5p_L-4_1ss19GA : XM_013200188.1 : 106048289	pal-miR-9226-5p_L-4_1ss19GA
gga-miR-130a-5p : XM_013186445.1 : 106039352	gga-miR-130a-5p
gga-miR-499-3p : XM_013185709.1 : 106038876	gga-miR-499-3p
pma-miR-23b_L-5R+1 : XM_013198970.1 : 106047476	pma-miR-23b_L-5R+1
gga-miR-146c-3p_L-1R+1 : XM_013182753.1 : 106037048	gga-miR-146c-3p_L-1R+1
xtr-miR-212_R+2 : XM_013195952.1 : 106045448	xtr-miR-212_R+2
tgu-miR-139-5p : XM_013185618.1 : 106038832	tgu-miR-139-5p
aca-miR-182-5p_R+2 : XM_013178606.1 : 106034456	aca-miR-182-5p_R+2
hsa-miR-20b-5p_R+1 : XM_013188500.1 : 106040549	hsa-miR-20b-5p_R+1
tgu-miR-130b-3p : XM_013190078.1 : 106041544	tgu-miR-130b-3p
gga-miR-365-2-5p_L-1R+1 : XM_013174469.1 : 106031830	gga-miR-365-2-5p_L-1R+1
hsa-miR-23a-3p_R-2 : XM_013188773.1 : 106040706	hsa-miR-23a-3p_R-2
hsa-miR-26a-5p_L+1 : XM_013178524.1 : 106034395	hsa-miR-26a-5p_L+1
gga-miR-148a-5p_1ss18AC : XM_013197279.1 : 106046326	gga-miR-148a-5p_1ss18AC
gga-miR-23b-3p_R+2 : XM_013174475.1 : 106031796	gga-miR-23b-3p_R+2
cli-miR-1467-3p_1ss19AG : XM_013178455.1 : 106034357	cli-miR-1467-3p_1ss19AG
mmu-miR-155-5p_R+1 : XM_013202339.1 : 106049904	mmu-miR-155-5p_R+1
gga-miR-26a-2-5p_R+3 : XM_013177490.1 : 106033764	gga-miR-26a-2-5p_R+3
gga-miR-107-3p_R-2 : XM_013195949.1 : 106045443	gga-miR-107-3p_R-2
gga-let-7c-3p : XM_013175317.1 : 106032365	gga-let-7c-3p
gga-miR-1b-3p_R+1_1ss9TA : XM_013192610.1 : 106043251	gga-miR-1b-3p_R+1_1ss9TA
PC-5p-46114_12 : XM_013183762.1 : 106037724	PC-5p-46114_12
gga-miR-214_R+1 : XM_013179256.1 : 106034855	gga-miR-214_R+1
gga-miR-30c-5p : XM_013172966.1 : 106030921	gga-miR-30c-5p
gga-miR-454-3p_R+2 : XM_013198280.1 : 106047003	gga-miR-454-3p_R+2
PC-3p-7468_128 : XM_013178455.1 : 106034357	PC-3p-7468_128
mmu-miR-6238_L-1R-3_1ss12TC : XM_013183566.1 : 106037599	mmu-miR-6238_L-1R-3_1ss12TC
gga-miR-181b-1-3p_L+1R-1 : XM_013173978.1 : 106031555	gga-miR-181b-1-3p_L+1R-1
aca-miR-27a-3p : XM_013174635.1 : 106031929	aca-miR-27a-3p
gga-miR-454-3p_R+2 : XM_013198101.1 : 106046882	gga-miR-454-3p_R+2
hsa-miR-23a-3p_R-2 : XM_013198633.1 : 106047259	hsa-miR-23a-3p_R-2
tgu-miR-7-5p_R+1 : XM_013194143.1 : 106044227	tgu-miR-7-5p_R+1
mdo-miR-22-3p : XM_013196075.1 : 106045512	mdo-miR-22-3p
mmu-mir-6240-p3_1ss19GT : XM_013191675.1 : 106042633	mmu-mir-6240-p3_1ss19GT
gga-miR-221-5p_L-1 : XM_013185885.1 : 106039051	gga-miR-221-5p_L-1
gga-miR-23b-3p_R+2 : XM_013186316.1 : 106039285	gga-miR-23b-3p_R+2
gga-miR-204 : XM_013190901.1 : 106042126	gga-miR-204
PC-3p-36397_19 : XM_013175157.1 : 106032259	PC-3p-36397_19
gga-miR-490-3p_R+1 : XM_013173451.1 : 106031212	gga-miR-490-3p_R+1
gga-miR-106-3p_R+1 : XM_013196485.1 : 106045782	gga-miR-106-3p_R+1
gga-miR-20b-3p_R-2 : XM_013194787.1 : 106044637	gga-miR-20b-3p_R-2
hsa-miR-23a-3p_R+1 : XM_013177575.1 : 106033812	hsa-miR-23a-3p_R+1
aca-mir-33-1-p3_1ss2GC : XM_013177351.1 : 106033691	aca-mir-33-1-p3_1ss2GC
gga-miR-18a-5p_R+1 : XM_013183575.1 : 106037604	gga-miR-18a-5p_R+1
mdo-miR-22-3p : XM_013183624.1 : 106037646	mdo-miR-22-3p
hsa-miR-26a-5p_L+1 : XM_013186132.1 : 106039200	hsa-miR-26a-5p_L+1
cgr-miR-27a-3p : XM_013184900.1 : 106038409	cgr-miR-27a-3p
xla-miR-15c-5p_R+2 : XM_013172884.1 : 106030879	xla-miR-15c-5p_R+2
gga-miR-20b-5p : XM_013185869.1 : 106039040	gga-miR-20b-5p
gga-miR-20b-5p : XM_013174988.1 : 106032149	gga-miR-20b-5p
cli-miR-139-5p_R-4 : XM_013186899.1 : 106039599	cli-miR-139-5p_R-4
PC-5p-595_5385 : XM_013198656.1 : 106047189	PC-5p-595_5385
gga-miR-499-5p_R-1 : XM_013200657.1 : 106048615	gga-miR-499-5p_R-1
gga-miR-130a-3p : XM_013186562.1 : 106039396	gga-miR-130a-3p
hsa-miR-129-2-3p : XM_013193944.1 : 106044057	hsa-miR-129-2-3p
tgu-miR-7-5p_R+1 : XM_013193465.1 : 106043781	tgu-miR-7-5p_R+1
gga-miR-20b-5p : XM_013178489.1 : 106034373	gga-miR-20b-5p
PC-3p-35047_21 : XM_013172063.1 : 106030319	PC-3p-35047_21
apl-miR-11588-3p : XM_013172440.1 : 106030584	apl-miR-11588-3p
cli-miR-148b-3p : XM_013184271.1 : 106038025	cli-miR-148b-3p
gga-miR-145-5p_R-1 : XM_013177312.1 : 106033670	gga-miR-145-5p_R-1
gga-miR-214_R+1 : XM_013196689.1 : 106045916	gga-miR-214_R+1
pal-miR-9226-5p_L-4_1ss19GA : XM_013187675.1 : 106040053	pal-miR-9226-5p_L-4_1ss19GA
gga-miR-222a_R-1 : XM_013180634.1 : 106035679	gga-miR-222a_R-1
gga-miR-34a-5p_R-1 : XM_013172835.1 : 106030859	gga-miR-34a-5p_R-1
gga-miR-148a-5p_1ss18AC : XM_013193963.1 : 106044105	gga-miR-148a-5p_1ss18AC
gga-miR-1559-3p : XM_013195571.1 : 106045189	gga-miR-1559-3p
gga-miR-18b-5p_R+1 : XM_013175854.1 : 106032775	gga-miR-18b-5p_R+1
cli-miR-222a-5p_1ss22CT : XM_013184210.1 : 106038003	cli-miR-222a-5p_1ss22CT
gga-miR-106-5p_R+1 : XM_013191884.1 : 106042777	gga-miR-106-5p_R+1
ssc-miR-30a-3p_R+2 : XM_013181446.1 : 106036183	ssc-miR-30a-3p_R+2
cli-miR-460b-3p : XM_013175057.1 : 106032178	cli-miR-460b-3p
xtr-miR-212_R+2 : XM_013192968.1 : 106043484	xtr-miR-212_R+2
PC-5p-646_4665 : XM_013195762.1 : 106045338	PC-5p-646_4665
aca-miR-139-5p_R-1 : XM_013185282.1 : 106038531	aca-miR-139-5p_R-1
tgu-mir-16c-p3_1ss3TG : XM_013200060.1 : 106048193	tgu-mir-16c-p3_1ss3TG
pal-miR-9226-5p_L-4_1ss19GA : XM_013192566.1 : 106043216	pal-miR-9226-5p_L-4_1ss19GA
mmu-miR-206-3p_1ss22GA : XM_013173749.1 : 106031371	mmu-miR-206-3p_1ss22GA
cli-miR-1467-5p : XM_013181145.1 : 106035987	cli-miR-1467-5p
cli-miR-139-5p_R-4 : XM_013187043.1 : 106039691	cli-miR-139-5p_R-4
gga-miR-106-3p_R+1 : XM_013172601.1 : 106030705	gga-miR-106-3p_R+1
hsa-miR-26a-5p_L+1 : XM_013189004.1 : 106040845	hsa-miR-26a-5p_L+1
gga-miR-20b-5p : XM_013196059.1 : 106045504	gga-miR-20b-5p
cgr-miR-1260 : XM_013196220.1 : 106045620	cgr-miR-1260
gga-miR-107-3p_R-2 : XM_013172455.1 : 106030590	gga-miR-107-3p_R-2
pal-miR-9995-3p : XM_013180499.1 : 106035593	pal-miR-9995-3p
gga-miR-181b-5p_R+2 : XM_013175545.1 : 106032537	gga-miR-181b-5p_R+2
ggo-miR-129_R+1 : XM_013189039.1 : 106040878	ggo-miR-129_R+1
gga-miR-30b-5p : XM_013173852.1 : 106031474	gga-miR-30b-5p
gga-miR-222a_R-1 : XM_013185851.1 : 106039002	gga-miR-222a_R-1
hsa-miR-26a-5p_L+1 : XM_013175789.1 : 106032729	hsa-miR-26a-5p_L+1
gga-miR-106-5p_R+1 : XM_013191325.1 : 106042428	gga-miR-106-5p_R+1
PC-3p-35047_21 : XM_013175126.1 : 106032255	PC-3p-35047_21
PC-3p-18347_49 : XM_013175730.1 : 106032679	PC-3p-18347_49
gga-let-7k-5p : XM_013181824.1 : 106036419	gga-let-7k-5p
cli-miR-139-5p_R-4 : XM_013192669.1 : 106043295	cli-miR-139-5p_R-4
PC-5p-646_4665 : XM_013188041.1 : 106040277	PC-5p-646_4665
gga-miR-92-3p_R+1 : XM_013193561.1 : 106043833	gga-miR-92-3p_R+1
cli-miR-1467-5p : XM_013192853.1 : 106043412	cli-miR-1467-5p
hsa-miR-212-5p : XM_013193507.1 : 106043798	hsa-miR-212-5p
mmu-let-7j_1ss8TG : XM_013188771.1 : 106040704	mmu-let-7j_1ss8TG
PC-3p-10362_89 : XM_013180418.1 : 106035540	PC-3p-10362_89
PC-3p-35047_21 : XM_013183734.1 : 106037713	PC-3p-35047_21
gga-miR-27b-3p : XM_013180577.1 : 106035645	gga-miR-27b-3p
PC-3p-17124_53 : XM_013181946.1 : 106036493	PC-3p-17124_53
gga-miR-181a-5p : XM_013191793.1 : 106042724	gga-miR-181a-5p
mdo-miR-22-3p : XM_013185388.1 : 106038683	mdo-miR-22-3p
cli-miR-26-2-3p_1ss9TA : XM_013180899.1 : 106035827	cli-miR-26-2-3p_1ss9TA
ssc-miR-206_R+1 : XM_013179155.1 : 106034772	ssc-miR-206_R+1
gga-let-7c-3p : XM_013199363.1 : 106047734	gga-let-7c-3p
PC-3p-10362_89 : XM_013193544.1 : 106043827	PC-3p-10362_89
tgu-miR-130b-3p : XM_013172596.1 : 106030699	tgu-miR-130b-3p
pal-miR-9226-5p_L-4_1ss19GA : XM_013194987.1 : 106044793	pal-miR-9226-5p_L-4_1ss19GA
mmu-miR-3968_L-3_1ss14AT : XM_013190416.1 : 106041816	mmu-miR-3968_L-3_1ss14AT
gga-miR-126-5p_R-1 : XM_013190436.1 : 106041838	gga-miR-126-5p_R-1
pma-miR-24_R+1 : XM_013172643.1 : 106030732	pma-miR-24_R+1
gga-miR-148a-5p_1ss18AC : XM_013198569.1 : 106047200	gga-miR-148a-5p_1ss18AC
gga-let-7a-2-3p : XM_013178812.1 : 106034578	gga-let-7a-2-3p
gga-miR-454-3p_R+2 : XM_013187439.1 : 106039949	gga-miR-454-3p_R+2
aca-miR-182-5p_R+2 : XM_013202317.1 : 106049884	aca-miR-182-5p_R+2
gga-miR-21-5p_R+1 : XM_013188419.1 : 106040506	gga-miR-21-5p_R+1
gga-miR-24-5p_R-2 : XM_013178705.1 : 106034514	gga-miR-24-5p_R-2
gga-miR-106-3p_R+1 : XM_013189688.1 : 106041327	gga-miR-106-3p_R+1
gga-miR-106-3p_R+1 : XM_013192514.1 : 106043175	gga-miR-106-3p_R+1
gga-miR-365-2-5p_L-1R+1 : XM_013175448.1 : 106032489	gga-miR-365-2-5p_L-1R+1
gga-miR-218-5p_R+1 : XM_013181330.1 : 106036107	gga-miR-218-5p_R+1
gga-miR-181b-5p_R+2 : XM_013175818.1 : 106032753	gga-miR-181b-5p_R+2
PC-3p-19733_45 : XM_013197108.1 : 106046214	PC-3p-19733_45
gga-miR-129-1-3p_R-3 : XM_013175534.1 : 106032525	gga-miR-129-1-3p_R-3
gga-miR-30b-5p : XM_013183556.1 : 106037595	gga-miR-30b-5p
cli-miR-2970-3p : XM_013189595.1 : 106041263	cli-miR-2970-3p
pal-miR-9226-5p_L-4_1ss19GA : XM_013195698.1 : 106045293	pal-miR-9226-5p_L-4_1ss19GA
PC-5p-46114_12 : XM_013189805.1 : 106041389	PC-5p-46114_12
gga-miR-130a-5p : XM_013191785.1 : 106042718	gga-miR-130a-5p
tgu-miR-7-5p_R+1 : XM_013189317.1 : 106041076	tgu-miR-7-5p_R+1
gga-miR-92-3p_R+1 : XM_013199213.1 : 106047634	gga-miR-92-3p_R+1
gga-miR-363-3p_R-1 : XM_013201620.1 : 106049340	gga-miR-363-3p_R-1
gga-miR-30e-3p_L+1_1ss18AG : XM_013173937.1 : 106031541	gga-miR-30e-3p_L+1_1ss18AG
gga-miR-30b-5p : XM_013197956.1 : 106046780	gga-miR-30b-5p
tgu-miR-125-2-3p_R+1 : XM_013176067.1 : 106032863	tgu-miR-125-2-3p_R+1
aca-miR-210-5p : XM_013178086.1 : 106034155	aca-miR-210-5p
gga-miR-30b-5p : XM_013192128.1 : 106042918	gga-miR-30b-5p
tgu-miR-2968 : XM_013196119.1 : 106045558	tgu-miR-2968
aca-miR-726_1ss1TC : XM_013175690.1 : 106032635	aca-miR-726_1ss1TC
gga-miR-30b-5p : XM_013178162.1 : 106034189	gga-miR-30b-5p
ggo-miR-129_R+1 : XM_013196828.1 : 106046013	ggo-miR-129_R+1
hsa-miR-23a-3p_L+1R-2 : XM_013191424.1 : 106042501	hsa-miR-23a-3p_L+1R-2
PC-3p-36397_19 : XM_013199272.1 : 106047681	PC-3p-36397_19
xtr-miR-212_R+2 : XM_013192969.1 : 106043484	xtr-miR-212_R+2
gga-miR-454-3p_R+2 : XM_013198977.1 : 106047479	gga-miR-454-3p_R+2
gga-miR-30c-2-3p_L+1 : XM_013171258.1 : 106029900	gga-miR-30c-2-3p_L+1
gga-miR-19a-5p_L+3R-2 : XM_013187540.1 : 106039987	gga-miR-19a-5p_L+3R-2
gga-miR-29a-3p_R+1 : XM_013172334.1 : 106030492	gga-miR-29a-3p_R+1
gga-miR-1306-3p_R-1 : XM_013186237.1 : 106039239	gga-miR-1306-3p_R-1
gga-miR-22-3p : XM_013175095.1 : 106032234	gga-miR-22-3p
tgu-miR-130b-3p : XM_013190528.1 : 106041878	tgu-miR-130b-3p
cli-miR-460b-3p : XM_013191138.1 : 106042306	cli-miR-460b-3p
gga-miR-27b-3p : XM_013188391.1 : 106040493	gga-miR-27b-3p
gga-miR-204 : XM_013174769.1 : 106032015	gga-miR-204
aca-miR-133a-3p_1ss22GT : XM_013195892.1 : 106045423	aca-miR-133a-3p_1ss22GT
gga-miR-1677-5p : XM_013183643.1 : 106037665	gga-miR-1677-5p
efu-miR-9341_L+3R+1 : XM_013196431.1 : 106045745	efu-miR-9341_L+3R+1
tgu-miR-2968 : XM_013185609.1 : 106038826	tgu-miR-2968
gga-miR-1329-5p_1ss12CG : XM_013193626.1 : 106043886	gga-miR-1329-5p_1ss12CG
mmu-mir-6240-p5_1ss18GT : XM_013199741.1 : 106047981	mmu-mir-6240-p5_1ss18GT
cli-miR-1662-3p : XM_013182345.1 : 106036766	cli-miR-1662-3p
gga-let-7k-5p : XM_013176649.1 : 106033246	gga-let-7k-5p
bta-miR-2478_L-2 : XM_013183473.1 : 106037537	bta-miR-2478_L-2
gga-miR-181b-5p_R+2 : XM_013196306.1 : 106045686	gga-miR-181b-5p_R+2
hsa-miR-212-5p : XM_013191820.1 : 106042748	hsa-miR-212-5p
ssc-miR-30a-3p_R+2 : XM_013176709.1 : 106033292	ssc-miR-30a-3p_R+2
gga-miR-7_R+2 : XM_013187705.1 : 106040062	gga-miR-7_R+2
gga-miR-34a-5p_R-1 : XM_013178086.1 : 106034155	gga-miR-34a-5p_R-1
gga-miR-133b_L+1R-1 : XM_013193729.1 : 106043955	gga-miR-133b_L+1R-1
gga-let-7a-5p : XM_013195812.1 : 106045379	gga-let-7a-5p
cli-miR-2954-5p : XM_013197217.1 : 106046295	cli-miR-2954-5p
gga-miR-30e-3p_L+1_1ss18AG : XM_013175195.1 : 106032278	gga-miR-30e-3p_L+1_1ss18AG
gga-miR-146a-5p_R+1 : XM_013181783.1 : 106036387	gga-miR-146a-5p_R+1
gga-miR-124c-3p_1ss22GC : XM_013199739.1 : 106047979	gga-miR-124c-3p_1ss22GC
gga-miR-214_R+1 : XM_013183207.1 : 106037315	gga-miR-214_R+1
gga-miR-34a-5p_R-1 : XM_013198632.1 : 106047258	gga-miR-34a-5p_R-1
aca-miR-27a-3p : XM_013176607.1 : 106033230	aca-miR-27a-3p
gga-miR-1b-3p_R+1_1ss9TA : XM_013194479.1 : 106044448	gga-miR-1b-3p_R+1_1ss9TA
PC-3p-19733_45 : XM_013183467.1 : 106037535	PC-3p-19733_45
hsa-miR-23a-3p_R-2 : XM_013190915.1 : 106042147	hsa-miR-23a-3p_R-2
gga-miR-1329-3p : XM_013194285.1 : 106044322	gga-miR-1329-3p
mmu-mir-6240-p3_1ss19GT : XM_013185375.1 : 106038670	mmu-mir-6240-p3_1ss19GT
gga-miR-18b-5p_R+1 : XM_013197102.1 : 106046211	gga-miR-18b-5p_R+1
gga-miR-1a-3p_R+1 : XM_013174719.1 : 106031993	gga-miR-1a-3p_R+1
cgr-miR-27a-3p : XM_013177602.1 : 106033849	cgr-miR-27a-3p
gga-let-7a-5p : XM_013187439.1 : 106039949	gga-let-7a-5p
cli-miR-222a-5p_1ss22CT : XM_013195568.1 : 106045184	cli-miR-222a-5p_1ss22CT
gga-miR-1397-5p_R+1_1ss18TC : XM_013183594.1 : 106037611	gga-miR-1397-5p_R+1_1ss18TC
ssc-miR-30a-3p_R+2 : XM_013192910.1 : 106043443	ssc-miR-30a-3p_R+2
gga-miR-146c-3p_L-1R+1 : XM_013202235.1 : 106049815	gga-miR-146c-3p_L-1R+1
gga-miR-181a-5p : XM_013183539.1 : 106037586	gga-miR-181a-5p
PC-3p-10362_89 : XM_013190743.1 : 106042014	PC-3p-10362_89
hsa-miR-20b-5p_R+1 : XM_013172814.1 : 106030819	hsa-miR-20b-5p_R+1
gga-miR-130a-5p : XM_013179874.1 : 106035198	gga-miR-130a-5p
PC-3p-35047_21 : XM_013171318.1 : 106029928	PC-3p-35047_21
cli-miR-133b-5p_L-2 : XM_013193331.1 : 106043708	cli-miR-133b-5p_L-2
gga-miR-24-3p_R-3 : XM_013176502.1 : 106033163	gga-miR-24-3p_R-3
cgr-miR-1260 : XM_013201188.1 : 106049047	cgr-miR-1260
tgu-miR-139-5p : XM_013176141.1 : 106032923	tgu-miR-139-5p
pma-miR-23b_L-5R+1 : XM_013198421.1 : 106047087	pma-miR-23b_L-5R+1
cli-miR-139-5p_R-4 : XM_013182045.1 : 106036577	cli-miR-139-5p_R-4
gga-miR-148b-3p_R-2 : XM_013179497.1 : 106034981	gga-miR-148b-3p_R-2
gga-miR-338-5p : XM_013183190.1 : 106037328	gga-miR-338-5p
cli-miR-148b-3p : XM_013190457.1 : 106041843	cli-miR-148b-3p
gga-miR-138-5p_R+6 : XM_013201165.1 : 106049030	gga-miR-138-5p_R+6
gga-miR-26a-2-5p : XM_013194188.1 : 106044253	gga-miR-26a-2-5p
cli-miR-139-5p_L-4 : XM_013171584.1 : 106030028	cli-miR-139-5p_L-4
ssc-miR-206_R+1 : XM_013195081.1 : 106044877	ssc-miR-206_R+1
gga-let-7l-3p_R+1 : XM_013177987.1 : 106034083	gga-let-7l-3p_R+1
ggo-miR-129_R+1 : XM_013180855.1 : 106035796	ggo-miR-129_R+1
gga-miR-20a-5p : XM_013192603.1 : 106043249	gga-miR-20a-5p
tgu-miR-2968 : XM_013200763.1 : 106048697	tgu-miR-2968
gga-miR-451_L-2R-2 : XM_013171332.1 : 106029934	gga-miR-451_L-2R-2
gga-miR-1397-5p_R+1_1ss18TC : XM_013186869.1 : 106039587	gga-miR-1397-5p_R+1_1ss18TC
mmu-miR-206-3p_1ss22GA : XM_013191262.1 : 106042389	mmu-miR-206-3p_1ss22GA
aca-miR-182-5p_R+2 : XM_013194855.1 : 106044658	aca-miR-182-5p_R+2
gga-miR-130a-5p : XM_013174083.1 : 106031615	gga-miR-130a-5p
aca-miR-191-5p_R-1 : XM_013194962.1 : 106044774	aca-miR-191-5p_R-1
gga-miR-30a-3p : XM_013181975.1 : 106036531	gga-miR-30a-3p
gga-miR-363-3p_R-1 : XM_013188009.1 : 106040253	gga-miR-363-3p_R-1
tgu-miR-7-5p_R+1 : XM_013179271.1 : 106034875	tgu-miR-7-5p_R+1
hsa-miR-20b-5p_R+1 : XM_013177770.1 : 106033953	hsa-miR-20b-5p_R+1
aca-miR-133a-3p_1ss22GT : XM_013195819.1 : 106045383	aca-miR-133a-3p_1ss22GT
PC-5p-28155_29 : XM_013199505.1 : 106047838	PC-5p-28155_29
cli-miR-2970-3p : XM_013173170.1 : 106031031	cli-miR-2970-3p
mmu-miR-155-5p_R+1 : XM_013174661.1 : 106031971	mmu-miR-155-5p_R+1
gga-miR-181b-2-3p_L+1 : XM_013199058.1 : 106047518	gga-miR-181b-2-3p_L+1
pma-miR-1c-3p_R+1 : XM_013182893.1 : 106037117	pma-miR-1c-3p_R+1
pal-miR-9226-5p_1ss4AG : XM_013173757.1 : 106031385	pal-miR-9226-5p_1ss4AG
aca-mir-33-1-p5_1ss2GC : XM_013172082.1 : 106030338	aca-mir-33-1-p5_1ss2GC
gga-miR-30c-5p : XM_013197512.1 : 106046454	gga-miR-30c-5p
gga-let-7a-3p : XM_013193255.1 : 106043676	gga-let-7a-3p
hsa-miR-23a-3p_R+1 : XM_013185425.1 : 106038722	hsa-miR-23a-3p_R+1
gga-miR-181b-1-3p_L+1R-1 : XM_013192041.1 : 106042869	gga-miR-181b-1-3p_L+1R-1
pal-miR-9226-5p_L-2_1ss4AG : XM_013177294.1 : 106033663	pal-miR-9226-5p_L-2_1ss4AG
gga-miR-18b-5p_R+1 : XM_013172316.1 : 106030471	gga-miR-18b-5p_R+1
hsa-miR-1260b_R-1_1ss9AG : XM_013178596.1 : 106034438	hsa-miR-1260b_R-1_1ss9AG
gga-miR-499-3p : XM_013179038.1 : 106034724	gga-miR-499-3p
PC-3p-7468_128 : XM_013173511.1 : 106031233	PC-3p-7468_128
gga-let-7k-5p : XM_013192832.1 : 106043391	gga-let-7k-5p
gga-let-7a-2-3p : XM_013199819.1 : 106048046	gga-let-7a-2-3p
mmu-miR-146a-5p_R+1 : XM_013188860.1 : 106040761	mmu-miR-146a-5p_R+1
gga-miR-18b-5p_R+1 : XM_013197232.1 : 106046300	gga-miR-18b-5p_R+1
bta-miR-199c_L-1R+3 : XM_013180755.1 : 106035739	bta-miR-199c_L-1R+3
pma-miR-1c-3p_R+1 : XM_013184238.1 : 106038013	pma-miR-1c-3p_R+1
mmu-miR-206-3p_1ss22GA : XM_013171754.1 : 106030126	mmu-miR-206-3p_1ss22GA
gga-miR-30e-3p_L+1_1ss18AG : XM_013179683.1 : 106035088	gga-miR-30e-3p_L+1_1ss18AG
mmu-mir-6240-p3_1ss19GT : XM_013177413.1 : 106033717	mmu-mir-6240-p3_1ss19GT
cli-miR-1467-5p : XM_013197693.1 : 106046611	cli-miR-1467-5p
cli-miR-19b-2-5p : XM_013188325.1 : 106040452	cli-miR-19b-2-5p
hsa-miR-23a-3p_R-2 : XM_013198703.1 : 106047283	hsa-miR-23a-3p_R-2
gga-miR-130a-3p : XM_013189419.1 : 106041150	gga-miR-130a-3p
gga-miR-34a-5p_R-1 : XM_013176082.1 : 106032876	gga-miR-34a-5p_R-1
gga-let-7k-5p : XM_013181053.1 : 106035911	gga-let-7k-5p
mmu-miR-155-5p_R+1 : XM_013175390.1 : 106032466	mmu-miR-155-5p_R+1
gga-miR-193b-3p_R-2 : XM_013187893.1 : 106040195	gga-miR-193b-3p_R-2
gga-miR-124c-3p_1ss22GC : XM_013178707.1 : 106034517	gga-miR-124c-3p_1ss22GC
cli-miR-139-5p_R-4 : XM_013187888.1 : 106040190	cli-miR-139-5p_R-4
gga-miR-30a-3p : XM_013193910.1 : 106044075	gga-miR-30a-3p
gga-miR-107-3p_R-2 : XM_013178087.1 : 106034155	gga-miR-107-3p_R-2
PC-3p-19733_45 : XM_013201389.1 : 106049198	PC-3p-19733_45
PC-3p-10362_89 : XM_013195907.1 : 106045427	PC-3p-10362_89
gga-miR-29a-3p_R+1 : XM_013186509.1 : 106039389	gga-miR-29a-3p_R+1
bta-miR-199c_L-1R+3 : XM_013179014.1 : 106034718	bta-miR-199c_L-1R+3
gga-miR-212-5p : XM_013182802.1 : 106037080	gga-miR-212-5p
cli-miR-1467-5p : XM_013184588.1 : 106038242	cli-miR-1467-5p
gga-miR-454-3p_R+2 : XM_013186100.1 : 106039184	gga-miR-454-3p_R+2
ssc-miR-30a-5p_R+2 : XM_013176062.1 : 106032859	ssc-miR-30a-5p_R+2
cli-miR-1467-5p : XM_013178329.1 : 106034285	cli-miR-1467-5p
gga-miR-18b-3p_R-3 : XM_013197370.1 : 106046371	gga-miR-18b-3p_R-3
mmu-miR-3968_L-3_1ss14AT : XM_013184353.1 : 106038074	mmu-miR-3968_L-3_1ss14AT
aca-miR-133a-3p_1ss22GT : XM_013172528.1 : 106030628	aca-miR-133a-3p_1ss22GT
gga-miR-106-5p_R+1 : XM_013175460.1 : 106032494	gga-miR-106-5p_R+1
gga-miR-20b-5p : XM_013183357.1 : 106037445	gga-miR-20b-5p
gga-miR-26a-2-5p_R+3 : XM_013184266.1 : 106038023	gga-miR-26a-2-5p_R+3
gga-miR-146c-3p_L-1R+1 : XM_013188309.1 : 106040445	gga-miR-146c-3p_L-1R+1
ssc-miR-30a-5p_R+2 : XM_013188444.1 : 106040520	ssc-miR-30a-5p_R+2
cgr-miR-1260 : XM_013193879.1 : 106044052	cgr-miR-1260
gga-miR-221-5p_L-1 : XM_013191763.1 : 106042688	gga-miR-221-5p_L-1
gga-miR-16-1-3p : XM_013180713.1 : 106035720	gga-miR-16-1-3p
PC-5p-595_5385 : XM_013198232.1 : 106046963	PC-5p-595_5385
cgr-miR-27a-3p : XM_013185083.1 : 106038526	cgr-miR-27a-3p
cgr-miR-27a-3p : XM_013189191.1 : 106040978	cgr-miR-27a-3p
gga-miR-338-5p : XM_013190773.1 : 106042030	gga-miR-338-5p
gga-miR-30c-5p : XM_013193092.1 : 106043580	gga-miR-30c-5p
gga-miR-27b-3p : XM_013184140.1 : 106037958	gga-miR-27b-3p
gga-miR-133a-5p_R-1 : XM_013171971.1 : 106030266	gga-miR-133a-5p_R-1
gga-miR-23b-3p_R+2 : XM_013194489.1 : 106044455	gga-miR-23b-3p_R+2
hsa-miR-23a-3p_R+1 : XM_013174753.1 : 106032006	hsa-miR-23a-3p_R+1
hsa-miR-212-5p : XM_013177919.1 : 106034050	hsa-miR-212-5p
PC-3p-35047_21 : XM_013183233.1 : 106037349	PC-3p-35047_21
gga-miR-196-5p_R+2 : XM_013199926.1 : 106048122	gga-miR-196-5p_R+2
aca-miR-191-5p_R-1 : XM_013183233.1 : 106037349	aca-miR-191-5p_R-1
gga-miR-106-5p_R+1 : XM_013190840.1 : 106042089	gga-miR-106-5p_R+1
gga-miR-124a-3p_L-1R-2 : XM_013179425.1 : 106034954	gga-miR-124a-3p_L-1R-2
bta-miR-199c_L-1R+3 : XM_013185038.1 : 106038495	bta-miR-199c_L-1R+3
cli-miR-222a-5p_1ss22CT : XM_013198209.1 : 106046943	cli-miR-222a-5p_1ss22CT
bta-miR-2478_L-2 : XM_013171767.1 : 106030138	bta-miR-2478_L-2
gga-miR-20b-3p_R-2 : XM_013179205.1 : 106034811	gga-miR-20b-3p_R-2
hsa-miR-20b-5p_R+1 : XM_013192543.1 : 106043203	hsa-miR-20b-5p_R+1
mmu-mir-6240-p5_1ss19GT : XM_013188196.1 : 106040394	mmu-mir-6240-p5_1ss19GT
efu-miR-23a_L-1R-1 : XM_013186734.1 : 106039479	efu-miR-23a_L-1R-1
gga-miR-30a-3p : XM_013185090.1 : 106038529	gga-miR-30a-3p
cgr-miR-27a-3p : XM_013193271.1 : 106043689	cgr-miR-27a-3p
gga-miR-21-5p_R+1 : XM_013182825.1 : 106037086	gga-miR-21-5p_R+1
cgr-miR-1260 : XM_013197914.1 : 106046759	cgr-miR-1260
gga-miR-30e-3p_L+1_1ss18AG : XM_013174132.1 : 106031657	gga-miR-30e-3p_L+1_1ss18AG
gga-miR-20b-3p_R-2 : XM_013181025.1 : 106035904	gga-miR-20b-3p_R-2
PC-3p-35578_20 : XM_013200747.1 : 106048684	PC-3p-35578_20
gga-miR-338-5p : XM_013192287.1 : 106043032	gga-miR-338-5p
gga-miR-17-5p_R-1 : XM_013181058.1 : 106035913	gga-miR-17-5p_R-1
hsa-miR-4508_L+2 : XM_013195216.1 : 106044961	hsa-miR-4508_L+2
PC-3p-35578_20 : XM_013181910.1 : 106036476	PC-3p-35578_20
gga-miR-107-3p_R-2 : XM_013176649.1 : 106033246	gga-miR-107-3p_R-2
gga-miR-7_R+2 : XM_013171189.1 : 106029877	gga-miR-7_R+2
cli-miR-2970-3p : XM_013181009.1 : 106035888	cli-miR-2970-3p
hsa-miR-23a-3p_R-2 : XM_013193680.1 : 106043923	hsa-miR-23a-3p_R-2
bta-miR-2478_L-2 : XM_013172843.1 : 106030863	bta-miR-2478_L-2
tgu-miR-2968 : XM_013196567.1 : 106045822	tgu-miR-2968
hsa-miR-20b-5p_R+1 : XM_013196287.1 : 106045677	hsa-miR-20b-5p_R+1
gga-miR-92-5p : XM_013193855.1 : 106044033	gga-miR-92-5p
gga-miR-30e-3p_L+1_1ss18AG : XM_013189413.1 : 106041143	gga-miR-30e-3p_L+1_1ss18AG
ssc-miR-30a-3p_R+2 : XM_013183100.1 : 106037261	ssc-miR-30a-3p_R+2
gga-miR-499-3p : XM_013172436.1 : 106030581	gga-miR-499-3p
gga-let-7c-3p : XM_013199825.1 : 106048049	gga-let-7c-3p
tgu-miR-139-5p : XM_013179696.1 : 106035094	tgu-miR-139-5p
mmu-miR-3968_L-3_1ss14AT : XM_013182972.1 : 106037173	mmu-miR-3968_L-3_1ss14AT
pma-miR-23b_L-5R+1 : XM_013193239.1 : 106043670	pma-miR-23b_L-5R+1
gga-miR-1677-5p : XM_013197079.1 : 106046203	gga-miR-1677-5p
gga-miR-17-5p_R-1 : XM_013190504.1 : 106041863	gga-miR-17-5p_R-1
PC-3p-35047_21 : XM_013189619.1 : 106041304	PC-3p-35047_21
aca-miR-139-5p_R-1 : XM_013177363.1 : 106033695	aca-miR-139-5p_R-1
gga-miR-3540_1ss2TC : XM_013196948.1 : 106046112	gga-miR-3540_1ss2TC
gga-miR-22-5p : XM_013186399.1 : 106039337	gga-miR-22-5p
bta-miR-193a-5p : XM_013177305.1 : 106033668	bta-miR-193a-5p
gga-miR-1329-5p_1ss12CG : XM_013184577.1 : 106038231	gga-miR-1329-5p_1ss12CG
ssc-miR-30a-5p_R+2 : XM_013195308.1 : 106045014	ssc-miR-30a-5p_R+2
gga-miR-1805-3p_R+1 : XM_013173205.1 : 106031078	gga-miR-1805-3p_R+1
gga-miR-490-3p_R+1 : XM_013185017.1 : 106038482	gga-miR-490-3p_R+1
gga-miR-1b-3p_R+1_1ss9TA : XM_013177277.1 : 106033643	gga-miR-1b-3p_R+1_1ss9TA
gga-miR-27b-3p : XM_013179857.1 : 106035191	gga-miR-27b-3p
gga-miR-124a-3p_L-1R-2 : XM_013200436.1 : 106048498	gga-miR-124a-3p_L-1R-2
bta-miR-193a-5p : XM_013177654.1 : 106033897	bta-miR-193a-5p
gga-miR-18b-3p_R-3 : XM_013173374.1 : 106031170	gga-miR-18b-3p_R-3
aca-miR-27a-3p : XM_013194228.1 : 106044286	aca-miR-27a-3p
gga-miR-338-5p : XM_013183304.1 : 106037416	gga-miR-338-5p
gga-miR-30a-3p : XM_013192414.1 : 106043113	gga-miR-30a-3p
gga-miR-140-5p_L+1 : XM_013184696.1 : 106038286	gga-miR-140-5p_L+1
aca-miR-27a-3p : XM_013200427.1 : 106048491	aca-miR-27a-3p
hsa-miR-26a-5p_L+1 : XM_013192985.1 : 106043492	hsa-miR-26a-5p_L+1
aca-miR-182-5p_R+2 : XM_013198352.1 : 106047051	aca-miR-182-5p_R+2
gga-miR-133a-3p : XM_013192401.1 : 106043106	gga-miR-133a-3p
gga-miR-205b : XM_013177463.1 : 106033754	gga-miR-205b
efu-miR-23a_L-1R-1 : XM_013196236.1 : 106045633	efu-miR-23a_L-1R-1
aca-miR-139-5p_R-1 : XM_013184050.1 : 106037874	aca-miR-139-5p_R-1
ssc-miR-30a-5p_R+3 : XM_013191607.1 : 106042534	ssc-miR-30a-5p_R+3
gga-miR-181b-1-3p_L+1R-1 : XM_013198633.1 : 106047259	gga-miR-181b-1-3p_L+1R-1
tgu-miR-7-5p_R+1 : XM_013195849.1 : 106045399	tgu-miR-7-5p_R+1
gga-miR-10c-3p : XM_013188147.1 : 106040341	gga-miR-10c-3p
hsa-miR-23a-3p_R-2 : XM_013198892.1 : 106047426	hsa-miR-23a-3p_R-2
tgu-miR-130b-3p : XM_013187828.1 : 106040144	tgu-miR-130b-3p
mmu-mir-6240-p5_1ss18GT : XM_013176091.1 : 106032885	mmu-mir-6240-p5_1ss18GT
gga-miR-26a-2-5p_R+3 : XM_013180880.1 : 106035828	gga-miR-26a-2-5p_R+3
hsa-miR-23a-3p_R-2 : XM_013175266.1 : 106032326	hsa-miR-23a-3p_R-2
gga-miR-107-3p_R-2 : XM_013181426.1 : 106036152	gga-miR-107-3p_R-2
efu-miR-23a_L-1R-1 : XM_013181050.1 : 106035910	efu-miR-23a_L-1R-1
gga-miR-145-5p_R-1 : XM_013182307.1 : 106036748	gga-miR-145-5p_R-1
gga-miR-106-3p_R+1 : XM_013200104.1 : 106048233	gga-miR-106-3p_R+1
gga-miR-26a-2-5p : XM_013198730.1 : 106047308	gga-miR-26a-2-5p
gga-miR-106-3p_R+1 : XM_013171483.1 : 106029974	gga-miR-106-3p_R+1
gga-miR-221-5p_L-1 : XM_013176176.1 : 106032957	gga-miR-221-5p_L-1
gga-miR-148b-3p_R-2 : XM_013171227.1 : 106029892	gga-miR-148b-3p_R-2
cli-miR-19b-2-5p : XM_013200263.1 : 106048364	cli-miR-19b-2-5p
hsa-miR-212-5p : XM_013177100.1 : 106033526	hsa-miR-212-5p
PC-3p-17124_53 : XM_013184828.1 : 106038358	PC-3p-17124_53
gga-miR-193b-3p_R-2 : XM_013181863.1 : 106036448	gga-miR-193b-3p_R-2
mmu-miR-155-5p_R+1 : XM_013187284.1 : 106039830	mmu-miR-155-5p_R+1
gga-miR-106-3p_R+1 : XM_013192021.1 : 106042850	gga-miR-106-3p_R+1
gga-miR-145-5p_R-1 : XM_013173892.1 : 106031511	gga-miR-145-5p_R-1
gga-miR-499-3p : XM_013189320.1 : 106041075	gga-miR-499-3p
gga-let-7l-5p : XM_013192545.1 : 106043205	gga-let-7l-5p
PC-5p-595_5385 : XM_013197844.1 : 106046677	PC-5p-595_5385
cli-miR-460b-3p : XM_013173716.1 : 106031352	cli-miR-460b-3p
gga-let-7j-3p : XM_013178583.1 : 106034422	gga-let-7j-3p
cgr-miR-27a-3p : XM_013175228.1 : 106032300	cgr-miR-27a-3p
gga-miR-1329-5p_1ss12CG : XM_013182613.1 : 106036933	gga-miR-1329-5p_1ss12CG
mdo-miR-22-3p : XM_013197497.1 : 106046458	mdo-miR-22-3p
eca-mir-8969-p5_1ss14GT : XM_013175892.1 : 106032783	eca-mir-8969-p5_1ss14GT
pma-miR-24_R+1 : XM_013191831.1 : 106042757	pma-miR-24_R+1
mmu-miR-206-3p_1ss22GA : XM_013195816.1 : 106045381	mmu-miR-206-3p_1ss22GA
pma-miR-1c-3p_R+1 : XM_013180087.1 : 106035381	pma-miR-1c-3p_R+1
gga-miR-106-5p_R+1 : XM_013177460.1 : 106033750	gga-miR-106-5p_R+1
gga-miR-148b-3p_R-2 : XM_013181181.1 : 106036005	gga-miR-148b-3p_R-2
gga-let-7a-2-3p : XM_013175068.1 : 106032221	gga-let-7a-2-3p
ggo-miR-129_R+1 : XM_013192195.1 : 106042965	ggo-miR-129_R+1
bta-miR-30f : XM_013190663.1 : 106041947	bta-miR-30f
gga-miR-20b-5p : XM_013192541.1 : 106043203	gga-miR-20b-5p
gga-miR-29b-3p_L+1R-2 : XM_013191762.1 : 106042701	gga-miR-29b-3p_L+1R-2
ssc-miR-30a-3p_R+1 : XM_013179627.1 : 106035070	ssc-miR-30a-3p_R+1
PC-5p-33968_22 : XM_013201799.1 : 106049461	PC-5p-33968_22
gga-let-7a-5p : XM_013190958.1 : 106042175	gga-let-7a-5p
mmu-miR-146a-5p_R+1 : XM_013201472.1 : 106049268	mmu-miR-146a-5p_R+1
PC-3p-19733_45 : XM_013177701.1 : 106033916	PC-3p-19733_45
xla-miR-212-5p_R+1 : XM_013172872.1 : 106030873	xla-miR-212-5p_R+1
gga-miR-365-2-5p_L-1R+1 : XM_013196524.1 : 106045802	gga-miR-365-2-5p_L-1R+1
pal-miR-9995-3p : XM_013178439.1 : 106034352	pal-miR-9995-3p
cli-miR-222a-5p_1ss22CT : XM_013183603.1 : 106037615	cli-miR-222a-5p_1ss22CT
cgr-miR-1260 : XM_013187952.1 : 106040223	cgr-miR-1260
cli-miR-19b-2-5p : XM_013198261.1 : 106046992	cli-miR-19b-2-5p
PC-5p-595_5385 : XM_013186015.1 : 106039108	PC-5p-595_5385
gga-miR-181b-5p_R+2 : XM_013185030.1 : 106038487	gga-miR-181b-5p_R+2
efu-miR-23a_L-1R-1 : XM_013200928.1 : 106048821	efu-miR-23a_L-1R-1
PC-5p-28155_29 : XM_013199530.1 : 106047849	PC-5p-28155_29
hsa-miR-23a-3p_R+1 : XM_013189583.1 : 106041270	hsa-miR-23a-3p_R+1
gga-miR-20a-5p : XM_013199666.1 : 106047941	gga-miR-20a-5p
gga-miR-214_R+1 : XM_013196941.1 : 106046100	gga-miR-214_R+1
PC-3p-49918_10 : XM_013196958.1 : 106046122	PC-3p-49918_10
aca-miR-27a-3p : XM_013174460.1 : 106031826	aca-miR-27a-3p
mmu-miR-3968_L-3_1ss14AT : XM_013191917.1 : 106042803	mmu-miR-3968_L-3_1ss14AT
gga-miR-454-3p_R+2 : XM_013191116.1 : 106042294	gga-miR-454-3p_R+2
gga-miR-106-5p_R+1 : XM_013184920.1 : 106038413	gga-miR-106-5p_R+1
tgu-miR-130b-3p : XM_013190734.1 : 106042000	tgu-miR-130b-3p
gga-miR-338-5p : XM_013194118.1 : 106044210	gga-miR-338-5p
gga-miR-26a-2-5p_R+3 : XM_013178340.1 : 106034293	gga-miR-26a-2-5p_R+3
gga-miR-15c-3p : XM_013183382.1 : 106037457	gga-miR-15c-3p
gga-miR-22-5p : XM_013182239.1 : 106036705	gga-miR-22-5p
gga-miR-148b-3p_R-2 : XM_013195079.1 : 106044892	gga-miR-148b-3p_R-2
aca-miR-182-5p_R+2 : XM_013183463.1 : 106037532	aca-miR-182-5p_R+2
pal-miR-9226-5p_L-2_1ss4AG : XM_013172415.1 : 106030568	pal-miR-9226-5p_L-2_1ss4AG
gga-miR-29b-3p_L+1R-2 : XM_013196279.1 : 106045672	gga-miR-29b-3p_L+1R-2
ssc-miR-206_R+1 : XM_013172000.1 : 106030291	ssc-miR-206_R+1
hsa-mir-23a-p5_1ss2TA : XM_013181319.1 : 106036104	hsa-mir-23a-p5_1ss2TA
PC-3p-35047_21 : XM_013189622.1 : 106041304	PC-3p-35047_21
gga-miR-1329-5p_1ss12CG : XM_013173390.1 : 106031184	gga-miR-1329-5p_1ss12CG
ssc-miR-206_R+1 : XM_013178087.1 : 106034155	ssc-miR-206_R+1
hsa-mir-23a-p5_1ss2TA : XM_013175178.1 : 106032269	hsa-mir-23a-p5_1ss2TA
gga-miR-148b-3p_R-2 : XM_013183041.1 : 106037221	gga-miR-148b-3p_R-2
hsa-miR-20b-5p_R+1 : XM_013184732.1 : 106038308	hsa-miR-20b-5p_R+1
pal-miR-9993b-3p : XM_013194614.1 : 106044542	pal-miR-9993b-3p
gga-miR-1329-5p_1ss12CG : XM_013199213.1 : 106047634	gga-miR-1329-5p_1ss12CG
tgu-miR-7-5p_R+1 : XM_013187623.1 : 106040029	tgu-miR-7-5p_R+1
efu-miR-23a_L-1R-1 : XM_013181224.1 : 106036047	efu-miR-23a_L-1R-1
gga-let-7j-3p : XM_013176854.1 : 106033403	gga-let-7j-3p
hsa-miR-129-2-3p : XM_013186900.1 : 106039594	hsa-miR-129-2-3p
gga-miR-18b-5p_R+1 : XM_013197202.1 : 106046279	gga-miR-18b-5p_R+1
gga-miR-181a-5p : XM_013177051.1 : 106033497	gga-miR-181a-5p
ssc-miR-30a-3p_R+1 : XM_013174262.1 : 106031714	ssc-miR-30a-3p_R+1
cgr-miR-1260 : XM_013179151.1 : 106034770	cgr-miR-1260
hsa-miR-23a-3p_R+1 : XM_013185117.1 : 106038551	hsa-miR-23a-3p_R+1
gga-miR-365-2-5p_L-1R+1 : XM_013200641.1 : 106048608	gga-miR-365-2-5p_L-1R+1
gga-miR-148b-3p_R-2 : XM_013173563.1 : 106031274	gga-miR-148b-3p_R-2
PC-5p-5164_200 : XM_013194471.1 : 106044442	PC-5p-5164_200
gga-miR-22-3p : XM_013181518.1 : 106036232	gga-miR-22-3p
aca-mir-726-p3_1ss4AG : XM_013183759.1 : 106037723	aca-mir-726-p3_1ss4AG
gga-miR-99a-5p : XM_013181369.1 : 106036123	gga-miR-99a-5p
efu-miR-9341_L+3R+1 : XM_013183610.1 : 106037630	efu-miR-9341_L+3R+1
gga-miR-20b-5p : XM_013199913.1 : 106048114	gga-miR-20b-5p
ggo-miR-129_R+1 : XM_013199181.1 : 106047607	ggo-miR-129_R+1
apl-miR-11588-3p : XM_013196254.1 : 106045654	apl-miR-11588-3p
PC-5p-46114_12 : XM_013172820.1 : 106030824	PC-5p-46114_12
gga-miR-204 : XM_013191249.1 : 106042379	gga-miR-204
cli-miR-139-5p_L-4 : XM_013178496.1 : 106034380	cli-miR-139-5p_L-4
gga-miR-26a-3p_R-1 : XM_013196513.1 : 106045798	gga-miR-26a-3p_R-1
gga-miR-107-3p_R-2 : XM_013180422.1 : 106035544	gga-miR-107-3p_R-2
bta-miR-199a-5p_L+2R+1 : XM_013175929.1 : 106032807	bta-miR-199a-5p_L+2R+1
gga-miR-30e-3p_L+1_1ss18AG : XM_013171817.1 : 106030178	gga-miR-30e-3p_L+1_1ss18AG
mmu-mir-6240-p5_1ss19GT : XM_013196270.1 : 106045669	mmu-mir-6240-p5_1ss19GT
hsa-miR-23a-3p_L-1R-1 : XM_013191239.1 : 106042377	hsa-miR-23a-3p_L-1R-1
mdo-miR-22-3p : XM_013183798.1 : 106037751	mdo-miR-22-3p
hsa-miR-23a-3p_R-2 : XM_013174790.1 : 106032028	hsa-miR-23a-3p_R-2
ssc-miR-30a-5p_R+2 : XM_013172063.1 : 106030319	ssc-miR-30a-5p_R+2
PC-3p-49918_10 : XM_013184929.1 : 106038421	PC-3p-49918_10
gga-miR-214_R+1 : XM_013188220.1 : 106040398	gga-miR-214_R+1
gga-miR-30c-2-3p_L+1 : XM_013189782.1 : 106041357	gga-miR-30c-2-3p_L+1
tgu-miR-139-5p : XM_013200896.1 : 106048787	tgu-miR-139-5p
gga-miR-124c-3p_1ss22GC : XM_013196567.1 : 106045822	gga-miR-124c-3p_1ss22GC
bta-miR-2478_L-2 : XM_013194841.1 : 106044670	bta-miR-2478_L-2
bta-miR-2478_L-2 : XM_013198093.1 : 106046876	bta-miR-2478_L-2
cgr-miR-27a-3p : XM_013197418.1 : 106046416	cgr-miR-27a-3p
gga-miR-30e-3p_L+1_1ss18AG : XM_013199869.1 : 106048079	gga-miR-30e-3p_L+1_1ss18AG
hsa-miR-20b-5p_R+1 : XM_013202267.1 : 106049836	hsa-miR-20b-5p_R+1
cli-miR-148b-3p : XM_013193680.1 : 106043923	cli-miR-148b-3p
gga-miR-26a-3p_R-1 : XM_013173989.1 : 106031560	gga-miR-26a-3p_R-1
mmu-let-7j_1ss8TG : XM_013195568.1 : 106045184	mmu-let-7j_1ss8TG
mmu-mir-6240-p3_1ss19GT : XM_013179090.1 : 106034747	mmu-mir-6240-p3_1ss19GT
tgu-mir-16c-p3_1ss3TG : XM_013170772.1 : 106029475	tgu-mir-16c-p3_1ss3TG
gga-miR-23b-3p_R+2 : XM_013174854.1 : 106032048	gga-miR-23b-3p_R+2
PC-3p-18347_49 : XM_013175047.1 : 106032202	PC-3p-18347_49
tgu-miR-130b-3p : XM_013199845.1 : 106048059	tgu-miR-130b-3p
PC-5p-5164_200 : XM_013183739.1 : 106037715	PC-5p-5164_200
cli-miR-214-5p : XM_013177981.1 : 106034077	cli-miR-214-5p
gga-miR-1397-5p_R+1_1ss18TC : XM_013188685.1 : 106040662	gga-miR-1397-5p_R+1_1ss18TC
xla-miR-15c-5p_R+2 : XM_013200000.1 : 106048163	xla-miR-15c-5p_R+2
gga-miR-214_R+1 : XM_013197533.1 : 106046475	gga-miR-214_R+1
gga-miR-146a-5p_R+1 : XM_013189066.1 : 106040895	gga-miR-146a-5p_R+1
gga-let-7a-2-3p : XM_013185083.1 : 106038526	gga-let-7a-2-3p
cli-miR-1467-5p : XM_013194067.1 : 106044172	cli-miR-1467-5p
aca-mir-33-1-p5_1ss2GC : XM_013171195.1 : 106029882	aca-mir-33-1-p5_1ss2GC
cli-miR-460b-3p : XM_013179630.1 : 106035072	cli-miR-460b-3p
gga-miR-1805-3p_R+1 : XM_013196861.1 : 106046008	gga-miR-1805-3p_R+1
aca-miR-139-5p_R-1 : XM_013184165.1 : 106037977	aca-miR-139-5p_R-1
tgu-mir-16c-p3_1ss3TG : XM_013182519.1 : 106036875	tgu-mir-16c-p3_1ss3TG
gga-miR-20a-5p : XM_013191123.1 : 106042299	gga-miR-20a-5p
gga-miR-365-2-5p_L-1R+1 : XM_013192371.1 : 106043077	gga-miR-365-2-5p_L-1R+1
gga-miR-17-5p_R-1 : XM_013171085.1 : 106029767	gga-miR-17-5p_R-1
hsa-miR-20b-5p_R+1 : XM_013198502.1 : 106047156	hsa-miR-20b-5p_R+1
gga-miR-18b-5p_R+1 : XM_013190243.1 : 106041672	gga-miR-18b-5p_R+1
gga-miR-130a-3p : XM_013171637.1 : 106030050	gga-miR-130a-3p
gga-miR-30a-3p : XM_013192713.1 : 106043314	gga-miR-30a-3p
efu-miR-23a_L-1R-1 : XM_013177522.1 : 106033778	efu-miR-23a_L-1R-1
gga-let-7a-3p : XM_013176736.1 : 106033306	gga-let-7a-3p
gga-miR-27b-3p : XM_013194509.1 : 106044474	gga-miR-27b-3p
PC-3p-7468_128 : XM_013172808.1 : 106030814	PC-3p-7468_128
gga-miR-92-3p_R+1 : XM_013190276.1 : 106041700	gga-miR-92-3p_R+1
ssc-miR-206_R+1 : XM_013179949.1 : 106035249	ssc-miR-206_R+1
gga-miR-1559-3p : XM_013186342.1 : 106039304	gga-miR-1559-3p
gga-miR-205b : XM_013200044.1 : 106048184	gga-miR-205b
cli-miR-2954-5p : XM_013190798.1 : 106042051	cli-miR-2954-5p
gga-miR-133b_L+1R-1 : XM_013173522.1 : 106031239	gga-miR-133b_L+1R-1
aca-miR-182-5p_R+2 : XM_013177099.1 : 106033522	aca-miR-182-5p_R+2
cli-miR-1662-3p : XM_013194093.1 : 106044198	cli-miR-1662-3p
gga-miR-27b-3p : XM_013185729.1 : 106038888	gga-miR-27b-3p
hsa-miR-23a-3p_R+1 : XM_013186619.1 : 106039435	hsa-miR-23a-3p_R+1
gga-miR-181b-1-3p_L+1R-1 : XM_013182870.1 : 106037110	gga-miR-181b-1-3p_L+1R-1
aca-mir-33-1-p5_1ss2GC : XM_013184177.1 : 106037983	aca-mir-33-1-p5_1ss2GC
gga-miR-214_R+1 : XM_013188129.1 : 106040326	gga-miR-214_R+1
cli-miR-2954-5p : XM_013192346.1 : 106043054	cli-miR-2954-5p
gga-miR-21-5p_R+1 : XM_013200013.1 : 106048171	gga-miR-21-5p_R+1
gga-miR-20b-3p_R-2 : XM_013175253.1 : 106032323	gga-miR-20b-3p_R-2
hsa-miR-20b-5p_R+1 : XM_013186966.1 : 106039658	hsa-miR-20b-5p_R+1
gga-miR-126-5p_R-1 : XM_013174783.1 : 106032026	gga-miR-126-5p_R-1
gga-miR-1559-3p : XM_013180132.1 : 106035400	gga-miR-1559-3p
aca-miR-27a-3p : XM_013202109.1 : 106049706	aca-miR-27a-3p
gga-miR-196-5p_R+2 : XM_013178708.1 : 106034517	gga-miR-196-5p_R+2
gga-miR-133b_L+1R-1 : XM_013179264.1 : 106034869	gga-miR-133b_L+1R-1
pma-miR-24_R+1 : XM_013182208.1 : 106036664	pma-miR-24_R+1
gga-miR-1805-3p_R+1 : XM_013178986.1 : 106034697	gga-miR-1805-3p_R+1
gga-miR-181a-5p : XM_013180464.1 : 106035563	gga-miR-181a-5p
hsa-miR-23a-3p_L-1R-1 : XM_013190915.1 : 106042147	hsa-miR-23a-3p_L-1R-1
gga-miR-129-1-3p_R-3 : XM_013185086.1 : 106038527	gga-miR-129-1-3p_R-3
ssc-miR-30a-3p_R+1 : XM_013189087.1 : 106040902	ssc-miR-30a-3p_R+1
cli-miR-214-5p : XM_013183357.1 : 106037445	cli-miR-214-5p
ssc-miR-30a-3p_R+2 : XM_013202001.1 : 106049627	ssc-miR-30a-3p_R+2
gga-miR-146c-3p_L-1R+1 : XM_013191161.1 : 106042318	gga-miR-146c-3p_L-1R+1
PC-3p-17124_53 : XM_013185543.1 : 106038788	PC-3p-17124_53
gga-miR-490-3p_R+1 : XM_013179471.1 : 106034971	gga-miR-490-3p_R+1
pma-miR-23b_L-5R+1 : XM_013199232.1 : 106047647	pma-miR-23b_L-5R+1
hsa-miR-20b-5p_R+1 : XM_013198844.1 : 106047383	hsa-miR-20b-5p_R+1
tgu-miR-139-5p : XM_013180926.1 : 106035849	tgu-miR-139-5p
gga-miR-128-1-5p : XM_013173442.1 : 106031209	gga-miR-128-1-5p
PC-5p-595_5385 : XM_013180844.1 : 106035802	PC-5p-595_5385
efu-mir-9341-p5 : XM_013176650.1 : 106033246	efu-mir-9341-p5
gga-miR-363-5p_L+3R-2 : XM_013191272.1 : 106042396	gga-miR-363-5p_L+3R-2
gga-miR-425-3p : XM_013202253.1 : 106049830	gga-miR-425-3p
gga-miR-1a-3p_R+1 : XM_013195073.1 : 106044877	gga-miR-1a-3p_R+1
tgu-miR-130b-3p : XM_013189859.1 : 106041435	tgu-miR-130b-3p
pma-miR-24_R+1 : XM_013176301.1 : 106033013	pma-miR-24_R+1
mmu-mir-6240-p5_1ss19GT : XM_013182269.1 : 106036740	mmu-mir-6240-p5_1ss19GT
aca-miR-139-5p_R-1 : XM_013188112.1 : 106040315	aca-miR-139-5p_R-1
gga-miR-365-2-5p_L-1R+1 : XM_013200603.1 : 106048581	gga-miR-365-2-5p_L-1R+1
gga-miR-1b-3p_R+1_1ss9TA : XM_013199243.1 : 106047654	gga-miR-1b-3p_R+1_1ss9TA
ssc-miR-30a-5p_R+2 : XM_013175421.1 : 106032481	ssc-miR-30a-5p_R+2
gga-miR-148b-3p_R-2 : XM_013197672.1 : 106046593	gga-miR-148b-3p_R-2
gga-miR-196-5p_R+1 : XM_013183134.1 : 106037295	gga-miR-196-5p_R+1
xla-miR-15c-5p_R+2 : XM_013193768.1 : 106043968	xla-miR-15c-5p_R+2
PC-3p-7468_128 : XM_013189047.1 : 106040881	PC-3p-7468_128
gga-miR-10c-3p : XM_013178712.1 : 106034517	gga-miR-10c-3p
gga-let-7k-5p : XM_013201564.1 : 106049312	gga-let-7k-5p
cgr-miR-210-3p_R+1_1ss21GA : XM_013192683.1 : 106043296	cgr-miR-210-3p_R+1_1ss21GA
efu-miR-9226_L-5R+1_1ss22GA : XM_013173007.1 : 106030946	efu-miR-9226_L-5R+1_1ss22GA
gga-miR-133a-5p_R-1 : XM_013192431.1 : 106043124	gga-miR-133a-5p_R-1
PC-3p-36397_19 : XM_013179431.1 : 106034943	PC-3p-36397_19
gga-let-7a-5p : XM_013183614.1 : 106037636	gga-let-7a-5p
gga-let-7c-3p : XM_013194834.1 : 106044668	gga-let-7c-3p
gga-miR-18b-3p_R-3 : XM_013179103.1 : 106034753	gga-miR-18b-3p_R-3
mmu-miR-146a-5p_R+1 : XM_013177686.1 : 106033909	mmu-miR-146a-5p_R+1
tgu-miR-7-5p_R+1 : XM_013172656.1 : 106030741	tgu-miR-7-5p_R+1
gga-miR-20b-5p : XM_013196855.1 : 106046023	gga-miR-20b-5p
gga-let-7b : XM_013171343.1 : 106029941	gga-let-7b
PC-5p-5565_181 : XM_013172277.1 : 106030433	PC-5p-5565_181
gga-miR-204 : XM_013184882.1 : 106038396	gga-miR-204
gga-let-7k-5p : XM_013193770.1 : 106043968	gga-let-7k-5p
mmu-miR-155-5p_R+1 : XM_013187022.1 : 106039678	mmu-miR-155-5p_R+1
gga-miR-145-5p_R-1 : XM_013176733.1 : 106033304	gga-miR-145-5p_R-1
xla-miR-212-5p_R+1 : XM_013172106.1 : 106030347	xla-miR-212-5p_R+1
bta-miR-193a-5p : XM_013189692.1 : 106041330	bta-miR-193a-5p
bta-miR-30f : XM_013191890.1 : 106042780	bta-miR-30f
xla-miR-15c-5p_R+2 : XM_013198337.1 : 106047035	xla-miR-15c-5p_R+2
gga-miR-107-3p_R-2 : XM_013185060.1 : 106038512	gga-miR-107-3p_R-2
pma-miR-24_R+1 : XM_013196441.1 : 106045750	pma-miR-24_R+1
aca-mir-726-p3_1ss4AG : XM_013198038.1 : 106046839	aca-mir-726-p3_1ss4AG
gga-miR-129-1-3p_R-3 : XM_013196828.1 : 106046013	gga-miR-129-1-3p_R-3
cli-miR-2970-3p : XM_013195867.1 : 106045409	cli-miR-2970-3p
ssc-miR-30a-3p_R+1 : XM_013192713.1 : 106043314	ssc-miR-30a-3p_R+1
gga-miR-130a-3p : XM_013195086.1 : 106044898	gga-miR-130a-3p
bta-miR-30f : XM_013172234.1 : 106030405	bta-miR-30f
hsa-miR-212-5p : XM_013181921.1 : 106036484	hsa-miR-212-5p
PC-3p-17124_53 : XM_013201472.1 : 106049268	PC-3p-17124_53
mmu-miR-146a-5p_R+1 : XM_013176364.1 : 106033057	mmu-miR-146a-5p_R+1
gga-miR-20a-5p : XM_013199955.1 : 106048132	gga-miR-20a-5p
hsa-miR-20b-5p_R+1 : XM_013176082.1 : 106032876	hsa-miR-20b-5p_R+1
PC-3p-10362_89 : XM_013196524.1 : 106045802	PC-3p-10362_89
gga-miR-124c-3p_1ss22GC : XM_013190795.1 : 106042049	gga-miR-124c-3p_1ss22GC
gga-miR-30a-3p : XM_013181648.1 : 106036332	gga-miR-30a-3p
hsa-mir-23a-p5_1ss2TA : XM_013195294.1 : 106045001	hsa-mir-23a-p5_1ss2TA
gga-miR-204 : XM_013181632.1 : 106036326	gga-miR-204
gga-miR-214_R+1 : XM_013177517.1 : 106033773	gga-miR-214_R+1
xtr-miR-212_R+2 : XM_013189188.1 : 106040977	xtr-miR-212_R+2
gga-miR-1329-5p_1ss12CG : XM_013202264.1 : 106049838	gga-miR-1329-5p_1ss12CG
gga-miR-146a-5p_R+1 : XM_013200605.1 : 106048592	gga-miR-146a-5p_R+1
gga-miR-22-3p : XM_013180874.1 : 106035826	gga-miR-22-3p
gga-miR-18b-5p_R+1 : XM_013179055.1 : 106034731	gga-miR-18b-5p_R+1
gga-miR-30c-5p : XM_013184296.1 : 106038037	gga-miR-30c-5p
cli-miR-2954-5p : XM_013189886.1 : 106041447	cli-miR-2954-5p
gga-miR-18b-5p_R+1 : XM_013199020.1 : 106047506	gga-miR-18b-5p_R+1
mmu-mir-6240-p5_1ss18GT : XM_013182990.1 : 106037193	mmu-mir-6240-p5_1ss18GT
mmu-mir-6240-p3_1ss19GT : XM_013175762.1 : 106032720	mmu-mir-6240-p3_1ss19GT
tgu-miR-2968 : XM_013194193.1 : 106044259	tgu-miR-2968
gga-miR-17-5p_R-1 : XM_013180096.1 : 106035377	gga-miR-17-5p_R-1
gga-miR-24-5p_R-2 : XM_013177244.1 : 106033622	gga-miR-24-5p_R-2
gga-miR-130a-3p : XM_013181168.1 : 106035999	gga-miR-130a-3p
pal-miR-9226-5p_L-4_1ss19GA : XM_013199813.1 : 106048040	pal-miR-9226-5p_L-4_1ss19GA
cli-miR-1467-3p_1ss19AG : XM_013180766.1 : 106035744	cli-miR-1467-3p_1ss19AG
PC-5p-33968_22 : XM_013181939.1 : 106036490	PC-5p-33968_22
PC-5p-646_4665 : XM_013193522.1 : 106043790	PC-5p-646_4665
tgu-miR-130b-3p : XM_013180335.1 : 106035484	tgu-miR-130b-3p
gga-miR-27b-3p : XM_013183571.1 : 106037603	gga-miR-27b-3p
gga-miR-181b-1-3p_L+1R-1 : XM_013191001.1 : 106042227	gga-miR-181b-1-3p_L+1R-1
aca-mir-33-1-p5_1ss2GC : XM_013189659.1 : 106041311	aca-mir-33-1-p5_1ss2GC
gga-miR-20a-5p : XM_013195334.1 : 106045033	gga-miR-20a-5p
cli-miR-460b-3p : XM_013196125.1 : 106045562	cli-miR-460b-3p
mmu-mir-6240-p3_1ss19GT : XM_013179547.1 : 106035020	mmu-mir-6240-p3_1ss19GT
gga-miR-1559-3p : XM_013193341.1 : 106043712	gga-miR-1559-3p
aca-miR-139-5p_R-1 : XM_013174427.1 : 106031796	aca-miR-139-5p_R-1
gga-miR-146a-5p_R+1 : XM_013198768.1 : 106047333	gga-miR-146a-5p_R+1
gga-miR-138-5p_R+6 : XM_013187236.1 : 106039810	gga-miR-138-5p_R+6
gga-miR-145-5p_R-1 : XM_013190549.1 : 106041892	gga-miR-145-5p_R-1
gga-miR-20b-5p : XM_013191508.1 : 106042552	gga-miR-20b-5p
ssc-miR-30a-5p_R+2 : XM_013188563.1 : 106040589	ssc-miR-30a-5p_R+2
tgu-miR-2968 : XM_013186563.1 : 106039414	tgu-miR-2968
mmu-miR-3968_L-3_1ss14AT : XM_013185172.1 : 106038580	mmu-miR-3968_L-3_1ss14AT
hsa-miR-23a-3p_L+1R-2 : XM_013185786.1 : 106038942	hsa-miR-23a-3p_L+1R-2
gga-miR-181b-2-3p_L+1 : XM_013182833.1 : 106037092	gga-miR-181b-2-3p_L+1
tgu-miR-2968 : XM_013177648.1 : 106033891	tgu-miR-2968
aca-miR-27a-3p : XM_013176324.1 : 106033024	aca-miR-27a-3p
gga-miR-18b-3p_R-3 : XM_013188019.1 : 106040264	gga-miR-18b-3p_R-3
PC-3p-49918_10 : XM_013193837.1 : 106044026	PC-3p-49918_10
gga-let-7c-3p : XM_013191253.1 : 106042379	gga-let-7c-3p
gga-miR-107-3p_R-2 : XM_013171649.1 : 106030055	gga-miR-107-3p_R-2
hsa-miR-20b-5p_R+1 : XM_013174430.1 : 106031805	hsa-miR-20b-5p_R+1
gga-let-7k-5p : XM_013180418.1 : 106035540	gga-let-7k-5p
gga-mir-210a-p3 : XM_013192514.1 : 106043175	gga-mir-210a-p3
gga-miR-107-3p_R-2 : XM_013188941.1 : 106040817	gga-miR-107-3p_R-2
cli-miR-1467-5p : XM_013179088.1 : 106034747	cli-miR-1467-5p
xla-miR-15c-5p_R+2 : XM_013174934.1 : 106032112	xla-miR-15c-5p_R+2
gga-miR-181a-5p : XM_013183634.1 : 106037656	gga-miR-181a-5p
gga-miR-106-3p_R+1 : XM_013177241.1 : 106033619	gga-miR-106-3p_R+1
gga-miR-181a-5p : XM_013175231.1 : 106032299	gga-miR-181a-5p
gga-miR-22-3p : XM_013178542.1 : 106034405	gga-miR-22-3p
gga-miR-221-5p_L-1 : XM_013188512.1 : 106040561	gga-miR-221-5p_L-1
cli-miR-139-5p_L-4 : XM_013198308.1 : 106047014	cli-miR-139-5p_L-4
cli-miR-2954-5p : XM_013196627.1 : 106045873	cli-miR-2954-5p
pma-miR-133a_L+1_1ss23GA : XM_013184139.1 : 106037959	pma-miR-133a_L+1_1ss23GA
gga-miR-30c-2-3p_L+1 : XM_013202133.1 : 106049726	gga-miR-30c-2-3p_L+1
aca-miR-133a-3p_1ss22GT : XM_013188511.1 : 106040560	aca-miR-133a-3p_1ss22GT
gga-miR-129-1-3p_R-2 : XM_013176188.1 : 106032959	gga-miR-129-1-3p_R-2
tgu-mir-16c-p3_1ss3TG : XM_013173084.1 : 106030992	tgu-mir-16c-p3_1ss3TG
eca-mir-8969-p3_1ss14GT : XM_013191253.1 : 106042379	eca-mir-8969-p3_1ss14GT
cgr-miR-1260 : XM_013185538.1 : 106038783	cgr-miR-1260
gga-miR-92-5p : XM_013180951.1 : 106035866	gga-miR-92-5p
aca-miR-210-5p : XM_013202327.1 : 106049896	aca-miR-210-5p
cli-miR-26-2-3p_1ss9TA : XM_013179997.1 : 106035294	cli-miR-26-2-3p_1ss9TA
gga-miR-1329-5p_1ss12CG : XM_013181871.1 : 106036457	gga-miR-1329-5p_1ss12CG
gga-miR-16-1-3p : XM_013191124.1 : 106042296	gga-miR-16-1-3p
gga-miR-363-3p_R-1 : XM_013193821.1 : 106044020	gga-miR-363-3p_R-1
gga-let-7a-3p : XM_013195480.1 : 106045131	gga-let-7a-3p
aca-mir-33-1-p5_1ss2GC : XM_013189181.1 : 106040968	aca-mir-33-1-p5_1ss2GC
hsa-miR-23a-3p_R-2 : XM_013189886.1 : 106041447	hsa-miR-23a-3p_R-2
tgu-mir-16c-p3_1ss3TG : XM_013174989.1 : 106032149	tgu-mir-16c-p3_1ss3TG
PC-3p-35047_21 : XM_013186981.1 : 106039664	PC-3p-35047_21
gga-miR-148b-3p_R-2 : XM_013182488.1 : 106036853	gga-miR-148b-3p_R-2
efu-mir-9341-p5 : XM_013176518.1 : 106033180	efu-mir-9341-p5
gga-miR-301a-5p_L+2 : XM_013200281.1 : 106048388	gga-miR-301a-5p_L+2
PC-5p-46114_12 : XM_013184422.1 : 106038133	PC-5p-46114_12
hsa-miR-23a-3p_R-2 : XM_013190364.1 : 106041802	hsa-miR-23a-3p_R-2
gga-miR-24-3p_R-3 : XM_013185932.1 : 106039076	gga-miR-24-3p_R-3
gga-miR-29a-3p_R+1 : XM_013175817.1 : 106032753	gga-miR-29a-3p_R+1
gga-miR-30a-3p : XM_013183575.1 : 106037604	gga-miR-30a-3p
gga-miR-16-1-3p : XM_013196690.1 : 106045916	gga-miR-16-1-3p
tgu-miR-7-5p_R+1 : XM_013201225.1 : 106049064	tgu-miR-7-5p_R+1
xla-miR-15c-5p_R+2 : XM_013192739.1 : 106043328	xla-miR-15c-5p_R+2
gga-miR-20b-3p_R-2 : XM_013184744.1 : 106038325	gga-miR-20b-3p_R-2
aca-miR-210-3p_R+1 : XM_013185734.1 : 106038894	aca-miR-210-3p_R+1
aca-miR-27a-3p : XM_013195050.1 : 106044859	aca-miR-27a-3p
pma-miR-23b_L-5R+1 : XM_013184210.1 : 106038003	pma-miR-23b_L-5R+1
gga-miR-181b-5p_R+2 : XM_013172441.1 : 106030585	gga-miR-181b-5p_R+2
cgr-miR-210-3p_R+1_1ss21GA : XM_013173584.1 : 106031289	cgr-miR-210-3p_R+1_1ss21GA
gga-miR-499-3p : XM_013191530.1 : 106042565	gga-miR-499-3p
tgu-miR-7-5p_R+1 : XM_013173179.1 : 106031048	tgu-miR-7-5p_R+1
tgu-miR-139-5p : XM_013193513.1 : 106043803	tgu-miR-139-5p
gga-miR-221-5p_L-1 : XM_013200088.1 : 106048222	gga-miR-221-5p_L-1
hsa-miR-23a-3p_L-1R-1 : XM_013172603.1 : 106030707	hsa-miR-23a-3p_L-1R-1
gga-miR-106-5p_R+1 : XM_013174979.1 : 106032146	gga-miR-106-5p_R+1
PC-3p-7468_128 : XM_013183023.1 : 106037211	PC-3p-7468_128
gga-miR-205b : XM_013180084.1 : 106035377	gga-miR-205b
gga-miR-1329-5p_1ss12CG : XM_013195107.1 : 106044905	gga-miR-1329-5p_1ss12CG
cli-miR-139-5p_L-4 : XM_013179121.1 : 106034754	cli-miR-139-5p_L-4
gga-miR-146a-5p_R+1 : XM_013182762.1 : 106037057	gga-miR-146a-5p_R+1
cli-miR-1662-3p : XM_013171942.1 : 106030251	cli-miR-1662-3p
PC-5p-595_5385 : XM_013188621.1 : 106040611	PC-5p-595_5385
cgr-miR-210-3p_R+1_1ss21GA : XM_013184891.1 : 106038406	cgr-miR-210-3p_R+1_1ss21GA
gga-miR-1677-3p_L+1_1ss10GA : XM_013186972.1 : 106039659	gga-miR-1677-3p_L+1_1ss10GA
gga-miR-1a-3p_R+1 : XM_013191686.1 : 106042643	gga-miR-1a-3p_R+1
cli-miR-1662-3p : XM_013191554.1 : 106042572	cli-miR-1662-3p
cli-miR-222a-5p_1ss22CT : XM_013175095.1 : 106032234	cli-miR-222a-5p_1ss22CT
ssc-miR-30a-3p_R+2 : XM_013190407.1 : 106041813	ssc-miR-30a-3p_R+2
cli-miR-2954-5p : XM_013194213.1 : 106044272	cli-miR-2954-5p
mmu-mir-6240-p5_1ss18GT : XM_013178242.1 : 106034249	mmu-mir-6240-p5_1ss18GT
mmu-let-7j_1ss8TG : XM_013199809.1 : 106048041	mmu-let-7j_1ss8TG
gga-miR-1a-3p_R+1 : XM_013186752.1 : 106039501	gga-miR-1a-3p_R+1
gga-miR-107-3p_R-2 : XM_013187806.1 : 106040129	gga-miR-107-3p_R-2
ssc-miR-30a-3p_R+2 : XM_013172075.1 : 106030337	ssc-miR-30a-3p_R+2
PC-3p-10362_89 : XM_013180519.1 : 106035613	PC-3p-10362_89
ssc-miR-206_R+1 : XM_013197073.1 : 106046202	ssc-miR-206_R+1
gga-miR-10c-3p : XM_013184108.1 : 106037928	gga-miR-10c-3p
cgr-miR-27a-3p : XM_013194382.1 : 106044382	cgr-miR-27a-3p
gga-miR-30c-5p : XM_013183215.1 : 106037336	gga-miR-30c-5p
PC-3p-19733_45 : XM_013173850.1 : 106031473	PC-3p-19733_45
gga-miR-454-3p_R+2 : XM_013190812.1 : 106042067	gga-miR-454-3p_R+2
ssc-miR-206_R+1 : XM_013185800.1 : 106038957	ssc-miR-206_R+1
gga-miR-106-3p_R+1 : XM_013181893.1 : 106036470	gga-miR-106-3p_R+1
gga-miR-365-2-5p_L-1R+1 : XM_013197850.1 : 106046699	gga-miR-365-2-5p_L-1R+1
gga-miR-30b-5p : XM_013181943.1 : 106036492	gga-miR-30b-5p
hsa-mir-23a-p5_1ss2TA : XM_013189697.1 : 106041315	hsa-mir-23a-p5_1ss2TA
cli-miR-19b-2-5p : XM_013190865.1 : 106042110	cli-miR-19b-2-5p
PC-5p-5565_181 : XM_013193651.1 : 106043900	PC-5p-5565_181
gga-let-7l-3p_R+1 : XM_013195761.1 : 106045335	gga-let-7l-3p_R+1
efu-miR-9226_L-5R+1_1ss22GA : XM_013199687.1 : 106047958	efu-miR-9226_L-5R+1_1ss22GA
gga-miR-19a-5p_L+3R-2 : XM_013173801.1 : 106031428	gga-miR-19a-5p_L+3R-2
gga-miR-148b-5p : XM_013180699.1 : 106035710	gga-miR-148b-5p
gga-miR-1559-3p : XM_013195428.1 : 106045097	gga-miR-1559-3p
gga-miR-338-5p : XM_013175530.1 : 106032525	gga-miR-338-5p
cli-miR-139-5p_L-4 : XM_013174023.1 : 106031578	cli-miR-139-5p_L-4
tgu-miR-2968 : XM_013174064.1 : 106031597	tgu-miR-2968
bta-miR-30f : XM_013172184.1 : 106030373	bta-miR-30f
ssc-miR-30a-5p_R+2 : XM_013199925.1 : 106048122	ssc-miR-30a-5p_R+2
PC-3p-10362_89 : XM_013175539.1 : 106032527	PC-3p-10362_89
PC-3p-38759_17 : XM_013176728.1 : 106033302	PC-3p-38759_17
cgr-miR-1260 : XM_013176746.1 : 106033316	cgr-miR-1260
hsa-miR-23a-3p_R+1 : XM_013175519.1 : 106032518	hsa-miR-23a-3p_R+1
aca-miR-139-5p_R-1 : XM_013185941.1 : 106039088	aca-miR-139-5p_R-1
PC-3p-49918_10 : XM_013181102.1 : 106035945	PC-3p-49918_10
efu-miR-23a_L-1R-1 : XM_013178851.1 : 106034620	efu-miR-23a_L-1R-1
gga-miR-130a-3p : XM_013172045.1 : 106030312	gga-miR-130a-3p
gga-let-7j-3p : XM_013177550.1 : 106033792	gga-let-7j-3p
mmu-miR-3968_L-3_1ss14AT : XM_013193997.1 : 106044125	mmu-miR-3968_L-3_1ss14AT
mmu-let-7j_1ss8TG : XM_013194277.1 : 106044318	mmu-let-7j_1ss8TG
gga-miR-124c-3p_1ss22GC : XM_013178266.1 : 106034259	gga-miR-124c-3p_1ss22GC
gga-miR-499-3p : XM_013179299.1 : 106034880	gga-miR-499-3p
cli-miR-222a-5p_1ss22CT : XM_013189771.1 : 106041370	cli-miR-222a-5p_1ss22CT
gga-miR-20b-5p : XM_013186916.1 : 106039613	gga-miR-20b-5p
pal-miR-9226-5p_L-1_1ss4AG : XM_013172455.1 : 106030590	pal-miR-9226-5p_L-1_1ss4AG
gga-miR-20a-5p : XM_013177395.1 : 106033711	gga-miR-20a-5p
gga-miR-30e-3p_L+1_1ss18AG : XM_013197010.1 : 106046168	gga-miR-30e-3p_L+1_1ss18AG
aca-miR-27a-3p : XM_013193575.1 : 106043848	aca-miR-27a-3p
gga-miR-17-5p_R-1 : XM_013175178.1 : 106032269	gga-miR-17-5p_R-1
gga-let-7a-3p : XM_013183314.1 : 106037427	gga-let-7a-3p
PC-3p-7468_128 : XM_013189364.1 : 106041121	PC-3p-7468_128
cli-miR-1467-5p : XM_013177586.1 : 106033829	cli-miR-1467-5p
mmu-miR-6238_L-1R-3_1ss12TC : XM_013177049.1 : 106033494	mmu-miR-6238_L-1R-3_1ss12TC
gga-miR-106-3p_R+1 : XM_013186258.1 : 106039251	gga-miR-106-3p_R+1
cli-miR-1662-3p : XM_013179219.1 : 106034820	cli-miR-1662-3p
gga-miR-30c-2-3p_L+1 : XM_013173654.1 : 106031323	gga-miR-30c-2-3p_L+1
gga-miR-27b-3p : XM_013176608.1 : 106033230	gga-miR-27b-3p
gga-miR-205b : XM_013197695.1 : 106046621	gga-miR-205b
pma-miR-24_R+1 : XM_013172408.1 : 106030561	pma-miR-24_R+1
gga-miR-17-5p_R-1 : XM_013186578.1 : 106039420	gga-miR-17-5p_R-1
ssc-miR-30a-5p_R+2 : XM_013178752.1 : 106034525	ssc-miR-30a-5p_R+2
gga-miR-20b-5p : XM_013198368.1 : 106047060	gga-miR-20b-5p
gga-miR-148a-5p_1ss18AC : XM_013200955.1 : 106048842	gga-miR-148a-5p_1ss18AC
gga-let-7l-5p : XM_013172277.1 : 106030433	gga-let-7l-5p
ssc-miR-30a-5p_R+2 : XM_013194870.1 : 106044692	ssc-miR-30a-5p_R+2
pal-miR-9226-5p_L-4_1ss19GA : XM_013174072.1 : 106031604	pal-miR-9226-5p_L-4_1ss19GA
pal-miR-9226-5p_L-1_1ss4AG : XM_013171984.1 : 106030278	pal-miR-9226-5p_L-1_1ss4AG
gga-miR-148b-3p_R-2 : XM_013170583.1 : 106049816	gga-miR-148b-3p_R-2
gga-miR-124a-3p_L-1R-2 : XM_013193144.1 : 106043617	gga-miR-124a-3p_L-1R-2
gga-miR-34a-5p_R-1 : XM_013194909.1 : 106044728	gga-miR-34a-5p_R-1
gga-miR-22-3p : XM_013184335.1 : 106038060	gga-miR-22-3p
cli-miR-2970-3p : XM_013177722.1 : 106033920	cli-miR-2970-3p
PC-3p-38759_17 : XM_013199554.1 : 106047860	PC-3p-38759_17
pma-miR-1c-3p_R+1 : XM_013191210.1 : 106042351	pma-miR-1c-3p_R+1
gga-mir-210a-p3 : XM_013187062.1 : 106039702	gga-mir-210a-p3
ssc-miR-30a-5p_R+2 : XM_013180805.1 : 106035756	ssc-miR-30a-5p_R+2
gga-miR-301a-5p_L+2 : XM_013174958.1 : 106032131	gga-miR-301a-5p_L+2
gga-miR-92-3p_R+1 : XM_013185568.1 : 106038812	gga-miR-92-3p_R+1
cli-miR-222a-5p_1ss22CT : XM_013176453.1 : 106033118	cli-miR-222a-5p_1ss22CT
gga-miR-181b-2-3p_L+1 : XM_013178631.1 : 106034477	gga-miR-181b-2-3p_L+1
gga-miR-20b-5p : XM_013190504.1 : 106041863	gga-miR-20b-5p
gga-miR-16-1-3p : XM_013177418.1 : 106033717	gga-miR-16-1-3p
tgu-miR-2968 : XM_013174519.1 : 106031855	tgu-miR-2968
gga-miR-130a-3p : XM_013171083.1 : 106029779	gga-miR-130a-3p
aca-miR-210-5p : XM_013174876.1 : 106032064	aca-miR-210-5p
gga-miR-16-1-3p : XM_013200285.1 : 106048388	gga-miR-16-1-3p
pma-miR-24_R+1 : XM_013177852.1 : 106034013	pma-miR-24_R+1
gga-miR-301a-5p_L+2 : XM_013182803.1 : 106037080	gga-miR-301a-5p_L+2
ssc-miR-30a-3p_R+1 : XM_013190406.1 : 106041813	ssc-miR-30a-3p_R+1
hsa-miR-129-2-3p : XM_013179774.1 : 106035132	hsa-miR-129-2-3p
PC-5p-29652_27 : XM_013202354.1 : 106049925	PC-5p-29652_27
ssc-miR-30a-5p_R+3 : XM_013187051.1 : 106039696	ssc-miR-30a-5p_R+3
gga-miR-181a-5p : XM_013189844.1 : 106041428	gga-miR-181a-5p
cli-miR-148b-3p : XM_013182869.1 : 106037109	cli-miR-148b-3p
gga-miR-1a-3p_R+1 : XM_013197850.1 : 106046699	gga-miR-1a-3p_R+1
hsa-miR-129-2-3p : XM_013178585.1 : 106034425	hsa-miR-129-2-3p
apl-miR-11588-3p : XM_013179012.1 : 106034715	apl-miR-11588-3p
PC-5p-4581_232 : XM_013174737.1 : 106031999	PC-5p-4581_232
gga-miR-107-3p_R-2 : XM_013181241.1 : 106036036	gga-miR-107-3p_R-2
gga-miR-129-1-3p_R-3 : XM_013193486.1 : 106043788	gga-miR-129-1-3p_R-3
ssc-miR-30a-3p_R+2 : XM_013196431.1 : 106045745	ssc-miR-30a-3p_R+2
pma-miR-1c-3p_R+1 : XM_013200144.1 : 106048245	pma-miR-1c-3p_R+1
gga-miR-106-5p_R+1 : XM_013201657.1 : 106049372	gga-miR-106-5p_R+1
bta-miR-199a-5p_L+2R+1 : XM_013177422.1 : 106033717	bta-miR-199a-5p_L+2R+1
aca-miR-133b-3p_L-1_2ss13TC22AT : XM_013189960.1 : 106041478	aca-miR-133b-3p_L-1_2ss13TC22AT
gga-miR-454-3p_R+2 : XM_013179958.1 : 106035277	gga-miR-454-3p_R+2
ssc-miR-30a-5p_R+2 : XM_013194444.1 : 106044425	ssc-miR-30a-5p_R+2
gga-miR-92-3p_R+1 : XM_013190546.1 : 106041890	gga-miR-92-3p_R+1
gga-miR-20a-5p : XM_013192436.1 : 106043129	gga-miR-20a-5p
gga-miR-1559-3p : XM_013199395.1 : 106047755	gga-miR-1559-3p
aca-miR-133a-3p_1ss22GT : XM_013181500.1 : 106036226	aca-miR-133a-3p_1ss22GT
hsa-miR-23a-3p_R-2 : XM_013173197.1 : 106031076	hsa-miR-23a-3p_R-2
gga-miR-140-5p_L+1 : XM_013185769.1 : 106038920	gga-miR-140-5p_L+1
gga-mir-210a-p3 : XM_013180553.1 : 106035632	gga-mir-210a-p3
hsa-miR-23a-3p_R-2 : XM_013174357.1 : 106031758	hsa-miR-23a-3p_R-2
gga-miR-138-5p_R+6 : XM_013178663.1 : 106034500	gga-miR-138-5p_R+6
gga-let-7a-3p : XM_013192663.1 : 106043288	gga-let-7a-3p
gga-let-7j-3p : XM_013190430.1 : 106041832	gga-let-7j-3p
PC-5p-5565_181 : XM_013195992.1 : 106045474	PC-5p-5565_181
cli-miR-2954-5p : XM_013180298.1 : 106035471	cli-miR-2954-5p
pma-miR-456_R+1_1ss22AC : XM_013175924.1 : 106032804	pma-miR-456_R+1_1ss22AC
gga-miR-454-3p_R+2 : XM_013193492.1 : 106043791	gga-miR-454-3p_R+2
mdo-miR-22-3p : XM_013176015.1 : 106032846	mdo-miR-22-3p
gga-miR-181b-5p_R+2 : XM_013194234.1 : 106044291	gga-miR-181b-5p_R+2
pma-miR-24_R+1 : XM_013193811.1 : 106044010	pma-miR-24_R+1
aca-miR-139-5p_R-1 : XM_013178328.1 : 106034283	aca-miR-139-5p_R-1
gga-miR-20a-5p : XM_013174958.1 : 106032131	gga-miR-20a-5p
aca-miR-726_1ss1TC : XM_013200717.1 : 106048661	aca-miR-726_1ss1TC
hsa-miR-23a-3p_L-1R-1 : XM_013186951.1 : 106039650	hsa-miR-23a-3p_L-1R-1
gga-miR-18a-5p_R+1 : XM_013198744.1 : 106047189	gga-miR-18a-5p_R+1
gga-miR-124a-3p_L-1R-2 : XM_013182761.1 : 106037053	gga-miR-124a-3p_L-1R-2
cgr-miR-27a-3p : XM_013196688.1 : 106045917	cgr-miR-27a-3p
tgu-miR-2968 : XM_013183591.1 : 106037610	tgu-miR-2968
mmu-mir-6240-p3_1ss19GT : XM_013174513.1 : 106031853	mmu-mir-6240-p3_1ss19GT
cli-miR-148b-3p : XM_013185877.1 : 106039047	cli-miR-148b-3p
gga-let-7a-5p : XM_013170981.1 : 106029711	gga-let-7a-5p
gga-miR-148b-5p : XM_013185125.1 : 106038554	gga-miR-148b-5p
gga-miR-124a-3p_L-1R-2 : XM_013177600.1 : 106033847	gga-miR-124a-3p_L-1R-2
gga-miR-30a-3p : XM_013188773.1 : 106040706	gga-miR-30a-3p
gga-miR-1559-3p : XM_013190863.1 : 106042109	gga-miR-1559-3p
gga-miR-218-5p_R+1 : XM_013187464.1 : 106039959	gga-miR-218-5p_R+1
mmu-mir-6240-p5_1ss19GT : XM_013187819.1 : 106040141	mmu-mir-6240-p5_1ss19GT
aca-miR-726_1ss1TC : XM_013187182.1 : 106039779	aca-miR-726_1ss1TC
gga-miR-30b-5p : XM_013184202.1 : 106037999	gga-miR-30b-5p
PC-3p-17124_53 : XM_013187292.1 : 106039847	PC-3p-17124_53
cli-miR-460b-3p : XM_013194840.1 : 106044669	cli-miR-460b-3p
gga-miR-193b-3p_R-2 : XM_013184353.1 : 106038074	gga-miR-193b-3p_R-2
gga-miR-107-3p_R-2 : XM_013182978.1 : 106037179	gga-miR-107-3p_R-2
gga-miR-146a-5p_R+1 : XM_013196983.1 : 106046146	gga-miR-146a-5p_R+1
gga-miR-1559-3p : XM_013196432.1 : 106045746	gga-miR-1559-3p
gga-miR-22-3p : XM_013185872.1 : 106039044	gga-miR-22-3p
ssc-miR-30a-3p_R+1 : XM_013178479.1 : 106034369	ssc-miR-30a-3p_R+1
gga-miR-19a-5p_L+3R-2 : XM_013186194.1 : 106039226	gga-miR-19a-5p_L+3R-2
gga-miR-363-5p_L+3R-2 : XM_013198705.1 : 106047297	gga-miR-363-5p_L+3R-2
hsa-miR-20b-5p_R+1 : XM_013201994.1 : 106049623	hsa-miR-20b-5p_R+1
gga-miR-212-5p : XM_013186545.1 : 106039397	gga-miR-212-5p
efu-miR-9341_L+3R+1 : XM_013192940.1 : 106043478	efu-miR-9341_L+3R+1
cli-miR-133b-5p_L-2 : XM_013183281.1 : 106037406	cli-miR-133b-5p_L-2
gga-miR-23b-3p_R+2 : XM_013179731.1 : 106035124	gga-miR-23b-3p_R+2
mmu-miR-155-5p_R+1 : XM_013194760.1 : 106044629	mmu-miR-155-5p_R+1
hsa-miR-23a-3p_R+1 : XM_013199395.1 : 106047755	hsa-miR-23a-3p_R+1
cli-miR-26-2-3p_1ss9TA : XM_013201708.1 : 106049397	cli-miR-26-2-3p_1ss9TA
aca-miR-139-5p_R-1 : XM_013185642.1 : 106038843	aca-miR-139-5p_R-1
gga-miR-1677-3p_L+1_1ss10GA : XM_013192630.1 : 106043275	gga-miR-1677-3p_L+1_1ss10GA
PC-5p-33968_22 : XM_013183924.1 : 106037822	PC-5p-33968_22
efu-mir-9341-p5 : XM_013181357.1 : 106036112	efu-mir-9341-p5
mmu-mir-6240-p5_1ss19GT : XM_013191394.1 : 106042495	mmu-mir-6240-p5_1ss19GT
xla-miR-15c-5p_R+2 : XM_013178827.1 : 106034599	xla-miR-15c-5p_R+2
mmu-mir-6240-p3_1ss19GT : XM_013199528.1 : 106047849	mmu-mir-6240-p3_1ss19GT
pal-miR-9226-5p_L-4_1ss19GA : XM_013198267.1 : 106046993	pal-miR-9226-5p_L-4_1ss19GA
mmu-miR-3968_L-3_1ss14AT : XM_013194207.1 : 106044265	mmu-miR-3968_L-3_1ss14AT
aca-miR-139-5p_R-1 : XM_013172686.1 : 106030755	aca-miR-139-5p_R-1
PC-5p-5565_181 : XM_013179896.1 : 106035208	PC-5p-5565_181
cli-miR-148b-3p : XM_013186979.1 : 106039664	cli-miR-148b-3p
tgu-miR-2968 : XM_013184816.1 : 106038352	tgu-miR-2968
cli-miR-2954-5p : XM_013173013.1 : 106030950	cli-miR-2954-5p
gga-miR-499-5p_R-1 : XM_013186368.1 : 106039325	gga-miR-499-5p_R-1
bta-miR-2478_L-2 : XM_013187223.1 : 106039803	bta-miR-2478_L-2
tgu-miR-2968 : XM_013192584.1 : 106043238	tgu-miR-2968
gga-miR-338-5p : XM_013191496.1 : 106042541	gga-miR-338-5p
xla-miR-15c-5p_R+2 : XM_013192219.1 : 106042976	xla-miR-15c-5p_R+2
ssc-miR-30a-5p_R+3 : XM_013179955.1 : 106035275	ssc-miR-30a-5p_R+3
aca-miR-27a-3p : XM_013197766.1 : 106046658	aca-miR-27a-3p
PC-3p-18347_49 : XM_013187803.1 : 106040126	PC-3p-18347_49
gga-miR-1397-3p_L-1 : XM_013173623.1 : 106031315	gga-miR-1397-3p_L-1
gga-let-7l-3p_R+1 : XM_013194880.1 : 106044698	gga-let-7l-3p_R+1
gga-miR-30b-5p : XM_013185509.1 : 106038758	gga-miR-30b-5p
gga-miR-26a-2-5p_R+3 : XM_013172342.1 : 106030482	gga-miR-26a-2-5p_R+3
cli-miR-1467-3p_1ss19AG : XM_013195775.1 : 106045348	cli-miR-1467-3p_1ss19AG
gga-let-7c-3p : XM_013171230.1 : 106029892	gga-let-7c-3p
mmu-miR-3968_L-3_1ss14AT : XM_013198576.1 : 106047214	mmu-miR-3968_L-3_1ss14AT
gga-miR-126-5p_R-1 : XM_013195571.1 : 106045189	gga-miR-126-5p_R-1
cgr-miR-27a-3p : XM_013182021.1 : 106036567	cgr-miR-27a-3p
gga-miR-24-5p_R-2 : XM_013174671.1 : 106031974	gga-miR-24-5p_R-2
gga-miR-363-3p_R-1 : XM_013187056.1 : 106039687	gga-miR-363-3p_R-1
gga-miR-30a-3p : XM_013200932.1 : 106048825	gga-miR-30a-3p
cli-miR-19b-2-5p : XM_013178087.1 : 106034155	cli-miR-19b-2-5p
gga-miR-1397-5p_R+1_1ss18TC : XM_013195558.1 : 106045181	gga-miR-1397-5p_R+1_1ss18TC
gga-miR-148a-5p_1ss18AC : XM_013178328.1 : 106034283	gga-miR-148a-5p_1ss18AC
PC-5p-646_4665 : XM_013173746.1 : 106031372	PC-5p-646_4665
PC-3p-38759_17 : XM_013201859.1 : 106049510	PC-3p-38759_17
hsa-miR-23a-3p_L+1R-2 : XM_013196306.1 : 106045686	hsa-miR-23a-3p_L+1R-2
gga-miR-499-3p : XM_013184458.1 : 106038162	gga-miR-499-3p
gga-miR-18b-5p_R+1 : XM_013193589.1 : 106043859	gga-miR-18b-5p_R+1
cli-miR-26-2-3p_1ss9TA : XM_013198354.1 : 106047053	cli-miR-26-2-3p_1ss9TA
[truncated: 217,830+ more rows]
